# Supplementary material for: Dynamic Adipocyte Phosphoproteome Reveals that Akt Directly Regulates mTORC2
Source: Cell Metab. 2013 Jun 4;17(6):1009–20. doi: 10.1016/j.cmet.2013.04.010 (PMC3690479; doi:10.1016/j.cmet.2013.04.010)
Supplement: Table S1. Inhibitor Screen Insulin-Regulated Phosphorylation Sites, Related to Figure 1 — Phosphorylation sites identified as insulin regulated in both the Akt and PI3K screens. [file mmc2.xlsx]

## Sheet: Inhibitor screen regulated
Gene Name	Phosphorylated Amino Acid	IPI 3.68 Position in Protein	IPI	Site Localization Class	Localization Probability	Sequence Window	Inhibitor Exps Insulin/Starved Median (log2)	LY Screen Insulin Regulated Direction	LY Exps Insulin/Starved Median (log2)	LY Exps Insulin+LY/Insulin Median (log2)	LY Exp1 Insulin/Starved (log2)	LY Exp1 Insulin+LY/Insulin (log2)	LY Exp2 Insulin/Starved (log2)	LY Exp2 Insulin+LY/Insulin (log2)	LY Exp3 Insulin/Starved (log2)	LY Exp3 Insulin+LY/Insulin (log2)	LY Inhibition (%) Exp1	LY Inhibition (%) Exp2	LY Inhibition (%) Exp3	LY Inhibition (%) Median	MK Screen Insulin Regulated Direction	MK Exps Insulin/Starved Median (log2)	MK Exps Insulin+MK/Insulin Median (log2)	MK Exp1 Insulin/Starved (log2)	MK Exp1 Insulin+MK/Insulin (log2)	MK Exp2 Insulin/Starved (log2)	MK Exp2 Insulin+MK/Insulin (log2)	MK Exp3 Insulin/Starved (log2)	MK Exp3 Insulin+MK/Insulin (log2)	MK Inhibition (%) Exp1	MK Inhibition (%) Exp2	MK Inhibition (%) Exp3	MK Inhibition (%) Median	Andromeda Search Score	Uniprot ID	Proteins IPI IDs	Positions	Leading Proteins	Protein Descriptions	Modified Sequence	Gene Names	Protein Names	PEP
39326	T	426	IPI00224626	Class I	0.999318	QQNSSRTLEKNKK	-1.41	Negative	-1.46	0.13	-0.73	-0.06	-1.66	0.62	-1.46	0.13	-4.4	35.1	8.7	8.7	Negative	-1.36	0.04	-1.36	-0.39	-1.83	0.27	-1.35	0.04	-30.6	17.1	2.7	2.7	261.67	Q3UGE0;Q3UNN1;Q5DTS3;Q8C2A3;O55131	IPI00224626;IPI00874440	426	IPI00224626	cell division cycle 10 homolog;Septin-7	_IIEQQNSSRT(ph)IEK_	Sept7;mKIAA4020;Cdc10;Sept7	Putative uncharacterized protein;MKIAA4020 protein;CDC10 protein homolog;Septin-7	2.73e-55
1600027N09Rik	S	191	IPI00720110	Class I	0.999998	KVLTANSNPSSPS	-2.41	Negative	-2.74	0.76	NaN	NaN	-2.74	0.76	NaN	NaN	NaN	41	NaN	41	Negative	-2.07	1.61	-2.07	1.61	NaN	NaN	NaN	NaN	67.2	NaN	NaN	67.2	195.38	Q14AR7;Q2NL54	IPI00720110	191	IPI00720110	RIKEN cDNA 1600027N09 gene	_VITANS(ph)NPSS(ph)PSAAK_	1600027N09Rik;mCG_6726;RP23-74K21.4;RP23-74K21.4-001	MCG6726, isoform CRA_f;Novel protein (Possible orthologue of human C20orf20);RIKEN cDNA 1600027N09 gene;Putative uncharacterized protein	1.96e-12
1700080G18Rik	S	308	IPI00108279	Class I	0.998163	FKAPTRSVNGELW	-2.64	Negative	-2.27	-6.86	-2.27	-6.86	NaN	NaN	NaN	NaN	-11508.9	NaN	NaN	-11508.9	Negative	-2.81	-5.73	-2.99	-5.88	-2.64	-5.59	NaN	NaN	-5795.2	-4711.3	NaN	-5198.4	70.98	Q9CVQ8	IPI00108279;IPI00808211	308;382	IPI00108279;IPI00808211	hypothetical protein LOC73533;hypothetical protein LOC73533	_APTRS(ph)VNGEIWYKAIW_	1700080G18Rik	Putative uncharacterized protein	0.00143581
8030462N17Rik	S	143	IPI00466384	Class I	1	GRKSRRSRSESET	3.41	Positive	2.73	-0.5	3.71	-0.27	2.56	-0.5	2.73	-0.52	17.3	29.5	30.4	29.5	Positive	3.88	-0.02	3.41	0.04	NaN	NaN	4.36	-0.08	-2.8	NaN	5.5	1.3	256.52	Q8BH50-1;Q8BH50;Q0VAW6;Q19SD0;Q8BH50-2;Q19SC5	IPI00466384;IPI00874579;IPI00719980	143	IPI00466384	RIKEN cDNA 8030462N17, isoform CRA_a;Isoform 2 of Uncharacterized protein C18orf25 homolog;Arkadia 2 isoform NC	_S(ph)RS(ph)ES(ph)ETSTMAAK_	8030462N17Rik;mCG_18277;Akd2;8030462N17Rik;Akd2	Uncharacterized protein C18orf25 homolog;Putative uncharacterized protein;RIKEN cDNA 8030462N17, isoform CRA_a;Arkadia 2 isoform N2;Uncharacterized protein C18orf25 homolog;Arkadia 2 isoform NC	6.17e-55
8030462N17Rik	S	67	IPI00466384	Class I	0.99999	ELRRDSSESQLAS	-1.09	Negative	-1	1.36	-1.19	0.26	-0.17	1.36	-1	2.28	16.6	61	79.5	61	Negative	-1.59	1.46	-1.59	2.87	-1.63	1.46	0.41	0.02	86.3	63.6	-1.2	63.6	257.5	Q8BH50-1;Q8BH50;Q0VAW6;Q19SD0;Q8BH50-2	IPI00466384;IPI00874579	67	IPI00466384	RIKEN cDNA 8030462N17, isoform CRA_a;Isoform 2 of Uncharacterized protein C18orf25 homolog	_RDS(ph)S(ph)ESQIASTESDKPTTGR_	8030462N17Rik;mCG_18277;Akd2	Uncharacterized protein C18orf25 homolog;Putative uncharacterized protein;RIKEN cDNA 8030462N17, isoform CRA_a;Arkadia 2 isoform N2;Uncharacterized protein C18orf25 homolog	5.96e-26
A2lp	S	389	IPI00458001	Class I	0.965633	HHLDNSSPGPGSE	1.8	Positive	1.63	-1.52	NaN	NaN	1.63	-1.52	NaN	NaN	NaN	65.1	NaN	65.1	Positive	1.97	-1.28	NaN	NaN	1.97	-1.28	NaN	NaN	NaN	58.7	NaN	58.7	91.076	Q7TQH0-2;Q7TQH0;Q7TQH0-3;Q7TQH0-1;Q3TGG2;Q3TYH7	IPI00458001;IPI00458002;IPI00169500	389	IPI00458001	Isoform 2 of Ataxin-2-like protein;Isoform 3 of Ataxin-2-like protein;Isoform 1 of Ataxin-2-like protein	_GPHHIDNSS(ph)PGPGSEAR_	A2lp;Atxn2l;A2lp;Atxn2l;A2lp;Atxn2l	Ataxin-2-like protein;Ataxin-2-like protein;Ataxin-2-like protein;Putative uncharacterized protein	1.08e-06
Aak1	S	616	IPI00458612	Class I	1	QGQKVGSLTPPSS	1.32	Positive	1.39	-1.39	0.95	-1.12	1.39	-1.39	1.75	-2.79	54.1	61.8	85.5	61.8	Positive	1.3	-0.96	0.81	-1.42	1.3	-0.56	1.35	-0.96	62.6	32	48.6	48.6	145.31	Q3UHJ0-1;Q3UHJ0;B2RUJ0;Q3UHJ0-2	IPI00458612;IPI00356608	616	IPI00458612	Isoform 1 of AP2-associated protein kinase 1;Isoform 2 of AP2-associated protein kinase 1	_VGS(ph)IT(ph)PPS(ph)SPKTQR_	Aak1;Kiaa1048;Aak1;Kiaa1048	Adaptor-associated kinase 1;AP2-associated protein kinase 1;AP2 associated kinase 1;Adaptor-associated kinase 1;AP2-associated protein kinase 1	7.02e-13
Aak1	S	844	IPI00458612	Class I	0.999759	VAQRLPSQTESVT	1.36	Positive	1.02	1.23	NaN	NaN	1.36	0.84	0.68	1.61	NaN	-79.5	-204.8	-142.2	Positive	3.09	0.22	NaN	NaN	NaN	NaN	3.09	0.22	NaN	NaN	-16.4	-16.4	128.54	Q3UHJ0-1;Q3UHJ0;B2RUJ0;Q3UHJ0-2	IPI00458612;IPI00356608	844	IPI00458612	Isoform 1 of AP2-associated protein kinase 1;Isoform 2 of AP2-associated protein kinase 1	_IPS(ph)QTESVTSNR_	Aak1;Kiaa1048;Aak1;Kiaa1048	Adaptor-associated kinase 1;AP2-associated protein kinase 1;AP2 associated kinase 1;Adaptor-associated kinase 1;AP2-associated protein kinase 1	3.55e-06
aatyk2	S	611	IPI00876438	Class I	0.936584	EDSRATSIPGSPF	2.09	Positive	2.27	-0.26	2.45	0.14	2.09	-0.66	NaN	NaN	-10.6	36.5	NaN	13	Positive	1.94	0.38	NaN	NaN	1.94	0.38	NaN	NaN	NaN	-29.8	NaN	-29.8	81.51	A6BLY9;Q3TYD6	IPI00876438;IPI00135746	611	IPI00876438	Apoptosis-associated tyrosine kinase 2;Serine/threonine-protein kinase LMTK2	_ATS(ph)IPGS(ph)PFNIFSDIDKADDIPSHQK_	aatyk2;Lmtk2;Brek;Kiaa1079;Lmtk2	Apoptosis-associated tyrosine kinase 2;Brain-enriched kinase;Lemur tyrosine kinase 2;Serine/threonine-protein kinase LMTK2	2.59e-05
aatyk2	S	615	IPI00876438	Class I	0.999981	ATSIPGSPFNLFS	2.09	Positive	2.27	-0.26	2.45	0.14	2.09	-0.66	NaN	NaN	-10.6	36.5	NaN	13	Positive	1.94	0.38	NaN	NaN	1.94	0.38	NaN	NaN	NaN	-29.8	NaN	-29.8	81.51	A6BLY9;Q3TYD6	IPI00876438;IPI00135746	615	IPI00876438	Apoptosis-associated tyrosine kinase 2;Serine/threonine-protein kinase LMTK2	_AT(ph)SIPGS(ph)PFNIFSDIDK_	aatyk2;Lmtk2;Brek;Kiaa1079;Lmtk2	Apoptosis-associated tyrosine kinase 2;Brain-enriched kinase;Lemur tyrosine kinase 2;Serine/threonine-protein kinase LMTK2	2.59e-05
Abca1	S	1145	IPI00889843	Class I	0.992865	LSSCRNSSSTVSC	2.18	Positive	2.18	-1.87	2.18	-1.87	NaN	NaN	NaN	NaN	72.7	NaN	NaN	72.7	Positive	2.18	-1.31	NaN	NaN	2.18	-1.31	NaN	NaN	NaN	59.8	NaN	59.8	238.43	B1AWZ8;Q8BPY1;P41233	IPI00889843;IPI00112614	1145	IPI00889843	ATP-binding cassette 1, sub-family A, member 1;ATP-binding cassette sub-family A member 1	_NS(ph)SSTVSCIK_	Abca1;mCG_2743;RP23-95M14.8-001;Abc1;Abca1	ATP-binding cassette, sub-family A (ABC1), member 1;ATP-binding cassette, sub-family A (ABC1), member 1, isoform CRA_a;Putative uncharacterized protein;ATP-binding cassette sub-family A member 1;ATP-binding cassette transporter 1	6.05e-12
Abcc4	T	642	IPI00944053	Class I	0.994785	EEAEPSTAPGTPT	-1.28	Negative	-1.26	0.33	-1.14	1.11	-1.26	-0.04	-1.82	0.33	53.8	-2.7	20.7	20.7	Negative	-1.35	1.02	-1.28	1.15	-1.41	0.89	NaN	NaN	55	45.9	NaN	50.9	247.91	B9EKC2;Q3TZN9;B7ZWC5	IPI00944053;IPI00111686;IPI00923039	642	IPI00944053	ATP-binding cassette, sub-family C (CFTR/MRP), member 4 isoform 1;Putative uncharacterized protein;ATP-binding cassette, sub-family C (CFTR/MRP), member 4 isoform 3	_KENEEAEPST(ph)APGT(ph)PTIRK_	Abcc4;Abcc4;Abcc4	ATP-binding cassette, sub-family C (CFTR/MRP), member 4;Putative uncharacterized protein;Abcc4 protein	2.42e-20
Abcf1	S	103	IPI00762360	Class I	1	ERLKQLSVPASDE	-1.29	Negative	-1.28	0.2	-1.28	0.83	-1.25	0.18	-1.33	0.2	43.6	11.6	13	13	Negative	-1.3	0.82	0.2	-0.23	-1.3	1.03	-1.32	0.82	14.5	51.1	43.2	43.2	163.66	Q5RL55;Q9JL47;Q6P542;A1A4B8;Q3U6P1;Q99K92	IPI00762360;IPI00396671	103	IPI00762360	ATP-binding cassette, sub-family F (GCN20), member 1;ATP-binding cassette sub-family F member 1	_QIS(ph)VPAS(ph)DEEDEVPAPIPR_	Abcf1;Abcf1	ATP-binding cassette, sub-family F (GCN20), member 1;ATP-binding cassette protein;ATP-binding cassette sub-family F member 1;Abcf1 protein;Putative uncharacterized protein	4.18e-06
Abhd15	T	142	IPI00229207	Class I	0.999677	ARGRRVTNPGSLP	4.66	Positive	4.66	-2.46	NaN	NaN	4.65	-2.28	4.68	-2.64	NaN	79.4	84	81.7	Positive	4.42	-4.9	NaN	NaN	3.74	-5.58	5.11	-4.21	NaN	97.9	94.6	96.3	170.04	Q5F2F2;B6DQM2	IPI00229207	142	IPI00229207	Abhydrolase domain-containing protein 15	_RVT(ph)NPGSIPPVIIVIPNAWGR_	Abhd15;mCG_52216	Abhydrolase domain-containing protein 15;Alpha/beta hydrolase;RIKEN cDNA 1300007F04	6.64e-46
Abhd15	S	425	IPI00229207	Class I	1	LSRRRTSFLGGRR	2.01	Positive	1.56	-0.8	1.56	-0.34	1.38	-0.86	1.87	-0.8	20.9	44.8	42.5	42.5	Positive	2.19	-3.39	2.16	-3.39	2.6	-4.8	2.19	-3.27	90.5	96.4	89.6	90.5	136.57	Q5F2F2;B6DQM2;Q5F2E9	IPI00229207;IPI00553611	425	IPI00229207	Abhydrolase domain-containing protein 15;Novel protein	_RRT(ph)S(ph)FIGGR_	Abhd15;mCG_52216;1300007F04Rik;RP23-273P3.1-002	Abhydrolase domain-containing protein 15;Alpha/beta hydrolase;RIKEN cDNA 1300007F04;Novel protein	0.000131827
Abi1	T	200	IPI00798483	Class I	1	RNTPYKTLEPVKP	-1.02	Negative	-0.98	0.83	-0.98	1.24	-0.95	0.57	-1.07	0.83	57.5	32.6	43.6	43.6	Negative	-1.06	1.2	-1.06	1.2	NaN	NaN	NaN	NaN	56.4	NaN	NaN	56.4	204.92	Q8CBW3-1;Q8CBW3;B7ZCT9;B7ZCU0;B7ZCU3;Q3UBL3;B7ZCU4;Q3TMI0;Q6AXD3;Q8CBW3-3;Q3TJ64;Q8CBW3-4;Q3TJR5;Q8CBW3-2;Q3TPY5;Q3UAH6;B7ZCU5;B7ZCU2;Q8CBW3-5;B7ZCU1	IPI00798483;IPI00918951;IPI00918799;IPI00919052;IPI00551347;IPI00454179;IPI00659927;IPI00918813;IPI00918718;IPI00653749	200	IPI00798483	Isoform 1 of Abl interactor 1;Abl-interactor 1;Abl-interactor 1;Abl-interactor 1;Isoform 3 of Abl interactor 1;Isoform 4 of Abl interactor 1;Isoform 2 of Abl interactor 1;Abl-interactor 1;Abl-interactor 1;Isoform 5 of Abl interactor 1	_NTPYKT(ph)IEPVKPPTVPNDYMT(ph)SPAR_	Abi1;Ssh3bp1;RP23-436J19.3-004;Abi1;RP23-436J19.3-005;Abi1;RP23-436J19.3-009;Abi1;RP23-436J19.3-010;Abi1;Ssh3bp1;RP23-436J19.3-003;Abi1;Ssh3bp1;mCG_15157;RP23-436J19.3-001;Abi1;Ssh3bp1;RP23-436J19.3-002;Abi1;RP23-436J19.3-011;Abi1;RP23-436J19.3-007;Abi1;Ssh3bp1;RP23-436J19.3-006	Abelson interactor 1;Abl interactor 1;Ablphilin-1;e3B1;Eps8 SH3 domain-binding protein;Spectrin SH3 domain-binding protein 1;Abl-interactor 1;Abl-interactor 1;Abl-interactor 1;Putative uncharacterized protein;Abl-interactor 1;Putative uncharacterized protein;Abi1 protein;Abelson interactor 1;Abl interactor 1;Ablphilin-1;e3B1;Eps8 SH3 domain-binding protein;Spectrin SH3 domain-binding protein 1;Ab…	1.24e-96
Abi1	S	222	IPI00798483	Class I	1	SPARLGSQHSPGR	1.19	Positive	1.7	-1.09	2.23	-0.91	1.16	-1.28	NaN	NaN	46.7	58.7	NaN	52.7	Positive	1.19	-0.34	1.24	NaN	0.17	-0.01	1.19	-0.67	NaN	0.6	37.3	19	143.89	Q8CBW3-1;Q8CBW3;B7ZCT9;B7ZCU0;B7ZCU3;Q3UBL3;B7ZCU4;Q3TMI0;Q6AXD3;Q8CBW3-3;Q3TJ64;Q8CBW3-4;Q3TJR5;Q8CBW3-2;Q3TPY5;Q3UAH6;B7ZCU5;B7ZCU2;Q8CBW3-5;B7ZCU1	IPI00798483;IPI00918951;IPI00918799;IPI00919052;IPI00551347;IPI00454179;IPI00659927;IPI00918813;IPI00918718;IPI00653749	222	IPI00798483	Isoform 1 of Abl interactor 1;Abl-interactor 1;Abl-interactor 1;Abl-interactor 1;Isoform 3 of Abl interactor 1;Isoform 4 of Abl interactor 1;Isoform 2 of Abl interactor 1;Abl-interactor 1;Abl-interactor 1;Isoform 5 of Abl interactor 1	_IGS(ph)QHS(ph)PGR_	Abi1;Ssh3bp1;RP23-436J19.3-004;Abi1;RP23-436J19.3-005;Abi1;RP23-436J19.3-009;Abi1;RP23-436J19.3-010;Abi1;Ssh3bp1;RP23-436J19.3-003;Abi1;Ssh3bp1;mCG_15157;RP23-436J19.3-001;Abi1;Ssh3bp1;RP23-436J19.3-002;Abi1;RP23-436J19.3-011;Abi1;RP23-436J19.3-007;Abi1;Ssh3bp1;RP23-436J19.3-006	Abelson interactor 1;Abl interactor 1;Ablphilin-1;e3B1;Eps8 SH3 domain-binding protein;Spectrin SH3 domain-binding protein 1;Abl-interactor 1;Abl-interactor 1;Abl-interactor 1;Putative uncharacterized protein;Abl-interactor 1;Putative uncharacterized protein;Abi1 protein;Abelson interactor 1;Abl interactor 1;Ablphilin-1;e3B1;Eps8 SH3 domain-binding protein;Spectrin SH3 domain-binding protein 1;Ab…	3.38e-08
Abin	S	279	IPI00228584	Class I	0.992771	LCGQPSSPKPEGA	1.54	Positive	1.57	-0.37	1.59	-0.37	1.57	-0.57	1.5	-0.17	22.5	32.8	10.9	22.5	Positive	1.09	-0.13	1.09	0.47	1.74	-0.13	0.15	-0.49	-38.9	8.4	29	8.4	139.04	Q9WUU8-1;Q9WUU8;Q9WUU8-3;Q9WUU8-2;Q3UXR9;Q6A0C8	IPI00228584;IPI00754323;IPI00230531;IPI00653452;IPI00623938	279	IPI00228584	Isoform 1 of TNFAIP3-interacting protein 1;Isoform 3 of TNFAIP3-interacting protein 1;Isoform 2 of TNFAIP3-interacting protein 1;Putative uncharacterized protein;MKIAA0113 protein	_EGICGQPSS(ph)PKPEGAGK_	Abin;Naf1;Tnip1;Abin;Naf1;Tnip1;Abin;Naf1;Tnip1;Tnip1;mKIAA0113;Tnip1	A20-binding inhibitor of NF-kappa-B activation;Nef-associated factor 1;TNFAIP3-interacting protein 1;Virion-associated nuclear shuttling protein;A20-binding inhibitor of NF-kappa-B activation;Nef-associated factor 1;TNFAIP3-interacting protein 1;Virion-associated nuclear shuttling protein;A20-binding inhibitor of NF-kappa-B activation;Nef-associated factor 1;TNFAIP3-interacting protein 1;Virion-a…	6.59e-15
Abp1	S	291	IPI00378015	Class I	1	QPGKLRSPFLQKQ	2.78	Positive	2.66	-0.34	NaN	NaN	2.5	-0.23	2.83	-0.44	NaN	14.6	26.5	20.5	Positive	2.78	-0.16	1.98	0.32	3.46	-0.25	2.78	-0.16	-24.5	15.8	10.7	10.7	133.13	Q62418-1;Q62418;Q62418-2;Q62418-3	IPI00378015;IPI00308222;IPI00458127	291	IPI00378015	Isoform 1 of Drebrin-like protein;Isoform 2 of Drebrin-like protein;Isoform 3 of Drebrin-like protein	_IRS(ph)PFIQK_	Abp1;Dbnl;Sh3p7;Abp1;Dbnl;Sh3p7;Abp1;Dbnl;Sh3p7	Actin-binding protein 1;Drebrin-like protein;SH3 domain-containing protein 7;Actin-binding protein 1;Drebrin-like protein;SH3 domain-containing protein 7;Actin-binding protein 1;Drebrin-like protein;SH3 domain-containing protein 7	0.000242441
Abpl	S	2234	IPI00664670	Class I	1	GRERLGSFGSITR	1.94	Positive	1.76	-1.12	1.8	-0.84	1.76	-1.29	1.73	-1.12	44.2	59.2	53.9	53.9	Positive	2.39	-1.67	2.07	-1.67	2.39	-2.28	2.64	-1.66	68.5	79.4	68.4	68.5	171.62	Q8VHX6-1;Q8VHX6;Q8VHX6-2;Q3UXJ8	IPI00664670;IPI00753917	2234	IPI00664670	Isoform 1 of Filamin-C;Isoform 2 of Filamin-C	_IGS(ph)FGS(ph)ITR_	Abpl;Fln2;Flnc;Abpl;Fln2;Flnc	ABP-280-like protein;ABP-L;Actin-binding-like protein;Filamin-2;Filamin-C;Gamma-filamin;ABP-280-like protein;ABP-L;Actin-binding-like protein;Filamin-2;Filamin-C;Gamma-filamin;Putative uncharacterized protein	6.53e-30
Abpl	S	2237	IPI00664670	Class I	0.999926	RLGSFGSITRQQE	1.61	Positive	1.58	-1.35	1.53	-1.14	1.64	-1.57	NaN	NaN	54.5	66.3	NaN	60.4	Positive	1.61	-1.29	1.61	-1.29	NaN	NaN	NaN	NaN	59	NaN	NaN	59	171.62	Q8VHX6-1;Q8VHX6;Q8VHX6-2;Q3UXJ8	IPI00664670;IPI00753917	2237	IPI00664670	Isoform 1 of Filamin-C;Isoform 2 of Filamin-C	_IGS(ph)FGS(ph)ITR_	Abpl;Fln2;Flnc;Abpl;Fln2;Flnc	ABP-280-like protein;ABP-L;Actin-binding-like protein;Filamin-2;Filamin-C;Gamma-filamin;ABP-280-like protein;ABP-L;Actin-binding-like protein;Filamin-2;Filamin-C;Gamma-filamin;Putative uncharacterized protein	6.53e-30
AC091465.1-006	T	1650	IPI00895965	Class I	1	KVAIIRTPPKSPA	-1.81	Negative	-1.56	0.7	NaN	NaN	-1.81	0.47	-1.31	0.94	NaN	27.6	47.9	39.4	Negative	-3.68	1.3	NaN	NaN	-3.68	1.3	NaN	NaN	NaN	59.3	NaN	59.3	173.58	B2KGT6;P20357;Q3URJ7;B2KGT7;Q3TLQ0;B2KGT5;Q80ZL4;B2KGT4;Q80X35	IPI00895965;IPI00118075;IPI00894724;IPI00895463;IPI00653404;IPI00895309;IPI00404011;IPI00895260;IPI00673708	1650	IPI00895965	Microtubule-associated protein;Microtubule-associated protein 2;Putative uncharacterized protein;Microtubule-associated protein;microtubule-associated protein 2 isoform 1;Microtubule-associated protein;microtubule-associated protein 2 isoform 2;Microtubule	_VAIIRT(ph)PPKS(ph)PATPK_	AC091465.1-006;Mtap2;Map2;Mtap2;Mtap2;AC091465.1-007;Mtap2;Mtap2;AC091465.1-002;Mtap2;Mtap2;AC091465.1-001;Mtap2;Mtap2	Microtubule-associated protein;Microtubule-associated protein 2;Putative uncharacterized protein;Microtubule-associated protein;Microtubule-associated protein;Microtubule-associated protein;Microtubule-associated protein;Microtubule-associated protein;Microtubule-associated protein	2.26e-31
AC091465.1-006	S	1787	IPI00895965	Class I	0.99547	TQSPSRSSVASPR	-2.01	Negative	-2.31	1.53	-2.31	1.53	NaN	NaN	NaN	NaN	65.5	NaN	NaN	65.5	Negative	-1.7	1.35	NaN	NaN	-1.7	1.35	NaN	NaN	NaN	60.8	NaN	60.8	202.17	B2KGT6;P20357;Q3URJ7;B2KGT7;Q3TLQ0;B2KGT5;Q80ZL4;B2KGT4;Q80X35	IPI00895965;IPI00118075;IPI00894724;IPI00895463;IPI00653404;IPI00895309;IPI00404011;IPI00895260;IPI00673708	1787	IPI00895965	Microtubule-associated protein;Microtubule-associated protein 2;Putative uncharacterized protein;Microtubule-associated protein;microtubule-associated protein 2 isoform 1;Microtubule-associated protein;microtubule-associated protein 2 isoform 2;Microtubule	_ARVDHGAEIITQS(ph)PSRS(ph)S(ph)VAS(ph)PR_	AC091465.1-006;Mtap2;Map2;Mtap2;Mtap2;AC091465.1-007;Mtap2;Mtap2;AC091465.1-002;Mtap2;Mtap2;AC091465.1-001;Mtap2;Mtap2	Microtubule-associated protein;Microtubule-associated protein 2;Putative uncharacterized protein;Microtubule-associated protein;Microtubule-associated protein;Microtubule-associated protein;Microtubule-associated protein;Microtubule-associated protein;Microtubule-associated protein	8.6e-85
AC164546.1-003	S	318	IPI00886094	Class I	0.928784	QRKRKKSTAACGV	1.73	Positive	1.73	-0.96	NaN	NaN	NaN	NaN	1.73	-0.96	NaN	NaN	48.6	48.6	Positive	1.75	-0.3	NaN	NaN	1.78	-0.16	1.73	-0.43	NaN	10.8	25.9	18.4	211.19	B0QZW4;Q8BU36;Q8BVY4;Q8BWQ2	IPI00886094;IPI00453624	318	IPI00886094	Suppressor of Ty 3 homolog;Putative uncharacterized protein	_S(ph)TAACGVEAHSDAIQPCHIR_	AC164546.1-003;Supt3h;Supt3h;AC164546.1-001;mCG_18247	Suppressor of Ty 3 homolog (S. cerevisiae);Putative uncharacterized protein;Suppressor of Ty 3 homolog (S. cerevisiae);Suppressor of Ty 3 homolog (S. cerevisiae), isoform CRA_a	2.02e-100
Acac	S	23	IPI00474783	Class I	1	SRFIIGSVSEDNS	1.78	Positive	1.44	0.55	2.1	-0.67	1.44	0.55	1.36	0.59	37.2	-45.9	-50.9	-45.9	Positive	1.97	0.11	1.97	0.41	2.5	0.11	1.58	-0.87	-32.6	-8	45.3	-8	303.45	Q5SWU9-1;Q5SWU9;Q9ESZ5;Q5SWU9-2	IPI00474783;IPI00649984;IPI00649000;IPI00848443	23;61	IPI00474783;IPI00848443	Isoform 1 of Acetyl-CoA carboxylase 1;22 kDa protein;8 kDa protein;Isoform 2 of Acetyl-CoA carboxylase 1	_FIIGS(ph)VS(ph)EDNS(ph)EDEISNIVK_	Acac;Acaca;Gm738;Acac;Acaca;Gm738	ACC-alpha;Acetyl-CoA carboxylase 1;Acetyl-CoA carboxylase 265;Biotin carboxylase;Acetyl-CoA carboxylase;ACC-alpha;Acetyl-CoA carboxylase 1;Acetyl-CoA carboxylase 265;Biotin carboxylase	9.62e-281
Acac	S	79	IPI00474783	Class I	1	HMRSSMSGLHLVK	-1.32	Negative	-1.96	2.27	-1.24	1.44	-1.96	2.27	-2.13	2.44	63.1	79.2	81.6	79.2	Negative	-1.28	1.31	-1.28	1.31	-1.37	1.41	-1.17	1.08	59.7	62.5	52.5	59.7	192.38	Q5SWU9-1;Q5SWU9;Q9ESZ5;Q5SWU9-2	IPI00474783;IPI00649984;IPI00848443	79;117	IPI00474783;IPI00848443	Isoform 1 of Acetyl-CoA carboxylase 1;22 kDa protein;Isoform 2 of Acetyl-CoA carboxylase 1	_SSMS(ph)GIHIVK_	Acac;Acaca;Gm738;Acac;Acaca;Gm738	ACC-alpha;Acetyl-CoA carboxylase 1;Acetyl-CoA carboxylase 265;Biotin carboxylase;Acetyl-CoA carboxylase;ACC-alpha;Acetyl-CoA carboxylase 1;Acetyl-CoA carboxylase 265;Biotin carboxylase	8.93e-50
Acatn	S	42	IPI00319858	Class I	1	DDSRRDSVGGEGD	-1.21	Negative	-1.1	0.82	NaN	NaN	-1.01	0.61	-1.19	1.02	NaN	34.6	50.8	43.8	Negative	-1.42	0.55	-1.42	0.04	-1.21	0.55	-1.73	1.15	2.8	31.8	54.8	31.8	279.98	Q99J27;Q3UXZ5;Q3UWI3	IPI00319858;IPI00653189	42	IPI00319858	Acetyl-coenzyme A transporter 1;Putative uncharacterized protein	_RDS(ph)VGGEGDREVIIGDAGPGDIPK_	Acatn;Slc33a1;Slc33a1	Acetyl-coenzyme A transporter 1;Solute carrier family 33 member 1;Putative uncharacterized protein;Putative uncharacterized protein	9.95e-47
Acin1	S	168	IPI00230677	Class I	0.999916	LEGKSSSFSEEKG	1.92	Positive	2.12	-1.91	2.12	-1.91	NaN	NaN	NaN	NaN	73.4	NaN	NaN	73.4	Positive	1.89	-0.83	1.92	-0.62	1.86	-1.04	NaN	NaN	34.8	51.5	NaN	43.1	325.46	Q9JIX8-4;Q9JIX8;B8JJ86;B8JJ89	IPI00230677;IPI00918219	168	IPI00230677	Isoform 4 of Apoptotic chromatin condensation inducer in the nucleus;Apoptotic chromatin condensation inducer 1	_SSS(ph)FSEEKGES(ph)DDEKPR_	Acin1;Acinus;RP23-94B13.1-003;Acin1;RP23-94B13.1-013	Apoptotic chromatin condensation inducer in the nucleus;Apoptotic chromatin condensation inducer 1;Apoptotic chromatin condensation inducer 1	6e-143
Acin1	S	208	IPI00922962	Class I	0.999916	SPRKSSSFSEEKG	1.92	Positive	2.12	-1.91	2.12	-1.91	NaN	NaN	NaN	NaN	73.4	NaN	NaN	73.4	Positive	1.89	-0.83	1.92	-0.62	1.86	-1.04	NaN	NaN	34.8	51.5	NaN	43.1	325.46	B8JJ88;Q80TU6;B8JJ87;Q9JIX8-1;Q9JIX8	IPI00911143;IPI00922962;IPI00121136	208;208	IPI00911143;IPI00922962	apoptotic chromatin condensation inducer 1 isoform 4;apoptotic chromatin condensation inducer 1 isoform 2;Isoform 1 of Apoptotic chromatin condensation inducer in the nucleus	_SSS(ph)FSEEKGES(ph)DDEKPR_	Acin1;RP23-94B13.1-002;mKIAA0670;Acin1;RP23-94B13.1-001;Acin1;Acinus	Apoptotic chromatin condensation inducer 1;MKIAA0670 protein;Apoptotic chromatin condensation inducer 1;Apoptotic chromatin condensation inducer in the nucleus	6e-143
Acin1	S	670	IPI00922962	Class I	1	VRGRHLSHPEPEQ	1.34	Positive	1.3	-0.9	1.4	-1.4	1.2	-0.4	NaN	NaN	62.2	24	NaN	43.1	Positive	1.34	-0.18	1.23	-0.46	1.34	0.38	1.39	-0.18	27.4	-29.8	11.9	11.9	213.32	Q9JIX8-4;Q9JIX8;B8JJ86;B8JJ88;Q80TU6;B8JJ87;Q9JIX8-1	IPI00230677;IPI00911143;IPI00922962;IPI00121136	670;710;710	IPI00230677;IPI00911143;IPI00922962	Isoform 4 of Apoptotic chromatin condensation inducer in the nucleus;apoptotic chromatin condensation inducer 1 isoform 4;apoptotic chromatin condensation inducer 1 isoform 2;Isoform 1 of Apoptotic chromatin condensation inducer in the nucleus	_HIS(ph)HPEPEQQHVIQR_	Acin1;Acinus;RP23-94B13.1-003;Acin1;RP23-94B13.1-002;mKIAA0670;Acin1;RP23-94B13.1-001;Acin1;Acinus	Apoptotic chromatin condensation inducer in the nucleus;Apoptotic chromatin condensation inducer 1;Apoptotic chromatin condensation inducer 1;MKIAA0670 protein;Apoptotic chromatin condensation inducer 1;Apoptotic chromatin condensation inducer in the nucleus	1.75e-81
Ack1	T	603	IPI00874745	Class I	0.998743	CSLLDKTPPQSPT	2.07	Positive	2.3	0.08	2.3	0.08	NaN	NaN	NaN	NaN	-5.4	NaN	NaN	-5.4	Positive	1.84	0.1	NaN	NaN	1.84	0.1	NaN	NaN	NaN	-7.2	NaN	-7.2	232.73	O54967-3;O54967;O54967-2;O54967-1	IPI00874745;IPI00856878;IPI00377737;IPI00119965;IPI00377738	603	IPI00874745	Isoform 3 of Activated CDC42 kinase 1;Isoform 2 of Activated CDC42 kinase 1;113 kDa protein;Isoform 1 of Activated CDC42 kinase 1;59 kDa protein	_PCAPSIAQIAMDACSIIDKT(ph)PPQS(ph)PTR_	Ack1;Tnk2;Ack1;Tnk2;Ack1;Tnk2	Activated CDC42 kinase 1;Non-receptor protein tyrosine kinase Ack;Tyrosine kinase non-receptor protein 2;Activated CDC42 kinase 1;Non-receptor protein tyrosine kinase Ack;Tyrosine kinase non-receptor protein 2;Activated CDC42 kinase 1;Non-receptor protein tyrosine kinase Ack;Tyrosine kinase non-receptor protein 2	6.18e-15
Acly	S	455	IPI00126248	Class I	0.999986	APSRTASFSESRA	2.53	Positive	2.37	-1.23	2.69	-1.26	2.37	-1.23	2.26	-1.17	58.3	57.3	55.6	57.3	Positive	2.92	-1.77	2.92	-1.77	2.96	-1.8	2.18	-1.29	70.7	71.3	59.2	70.7	164.63	Q3TED3;Q3UEA1;Q3V117;Q3TS02;Q91V92;A2A4H2;Q3UVY4;Q6P063;Q8VDM8;Q99K05	IPI00126248;IPI00830265;IPI00762047	455;455	IPI00126248;IPI00762047	Putative uncharacterized protein;Putative uncharacterized protein;ATP-citrate synthase	_TAS(ph)FS(ph)ESRADEVAPAKK_	Acly;RP23-392I3.9-005;Acly;RP23-392I3.9-006;Acly;mCG_20527;RP23-392I3.9-001	Putative uncharacterized protein;ATP citrate lyase;ATP citrate lyase;Putative uncharacterized protein;ATP-citrate (pro-S-)-lyase;ATP-citrate synthase;Citrate cleavage enzyme;ATP citrate lyase;ATP citrate lyase, isoform CRA_b;Putative uncharacterized protein;Acly protein	9.76e-14
Actp	S	14	IPI00470003	Class I	0.999922	SPLVPKSPTPKSP	1.45	Positive	1.27	-0.56	1.27	-0.56	0.8	0.17	1.62	-0.73	32.2	-12.4	39.5	32.2	Positive	1.83	-0.53	1.05	0.11	2.32	-0.64	1.83	-0.53	-8	36	30.7	30.7	180.92	Q9EPC1;Q8C5R4	IPI00470003;IPI00856132	14	IPI00470003	Alpha-parvin;7 kDa protein	_SPIVPKS(ph)PTPKS(ph)PPSR_	Actp;MNCb-0301;Parva	Actopaxin;Alpha-parvin;Putative uncharacterized protein	5.18e-43
Adam17	S	807	IPI00314443	Class I	0.857779	KDPFPNSSTAAKS	2.02	Positive	2.13	0.37	NaN	NaN	2.02	0.48	2.24	0.26	NaN	-39.5	-19.5	-29.5	Positive	1.51	0.09	NaN	NaN	NaN	NaN	1.51	0.09	NaN	NaN	-6.4	-6.4	149.85	Q3UNK7;Q9Z0F8-2;Q9Z0F8;B2RRI1;B2RRI4;B7ZNJ0;Q3UEC0;Q3UEW9;Q3UV09;Q505A7	IPI00314443;IPI00381630	807	IPI00314443	Putative uncharacterized protein;a disintegrin and metalloprotease domain 17 precursor	_DPFPNS(ph)STAAK_	Adam17;Adam17;Tace	Putative uncharacterized protein;Disintegrin and metalloproteinase domain-containing protein 17;TNF-alpha convertase;TNF-alpha-converting enzyme;Adam17 protein;A disintegrin and metallopeptidase domain 17;Putative uncharacterized protein	1.44e-06
Adam17	S	788	IPI00762180	Class I	0.857779	KDPFPNSSTAAKS	2.02	Positive	2.13	0.37	NaN	NaN	2.02	0.48	2.24	0.26	NaN	-39.5	-19.5	-29.5	Positive	1.51	0.09	NaN	NaN	NaN	NaN	1.51	0.09	NaN	NaN	-6.4	-6.4	149.85	Q9Z0F8-1;Q9Z0F8	IPI00762180	788	IPI00762180	Isoform Long of Disintegrin and metalloproteinase domain-containing protein 17	_DPFPNS(ph)STAAK_	Adam17;Tace	Disintegrin and metalloproteinase domain-containing protein 17;TNF-alpha convertase;TNF-alpha-converting enzyme	1.44e-06
Adat1	S	191	IPI00119424	Class I	1	NCEDPASPVAKKM	1.78	Positive	1.61	-0.8	NaN	NaN	1.73	-0.7	1.49	-0.91	NaN	38.4	46.7	42.5	Positive	2.08	-0.28	1.84	-0.38	NaN	NaN	2.33	-0.18	23	NaN	11.7	17.4	167.18	Q9JHI2-1;Q9JHI2;Q9JHI2-2;Q9JHI2-3	IPI00119424;IPI00845792;IPI00407005	191	IPI00119424	Isoform 1 of tRNA-specific adenosine deaminase 1;Isoform 2 of tRNA-specific adenosine deaminase 1;Isoform 3 of tRNA-specific adenosine deaminase 1	_RNCEDPAS(ph)PVAK_	Adat1;Adat1;Adat1	tRNA-specific adenosine deaminase 1;tRNA-specific adenosine-37 deaminase;tRNA-specific adenosine deaminase 1;tRNA-specific adenosine-37 deaminase;tRNA-specific adenosine deaminase 1;tRNA-specific adenosine-37 deaminase	3.9e-22
Adat1	S	207	IPI00119424	Class I	0.999988	TPARSLSNCVAHH	2.41	Positive	2.38	-0.09	2.38	-0.73	2.44	-0.09	2.38	0.42	39.7	6.3	-33.9	6.3	Positive	3.72	0.21	NaN	NaN	NaN	NaN	3.72	0.21	NaN	NaN	-15.9	-15.9	243.88	Q9JHI2-1;Q9JHI2;Q9JHI2-2;Q9JHI2-3	IPI00119424;IPI00845792;IPI00407005	207	IPI00119424	Isoform 1 of tRNA-specific adenosine deaminase 1;Isoform 2 of tRNA-specific adenosine deaminase 1;Isoform 3 of tRNA-specific adenosine deaminase 1	_SIS(ph)NCVAHHGTQESGPVKPDVSSSDITK_	Adat1;Adat1;Adat1	tRNA-specific adenosine deaminase 1;tRNA-specific adenosine-37 deaminase;tRNA-specific adenosine deaminase 1;tRNA-specific adenosine-37 deaminase;tRNA-specific adenosine deaminase 1;tRNA-specific adenosine-37 deaminase	9.85e-190
Add1	S	12	IPI00136000	Class I	0.975077	RAAVVTSPPPTTA	1.32	Positive	1.37	-0.2	NaN	NaN	1.51	-0.27	1.23	-0.14	NaN	16.9	9	12.9	Positive	1.32	-0.04	1.32	0.16	1.18	-0.04	2.26	-0.07	-11.5	2.5	4.7	2.5	95.428	Q9QYC0-1;Q9QYC0;Q8K232;Q8BJT2;Q9QYC0-2	IPI00136000;IPI00856904;IPI00856263;IPI00856144;IPI00225322;IPI00856779	12;12;12	IPI00136000;IPI00856144;IPI00856779	Isoform 1 of Alpha-adducin;73 kDa protein;Putative uncharacterized protein (Fragment);adducin 1 (alpha) isoform 3;Isoform 2 of Alpha-adducin;73 kDa protein	_AAVVTS(ph)PPPTTAPHK_	Add1;Add1;Add1	Alpha-adducin;Erythrocyte adducin subunit alpha;Adducin 1 (Alpha);Putative uncharacterized protein;Alpha-adducin;Erythrocyte adducin subunit alpha	1.72e-07
Add1	S	613	IPI00136000	Class I	0.7709	VPNTPPSTPVKLE	1.85	Positive	1.34	-0.17	2.1	-0.34	1.29	-0.11	1.34	-0.17	21	7.4	11	11	Positive	1.91	0.11	1.85	0.27	1.97	-0.06	NaN	NaN	-20.7	3.8	NaN	-8.5	240.16	Q9QYC0-1;Q9QYC0;Q8K232	IPI00136000;IPI00856904	613	IPI00136000	Isoform 1 of Alpha-adducin;73 kDa protein	_SPPDQSAVPNTPPS(ph)T(ph)PVKIEEDIPQEPTSR_	Add1	Alpha-adducin;Erythrocyte adducin subunit alpha;Adducin 1 (Alpha)	2.38e-169
Add3	T	12	IPI00474386	Class I	0.972593	SPAVVTTPPPPSM	1.87	Positive	1.86	0.03	NaN	NaN	1.81	0.09	1.92	-0.04	NaN	-6.7	2.7	-2	Positive	1.87	0.25	1.87	0.25	NaN	NaN	NaN	NaN	-18.6	NaN	NaN	-18.6	123.03	Q05DT0;Q3UNK1;Q8BM29;Q9JLE2;Q9QYB5-2;Q9QYB5;Q05C56;Q8BJH2;Q8JZT6;Q9QYB5-1	IPI00474386;IPI00387580;IPI00387559	12	IPI00474386	adducin 3 (gamma) isoform b;adducin 3 (gamma) isoform a;Isoform 2 of Gamma-adducin	_(ac)SSDTSPAVVTT(ph)PPPPSMPHK_	Add3;Add3;Addl;mCG_20862;Add3;Addl	Add3 protein;Putative uncharacterized protein;Gamma adducin;Adducin-like protein 70;Gamma-adducin;Add3 protein;Putative uncharacterized protein;Adducin 3;Adducin 3 (Gamma);Adducin 3 (Gamma), isoform CRA_d;Adducin-like protein 70;Gamma-adducin	3.08e-14
Add3	S	402	IPI00474386	Class I	0.999996	EKPRHKSDVEIPA	1.13	Positive	1.1	-0.77	1.15	-0.54	0.99	-0.94	1.1	-0.77	31	47.9	41.2	41.2	Positive	1.27	0.19	1.27	0.19	NaN	NaN	NaN	NaN	-14.3	NaN	NaN	-14.3	189.33	Q05DT0;Q3UNK1;Q8BM29;Q9JLE2;Q9QYB5-2;Q9QYB5;Q05C56;Q8BJH2;Q8JZT6;Q9QYB5-1	IPI00474386;IPI00387580;IPI00387559	402	IPI00474386	adducin 3 (gamma) isoform b;adducin 3 (gamma) isoform a;Isoform 2 of Gamma-adducin	_HKS(ph)DVEIPATVTAFSFEDDSAPISPIK_	Add3;Add3;Addl;mCG_20862;Add3;Addl	Add3 protein;Putative uncharacterized protein;Gamma adducin;Adducin-like protein 70;Gamma-adducin;Add3 protein;Putative uncharacterized protein;Adducin 3;Adducin 3 (Gamma);Adducin 3 (Gamma), isoform CRA_d;Adducin-like protein 70;Gamma-adducin	1.28e-79
Add3	S	423	IPI00474386	Class I	0.999857	DDSAPLSPLKFMA	2.72	Positive	2.71	-1.38	2.71	-1.38	NaN	NaN	NaN	NaN	61.7	NaN	NaN	61.7	Positive	2.73	0.22	2.73	0.22	NaN	NaN	NaN	NaN	-16.7	NaN	NaN	-16.7	189.33	Q05DT0;Q3UNK1;Q8BM29;Q9JLE2;Q9QYB5-2;Q9QYB5;Q05C56;Q8BJH2;Q8JZT6;Q9QYB5-1	IPI00474386;IPI00387580;IPI00387559	423	IPI00474386	adducin 3 (gamma) isoform b;adducin 3 (gamma) isoform a;Isoform 2 of Gamma-adducin	_HKS(ph)DVEIPATVTAFSFEDDSAPIS(ph)PIK_	Add3;Add3;Addl;mCG_20862;Add3;Addl	Add3 protein;Putative uncharacterized protein;Gamma adducin;Adducin-like protein 70;Gamma-adducin;Add3 protein;Putative uncharacterized protein;Adducin 3;Adducin 3 (Gamma);Adducin 3 (Gamma), isoform CRA_d;Adducin-like protein 70;Gamma-adducin	1.28e-79
Adig	S	63	IPI00153789	Class I	1	PWSKRPSECGCEE	-1.32	Negative	-1.36	1.41	-1.39	1.17	-1.33	1.64	NaN	NaN	55.7	67.9	NaN	62.8	Negative	-1.26	1.4	-1.32	1.48	-1.2	1.32	NaN	NaN	64.2	59.8	NaN	62.2	232.18	Q8R400	IPI00153789	63	IPI00153789	Adipogenin	_RPS(ph)ECGCEETFPGEEDGIHW_	Adig;Smaf1	Adipogenin;Small adipocyte factor 1	5.78e-08
Adrb2	S	246	IPI00221716	Class I	1	FHAQNLSQVEQDG	-1.25	Negative	-1.22	1.66	-1.22	1.66	NaN	NaN	NaN	NaN	68.3	NaN	NaN	68.3	Negative	-1.29	3.18	-1.29	3.18	NaN	NaN	NaN	NaN	89	NaN	NaN	89	83.729	P18762;Q8BH38;Q8K0V0;Q99P03	IPI00221716;IPI00387188	246	IPI00221716	Beta-2 adrenergic receptor;Adrenergic receptor, beta 2	_FHAQNIS(ph)QVEQDGR_	Adrb2;Adrb2r;Adrb2;mCG_49564	Beta-2 adrenergic receptor;Beta-2 adrenoreceptor;Adrenergic receptor, beta 2;Putative uncharacterized protein;Adrb2 protein;Beta-2 adrenergic receptor	0.000247413
AF013969	S	1470	IPI00753321	Class I	1	TSARRDSAPVPQQ	2.98	Positive	2.68	0.05	NaN	NaN	NaN	NaN	2.68	0.05	NaN	NaN	-3.3	-3.3	Positive	3.27	0.09	NaN	NaN	NaN	NaN	3.27	0.09	NaN	NaN	-6.5	-6.5	103.22	O35243;Q3TR39;Q3USW6;Q6P8H7;Q80TF0;Q8BHG7	IPI00753321	1470	IPI00753321	biorientation of chromosomes in cell division 1-like	_RDS(ph)APVPQQR_	AF013969;Bod1l;mKIAA1327	Antigen containing epitope to monoclonal antibody MMS-85/12;Putative uncharacterized protein;A230054D04Rik protein;MKIAA1327 protein	7.92e-05
AF013969	S	236	IPI00753321	Class I	0.996513	RTSRKLSSQPSTD	3.21	Positive	3.06	-0.62	3.3	-0.45	2.82	-0.8	NaN	NaN	26.7	42.5	NaN	34.6	Positive	3.21	-0.16	3.21	-0.16	2.92	-0.47	4.17	-0.06	10.8	27.9	4	10.8	249.41	O35243;Q3TR39;Q3USW6;Q6P8H7;Q80TF0;Q8BHG7	IPI00753321	236	IPI00753321	biorientation of chromosomes in cell division 1-like	_KIS(ph)SQPSTDVSTDK_	AF013969;Bod1l;mKIAA1327	Antigen containing epitope to monoclonal antibody MMS-85/12;Putative uncharacterized protein;A230054D04Rik protein;MKIAA1327 protein	5.28e-37
AF013969	S	632	IPI00753321	Class I	1	RPARRLSESLHSA	2.18	Positive	2.1	0.11	NaN	NaN	2.02	-1.05	2.18	1.27	NaN	51.6	-141.7	-45.1	Positive	3.01	-0.45	NaN	NaN	3.01	-0.45	NaN	NaN	NaN	27	NaN	27	211.51	O35243;Q3TR39;Q3USW6;Q6P8H7;Q80TF0;Q8BHG7	IPI00753321	632	IPI00753321	biorientation of chromosomes in cell division 1-like	_RIS(ph)ESIHS(ph)ADENK_	AF013969;Bod1l;mKIAA1327	Antigen containing epitope to monoclonal antibody MMS-85/12;Putative uncharacterized protein;A230054D04Rik protein;MKIAA1327 protein	1.46e-79
AF013969	S	896	IPI00753321	Class I	1	ERRRTKSLLEDKV	1.62	Positive	1.44	-1.03	1.44	-0.34	1.4	-1.06	2.78	-1.03	20.9	52	51.1	51.1	Positive	2.64	-0.71	1.62	-0.66	NaN	NaN	3.65	-0.76	36.8	NaN	40.9	38.8	160.18	O35243;Q3TR39;Q3USW6;Q6P8H7;Q80TF0;Q8BHG7	IPI00753321	896	IPI00753321	biorientation of chromosomes in cell division 1-like	_T(ph)KS(ph)IIEDK_	AF013969;Bod1l;mKIAA1327	Antigen containing epitope to monoclonal antibody MMS-85/12;Putative uncharacterized protein;A230054D04Rik protein;MKIAA1327 protein	4.55e-20
Af6	S	1179	IPI00853902	Class I	1	NRADHRSSPNVAN	-2.26	Negative	-2.53	-0.5	NaN	NaN	-2.39	-0.33	-2.67	-0.67	NaN	-25.9	-59.4	-40.7	Negative	-1.64	-0.26	0.46	0.41	-1.64	-1.61	-2.26	-0.26	-33.2	-206.1	-19.5	-19.5	178.14	Q9QZQ1-3;Q9QZQ1;Q3TLN8;Q9QZQ1-2	IPI00885322;IPI00845596;IPI00885906;IPI00853902	1179;1157	IPI00885322;IPI00853902	207 kDa protein;Isoform 3 of Afadin;Putative uncharacterized protein;Isoform 1 of Afadin	_ADHRS(ph)S(ph)PNVANQPPS(ph)PGGK_	Af6;Mllt4;Mllt4;Af6;Mllt4	Afadin;Protein Af-6;Putative uncharacterized protein;Afadin;Protein Af-6	1.47e-12
Af6	S	1180	IPI00853902	Class I	1	RADHRSSPNVANQ	-1.95	Negative	-2.39	-0.33	0.66	-0.01	-2.39	-0.33	-2.67	-0.67	1	-25.9	-59.4	-25.9	Negative	-1.64	-0.26	0.73	-0.01	-1.64	-1.61	-2.26	-0.26	0.8	-206.1	-19.5	-19.5	178.14	Q9QZQ1-3;Q9QZQ1;Q3TLN8;Q9QZQ1-2	IPI00885322;IPI00845596;IPI00885906;IPI00853902	1180;1158	IPI00885322;IPI00853902	207 kDa protein;Isoform 3 of Afadin;Putative uncharacterized protein;Isoform 1 of Afadin	_ADHRS(ph)S(ph)PNVANQPPS(ph)PGGK_	Af6;Mllt4;Mllt4;Af6;Mllt4	Afadin;Protein Af-6;Putative uncharacterized protein;Afadin;Protein Af-6	1.47e-12
Af6	S	1218	IPI00853902	Class I	1	LCTEEQSPPPRPE	1.69	Positive	1.35	0.51	0.82	1.39	NaN	NaN	1.89	-0.37	-162	NaN	22.7	-69.6	Positive	1.97	0.67	1.49	1.16	2.45	0.17	NaN	NaN	-123.7	-12.9	NaN	-68.3	267.53	Q9QZQ1-3;Q9QZQ1;Q3TLN8;Q9QZQ1-2	IPI00885322;IPI00845596;IPI00885906;IPI00853902	1218;1196	IPI00885322;IPI00853902	207 kDa protein;Isoform 3 of Afadin;Putative uncharacterized protein;Isoform 1 of Afadin	_ITSVS(ph)TGNICTEEQS(ph)PPPRPEAYPIPTQTYTR_	Af6;Mllt4;Mllt4;Af6;Mllt4	Afadin;Protein Af-6;Putative uncharacterized protein;Afadin;Protein Af-6	5.13e-249
Af6	S	1517	IPI00853902	Class I	0.999698	SSGDSLSPDPWKR	1.83	Positive	1.83	-0.76	3.29	-0.33	1.74	-1.04	1.83	-0.76	20.6	51.5	41	41	Positive	1.69	-0.74	1.52	-0.28	1.85	-1.2	NaN	NaN	17.9	56.4	NaN	37.1	169.09	Q9QZQ1-3;Q9QZQ1;Q3TLN8;Q9QZQ1-2	IPI00885322;IPI00845596;IPI00885906;IPI00886126;IPI00853902	1517;1495	IPI00885322;IPI00853902	207 kDa protein;Isoform 3 of Afadin;Putative uncharacterized protein;Protein;Isoform 1 of Afadin	_EEISSGDSIS(ph)PDPWKR_	Af6;Mllt4;Mllt4;Af6;Mllt4	Afadin;Protein Af-6;Putative uncharacterized protein;Afadin;Protein Af-6	1.28e-13
Af6	S	1802	IPI00853902	Class I	1	ERQRLFSQGQDVS	3.41	Positive	3.25	-1.21	3.25	-2.02	2.98	-1.21	3.41	-0.99	75.3	56.8	49.8	56.8	Positive	3.68	-1.75	3.68	-1.7	3.42	-2.03	4.38	-1.75	69.2	75.5	70.2	70.2	206.97	Q9QZQ1-3;Q9QZQ1;Q9QZQ1-2	IPI00885322;IPI00845596;IPI00853902	1802;1780	IPI00885322;IPI00853902	207 kDa protein;Isoform 3 of Afadin;Isoform 1 of Afadin	_QRIFS(ph)QGQDVSDK_	Af6;Mllt4;Af6;Mllt4	Afadin;Protein Af-6;Afadin;Protein Af-6	7.3e-65
Afap1l2	S	502	IPI00608072	Class I	1	LMQRKFSEPNTYI	-1.18	Negative	-1.18	1.32	-0.61	0.06	-1.18	1.32	-1.53	1.55	3.8	60	65.8	60	Negative	-1.19	1.43	-1.12	0.97	-1.19	1.43	-1.92	1.88	48.9	62.9	72.9	62.9	199.68	Q5DTU0-2;Q5DTU0;Q5DTU0-1	IPI00608072;IPI00169899;IPI00876481	502	IPI00608072	Isoform 2 of Actin filament-associated protein 1-like 2;Isoform 1 of Actin filament-associated protein 1-like 2;actin filament associated protein 1-like 2	_KFS(ph)EPNTYIDGIPSR_	Afap1l2;Kiaa1914;Afap1l2;Kiaa1914	Actin filament-associated protein 1-like 2;Actin filament-associated protein 1-like 2	1.38e-54
Agfg1	S	162	IPI00420172	Class I	1	EVKPLKSLLGESA	-1.16	Negative	-1.24	2.47	0.62	0.85	-1.71	3.14	-1.24	2.47	-80.1	88.7	81.9	81.9	Negative	-1.09	2.37	-0.41	2.26	-1.09	2.46	-1.24	2.37	79.1	81.8	80.7	80.7	271.97	Q8K2K6-4;Q8K2K6;Q8K2K6-1;Q8K2K6-3;Q8K2K6-2	IPI00420172;IPI00230359;IPI00420171;IPI00420170	162;162	IPI00420172;IPI00420170	Isoform 4 of Arf-GAP domain and FG repeats-containing protein 1;Isoform 1 of Arf-GAP domain and FG repeats-containing protein 1;Isoform 3 of Arf-GAP domain and FG repeats-containing protein 1;Isoform 2 of Arf-GAP domain and FG repeats-containing protein 1	_S(ph)IIGESAPAIHINK_	Agfg1;Hrb;Rip;Agfg1;Hrb;Rip;Agfg1;Hrb;Rip;Agfg1;Hrb;Rip	Arf-GAP domain and FG repeats-containing protein 1;HIV-1 Rev-binding protein homolog;Nucleoporin-like protein RIP;Arf-GAP domain and FG repeats-containing protein 1;HIV-1 Rev-binding protein homolog;Nucleoporin-like protein RIP;Arf-GAP domain and FG repeats-containing protein 1;HIV-1 Rev-binding protein homolog;Nucleoporin-like protein RIP;Arf-GAP domain and FG repeats-containing protein 1;HIV-1 …	1.26e-36
Agfg1	S	362	IPI00420172	Class I	0.999979	PVGSVVSVPSHSS	-1.33	Negative	-1.48	3.08	-1.35	2.33	-1.48	3.08	-1.48	3.24	80.2	88.2	89.4	88.2	Negative	-1.03	2.64	-1.32	2.79	-1.03	2.64	-0.66	2.12	85.6	84	76.9	84	224.86	Q8K2K6-4;Q8K2K6;Q8K2K6-1;Q8K2K6-3	IPI00420172;IPI00230359;IPI00420171	362	IPI00420172	Isoform 4 of Arf-GAP domain and FG repeats-containing protein 1;Isoform 1 of Arf-GAP domain and FG repeats-containing protein 1;Isoform 3 of Arf-GAP domain and FG repeats-containing protein 1	_APVGSVVS(ph)VPSHSSASSDK_	Agfg1;Hrb;Rip;Agfg1;Hrb;Rip;Agfg1;Hrb;Rip	Arf-GAP domain and FG repeats-containing protein 1;HIV-1 Rev-binding protein homolog;Nucleoporin-like protein RIP;Arf-GAP domain and FG repeats-containing protein 1;HIV-1 Rev-binding protein homolog;Nucleoporin-like protein RIP;Arf-GAP domain and FG repeats-containing protein 1;HIV-1 Rev-binding protein homolog;Nucleoporin-like protein RIP	8.82e-110
Agpat9	S	68	IPI00223880	Class I	1	ALKNSASVGIIQR	-1.18	Negative	-1.18	2.89	-1.18	1.48	-1.12	2.89	-1.19	2.94	64.2	86.5	87	86.5	Negative	-1.96	2.44	-1.17	0.58	-2.21	2.49	-1.96	2.44	33	82.2	81.6	81.6	293.47	Q8C0N2	IPI00223880	68	IPI00223880	Glycerol-3-phosphate acyltransferase 3	_NSAS(ph)VGIIQR_	Agpat9;Gpat3	1-acylglycerol-3-phosphate O-acyltransferase 9;Acyl-CoA:glycerol-3-phosphate acyltransferase 3;Glycerol-3-phosphate acyltransferase 3;Lysophosphatidic acid acyltransferase theta	3.19e-240
Ahctf1	S	1214	IPI00122594	Class I	0.999932	RTTPLASPSLSPG	2.41	Positive	2.44	-2.35	2.41	-2.34	2.47	-2.36	NaN	NaN	80.2	80.5	NaN	80.4	Positive	2.25	-1.24	2.25	-1.75	2.15	-1.24	3.05	-0.73	70.2	57.6	39.8	57.6	125.28	Q8CJF7	IPI00122594	1214	IPI00122594	Protein ELYS	_SGFRTT(ph)PIAS(ph)PSIS(ph)PGR_	Ahctf1;Elys	Embryonic large molecule derived from yolk sac;Protein ELYS;Protein MEL-28;Putative AT-hook-containing transcription factor 1	4.07e-06
Ahctf1	S	1218	IPI00122594	Class I	0.999602	LASPSLSPGRSLT	2.41	Positive	2.42	-2.49	2.41	-2.34	2.42	-2.65	NaN	NaN	80.2	84	NaN	82.1	Positive	2.24	-1.24	2.24	-1.81	2.15	-1.24	3.05	-0.73	71.5	57.6	39.8	57.6	125.28	Q8CJF7	IPI00122594	1218	IPI00122594	Protein ELYS	_SGFRTT(ph)PIAS(ph)PSIS(ph)PGR_	Ahctf1;Elys	Embryonic large molecule derived from yolk sac;Protein ELYS;Protein MEL-28;Putative AT-hook-containing transcription factor 1	4.07e-06
Ahctf1	S	1928	IPI00122594	Class I	0.999845	VREREVSVSSVTE	1.4	Positive	1.4	-1.34	2.6	-1.82	1.31	-1.24	1.4	-1.34	71.7	57.7	60.4	60.4	Positive	1.52	-0.28	NaN	NaN	1.27	0.03	1.77	-0.59	NaN	-1.8	33.7	15.9	153.72	Q8CJF7	IPI00122594	1928	IPI00122594	Protein ELYS	_EREVS(ph)VS(ph)SVTEEPK_	Ahctf1;Elys	Embryonic large molecule derived from yolk sac;Protein ELYS;Protein MEL-28;Putative AT-hook-containing transcription factor 1	7.43e-16
Ahctf1	S	1930	IPI00122594	Class I	0.935604	EREVSVSSVTEEP	1.63	Positive	1.64	-1.17	2.72	-1.82	1.64	-1.11	1.62	-1.17	71.6	53.6	55.5	55.5	Positive	1.39	-0.38	1.04	-0.38	1.39	0.28	1.77	-0.76	23.1	-21.7	41.1	23.1	153.72	Q8CJF7	IPI00122594	1930	IPI00122594	Protein ELYS	_EVS(ph)VS(ph)SVTEEPKIDSSQIPIQTGIDVPATPR_	Ahctf1;Elys	Embryonic large molecule derived from yolk sac;Protein ELYS;Protein MEL-28;Putative AT-hook-containing transcription factor 1	7.43e-16
Ahctf1	S	1931	IPI00122594	Class I	0.976914	REVSVSSVTEEPK	1.59	Positive	1.93	-0.67	2.27	-0.21	1.59	-1.13	NaN	NaN	13.7	54.4	NaN	34	Positive	1.58	-0.38	1.04	-0.38	1.58	-0.05	1.77	-0.76	23.1	3.7	41.1	23.1	153.72	Q8CJF7	IPI00122594	1931	IPI00122594	Protein ELYS	_EREVS(ph)VSS(ph)VTEEPK_	Ahctf1;Elys	Embryonic large molecule derived from yolk sac;Protein ELYS;Protein MEL-28;Putative AT-hook-containing transcription factor 1	7.43e-16
Ahcyl1	S	68	IPI00162781	Class I	0.842543	SLSRSISQSSTDS	-2.76	Negative	-2.76	2.53	-2.76	2.53	NaN	NaN	NaN	NaN	82.7	NaN	NaN	82.7	Negative	-2.34	2.62	-2.78	3.17	-1.89	2.07	NaN	NaN	88.9	76.1	NaN	84.9	184.04	Q80SW1	IPI00162781;IPI00880335;IPI00880903	68	IPI00162781	Putative adenosylhomocysteinase 2;23 kDa protein;Protein	_SIS(ph)QSSTDSYSSAASYTDS(ph)SDDEVSPR_	Ahcyl1;Irbit	IP3R-binding protein released with inositol 1,4,5-trisphosphate;Putative adenosylhomocysteinase 2;S-adenosylhomocysteine hydrolase-like protein 1;S-adenosyl-L-homocysteine hydrolase 2	1.07e-77
Ahcyl1	T	82	IPI00162781	Class I	0.952718	SSAASYTDSSDDE	-3.27	Negative	-3.38	2.92	-3.38	2.92	NaN	NaN	NaN	NaN	86.8	NaN	NaN	86.8	Negative	-3.17	2.95	-3.17	2.95	NaN	NaN	NaN	NaN	87	NaN	NaN	87	184.04	Q80SW1	IPI00162781;IPI00880335;IPI00880903	82	IPI00162781	Putative adenosylhomocysteinase 2;23 kDa protein;Protein	_SISQSSTDSYSSAASYT(ph)DS(ph)S(ph)DDEVSPR_	Ahcyl1;Irbit	IP3R-binding protein released with inositol 1,4,5-trisphosphate;Putative adenosylhomocysteinase 2;S-adenosylhomocysteine hydrolase-like protein 1;S-adenosyl-L-homocysteine hydrolase 2	1.07e-77
Ahcyl1	S	84	IPI00162781	Class I	0.999821	AASYTDSSDDEVS	-2.72	Negative	-2.88	2.65	-3.57	2.78	-2.19	2.51	NaN	NaN	85.5	82.5	NaN	84.1	Negative	-2.72	2.81	-3.11	2.97	-2.33	2.64	NaN	NaN	87.3	84	NaN	85.8	184.04	Q80SW1	IPI00162781;IPI00880335;IPI00880903	84	IPI00162781	Putative adenosylhomocysteinase 2;23 kDa protein;Protein	_SISQSSTDSYSSAASYTDS(ph)S(ph)DDEVSPR_	Ahcyl1;Irbit	IP3R-binding protein released with inositol 1,4,5-trisphosphate;Putative adenosylhomocysteinase 2;S-adenosylhomocysteine hydrolase-like protein 1;S-adenosyl-L-homocysteine hydrolase 2	1.07e-77
Ahcyl1	S	85	IPI00162781	Class I	0.999926	ASYTDSSDDEVSP	-2.63	Negative	-2.84	2.63	-3.49	2.74	-2.19	2.51	NaN	NaN	85.1	82.5	NaN	83.9	Negative	-2.55	2.59	-3.08	2.96	-2.02	2.22	NaN	NaN	87.2	78.5	NaN	83.9	184.04	Q80SW1	IPI00162781;IPI00880335;IPI00880903	85	IPI00162781	Putative adenosylhomocysteinase 2;23 kDa protein;Protein	_SISQSSTDSYSSAASYTDS(ph)S(ph)DDEVSPR_	Ahcyl1;Irbit	IP3R-binding protein released with inositol 1,4,5-trisphosphate;Putative adenosylhomocysteinase 2;S-adenosylhomocysteine hydrolase-like protein 1;S-adenosyl-L-homocysteine hydrolase 2	1.07e-77
Ahcyl2	T	164	IPI00754252	Class I	0.991446	SSAASYTDSSDDE	-1.88	Negative	-1.92	1.58	-2.05	1.5	-1.8	1.66	NaN	NaN	64.6	68.4	NaN	66.6	Negative	-1.88	1.53	-1.88	1.53	NaN	NaN	NaN	NaN	65.4	NaN	NaN	65.4	176.11	A0PJF2;Q68FL4-1;Q68FL4;Q68FL4-2;Q3TSQ0;Q80TQ9;Q80WX1	IPI00754252;IPI00308446;IPI00756263;IPI00742293;IPI00757274;IPI00751254	164;60	IPI00754252;IPI00756263	Ahcyl2 protein;Isoform 1 of Putative adenosylhomocysteinase 3;57 kDa protein;Isoform 2 of Putative adenosylhomocysteinase 3;27 kDa protein;20 kDa protein	_SISQSSTDSYSSAASYT(ph)DS(ph)S(ph)DDETSPR_	Ahcyl2;Ahcyl2;Ahcyl2;mKIAA0828	Ahcyl2 protein;Putative adenosylhomocysteinase 3;S-adenosylhomocysteine hydrolase-like protein 2;S-adenosyl-L-homocysteine hydrolase 3;Putative adenosylhomocysteinase 3;S-adenosylhomocysteine hydrolase-like protein 2;S-adenosyl-L-homocysteine hydrolase 3;Putative uncharacterized protein;Adenosylhomocysteinase;Ahcyl2 protein	6.8e-67
Ahcyl2	S	166	IPI00754252	Class I	0.999817	AASYTDSSDDETS	-2.62	Negative	-2.7	2.39	-2.82	2.15	-2.58	2.63	NaN	NaN	77.5	83.9	NaN	81.2	Negative	-2.39	2.36	-2.65	2.51	-2.14	2.21	NaN	NaN	82.5	78.4	NaN	80.7	176.11	A0PJF2;Q68FL4-1;Q68FL4;Q68FL4-2;Q3TSQ0;Q80TQ9;Q80WX1	IPI00754252;IPI00308446;IPI00756263;IPI00742293;IPI00757274;IPI00751254	166;62	IPI00754252;IPI00756263	Ahcyl2 protein;Isoform 1 of Putative adenosylhomocysteinase 3;57 kDa protein;Isoform 2 of Putative adenosylhomocysteinase 3;27 kDa protein;20 kDa protein	_SISQSSTDSYSSAASYTDS(ph)S(ph)DDETSPR_	Ahcyl2;Ahcyl2;Ahcyl2;mKIAA0828	Ahcyl2 protein;Putative adenosylhomocysteinase 3;S-adenosylhomocysteine hydrolase-like protein 2;S-adenosyl-L-homocysteine hydrolase 3;Putative adenosylhomocysteinase 3;S-adenosylhomocysteine hydrolase-like protein 2;S-adenosyl-L-homocysteine hydrolase 3;Putative uncharacterized protein;Adenosylhomocysteinase;Ahcyl2 protein	6.8e-67
Ahcyl2	S	167	IPI00754252	Class I	0.999667	ASYTDSSDDETSP	-2.56	Negative	-2.65	2.33	-2.82	2.15	-2.48	2.5	NaN	NaN	77.5	82.3	NaN	80.2	Negative	-2.39	2.36	-2.65	2.51	-2.14	2.21	NaN	NaN	82.5	78.4	NaN	80.7	176.11	A0PJF2;Q68FL4-1;Q68FL4;Q68FL4-2;Q3TSQ0;Q80TQ9;Q80WX1	IPI00754252;IPI00308446;IPI00756263;IPI00742293;IPI00757274;IPI00751254	167;63	IPI00754252;IPI00756263	Ahcyl2 protein;Isoform 1 of Putative adenosylhomocysteinase 3;57 kDa protein;Isoform 2 of Putative adenosylhomocysteinase 3;27 kDa protein;20 kDa protein	_SISQSSTDSYSSAASYTDS(ph)S(ph)DDETSPR_	Ahcyl2;Ahcyl2;Ahcyl2;mKIAA0828	Ahcyl2 protein;Putative adenosylhomocysteinase 3;S-adenosylhomocysteine hydrolase-like protein 2;S-adenosyl-L-homocysteine hydrolase 3;Putative adenosylhomocysteinase 3;S-adenosylhomocysteine hydrolase-like protein 2;S-adenosyl-L-homocysteine hydrolase 3;Putative uncharacterized protein;Adenosylhomocysteinase;Ahcyl2 protein	6.8e-67
Ahnak	S	1321	IPI00553798	Class I	1	IKAPKISMPDLHL	-1.17	Negative	-1.27	1.18	NaN	NaN	-1.18	1.23	-1.35	1.13	NaN	57.4	54.3	55.9	Negative	-1.07	0.48	NaN	NaN	-1.16	0.46	-0.98	0.49	NaN	27.4	28.8	28.1	102.62	A0JLR7;A0PJF4;Q3UYW8;Q6UIL4;Q8BKS2;Q8BRB8;Q8CGE7;Q8VDN3;Q61484;Q6UL10	IPI00553798;IPI00605894	1321	IPI00553798	AHNAK nucleoprotein isoform 1;Desmoyokin (Fragment)	_IS(ph)MPDIHIK_	Ahnak;Ahnak	Ahnak protein;Putative uncharacterized protein;AHNAK;Desmoyokin;AHNAK	2.94e-06
Ahnak	S	136	IPI00553798	Class I	1	IKPRLRSEDGVEG	2.86	Positive	2.41	0.13	2.62	0.13	2.3	-0.01	2.41	0.35	-9.2	0.8	-27.6	-9.2	Positive	4.16	0.04	3.1	0.24	4.46	-0.07	4.16	0.04	-18	4.6	-2.9	-2.9	319.29	A0JLR7;A0PJF4;Q3UYW8;Q6UIL4;Q8BKS2;Q8BRB8;Q8CGE7;Q8VDN3	IPI00553798	136	IPI00553798	AHNAK nucleoprotein isoform 1	_PRIRS(ph)EDGVEGDIGETQSR_	Ahnak	Ahnak protein;Putative uncharacterized protein;AHNAK	8.57e-116
Ahnak	S	178	IPI00553798	Class I	0.998195	KDIDITSPEFMIK	1.3	Positive	1.27	0.91	NaN	NaN	1.23	0.98	1.32	0.84	NaN	-96.7	-78.9	-87.8	Positive	1.47	0.57	1.67	0.66	1.28	0.48	NaN	NaN	-57.9	-39.2	NaN	-48.6	123.64	A0JLR7;A0PJF4;Q3UYW8;Q6UIL4;Q8BKS2;Q8BRB8;Q8CGE7;Q8VDN3	IPI00553798	178	IPI00553798	AHNAK nucleoprotein isoform 1	_DIDITS(ph)PEFMIK_	Ahnak	Ahnak protein;Putative uncharacterized protein;AHNAK	2.05e-05
Ahnak	S	2381	IPI00553798	Class I	1	IDLHLKSPKIKGE	3.21	Positive	2.91	0.62	3.91	-0.18	2.91	0.62	2.72	0.9	11.5	-54.2	-86	-54.2	Positive	3.51	0.12	3.63	0.24	2.05	0.12	3.51	-0.1	-18.2	-8.4	6.7	-8.4	205.72	A0JLR7;A0PJF4;Q3UYW8;Q6UIL4;Q8BKS2;Q8BRB8;Q8CGE7;Q8VDN3	IPI00553798	2381	IPI00553798	AHNAK nucleoprotein isoform 1	_ISM(ox)PDIDIHIKS(ph)PK_	Ahnak	Ahnak protein;Putative uncharacterized protein;AHNAK	3.16e-65
Ahnak	S	2438	IPI00553798	Class I	1	IKAPKISMPDFDL	-1.27	Negative	-1.5	2.22	NaN	NaN	-1.5	2.22	NaN	NaN	NaN	78.5	NaN	78.5	Negative	-1.05	0.41	NaN	NaN	-1.05	0.41	NaN	NaN	NaN	24.5	NaN	24.5	90.689	A0JLR7;A0PJF4;Q3UYW8;Q6UIL4;Q8BKS2;Q8BRB8;Q8CGE7;Q8VDN3	IPI00553798	2438	IPI00553798	AHNAK nucleoprotein isoform 1	_IS(ph)M(ox)PDFDIHIK_	Ahnak	Ahnak protein;Putative uncharacterized protein;AHNAK	7.36e-05
Ahnak	S	2566	IPI00553798	Class I	1	IKAPKISMPDIDL	-1.67	Negative	-2.01	2	-1.32	0.5	-2.32	2.16	-2.01	2	29.2	77.6	75	75	Negative	-1.66	0.83	-1.66	0.83	-1.68	0.81	-1.36	0.86	43.7	43.1	45.1	43.7	136.33	A0JLR7;A0PJF4;Q3UYW8;Q6UIL4;Q8BKS2;Q8BRB8;Q8CGE7;Q8VDN3	IPI00553798	2566	IPI00553798	AHNAK nucleoprotein isoform 1	_IS(ph)M(ox)PDIDINIK_	Ahnak	Ahnak protein;Putative uncharacterized protein;AHNAK	5.62e-19
Ahnak	S	2985	IPI00553798	Class I	1	PSLDIKSPKLDVN	3.7	Positive	3.85	-0.06	3.85	-1.03	3.92	-0.06	3.51	0.32	51.1	4.2	-24.6	4.2	Positive	3.55	-0.33	3.33	0.2	4.68	-0.98	3.55	-0.33	-14.9	49.2	20.7	20.7	367.29	A0JLR7;A0PJF4;Q3UYW8;Q6UIL4;Q8BKS2;Q8BRB8;Q8CGE7;Q8VDN3	IPI00553798	2985	IPI00553798	AHNAK nucleoprotein isoform 1	_S(ph)PKIDVNAPDIDVHGPEGK_	Ahnak	Ahnak protein;Putative uncharacterized protein;AHNAK	0
Ahnak	S	4857	IPI00553798	Class I	1	LKAEVKSPKVKKT	1.84	Positive	2.12	-0.67	2.12	-0.67	NaN	NaN	NaN	NaN	37.1	NaN	NaN	37.1	Positive	1.56	-0.03	1.56	-0.03	NaN	NaN	NaN	NaN	2.2	NaN	NaN	2.2	128.69	A0JLR7;A0PJF4;Q3UYW8;Q6UIL4;Q8BKS2;Q8BRB8;Q8CGE7;Q8VDN3	IPI00553798	4857	IPI00553798	AHNAK nucleoprotein isoform 1	_AEVKS(ph)PK_	Ahnak	Ahnak protein;Putative uncharacterized protein;AHNAK	0.0044912
Ahnak	S	4879	IPI00553798	Class I	1	VEFDIKSPKFKAE	3.25	Positive	3.25	0.37	2.95	-2.41	4.14	0.37	3.25	0.85	81.2	-29.4	-80	-29.4	Positive	3.27	-0.92	2.27	-0.56	NaN	NaN	4.26	-1.27	32.3	NaN	58.6	45.5	166.38	A0JLR7;A0PJF4;Q3UYW8;Q6UIL4;Q8BKS2;Q8BRB8;Q8CGE7;Q8VDN3	IPI00553798	4879	IPI00553798	AHNAK nucleoprotein isoform 1	_M(ox)YFPDVEFDIKS(ph)PK_	Ahnak	Ahnak protein;Putative uncharacterized protein;AHNAK	9.3e-23
Ahnak	S	4890	IPI00553798	Class I	1	AEAPLPSPKLEGE	2.48	Positive	2.31	-0.01	2.42	-0.01	2	0.13	2.31	-0.22	0.5	-9.4	14.2	0.5	Positive	3.15	0.07	2.55	0.1	3.65	-0.39	3.15	0.07	-7.4	23.7	-5.3	-5.3	182.07	A0JLR7;A0PJF4;Q3UYW8;Q6UIL4;Q8BKS2;Q8BRB8;Q8CGE7;Q8VDN3	IPI00553798	4890	IPI00553798	AHNAK nucleoprotein isoform 1	_FKAEAPIPS(ph)PKIEGEIK_	Ahnak	Ahnak protein;Putative uncharacterized protein;AHNAK	2.13e-47
Ahnak	S	4905	IPI00553798	Class I	0.85687	VPDVDISSPGINV	2.79	Positive	2.57	0.34	NaN	NaN	2.57	0.34	NaN	NaN	NaN	-26.5	NaN	-26.5	Positive	3.01	-0.8	NaN	NaN	NaN	NaN	3.01	-0.8	NaN	NaN	42.4	42.4	97.32	A0JLR7;A0PJF4;Q3UYW8;Q6UIL4;Q8BKS2;Q8BRB8;Q8CGE7;Q8VDN3	IPI00553798	4905	IPI00553798	AHNAK nucleoprotein isoform 1	_VPDVDIS(ph)SPGINVEAPDIHM(ox)K_	Ahnak	Ahnak protein;Putative uncharacterized protein;AHNAK	2.12e-09
Ahnak	S	4906	IPI00553798	Class I	0.964998	PDVDISSPGINVE	2.7	Positive	2.67	0.24	NaN	NaN	2.83	0.16	2.51	0.32	NaN	-11.6	-24.5	-18	Positive	2.7	-0.92	NaN	NaN	NaN	NaN	2.7	-0.92	NaN	NaN	47.1	47.1	97.32	A0JLR7;A0PJF4;Q3UYW8;Q6UIL4;Q8BKS2;Q8BRB8;Q8CGE7;Q8VDN3	IPI00553798	4906	IPI00553798	AHNAK nucleoprotein isoform 1	_VPDVDISS(ph)PGINVEAPDIHM(ox)K_	Ahnak	Ahnak protein;Putative uncharacterized protein;AHNAK	2.12e-09
Ahnak	S	5303	IPI00553798	Class I	1	KGDLKGSGLGLHG	-1.37	Negative	-1.34	0.16	-1.34	-0.11	-1.16	0.16	-1.4	0.44	-8.2	10.4	26.4	10.4	Negative	-1.65	0.7	-1.75	0.9	-0.94	0.3	-1.65	0.7	46.5	18.6	38.4	38.4	232.54	A0JLR7;A0PJF4;Q3UYW8;Q6UIL4;Q8BKS2;Q8BRB8;Q8CGE7;Q8VDN3	IPI00553798	5303	IPI00553798	AHNAK nucleoprotein isoform 1	_GS(ph)GIGIHGAVPDIGVK_	Ahnak	Ahnak protein;Putative uncharacterized protein;AHNAK	7.29e-08
Ahnak	S	5393	IPI00553798	Class I	1	AGNLHFSGPKIEG	-1.4	Negative	-1.63	0.92	NaN	NaN	-1.88	1.07	-1.39	0.77	NaN	52.5	41.4	47.5	Negative	-1.26	1.66	NaN	NaN	-1.41	1.84	-1.12	1.47	NaN	72.1	63.8	68.5	153.95	A0JLR7;A0PJF4;Q3UYW8;Q6UIL4;Q8BKS2;Q8BRB8;Q8CGE7;Q8VDN3	IPI00553798	5393	IPI00553798	AHNAK nucleoprotein isoform 1	_IAGNIHFS(ph)GPKIEGDVK_	Ahnak	Ahnak protein;Putative uncharacterized protein;AHNAK	2.38e-08
Ahnak	S	5508	IPI00553798	Class I	0.999999	TGSPEASISGSKG	-1.72	Negative	-1.74	-0.2	-1.72	-0.12	-1.88	-1.27	-1.74	-0.2	-8.9	-141.8	-14.7	-14.7	Negative	-1.35	0.34	-1.4	0.32	-1.3	0.36	NaN	NaN	20	21.9	NaN	21	299.51	A0JLR7;A0PJF4;Q3UYW8;Q6UIL4;Q8BKS2;Q8BRB8;Q8CGE7;Q8VDN3	IPI00553798	5508	IPI00553798	AHNAK nucleoprotein isoform 1	_GGVTGS(ph)PEAS(ph)ISGS(ph)K_	Ahnak	Ahnak protein;Putative uncharacterized protein;AHNAK	6.35e-73
Ahnak	S	5512	IPI00553798	Class I	0.9999	EASISGSKGDLKS	-1.6	Negative	-1.18	-1.3	-1.68	0.5	-1.17	-1.3	-1.18	-1.33	29.4	-145.9	-150.7	-145.9	Negative	-1.74	0.7	-1.74	0.89	-1.53	0.53	-1.8	0.7	46	30.9	38.3	38.3	299.51	A0JLR7;A0PJF4;Q3UYW8;Q6UIL4;Q8BKS2;Q8BRB8;Q8CGE7;Q8VDN3	IPI00553798	5512	IPI00553798	AHNAK nucleoprotein isoform 1	_GGVTGSPEASISGS(ph)KGDIK_	Ahnak	Ahnak protein;Putative uncharacterized protein;AHNAK	6.35e-73
Ahnak	S	5518	IPI00553798	Class I	0.86158	SKGDLKSSKASLG	-1.57	Negative	-1.58	0.72	-1.58	1.02	-1.36	0.72	-1.81	0.66	50.7	39.3	36.5	39.3	Negative	-1.56	0.83	-1.75	0.77	-1.48	0.83	-1.56	0.84	41.3	43.6	44.3	43.6	294.33	A0JLR7;A0PJF4;Q3UYW8;Q6UIL4;Q8BKS2;Q8BRB8;Q8CGE7;Q8VDN3	IPI00553798	5518	IPI00553798	AHNAK nucleoprotein isoform 1	_S(ph)S(ph)KASIGSIEGEVEAEASSPK_	Ahnak	Ahnak protein;Putative uncharacterized protein;AHNAK	1.81e-72
Ahnak	S	5519	IPI00553798	Class I	0.982059	KGDLKSSKASLGS	-1.46	Negative	-1.36	0.66	-1.23	0.62	-1.36	0.72	-1.81	0.66	35.1	39.3	36.5	36.5	Negative	-1.56	0.77	-1.75	0.77	-0.64	0.46	-1.56	0.84	41.3	27.4	44.3	41.3	294.33	A0JLR7;A0PJF4;Q3UYW8;Q6UIL4;Q8BKS2;Q8BRB8;Q8CGE7;Q8VDN3	IPI00553798	5519	IPI00553798	AHNAK nucleoprotein isoform 1	_GDIKSS(ph)KAS(ph)IGS(ph)IEGEVEAEASSPK_	Ahnak	Ahnak protein;Putative uncharacterized protein;AHNAK	1.81e-72
Ahnak	S	5535	IPI00553798	Class I	0.79045	EVEAEASSPKGKF	1.83	Positive	1.72	-0.74	1.33	-0.51	1.72	-0.74	1.82	-0.86	29.7	40.3	44.9	40.3	Positive	1.93	-0.52	2.03	-0.18	1.84	-0.79	1.93	-0.52	12	42.1	30	30	294.33	A0JLR7;A0PJF4;Q3UYW8;Q6UIL4;Q8BKS2;Q8BRB8;Q8CGE7;Q8VDN3	IPI00553798	5535	IPI00553798	AHNAK nucleoprotein isoform 1	_ASIGSIEGEVEAEAS(ph)S(ph)PK_	Ahnak	Ahnak protein;Putative uncharacterized protein;AHNAK	1.81e-72
Ahnak	S	5536	IPI00553798	Class I	0.987311	VEAEASSPKGKFS	1.97	Positive	1.76	-0.73	2.35	-0.79	1.58	-0.73	1.76	-0.53	42.2	39.5	31	39.5	Positive	2.18	-0.42	2.18	-0.45	1.47	-0.42	2.19	-0.29	26.7	25.2	18	25.2	294.33	A0JLR7;A0PJF4;Q3UYW8;Q6UIL4;Q8BKS2;Q8BRB8;Q8CGE7;Q8VDN3	IPI00553798	5536	IPI00553798	AHNAK nucleoprotein isoform 1	_ASIGSIEGEVEAEASS(ph)PK_	Ahnak	Ahnak protein;Putative uncharacterized protein;AHNAK	1.81e-72
Ahnak	S	5542	IPI00553798	Class I	1	SPKGKFSLFKSKK	-1.17	Negative	-1.29	0.41	NaN	NaN	-1.29	0.41	NaN	NaN	NaN	24.9	NaN	24.9	Negative	-1.04	0.81	NaN	NaN	-1.04	0.81	NaN	NaN	NaN	43	NaN	43	139.28	A0JLR7;A0PJF4;Q3UYW8;Q6UIL4;Q8BKS2;Q8BRB8;Q8CGE7;Q8VDN3	IPI00553798	5542	IPI00553798	AHNAK nucleoprotein isoform 1	_GKFS(ph)IFK_	Ahnak	Ahnak protein;Putative uncharacterized protein;AHNAK	0.0026009
Ahnak	S	5596	IPI00553798	Class I	1	TFGGLGSKSKGHY	-1.35	Negative	-1.31	0.92	NaN	NaN	-1.16	0.76	-1.47	1.08	NaN	40.8	52.8	47.5	Negative	-1.35	1.77	-1.35	1.99	-1.52	1.77	-0.84	0.82	74.8	70.7	43.3	70.7	131.28	A0JLR7;A0PJF4;Q3UYW8;Q6UIL4;Q8BKS2;Q8BRB8;Q8CGE7;Q8VDN3	IPI00553798	5596	IPI00553798	AHNAK nucleoprotein isoform 1	_FGTFGGIGS(ph)K_	Ahnak	Ahnak protein;Putative uncharacterized protein;AHNAK	1.49e-05
Ahnak	S	5617	IPI00553798	Class I	1	AGKLQGSGVSLAS	-1.6	Negative	-1.66	0.06	-1.55	0.06	-1.66	-0.13	-1.86	0.06	4	-9.7	4	4	Negative	-1.34	0.4	-2.26	1.23	-0.82	0.01	-1.34	0.4	57.3	0.4	24.5	24.5	292.19	A0JLR7;A0PJF4;Q3UYW8;Q6UIL4;Q8BKS2;Q8BRB8;Q8CGE7;Q8VDN3	IPI00553798	5617	IPI00553798	AHNAK nucleoprotein isoform 1	_IQGS(ph)GVS(ph)IAS(ph)KK_	Ahnak	Ahnak protein;Putative uncharacterized protein;AHNAK	3.13e-60
Ahnak	S	5620	IPI00553798	Class I	1	LQGSGVSLASKKS	-1.33	Negative	-1.55	0.34	-1.43	0.36	-1.58	0.34	-1.55	0.19	22.1	21.2	12.4	21.2	Negative	-1.21	0.62	-1.21	0.62	-1.23	0.72	-0.88	-0.05	34.8	39.3	-3.6	34.8	292.19	A0JLR7;A0PJF4;Q3UYW8;Q6UIL4;Q8BKS2;Q8BRB8;Q8CGE7;Q8VDN3	IPI00553798	5620	IPI00553798	AHNAK nucleoprotein isoform 1	_IQGS(ph)GVS(ph)IAS(ph)KK_	Ahnak	Ahnak protein;Putative uncharacterized protein;AHNAK	3.13e-60
Ahnak	S	5623	IPI00553798	Class I	1	SGVSLASKKSRLS	-1.51	Negative	-1.62	0.89	-1.41	0.98	-2.11	0.89	-1.62	0.34	49.3	45.9	21	45.9	Negative	-1.34	0.98	-2.25	2.38	-0.68	0.43	-1.34	0.98	80.8	25.8	49.2	49.2	292.19	A0JLR7;A0PJF4;Q3UYW8;Q6UIL4;Q8BKS2;Q8BRB8;Q8CGE7;Q8VDN3	IPI00553798	5623	IPI00553798	AHNAK nucleoprotein isoform 1	_IQGS(ph)GVS(ph)IAS(ph)KK_	Ahnak	Ahnak protein;Putative uncharacterized protein;AHNAK	3.13e-60
Ahnak	S	5629	IPI00553798	Class I	0.999982	SKKSRLSSSSSND	1.44	Positive	1.44	0.52	0.8	0.52	1.84	-0.31	1.44	0.86	-43.5	19.2	-81	-43.5	Positive	0.58	0.41	2.31	0.26	-1.15	0.56	NaN	NaN	-19.9	32.2	NaN	-33.7	202.13	A0JLR7;A0PJF4;Q3UYW8;Q6UIL4;Q8BKS2;Q8BRB8;Q8CGE7;Q8VDN3	IPI00553798	5629	IPI00553798	AHNAK nucleoprotein isoform 1	_SRIS(ph)S(ph)SSSNDSGTK_	Ahnak	Ahnak protein;Putative uncharacterized protein;AHNAK	5.36e-65
Ahnak	S	76	IPI00553798	Class I	1	QEVMQNSPAARTG	2.66	Positive	2.64	-2.04	2.69	-2.41	2.64	-2.04	2.19	-1.44	81.2	75.6	63.2	75.6	Positive	2.68	-1.73	2.66	-1.44	2.7	-2.02	NaN	NaN	63.2	75.3	NaN	69.2	230.33	Q8R2L7;A0JLR7;A0PJF4;Q3UYW8;Q6UIL4;Q8BKS2;Q8BRB8;Q8CGE7;Q8VDN3	IPI00875448;IPI00408251;IPI00553798	76;42	IPI00875448;IPI00553798	20 kDa protein;MCG17833, isoform CRA_b;AHNAK nucleoprotein isoform 1	_DDGVFVQEVMQNS(ph)PAAR_	Ahnak;mCG_17833;Ahnak	Ahnak protein;MCG17833, isoform CRA_b;Ahnak protein;Putative uncharacterized protein;AHNAK	3.12e-104
Ahnak2	T	649	IPI00677756	Class I	0.955653	AESRDTTQRSPVH	1.92	Positive	1.51	0.52	1.86	0.77	NaN	NaN	1.17	0.27	-70.8	NaN	-20.6	-45.7	Positive	2.07	0.54	NaN	NaN	2.15	0.12	1.99	0.97	NaN	-8.3	-95.9	-52.1	163.23	Q3URZ6	IPI00677756	649	IPI00677756	Putative uncharacterized protein	_DTT(ph)QRSPVHVQPTAR_	Ahnak2;AI450948	AHNAK nucleoprotein 2;Putative uncharacterized protein	8.47e-15
AI413782	S	119	IPI00400395	Class I	0.999865	GRTRPGSFQSLSD	-1.62	Negative	-1.32	2.16	-1.89	2.28	-1.32	2.16	-1.29	2.11	79.4	77.7	76.8	77.7	Negative	-1.71	1.49	-1.71	1.08	-1.54	1.49	-2.02	1.68	52.7	64.5	68.8	64.5	190.71	Q8BGQ1-1;Q8BGQ1;Q3UM95;Q8BGQ1-2	IPI00400395;IPI00229865	119	IPI00400395	Isoform 1 of Uncharacterized protein C14orf133 homolog;Isoform 2 of Uncharacterized protein C14orf133 homolog	_TRPGS(ph)FQSISDAISDTPAK_	AI413782;Vipar	Uncharacterized protein C14orf133 homolog;Putative uncharacterized protein;Uncharacterized protein C14orf133 homolog	3.05e-65
Akap10	S	187	IPI00135233	Class I	0.981226	SLAEPVSPSKRHE	1.89	Positive	1.88	-0.68	NaN	NaN	2.29	-1.25	1.47	-0.12	NaN	58	7.9	32.9	Positive	2.13	0.09	1.5	0.2	NaN	NaN	2.77	-0.03	-15.1	NaN	1.8	-6.6	151.78	O88845-1;O88845;O88845-3;O88845-2;Q3TR91	IPI00135233;IPI00607959;IPI00608102	187	IPI00135233	Isoform 1 of A kinase anchor protein 10, mitochondrial;Isoform 3 of A kinase anchor protein 10, mitochondrial;Isoform 2 of A kinase anchor protein 10, mitochondrial	_QSSIAEPVS(ph)PSK_	Akap10;Akap10;Akap10	A-kinase anchor protein 10, mitochondrial;Dual specificity A kinase-anchoring protein 2;Protein kinase A-anchoring protein 10;A-kinase anchor protein 10, mitochondrial;Dual specificity A kinase-anchoring protein 2;Protein kinase A-anchoring protein 10;A-kinase anchor protein 10, mitochondrial;Dual specificity A kinase-anchoring protein 2;Protein kinase A-anchoring protein 10;Putative uncharacteri…	2.98e-14
Akap12	S	234	IPI00123709	Class I	0.974947	TLKQAQSSTEIPL	-1.15	Negative	-1.11	1.28	NaN	NaN	-1.15	1.31	-1.07	1.25	NaN	59.7	58	58.8	Negative	-1.33	0.79	-1.75	0.79	-1.04	0.14	-1.33	0.95	42.2	9	48.4	42.2	216.52	Q9WTQ5-1;Q9WTQ5;B2RRE0;Q9WTQ5-2;Q6IR43	IPI00123709;IPI00867770;IPI00625462	234	IPI00123709	Isoform 1 of A-kinase anchor protein 12;Isoform 3 of A-kinase anchor protein 12;Akap12 protein	_QAQS(ph)STEIPIQAESGQGTEEEAAK_	Akap12;Gag12;Ssecks;mCG_140773;Akap12;Gag12;Ssecks;Akap12	A-kinase anchor protein 12;Germ cell lineage protein gercelin;Src-suppressed C kinase substrate;A kinase (PRKA) anchor protein (Gravin) 12;A kinase (PRKA) anchor protein (Gravin) 12, isoform CRA_b;A-kinase anchor protein 12;Germ cell lineage protein gercelin;Src-suppressed C kinase substrate;Akap12 protein	6.38e-35
Akap12	T	265	IPI00123709	Class I	0.996563	NREKEPTKPLESP	1.97	Positive	2.45	-0.76	NaN	NaN	1.15	-0.54	3.74	-0.98	NaN	31.4	49.4	40.4	Positive	1.97	0.29	NaN	NaN	2.17	0.16	1.78	0.43	NaN	-11.8	-34.5	-23.2	162.77	Q9WTQ5-1;Q9WTQ5;B2RRE0;Q9WTQ5-2;Q6IR43	IPI00123709;IPI00867770;IPI00625462	265	IPI00123709	Isoform 1 of A-kinase anchor protein 12;Isoform 3 of A-kinase anchor protein 12;Akap12 protein	_EPT(ph)KPIESPTS(ph)PVSNETTSSFK_	Akap12;Gag12;Ssecks;mCG_140773;Akap12;Gag12;Ssecks;Akap12	A-kinase anchor protein 12;Germ cell lineage protein gercelin;Src-suppressed C kinase substrate;A kinase (PRKA) anchor protein (Gravin) 12;A kinase (PRKA) anchor protein (Gravin) 12, isoform CRA_b;A-kinase anchor protein 12;Germ cell lineage protein gercelin;Src-suppressed C kinase substrate;Akap12 protein	8.07e-48
Akap12	S	270	IPI00123709	Class I	0.998561	PTKPLESPTSPVS	2.33	Positive	1.16	-0.45	NaN	NaN	1.28	-0.44	1.03	-0.47	NaN	26.2	27.7	27	Positive	3.87	-0.16	NaN	NaN	3.38	-0.24	4.36	-0.09	NaN	15.1	5.8	10.4	162.77	Q9WTQ5-1;Q9WTQ5;B2RRE0;Q9WTQ5-2;Q6IR43	IPI00123709;IPI00867770;IPI00625462	270	IPI00123709	Isoform 1 of A-kinase anchor protein 12;Isoform 3 of A-kinase anchor protein 12;Akap12 protein	_EKEPTKPIES(ph)PTSPVSNETTSSFK_	Akap12;Gag12;Ssecks;mCG_140773;Akap12;Gag12;Ssecks;Akap12	A-kinase anchor protein 12;Germ cell lineage protein gercelin;Src-suppressed C kinase substrate;A kinase (PRKA) anchor protein (Gravin) 12;A kinase (PRKA) anchor protein (Gravin) 12, isoform CRA_b;A-kinase anchor protein 12;Germ cell lineage protein gercelin;Src-suppressed C kinase substrate;Akap12 protein	8.07e-48
Akap12	T	272	IPI00123709	Class I	0.89598	KPLESPTSPVSNE	4.01	Positive	3.88	-1.36	NaN	NaN	3.88	-1.36	NaN	NaN	NaN	61	NaN	61	Positive	4.14	-0.34	NaN	NaN	NaN	NaN	4.14	-0.34	NaN	NaN	21.1	21.1	162.77	Q9WTQ5-1;Q9WTQ5;B2RRE0;Q9WTQ5-2;Q6IR43	IPI00123709;IPI00867770;IPI00625462	272	IPI00123709	Isoform 1 of A-kinase anchor protein 12;Isoform 3 of A-kinase anchor protein 12;Akap12 protein	_EPTKPIESPT(ph)S(ph)PVSNETTSSFKK_	Akap12;Gag12;Ssecks;mCG_140773;Akap12;Gag12;Ssecks;Akap12	A-kinase anchor protein 12;Germ cell lineage protein gercelin;Src-suppressed C kinase substrate;A kinase (PRKA) anchor protein (Gravin) 12;A kinase (PRKA) anchor protein (Gravin) 12, isoform CRA_b;A-kinase anchor protein 12;Germ cell lineage protein gercelin;Src-suppressed C kinase substrate;Akap12 protein	8.07e-48
Akap12	S	273	IPI00123709	Class I	0.996884	PLESPTSPVSNET	3.35	Positive	3.35	-0.66	NaN	NaN	3.16	-0.48	3.54	-0.85	NaN	28.1	44.6	36.4	Positive	3.18	-0.52	NaN	NaN	2.79	-0.88	3.57	-0.16	NaN	45.5	10.2	27.8	162.77	Q9WTQ5-1;Q9WTQ5;B2RRE0;Q9WTQ5-2;Q6IR43	IPI00123709;IPI00867770;IPI00625462	273	IPI00123709	Isoform 1 of A-kinase anchor protein 12;Isoform 3 of A-kinase anchor protein 12;Akap12 protein	_EPTKPIESPTS(ph)PVSNETTSSFK_	Akap12;Gag12;Ssecks;mCG_140773;Akap12;Gag12;Ssecks;Akap12	A-kinase anchor protein 12;Germ cell lineage protein gercelin;Src-suppressed C kinase substrate;A kinase (PRKA) anchor protein (Gravin) 12;A kinase (PRKA) anchor protein (Gravin) 12, isoform CRA_b;A-kinase anchor protein 12;Germ cell lineage protein gercelin;Src-suppressed C kinase substrate;Akap12 protein	8.07e-48
Akap12	S	634	IPI00123709	Class I	0.992223	TLSSTESTASGMQ	-1.5	Negative	-1.48	1.13	-1.33	1.06	-1.63	1.21	NaN	NaN	52	56.6	NaN	54.4	Negative	-1.61	1.19	-1.84	1.05	-1.38	1.34	NaN	NaN	51.6	60.6	NaN	56.5	264.71	Q9WTQ5-1;Q9WTQ5;B2RRE0;Q9WTQ5-2;Q6IR43	IPI00123709;IPI00867770;IPI00625462	634	IPI00123709	Isoform 1 of A-kinase anchor protein 12;Isoform 3 of A-kinase anchor protein 12;Akap12 protein	_SATISSTES(ph)TAS(ph)GMQDEVR_	Akap12;Gag12;Ssecks;mCG_140773;Akap12;Gag12;Ssecks;Akap12	A-kinase anchor protein 12;Germ cell lineage protein gercelin;Src-suppressed C kinase substrate;A kinase (PRKA) anchor protein (Gravin) 12;A kinase (PRKA) anchor protein (Gravin) 12, isoform CRA_b;A-kinase anchor protein 12;Germ cell lineage protein gercelin;Src-suppressed C kinase substrate;Akap12 protein	4.71e-27
Akap12	S	637	IPI00123709	Class I	0.999947	STESTASGMQDEV	-1.06	Negative	-1.04	0.77	-1.04	0.77	-0.3	0.03	-1.14	0.91	41.2	2	46.8	41.2	Negative	-1.39	0.63	-1.72	0.96	-1.06	0.31	NaN	NaN	48.5	19.5	NaN	37.1	264.71	Q9WTQ5-1;Q9WTQ5;B2RRE0;Q9WTQ5-2;Q6IR43	IPI00123709;IPI00867770;IPI00625462	637	IPI00123709	Isoform 1 of A-kinase anchor protein 12;Isoform 3 of A-kinase anchor protein 12;Akap12 protein	_SATISSTES(ph)TAS(ph)GMQDEVR_	Akap12;Gag12;Ssecks;mCG_140773;Akap12;Gag12;Ssecks;Akap12	A-kinase anchor protein 12;Germ cell lineage protein gercelin;Src-suppressed C kinase substrate;A kinase (PRKA) anchor protein (Gravin) 12;A kinase (PRKA) anchor protein (Gravin) 12, isoform CRA_b;A-kinase anchor protein 12;Germ cell lineage protein gercelin;Src-suppressed C kinase substrate;Akap12 protein	4.71e-27
Akap13	S	2545	IPI00126181	Class I	0.999826	VLTRSASRPSSLI	-1.15	Negative	-1.24	1.68	-1.24	0.44	-2.14	2.4	-0.99	1.68	26.4	81.1	68.7	68.7	Negative	-1.06	1.15	-1.06	1.15	-3.27	3.17	-0.3	0.99	54.8	88.9	49.5	54.8	157.86	Q924X9	IPI00126181	2545	IPI00126181	A kinase (PRKA) anchor protein 13	_SAS(ph)RPSSIIEQEK_	Akap13	Type II cAMP-dependent protein kinase anchoring protein Ht31	7.07e-27
Akap13	S	2710	IPI00126181	Class I	0.999597	DSELSVSPKRNSI	1.2	Positive	1.02	-1.75	1.62	-1.27	1.02	-1.75	0.94	-2.01	58.4	70.3	75.2	70.3	Positive	1.39	-1.55	1.39	-1.55	2.4	-2.56	0.93	-0.9	65.9	83	46.4	65.9	157.52	Q924X9	IPI00126181	2710	IPI00126181	A kinase (PRKA) anchor protein 13	_SGSIDSEISVS(ph)PK_	Akap13	Type II cAMP-dependent protein kinase anchoring protein Ht31	2.14e-19
Akap2	S	1012	IPI00649060	Class I	0.999948	VRQSTPSPRAKNA	1.77	Positive	1.74	-0.56	1.28	-0.48	NaN	NaN	2.21	-0.64	28.2	NaN	36	32.1	Positive	2.63	-0.99	1.33	0.36	NaN	NaN	3.94	-2.35	-28.1	NaN	80.3	26.1	113.5	A2API8;Q69ZV5;O54931-1;O54931;O54931-2;Q8C9L6;O54931-3;A2APJ2;Q99L95;O54931-4;O54931-5	IPI00649060;IPI00649909;IPI00648062;IPI00943439;IPI00762775;IPI00336504;IPI00119855;IPI00760007	1012	IPI00649060	Protein;107 kDa protein;A kinase (PRKA) anchor protein 2;Isoform 1 of A-kinase anchor protein 2;Isoform 2 of A-kinase anchor protein 2;Isoform 3 of A-kinase anchor protein 2;Isoform 4 of A-kinase anchor protein 2;Isoform 5 of A-kinase anchor protein 2	_QSTPS(ph)PR_	Akap2;Palm2;RP23-334A5.1-005;mKIAA0920;Akap2;Akap2;Akap2;mCG_2708;Palm2;RP23-334A5.1-004;Akap2;Akap2	A kinase (PRKA) anchor protein 2;MKIAA0920 protein;AKAP expressed in kidney and lung;A-kinase anchor protein 2;Protein kinase A-anchoring protein 2;AKAP expressed in kidney and lung;A-kinase anchor protein 2;Protein kinase A-anchoring protein 2;Putative uncharacterized protein;AKAP expressed in kidney and lung;A-kinase anchor protein 2;Protein kinase A-anchoring protein 2;A kinase (PRKA) anchor p…	0.00266199
Akap2	S	239	IPI00649060	Class I	0.999958	PAASSLSPDHKNM	1.09	Positive	1.08	-0.64	NaN	NaN	1.09	-0.68	1.08	-0.6	NaN	37.6	33.9	35.8	Positive	1.1	0.32	1.09	0.43	1.1	-0.45	1.22	0.32	-35	26.6	-25.2	-25.2	175.73	A2API8;Q69ZV5;A2API9	IPI00649060;IPI00649909;IPI00648062;IPI00648406	239	IPI00649060	Protein;107 kDa protein;A kinase (PRKA) anchor protein 2;A kinase (PRKA) anchor protein 2	_IEPAASS(ph)IS(ph)PDHK_	Akap2;Palm2;RP23-334A5.1-005;mKIAA0920;Akap2;Palm2;RP23-334A5.1-006	A kinase (PRKA) anchor protein 2;MKIAA0920 protein;A kinase (PRKA) anchor protein 2	6.45e-06
Akap2	S	275	IPI00649060	Class I	0.999994	HSSPFYSPSHNGL	1.25	Positive	1.15	-0.39	1.15	-0.39	NaN	NaN	NaN	NaN	23.5	NaN	NaN	23.5	Positive	1.35	0.01	NaN	NaN	NaN	NaN	1.35	0.01	NaN	NaN	-0.6	-0.6	328.45	A2API8;Q69ZV5;O54931-1;O54931;O54931-2;Q8C9L6;O54931-3;A2APJ2;Q99L95;A2APJ1;A2API9	IPI00649060;IPI00649909;IPI00648062;IPI00943439;IPI00762775;IPI00336504;IPI00649709;IPI00648406	275	IPI00649060	Protein;107 kDa protein;A kinase (PRKA) anchor protein 2;Isoform 1 of A-kinase anchor protein 2;Isoform 2 of A-kinase anchor protein 2;Isoform 3 of A-kinase anchor protein 2;A kinase (PRKA) anchor protein 2;A kinase (PRKA) anchor protein 2	_DHSSPFYS(ph)PSHNGIIADHHESIDNDVAR_	Akap2;Palm2;RP23-334A5.1-005;mKIAA0920;Akap2;Akap2;Akap2;mCG_2708;Palm2;RP23-334A5.1-004;Akap2;Palm2;RP23-334A5.1-007;Akap2;Palm2;RP23-334A5.1-006	A kinase (PRKA) anchor protein 2;MKIAA0920 protein;AKAP expressed in kidney and lung;A-kinase anchor protein 2;Protein kinase A-anchoring protein 2;AKAP expressed in kidney and lung;A-kinase anchor protein 2;Protein kinase A-anchoring protein 2;Putative uncharacterized protein;AKAP expressed in kidney and lung;A-kinase anchor protein 2;Protein kinase A-anchoring protein 2;A kinase (PRKA) anchor p…	0
Akap2	S	984	IPI00649060	Class I	0.999999	RKQRTLSMIEEEI	1.03	Positive	1.01	-0.03	NaN	NaN	1	-0.26	1.03	0.2	NaN	16.6	-14.7	1	Positive	1.08	0.53	NaN	NaN	1.08	0.53	NaN	NaN	NaN	-44	NaN	-44	129.16	A2API8;Q69ZV5;O54931-1;O54931;O54931-2;Q8C9L6;O54931-3;A2APJ2;Q99L95;O54931-4;O54931-5	IPI00649060;IPI00649909;IPI00648062;IPI00943439;IPI00762775;IPI00336504;IPI00119855;IPI00760007	984	IPI00649060	Protein;107 kDa protein;A kinase (PRKA) anchor protein 2;Isoform 1 of A-kinase anchor protein 2;Isoform 2 of A-kinase anchor protein 2;Isoform 3 of A-kinase anchor protein 2;Isoform 4 of A-kinase anchor protein 2;Isoform 5 of A-kinase anchor protein 2	_TIS(ph)MIEEEIR_	Akap2;Palm2;RP23-334A5.1-005;mKIAA0920;Akap2;Akap2;Akap2;mCG_2708;Palm2;RP23-334A5.1-004;Akap2;Akap2	A kinase (PRKA) anchor protein 2;MKIAA0920 protein;AKAP expressed in kidney and lung;A-kinase anchor protein 2;Protein kinase A-anchoring protein 2;AKAP expressed in kidney and lung;A-kinase anchor protein 2;Protein kinase A-anchoring protein 2;Putative uncharacterized protein;AKAP expressed in kidney and lung;A-kinase anchor protein 2;Protein kinase A-anchoring protein 2;A kinase (PRKA) anchor p…	4.37e-06
Akap9	S	3676	IPI00623749	Class I	1	RDGFGLSPGIEKT	1.3	Positive	1.23	-0.12	1.23	0.08	1.45	-0.57	0.92	-0.12	-5.9	32.9	7.9	7.9	Positive	1.36	0.52	1.36	0.71	1.06	0.52	1.52	0.47	-63.8	-43.1	-38	-43.1	121.68	Q70FJ1;Q80TR6;Q99P24;Q9CVC1	IPI00623749	3676	IPI00623749	A kinase (PRKA) anchor protein (yotiao) 9	_DGFGIS(ph)PGIEK_	Akap9;mKIAA0803	A-kinase anchor protein 9;MKIAA0803 protein;AKAP450;Putative uncharacterized protein	5.04e-10
Akt1	S	473	IPI00556735	Class I	0.99907	PHFPQFSYSASGT	2.64	Positive	2.63	-4.67	3.43	-5.1	1.83	-4.24	NaN	NaN	97.1	94.7	NaN	95.9	Positive	3.62	-3.66	1.85	-3.64	NaN	NaN	5.4	-3.68	92	NaN	92.2	92.1	171.08	A4FUQ9;Q6GSA6;Q8BS26;P31750	IPI00556735;IPI00323969	473	IPI00556735	AKT1 kinase isoform 1;RAC-alpha serine/threonine-protein kinase	_RPHFPQFS(ph)YSAS(ph)GTA_	Akt1;mCG_15405;Akt;Akt1;Rac	Akt1 protein;Protein kinase B-alpha;Putative uncharacterized protein;Thymoma viral proto-oncogene 1;Thymoma viral proto-oncogene 1, isoform CRA_a;AKT1 kinase;Protein kinase B;Proto-oncogene c-Akt;RAC-alpha serine/threonine-protein kinase;RAC-PK-alpha;Thymoma viral proto-oncogene	8.62e-32
Akt1s1	S	255	IPI00857073	Class I	1	TQQYAKSLPVSVP	1.29	Positive	1.23	-2.64	1.23	-1.52	1.16	-2.64	1.28	-3.16	65	84	88.8	84	Positive	1.37	-1.71	1.41	-1.87	1.37	-1.71	1.29	-1.11	72.6	69.5	53.8	69.5	117.2	Q9D1F4	IPI00857073;IPI00857957;IPI00133685;IPI00856261	255	IPI00857073	36 kDa protein;30 kDa protein;Proline-rich AKT1 substrate 1;Protein	_S(ph)IPVSVPVWAFK_	Akt1s1;Pras	Proline-rich AKT1 substrate 1	1.19e-10
Akt1s1	S	274	IPI00857073	Class I	0.999999	KRTEARSSDEENG	-1.97	Negative	-2.03	2.82	-2.03	2.79	-2.06	3.32	-1.57	2.82	85.5	90	85.8	85.8	Negative	-1.9	2.24	-1.9	2.24	-0.1	0.75	-2.35	2.55	78.8	40.6	82.9	78.8	253.67	Q9D1F4	IPI00857073;IPI00857957;IPI00133685;IPI00856261	274	IPI00857073	36 kDa protein;30 kDa protein;Proline-rich AKT1 substrate 1;Protein	_RTEARS(ph)S(ph)DEENGPPSS(ph)PDIDR_	Akt1s1;Pras	Proline-rich AKT1 substrate 1	3.25e-18
Akt1s1	T	318	IPI00857073	Class I	0.999856	PRPRLNTSDFQKL	2.6	Positive	2.44	-1.54	2.15	-0.88	2.44	-1.54	2.68	-1.79	45.5	65.7	71.2	65.7	Positive	2.62	-3.44	2.59	-3.44	2.62	-3.9	3.43	-2.85	90.8	93.3	86.2	90.8	183.65	Q9D1F4	IPI00857073;IPI00857957;IPI00133685	318	IPI00857073	36 kDa protein;30 kDa protein;Proline-rich AKT1 substrate 1	_INT(ph)SDFQK_	Akt1s1;Pras	Proline-rich AKT1 substrate 1	3.24e-29
Akt2	T	309	IPI00121335	Class I	0.999996	DGATMKTFCGTPE	3.26	Positive	3.37	-2.65	NaN	NaN	3.48	-2.59	3.26	-2.7	NaN	83.4	84.6	84	Positive	2.35	-3.72	NaN	NaN	NaN	NaN	2.35	-3.72	NaN	NaN	92.4	92.4	188.38	Q60823;Q3TY95;Q8CE74;Q9WUA6-1;Q9WUA6;Q6NXW0;Q8C6X4;Q9WUA6-2;A4FUQ9;Q6GSA6;Q8BS26;P31750	IPI00121335;IPI00124450;IPI00228306;IPI00556735;IPI00323969;IPI00848627	309;305;308	IPI00121335;IPI00124450;IPI00556735	RAC-beta serine/threonine-protein kinase;Isoform 1 of RAC-gamma serine/threonine-protein kinase;Isoform 2 of RAC-gamma serine/threonine-protein kinase;AKT1 kinase isoform 1;RAC-alpha serine/threonine-protein kinase;AKT1 kinase isoform 2	_T(ph)FCGTPEYIAPEVIEDNDYGR_	Akt2;mCG_22777;Akt3;Akt3;Akt1;mCG_15405;Akt;Akt1;Rac	Protein kinase Akt-2;Protein kinase B beta;RAC-beta serine/threonine-protein kinase;RAC-PK-beta;MCG22777, isoform CRA_a;Putative uncharacterized protein;Protein kinase Akt-3;Protein kinase B gamma;RAC-gamma serine/threonine-protein kinase;RAC-PK-gamma;Thymoma viral proto-oncogene 3;Putative uncharacterized protein;Protein kinase Akt-3;Protein kinase B gamma;RAC-gamma serine/threonine-protein kina…	5.55e-58
Akt2	S	474	IPI00121335	Class I	1	THFPQFSYSASIR	3.45	Positive	3.54	-3.42	2.83	-1.79	3.54	-3.93	3.57	-3.42	71.1	93.4	90.7	90.7	Positive	3.37	-4.42	2.92	-6.61	3.37	-4.42	4.58	-3.32	99	95.3	90	95.3	214.53	Q60823;Q3TY95;Q8CE74	IPI00121335;IPI00830259	474	IPI00121335	RAC-beta serine/threonine-protein kinase;51 kDa protein	_THFPQFS(ph)YSAS(ph)IRE_	Akt2;mCG_22777	Protein kinase Akt-2;Protein kinase B beta;RAC-beta serine/threonine-protein kinase;RAC-PK-beta;MCG22777, isoform CRA_a;Putative uncharacterized protein	1.64e-80
Akt2	S	478	IPI00121335	Class I	0.999995	QFSYSASIRE___	3.47	Positive	3.57	-3.87	3.22	-3.87	3.58	-5.23	3.57	-3.42	93.2	97.3	90.7	93.2	Positive	3.37	-4.42	3.04	-4.42	3.37	-4.42	4.53	-3.26	95.3	95.3	89.5	95.3	214.53	Q60823;Q3TY95;Q8CE74	IPI00121335;IPI00830259	478	IPI00121335	RAC-beta serine/threonine-protein kinase;51 kDa protein	_THFPQFS(ph)YSAS(ph)IRE_	Akt2;mCG_22777	Protein kinase Akt-2;Protein kinase B beta;RAC-beta serine/threonine-protein kinase;RAC-PK-beta;MCG22777, isoform CRA_a;Putative uncharacterized protein	1.64e-80
Alg4	S	1468	IPI00551454	Class I	1	KRERQESESEQEL	1.8	Positive	1.72	-2.59	2.03	-2.79	1.19	-2.23	1.72	-2.59	85.5	78.7	83.4	83.4	Positive	1.87	-1.25	2.03	-2.23	1.87	-1.25	0.9	-0.63	78.7	58.1	35.5	58.1	317.83	Q6NS46;Q3TUH3	IPI00551454	1468	IPI00551454	Protein RRP5 homolog	_RERQES(ph)ES(ph)EQEIVNK_	Alg4;Kiaa0185;Pdcd11	Apoptosis-linked gene 4 protein;Programmed cell death protein 11;Protein RRP5 homolog;Putative uncharacterized protein	3.22e-132
Anc1	S	42	IPI00115564	Class I	1	LQVQHASKQISAE	-1.38	Negative	-1.47	2.67	-1.09	1.23	-1.6	2.83	-1.47	2.67	57.4	85.9	84.3	84.3	Negative	-1.35	1.54	-1.24	1.07	-1.4	1.54	-1.35	1.57	52.3	65.5	66.3	65.5	147.74	P48962;Q8BVI9	IPI00115564	42	IPI00115564	ADP/ATP translocase 1	_IIIQVQHAS(ph)K_	Anc1;Ant1;Slc25a4	Adenine nucleotide translocator 1;ADP,ATP carrier protein 1;ADP,ATP carrier protein, heart/skeletal muscle isoform T1;ADP/ATP translocase 1;mANC1;Solute carrier family 25 member 4;Putative uncharacterized protein	5.04e-09
Ania6a	S	341	IPI00336973	Class I	0.999999	STLGGFSPASKPS	1.45	Positive	1.52	-1.27	1.45	-1.51	1.59	-1.03	NaN	NaN	64.9	51.2	NaN	58	Positive	1.36	-0.67	1.6	-1.09	1.36	-0.67	-0.59	1.64	52.9	37.1	67.9	37.1	253.69	Q52KE7-1;Q52KE7	IPI00336973	341	IPI00336973	Isoform 1 of Cyclin-L1	_GINIDGTPAISTIGGFS(ph)PAS(ph)KPS(ph)SPR_	Ania6a;Ccn1;Ccnl1	Cyclin Ania-6a;Cyclin-L1	5.43e-23
Ankrd17	S	2040	IPI00465535	Class I	0.960463	YPVSSPSSPSPPA	1.13	Positive	1.13	-0.25	1.13	-0.25	NaN	NaN	NaN	NaN	15.8	NaN	NaN	15.8	Positive	0.97	0.21	1.32	0.4	0.63	0.02	NaN	NaN	-32.4	-1.2	NaN	-16.8	210.38	Q99NH0-1;Q99NH0;Q99NH0-2;Q3U5I3	IPI00465535;IPI00272501	2040	IPI00465535	Isoform 1 of Ankyrin repeat domain-containing protein 17;ankyrin repeat domain protein 17 isoform b	_EHYPVSSPS(ph)S(ph)PSPPAQPGGVSR_	Ankrd17;Foe;Gtar;Kiaa0697;Ankrd17;Foe;Gtar;Kiaa0697	Ankyrin repeat domain-containing protein 17;Ankyrin repeat domain-containing protein FOE;Gene trap ankyrin repeat protein;Ankyrin repeat domain-containing protein 17;Ankyrin repeat domain-containing protein FOE;Gene trap ankyrin repeat protein;Putative uncharacterized protein	5.83e-91
Ankrd40	S	176	IPI00272417	Class I	0.792693	AFPRDHSSLALVQ	-2.18	Negative	-2.23	2.88	NaN	NaN	-2.29	2.88	-2.18	2.88	NaN	86.4	86.4	86.4	Negative	-1.05	0.98	NaN	NaN	-1.05	0.98	NaN	NaN	NaN	49.2	NaN	49.2	124.08	Q5SUE8-1;Q5SUE8;Q5SUE8-3;Q5SUE8-2	IPI00272417;IPI00623774;IPI00648088	176	IPI00272417	Isoform 1 of Ankyrin repeat domain-containing protein 40;Isoform 3 of Ankyrin repeat domain-containing protein 40;Isoform 2 of Ankyrin repeat domain-containing protein 40	_DHS(ph)SIAIVQNGDISAPSAIIR_	Ankrd40;Ankrd40;Ankrd40	Ankyrin repeat domain-containing protein 40;Ankyrin repeat domain-containing protein 40;Ankyrin repeat domain-containing protein 40	3.24e-15
Ankrd44	S	1001	IPI00755796	Class I	0.999864	RSNGPRSPPGTAV	1.15	Positive	1.15	-0.06	1.7	-1.16	1.02	-0.06	1.15	0	55.1	4.4	0.3	4.4	Positive	1.14	0	0.39	0.23	1.89	-0.22	NaN	NaN	-17.4	14.4	NaN	-1.5	122.97	B2RXR6;Q8BYT6	IPI00755796	1001	IPI00755796	ankyrin repeat domain 44	_SNGPRS(ph)PPGTAVR_	Ankrd44	Ankyrin repeat domain-containing protein 44;Serine/threonine-protein phosphatase 6 regulatory ankyrin repeat subunit B;Putative uncharacterized protein	5.03e-12
Ankrd50	S	177	IPI00468603	Class I	0.962961	LTIRSNSSGGTGG	1.31	Positive	1.39	-1.07	1.88	-1.2	0.9	-0.95	NaN	NaN	56.3	48.2	NaN	52.2	Positive	0.76	0.06	NaN	NaN	-0.18	0.34	1.71	-0.22	NaN	21	13.9	-6.4	107.75	A6H6J9;Q3TRT7;Q3UI28;Q5DTZ5	IPI00468603	177	IPI00468603	Ankyrin repeat domain 50	_SNS(ph)SGGTGGGDIQPSIR_	Ankrd50;mKIAA1223	Ankyrin repeat domain 50;Putative uncharacterized protein;MKIAA1223 protein	6.07e-06
Anks1	S	461	IPI00754201	Class I	0.999072	VRPRIQSSAPQEE	2.39	Positive	2.34	-0.65	2.34	-0.82	2.43	-0.65	2.06	-0.44	43.4	36.3	26.3	36.3	Positive	3.07	-0.27	NaN	NaN	3.07	-0.27	NaN	NaN	NaN	17.1	NaN	17.1	215.42	P59672-1;P59672;B2KF14;Q3TE53;Q3UHP6;P59672-2;B2KF16	IPI00754201;IPI00620585;IPI00346041	461	IPI00754201	Isoform 1 of Ankyrin repeat and SAM domain-containing protein 1A;Putative uncharacterized protein;Isoform 2 of Ankyrin repeat and SAM domain-containing protein 1A	_IQS(ph)SAPQEEEEHPYEIIITAETK_	Anks1;Anks1a;Kiaa0229;RP23-31O23.1-001;Anks1;RP23-31O23.1-002;Anks1;Anks1a;Kiaa0229;RP23-31O23.1-003	Ankyrin repeat and SAM domain-containing protein 1A;Ankyrin repeat and SAM domain containing 1;Putative uncharacterized protein;Ankyrin repeat and SAM domain containing 1;Putative uncharacterized protein;Ankyrin repeat and SAM domain-containing protein 1A;Ankyrin repeat and SAM domain containing 1	5.07e-107
Anks1	S	638	IPI00754201	Class I	0.999418	ELKLSRSLSKSDS	1.45	Positive	1.55	0.07	1.55	0.07	NaN	NaN	NaN	NaN	-4.7	NaN	NaN	-4.7	Positive	1.28	-0.16	1.45	-0.51	1.11	0.19	NaN	NaN	29.8	-14.2	NaN	7.8	282.75	P59672-1;P59672;B2KF14;Q3TE53;Q3UHP6;P59672-2;B2KF16	IPI00754201;IPI00620585;IPI00346041	638	IPI00754201	Isoform 1 of Ankyrin repeat and SAM domain-containing protein 1A;Putative uncharacterized protein;Isoform 2 of Ankyrin repeat and SAM domain-containing protein 1A	_ISRS(ph)IS(ph)K_	Anks1;Anks1a;Kiaa0229;RP23-31O23.1-001;Anks1;RP23-31O23.1-002;Anks1;Anks1a;Kiaa0229;RP23-31O23.1-003	Ankyrin repeat and SAM domain-containing protein 1A;Ankyrin repeat and SAM domain containing 1;Putative uncharacterized protein;Ankyrin repeat and SAM domain containing 1;Putative uncharacterized protein;Ankyrin repeat and SAM domain-containing protein 1A;Ankyrin repeat and SAM domain containing 1	1.87e-234
Ant2	S	42	IPI00127841	Class I	1	LQVQHASKQITAD	-1.38	Negative	-1.47	2.67	-1.09	1.23	-1.6	2.83	-1.47	2.67	57.4	85.9	84.3	84.3	Negative	-1.35	1.54	-1.24	1.07	-1.4	1.54	-1.35	1.57	52.3	65.5	66.3	65.5	147.74	P51881;Q545A2;B0LAB5	IPI00127841;IPI00458351;IPI00462250;IPI00658303	42	IPI00127841	ADP/ATP translocase 2;Solute carrier family 25 member 5;similar to adenine nucleotide translocase;similar to adenine nucleotide translocase isoform 1	_IIIQVQHAS(ph)K_	Ant2;Slc25a5;mCG_11560;RP23-286I5.1-001;Slc25a5	Adenine nucleotide translocator 2;ADP,ATP carrier protein 2;ADP/ATP translocase 2;Solute carrier family 25 member 5;MCG11560;Putative uncharacterized protein;Solute carrier family 25, member 5;Solute carrier family 25 member 5	5.04e-09
Ap1ar	T	225	IPI00117223	Class I	0.999978	MRERSKTEEDILR	1.4	Positive	1.28	-1.16	NaN	NaN	1.23	-1	1.33	-1.33	NaN	49.9	60.1	55	Positive	1.7	-0.5	NaN	NaN	1.93	-1.12	1.47	0.13	NaN	54	-9.4	22.3	131.5	Q99LV9	IPI00117223	225	IPI00117223	adaptor-related protein complex 1 associated regulatory protein	_SKT(ph)EEDIIR_	Ap1ar;BC002199	BC002199 protein	1.46e-05
Ap1gbp1	S	842	IPI00380008	Class I	0.999524	QETSCPSPASSVA	1.39	Positive	1.75	-0.79	1.39	-0.28	2.11	-1.31	NaN	NaN	17.7	59.6	NaN	38.6	Positive	1.34	0.27	1.1	0.24	1.39	0.37	1.34	0.27	-18.4	-29.7	-20.9	-20.9	176.1	Q5SV85-2;Q5SV85;Q5SV85-1;Q3UQ32	IPI00380008;IPI00515622	842;998	IPI00380008;IPI00515622	Isoform 2 of Synergin gamma;Isoform 1 of Synergin gamma	_SQETSCPS(ph)PASSVASHETPK_	Ap1gbp1;Syng;Synrg;Ap1gbp1;Syng;Synrg	AP1 subunit gamma-binding protein 1;Gamma-synergin;Synergin gamma;AP1 subunit gamma-binding protein 1;Gamma-synergin;Synergin gamma;Putative uncharacterized protein	2.76e-05
Ap3d	S	755	IPI00117811	Class I	1	GKRRHSSLPTESD	1.44	Positive	1.36	-0.5	1.28	-0.5	1.36	-0.89	1.52	-0.22	29.4	46	14.2	29.4	Positive	1.79	0.03	0.98	0.03	1.79	-0.04	2.02	0.04	-2.1	2.5	-3.1	-2.1	362.41	O54774;Q05CQ3;Q3U1P6;Q3U237;Q3UR54;Q80T04;Q80UA6;Q8CGH7	IPI00117811	755	IPI00117811	AP-3 complex subunit delta-1	_RHS(ph)S(ph)IPT(ph)ES(ph)DEDIAPAQR_	Ap3d;Ap3d1	Adapter-related protein complex 3 subunit delta-1;AP-3 complex subunit delta;AP-3 complex subunit delta-1;Delta-adaptin;Ap3d1 protein;Putative uncharacterized protein;Adaptor-related protein complex AP-3 delta subunit;Truncated adaptor-related protein complex AP-3 delta subunit	3.13e-229
Ap3d	S	825	IPI00117811	Class I	1	NAEAVKSPEKEGV	2.1	Positive	2.1	-2.71	2.1	-2.74	2.09	-2.71	2.32	-2.59	85.1	84.7	83.4	84.7	Positive	1.9	-2.05	1.9	-2.26	2.52	-2.05	1.67	-1.5	79.1	75.9	64.7	75.9	218.15	O54774;Q05CQ3;Q3U1P6;Q3U237;Q3UR54;Q80T04;Q80UA6;Q8CGH7	IPI00117811	825	IPI00117811	AP-3 complex subunit delta-1	_NAEAVKS(ph)PEKEGVIGVEK_	Ap3d;Ap3d1	Adapter-related protein complex 3 subunit delta-1;AP-3 complex subunit delta;AP-3 complex subunit delta-1;Delta-adaptin;Ap3d1 protein;Putative uncharacterized protein;Adaptor-related protein complex AP-3 delta subunit;Truncated adaptor-related protein complex AP-3 delta subunit	2.35e-51
Apbb2	S	341	IPI00471423	Class I	0.997995	LSSVTPSPTPENE	1.13	Positive	1.08	-0.05	1.08	-0.05	1.96	-1.55	1.06	0.47	3.6	65.9	-39	3.6	Positive	1.18	0.27	1.18	0.27	NaN	NaN	NaN	NaN	-20.7	NaN	NaN	-20.7	305.32	Q9DBR4-1;Q9DBR4;Q3TIZ5	IPI00471423;IPI00918527;IPI00919203	341	IPI00471423	Isoform 1 of Amyloid beta A4 precursor protein-binding family B member 2;Putative uncharacterized protein;Protein	_KGS(ph)ISSVTPS(ph)PTPENEK_	Apbb2;Apbb2	Amyloid beta A4 precursor protein-binding family B member 2;Putative uncharacterized protein	4.75e-98
Apg2	T	540	IPI00331556	Class I	1	QQQQPQTPAENKA	1.28	Positive	1.13	-0.02	1.16	-1.81	1.11	0.02	1.13	-0.02	71.6	-1.6	1.5	1.5	Positive	1.53	0.41	1.71	-0.02	1.53	0.48	1.4	0.41	1.6	-39.2	-32.5	-32.5	231.29	Q61316;Q3U2G2;Q571M2;Q8C6R3;Q99L75	IPI00331556	540	IPI00331556	Heat shock 70 kDa protein 4	_M(ox)QVDQEEPHTEEQQQQPQT(ph)PAENK_	Apg2;Hsp110;Hspa4;mCG_113604;RP23-337J7.3-001;mKIAA4025	Heat shock 70 kDa protein 4;Heat shock 70-related protein APG-2;Heat shock protein 4;Heat shock protein 4, isoform CRA_a;Putative uncharacterized protein;MKIAA4025 protein	7.26e-132
Aprf	S	727	IPI00228955	Class I	1	TIDLPMSPRTLDS	1.92	Positive	1.84	-0.72	NaN	NaN	1.84	-0.72	NaN	NaN	NaN	39.1	NaN	39.1	Positive	1.99	0.12	1.99	0.12	NaN	NaN	NaN	NaN	-8.3	NaN	NaN	-8.3	182.76	P42227-1;P42227;Q3U5Q4;Q3U6S9;Q3ULI4;B7ZC18;Q8CFJ6;Q99ML3;P42227-3	IPI00228955;IPI00918505;IPI00753792	727;726	IPI00228955;IPI00753792	Isoform Stat3A of Signal transducer and activator of transcription 3;Signal transducer and activator of transcription 3;Isoform Del-701 of Signal transducer and activator of transcription 3	_FICVTPTTCSNTIDIPMS(ph)PR_	Aprf;Stat3;RP23-279L23.5-011;Stat3;Aprf;Stat3	Acute-phase response factor;Signal transducer and activator of transcription 3;Putative uncharacterized protein;Signal transducer and activator of transcription 3;Stat3 protein;STAT3;Acute-phase response factor;Signal transducer and activator of transcription 3	0.000109062
Aprin	S	1176	IPI00845638	Class I	0.995239	IKGRLDSSEMDHS	1.99	Positive	1.99	-0.83	2.26	-0.61	1.73	-1.04	NaN	NaN	34.5	51.5	NaN	43	Positive	0.57	-0.88	-1.2	-1.3	2.34	-0.47	NaN	NaN	-146.1	27.6	NaN	43.5	268.66	Q4VA53-3;Q4VA53;Q4VA53-1;Q4VA53-2	IPI00845638;IPI00317401;IPI00776026	1176	IPI00845638	Isoform 3 of Sister chromatid cohesion protein PDS5 homolog B;Isoform 1 of Sister chromatid cohesion protein PDS5 homolog B;Isoform 2 of Sister chromatid cohesion protein PDS5 homolog B	_IDS(ph)SEMDHS(ph)ENEDYTMSSPIPGKK_	Aprin;As3;Kiaa0979;Pds5b;Aprin;As3;Kiaa0979;Pds5b;Aprin;As3;Kiaa0979;Pds5b	Androgen-induced proliferation inhibitor;Androgen-induced prostate proliferative shutoff-associated protein AS3;Sister chromatid cohesion protein PDS5 homolog B;Androgen-induced proliferation inhibitor;Androgen-induced prostate proliferative shutoff-associated protein AS3;Sister chromatid cohesion protein PDS5 homolog B;Androgen-induced proliferation inhibitor;Androgen-induced prostate proliferat…	2.54e-36
Aprin	S	1177	IPI00845638	Class I	0.941774	KGRLDSSEMDHSE	2.24	Positive	1.78	-0.46	2.16	-0.48	1.41	-0.44	NaN	NaN	28.1	26.3	NaN	27.2	Positive	2.35	-0.62	2.33	-0.75	2.38	-0.49	NaN	NaN	40.3	28.6	NaN	34.5	268.66	Q4VA53-3;Q4VA53;Q4VA53-1;Q4VA53-2	IPI00845638;IPI00317401;IPI00776026	1177	IPI00845638	Isoform 3 of Sister chromatid cohesion protein PDS5 homolog B;Isoform 1 of Sister chromatid cohesion protein PDS5 homolog B;Isoform 2 of Sister chromatid cohesion protein PDS5 homolog B	_GRIDS(ph)S(ph)EM(ox)DHSENEDYTMSSPIPGK_	Aprin;As3;Kiaa0979;Pds5b;Aprin;As3;Kiaa0979;Pds5b;Aprin;As3;Kiaa0979;Pds5b	Androgen-induced proliferation inhibitor;Androgen-induced prostate proliferative shutoff-associated protein AS3;Sister chromatid cohesion protein PDS5 homolog B;Androgen-induced proliferation inhibitor;Androgen-induced prostate proliferative shutoff-associated protein AS3;Sister chromatid cohesion protein PDS5 homolog B;Androgen-induced proliferation inhibitor;Androgen-induced prostate proliferat…	2.54e-36
Ara160	S	112	IPI00668529	Class I	1	AHTIQKSPVVSKP	2.43	Positive	2.66	-0.3	NaN	NaN	2.43	-0.06	2.9	-0.55	NaN	4.1	31.6	17.9	Positive	1.9	0.01	NaN	NaN	1.38	0.15	2.42	-0.13	NaN	-11	8.3	-1.3	93.258	B9EKI3	IPI00131196;IPI00923669;IPI00668529	112;112	IPI00131196;IPI00668529	87 kDa protein;67 kDa protein;TATA element modulatory factor	_S(ph)PVVSKPPSK_	Ara160;Gm153;Tmf1	Androgen receptor coactivator 160 kDa protein;Androgen receptor-associated protein of 160 kDa;TATA element modulatory factor	0.000335882
Ara160	S	23	IPI00668529	Class I	0.999983	LSQAQKSIDRVLD	-1.84	Negative	-2.02	1.24	-2.02	1.24	NaN	NaN	NaN	NaN	57.7	NaN	NaN	57.7	Negative	-1.65	1.46	-1.65	1.46	NaN	NaN	NaN	NaN	63.7	NaN	NaN	63.7	118.87	B9EKI3	IPI00131196;IPI00668529	23;23	IPI00131196;IPI00668529	87 kDa protein;TATA element modulatory factor	_QAISQAQKS(ph)IDR_	Ara160;Gm153;Tmf1	Androgen receptor coactivator 160 kDa protein;Androgen receptor-associated protein of 160 kDa;TATA element modulatory factor	9.21e-05
Ara160	S	357	IPI00668529	Class I	0.971581	LVPIIVSPSTPKT	1.97	Positive	2.12	0.03	NaN	NaN	2.12	0.03	NaN	NaN	NaN	-2.2	NaN	-2.2	Positive	1.83	0.85	1.83	0.85	NaN	NaN	NaN	NaN	-80	NaN	NaN	-80	89.466	B9EKI3	IPI00131196;IPI00923669;IPI00668529	357;357	IPI00131196;IPI00668529	87 kDa protein;67 kDa protein;TATA element modulatory factor	_GYAIVPIIVS(ph)PS(ph)TPK_	Ara160;Gm153;Tmf1	Androgen receptor coactivator 160 kDa protein;Androgen receptor-associated protein of 160 kDa;TATA element modulatory factor	1.23e-05
Araf	S	162	IPI00320608	Class I	0.990458	HSIQDLSGGSRQQ	1.55	Positive	1.51	0.08	1.51	0.08	NaN	NaN	NaN	NaN	-6.1	NaN	NaN	-6.1	Positive	1.6	0.55	1.6	0.55	1.16	1.38	2.5	-0.24	-46.2	-160	15.1	-46.2	184.21	P04627;Q3TQI2;Q3UXR0;B1AUN8;Q8CAD1	IPI00320608;IPI00880969;IPI00880379;IPI00880801	162	IPI00320608	A-Raf proto-oncogene serine/threonine-protein kinase;Putative uncharacterized protein;V-raf murine sarcoma 3611 viral oncogene homolog;v-raf murine sarcoma 3611 viral oncogene homolog isoform 2	_QFYHSIQDIS(ph)GGSR_	Araf;A-raf;Araf1;Araf;Araf;RP23-132C19.1-007;Araf;RP23-132C19.1-004	Proto-oncogene A-Raf;Serine/threonine-protein kinase A-Raf;Putative uncharacterized protein;V-raf murine sarcoma 3611 viral oncogene homolog;Putative uncharacterized protein;Ras-binding protein DA-Raf;V-raf murine sarcoma 3611 viral oncogene homolog	6.36e-18
Araf	T	181	IPI00320608	Class I	1	SVNELLTPQGPSP	2.53	Positive	2.24	-0.25	2.24	-0.25	NaN	NaN	NaN	NaN	15.8	NaN	NaN	15.8	Positive	2.83	-0.18	2.1	0.39	2.83	-0.37	3.34	-0.18	-30.9	22.8	11.5	11.5	258.05	P04627;Q3TQI2;Q3UXR0;B1AUN8	IPI00320608;IPI00880969;IPI00880379	181	IPI00320608	A-Raf proto-oncogene serine/threonine-protein kinase;Putative uncharacterized protein;V-raf murine sarcoma 3611 viral oncogene homolog	_QQEAPSNISVNEIIT(ph)PQGPS(ph)PFTQQR_	Araf;A-raf;Araf1;Araf;Araf;RP23-132C19.1-007	Proto-oncogene A-Raf;Serine/threonine-protein kinase A-Raf;Putative uncharacterized protein;V-raf murine sarcoma 3611 viral oncogene homolog	7.83e-204
Araf	S	186	IPI00320608	Class I	0.998717	LTPQGPSPFTQQR	2.17	Positive	2.24	-0.25	2.24	-0.25	NaN	NaN	NaN	NaN	15.8	NaN	NaN	15.8	Positive	2.1	-0.37	2.1	0.39	2.83	-0.37	1.17	-0.4	-30.9	22.8	24.2	22.8	258.05	P04627;Q3TQI2;Q3UXR0;B1AUN8	IPI00320608;IPI00880969;IPI00880379	186	IPI00320608	A-Raf proto-oncogene serine/threonine-protein kinase;Putative uncharacterized protein;V-raf murine sarcoma 3611 viral oncogene homolog	_QQEAPSNISVNEIIT(ph)PQGPS(ph)PFTQQR_	Araf;A-raf;Araf1;Araf;Araf;RP23-132C19.1-007	Proto-oncogene A-Raf;Serine/threonine-protein kinase A-Raf;Putative uncharacterized protein;V-raf murine sarcoma 3611 viral oncogene homolog	7.83e-204
Araf	S	255	IPI00320608	Class I	1	DGAPRGSPSPASV	1.87	Positive	1.98	-1.32	1.84	-0.79	2.13	-1.84	NaN	NaN	42.4	72.1	NaN	57.2	Positive	1.87	-1.05	1.09	-0.45	2.66	-1.82	1.87	-1.05	26.9	71.6	51.9	51.9	168.2	P04627;Q3TQI2;Q3UXR0	IPI00320608;IPI00880969	255	IPI00320608	A-Raf proto-oncogene serine/threonine-protein kinase;Putative uncharacterized protein	_GGDGAPRGS(ph)PS(ph)PASVSSGRK_	Araf;A-raf;Araf1;Araf	Proto-oncogene A-Raf;Serine/threonine-protein kinase A-Raf;Putative uncharacterized protein	8.07e-07
Araf	S	257	IPI00320608	Class I	0.999999	APRGSPSPASVSS	1.84	Positive	1.4	0.04	NaN	NaN	1.4	0.04	NaN	NaN	NaN	-2.7	NaN	-2.7	Positive	2.29	-1.54	NaN	NaN	2.29	-1.54	NaN	NaN	NaN	65.5	NaN	65.5	168.2	P04627;Q3TQI2;Q3UXR0	IPI00320608;IPI00880969	257	IPI00320608	A-Raf proto-oncogene serine/threonine-protein kinase;Putative uncharacterized protein	_GGDGAPRGS(ph)PS(ph)PASVSSGRK_	Araf;A-raf;Araf1;Araf	Proto-oncogene A-Raf;Serine/threonine-protein kinase A-Raf;Putative uncharacterized protein	8.07e-07
Arfgap2	S	143	IPI00109656	Class I	0.896824	SMNSAPSHSPEKK	1.04	Positive	1.04	-0.55	NaN	NaN	1.04	-0.55	NaN	NaN	NaN	31.6	NaN	31.6	Positive	1.03	0.16	NaN	NaN	1.48	0.03	0.59	0.28	NaN	-1.9	-21.8	-11.8	322.48	Q99K28-2;Q99K28;Q99K28-1;Q3UR67	IPI00109656;IPI00120571	143	IPI00109656	Isoform 2 of ADP-ribosylation factor GTPase-activating protein 2;Isoform 1 of ADP-ribosylation factor GTPase-activating protein 2	_HGTDIWIDSM(ox)NSAPS(ph)HSPEK_	Arfgap2;Zfp289;Znf289;Arfgap2;Zfp289;Znf289	ADP-ribosylation factor GTPase-activating protein 2;GTPase-activating protein ZNF289;Zinc finger protein 289;ADP-ribosylation factor GTPase-activating protein 2;GTPase-activating protein ZNF289;Zinc finger protein 289;Putative uncharacterized protein	1.57e-105
Arfgap2	S	347	IPI00109656	Class I	0.999965	EQETPLSAKSSRS	2.82	Positive	2.99	-0.33	NaN	NaN	2.99	-0.33	NaN	NaN	NaN	20.5	NaN	20.5	Positive	2.65	-1.08	NaN	NaN	NaN	NaN	2.65	-1.08	NaN	NaN	52.8	52.8	213.72	Q99K28-2;Q99K28;Q99K28-1;Q3UR67	IPI00109656;IPI00120571	347	IPI00109656	Isoform 2 of ADP-ribosylation factor GTPase-activating protein 2;Isoform 1 of ADP-ribosylation factor GTPase-activating protein 2	_SSISHSVISEMQM(ox)IEQETPIS(ph)AK_	Arfgap2;Zfp289;Znf289;Arfgap2;Zfp289;Znf289	ADP-ribosylation factor GTPase-activating protein 2;GTPase-activating protein ZNF289;Zinc finger protein 289;ADP-ribosylation factor GTPase-activating protein 2;GTPase-activating protein ZNF289;Zinc finger protein 289;Putative uncharacterized protein	8.33e-107
Arfgap3	S	332	IPI00111931	Class I	0.993385	QTIEQESPTLAKP	1.59	Positive	1.63	-0.69	1.27	-0.47	1.63	-0.69	1.79	-0.89	27.8	38.2	46	38.2	Positive	1.58	-0.53	1.07	-0.17	1.58	-0.53	1.59	-0.74	11.4	31	40.1	31	371.73	Q9D8S3	IPI00111931	332	IPI00111931	ADP-ribosylation factor GTPase-activating protein 3	_SGISHSVTSDM(ox)QTIEQES(ph)PTIAKPR_	Arfgap3	ADP-ribosylation factor GTPase-activating protein 3	0
Arfgap3	S	376	IPI00111931	Class I	0.998821	MELRSSSFSSWDD	1.57	Positive	1.8	-1.5	1.8	-1.5	NaN	NaN	NaN	NaN	64.5	NaN	NaN	64.5	Positive	1.27	-1.52	1.57	-1.03	0.96	-2	NaN	NaN	51.2	75	NaN	63.1	129.62	Q9D8S3	IPI00111931	376	IPI00111931	ADP-ribosylation factor GTPase-activating protein 3	_SSS(ph)FSS(ph)WDDGADSYWKK_	Arfgap3	ADP-ribosylation factor GTPase-activating protein 3	1.59e-10
Arfgap3	S	379	IPI00111931	Class I	0.940993	RSSSFSSWDDGAD	2.14	Positive	2.1	-3.11	2.1	-3.11	NaN	NaN	NaN	NaN	88.4	NaN	NaN	88.4	Positive	2.18	-2.38	NaN	NaN	2.18	-2.38	NaN	NaN	NaN	80.8	NaN	80.8	129.62	Q9D8S3	IPI00111931	379	IPI00111931	ADP-ribosylation factor GTPase-activating protein 3	_SSS(ph)FSS(ph)WDDGADSYWK_	Arfgap3	ADP-ribosylation factor GTPase-activating protein 3	1.59e-10
Arfgef1	S	1563	IPI00626782	Class I	1	KPLDAISQKSVDI	-1.61	Negative	-1.6	0.24	-1.6	1.19	-1.76	-0.09	-0.35	0.24	56.3	-6.7	15.3	15.3	Negative	-1.61	0.76	NaN	NaN	-1.61	0.76	NaN	NaN	NaN	40.9	NaN	40.9	291.7	Q8BKL2;Q8R3I7	IPI00626782	1563	IPI00626782	ADP-ribosylation factor guanine nucleotide-exchange factor 1	_PIDAIS(ph)QKS(ph)VDIHDSIQPR_	Arfgef1	Putative uncharacterized protein;Arfgef1 protein	3.65e-245
Arfgef1	S	243	IPI00626782	Class I	0.999997	SHHEPESPHLRYL	1.78	Positive	1.6	-0.79	NaN	NaN	1.6	-0.79	NaN	NaN	NaN	42.2	NaN	42.2	Positive	2.06	0.03	NaN	NaN	1.78	0.33	2.35	-0.28	NaN	-25.9	17.7	-4.1	177.61	Q8BKL2;Q8R3I7	IPI00626782;IPI00928561	243	IPI00626782	ADP-ribosylation factor guanine nucleotide-exchange factor 1;118 kDa protein	_QQQHIIQSPVSHHEPES(ph)PHIR_	Arfgef1	Putative uncharacterized protein;Arfgef1 protein	1.8e-05
Arfip1	S	39	IPI00875610	Class I	1	LKHSLPSGLGLSE	-1.94	Negative	-1.9	2.63	-1.73	1.58	-1.99	2.63	-1.9	2.63	66.6	83.8	83.8	83.8	Negative	-3	2.63	-1.31	0.39	-3.01	2.73	-3	2.63	23.6	84.9	83.8	83.8	317.99	A2RSX9;Q3TVE1	IPI00875610;IPI00918397;IPI00678265	39	IPI00875610	ADP-ribosylation factor interacting protein 1;41 kDa protein;Arfip1 protein	_HSIPS(ph)GIGISETQITSHGFDSTK_	Arfip1	Arfip1 protein;Putative uncharacterized protein	3.96e-103
Arhgap1	S	89	IPI00224070	Class I	0.862676	KSDDSKSSSPEPV	-2.22	Negative	-2.33	1.92	-2.33	1.92	NaN	NaN	NaN	NaN	73.5	NaN	NaN	73.5	Negative	-2.11	1.56	-2.11	1.56	NaN	NaN	NaN	NaN	66	NaN	NaN	66	133.38	A2AGT9;Q8BQW4;Q5FWK3;Q8C5A0;Q91Z04	IPI00224070;IPI00404970	89	IPI00224070	Rho GTPase activating protein 1 isoform 1;Rho GTPase-activating protein 1	_S(ph)SS(ph)PEPVTHIK_	Arhgap1;RP23-12H6.1-001;Arhgap1	Rho GTPase activating protein 1;Putative uncharacterized protein;Rho GTPase-activating protein 1;Rho-type GTPase-activating protein 1;Putative uncharacterized protein;Arhgap1 protein	1.96e-07
Arhgap1	S	90	IPI00224070	Class I	0.855992	SDDSKSSSPEPVT	-2.22	Negative	-2.33	1.92	-2.33	1.92	NaN	NaN	NaN	NaN	73.5	NaN	NaN	73.5	Negative	-2.11	1.56	-2.11	1.56	NaN	NaN	NaN	NaN	66	NaN	NaN	66	133.38	A2AGT9;Q8BQW4;Q5FWK3;Q8C5A0;Q91Z04	IPI00224070;IPI00404970	90	IPI00224070	Rho GTPase activating protein 1 isoform 1;Rho GTPase-activating protein 1	_SDDSKSS(ph)S(ph)PEPVTHIK_	Arhgap1;RP23-12H6.1-001;Arhgap1	Rho GTPase activating protein 1;Putative uncharacterized protein;Rho GTPase-activating protein 1;Rho-type GTPase-activating protein 1;Putative uncharacterized protein;Arhgap1 protein	1.96e-07
Arhgap14	S	837	IPI00330039	Class I	0.996644	SKNDLQSPTEHIS	1.92	Positive	1.86	0.1	NaN	NaN	1.76	0.14	1.95	0.06	NaN	-10.2	-4	-7.1	Positive	2.2	-0.07	NaN	NaN	1.9	0.09	2.51	-0.23	NaN	-6.3	14.7	4.2	157.73	Q812A2-1;Q812A2;Q812A2-2;Q91Z68	IPI00330039;IPI00874660;IPI00408623;IPI00874819	837	IPI00330039	Isoform 1 of SLIT-ROBO Rho GTPase-activating protein 3;122 kDa protein;Isoform 2 of SLIT-ROBO Rho GTPase-activating protein 3;GAP3	_NDIQS(ph)PTEHISDYGFGGVM(ox)GR_	Arhgap14;Kiaa0411;Srgap2;Srgap3;Arhgap14;Kiaa0411;Srgap2;Srgap3;Srgap2;Srgap3	Rho GTPase-activating protein 14;SLIT-ROBO Rho GTPase-activating protein 3;srGAP2;WAVE-associated Rac GTPase-activating protein;Rho GTPase-activating protein 14;SLIT-ROBO Rho GTPase-activating protein 3;srGAP2;WAVE-associated Rac GTPase-activating protein;GAP3	3.54e-05
Arhgap14	S	919	IPI00330039	Class I	0.847346	RMATFGSAGSINY	1.83	Positive	2.2	-0.37	NaN	NaN	2.2	-0.37	NaN	NaN	NaN	22.7	NaN	22.7	Positive	1.47	-0.22	1.47	-0.22	NaN	NaN	NaN	NaN	14.1	NaN	NaN	14.1	64.52	Q812A2-1;Q812A2;Q812A2-2;Q91Z68	IPI00330039;IPI00874660;IPI00408623;IPI00874819	919	IPI00330039	Isoform 1 of SLIT-ROBO Rho GTPase-activating protein 3;122 kDa protein;Isoform 2 of SLIT-ROBO Rho GTPase-activating protein 3;GAP3	_M(ox)ATFGS(ph)AGSINYPDKK_	Arhgap14;Kiaa0411;Srgap2;Srgap3;Arhgap14;Kiaa0411;Srgap2;Srgap3;Srgap2;Srgap3	Rho GTPase-activating protein 14;SLIT-ROBO Rho GTPase-activating protein 3;srGAP2;WAVE-associated Rac GTPase-activating protein;Rho GTPase-activating protein 14;SLIT-ROBO Rho GTPase-activating protein 3;srGAP2;WAVE-associated Rac GTPase-activating protein;GAP3	0.000802001
Arhgap24	S	380	IPI00225664	Class I	1	SWDKPESPQRSSV	1.79	Positive	0.96	-0.66	1.86	-0.44	0.07	-0.88	NaN	NaN	26.3	45.5	NaN	35.9	Positive	1.84	0.06	1.73	0.17	1.96	-0.05	NaN	NaN	-12.6	3.4	NaN	-4.6	155.08	Q8C4V1-1;Q8C4V1;Q8C4V1-3;Q8C4V1-2	IPI00225664;IPI00154083;IPI00406737	380	IPI00225664	Isoform 1 of Rho GTPase-activating protein 24;Isoform 3 of Rho GTPase-activating protein 24;Isoform 2 of Rho GTPase-activating protein 24	_RCS(ph)WDKPES(ph)PQR_	Arhgap24;Arhgap24;Arhgap24	Rho GTPase-activating protein 24;Rho-type GTPase-activating protein 24;Rho GTPase-activating protein 24;Rho-type GTPase-activating protein 24;Rho GTPase-activating protein 24;Rho-type GTPase-activating protein 24	2.73e-14
Arhgap29	S	1149	IPI00229482	Class I	0.998125	VSERRSSDSCPAT	2.21	Positive	1.85	-1.41	NaN	NaN	1.81	-1.22	1.88	-1.61	NaN	57	67.1	62.1	Positive	2.55	-1.1	2.72	-1.1	2.55	-1.37	2.21	-1	53.5	61.3	50	53.5	174.9	Q8CGF1-1;Q8CGF1;Q8CGF1-2	IPI00229482;IPI00881355;IPI00408881	1149	IPI00229482	Isoform 1 of Rho GTPase-activating protein 29;Protein;Isoform 2 of Rho GTPase-activating protein 29	_RSS(ph)DSCPATAVR_	Arhgap29;Arhgap29	Rho GTPase-activating protein 29;Rho-type GTPase-activating protein 29;Rho GTPase-activating protein 29;Rho-type GTPase-activating protein 29	3.79e-34
Arhgap5	S	1177	IPI00124298	Class I	1	RTHSDASDDEAFT	-2.5	Negative	-2.32	0.23	-3	0.58	-2.02	0.06	-2.32	0.23	33.3	4	14.9	14.9	Negative	-2.67	0.19	-2.67	-0.04	-2.93	0.19	-0.81	0.47	-2.8	12.5	27.9	12.5	296.52	B9EKC3;Q3TQ76	IPI00124298	1177	IPI00124298	Rho GTPase activating protein 5	_THSDAS(ph)DDEAFTTSK_	Arhgap5;mCG_14971	Rho GTPase activating protein 5;Putative uncharacterized protein	2.5e-89
Arhgap5	S	1203	IPI00124298	Class I	1	EEDPLLSPVETWK	4.1	Positive	4.18	-0.56	4.43	-0.62	3.93	-0.51	NaN	NaN	34.7	29.7	NaN	32.2	Positive	4.05	-0.02	4.27	0.29	3.83	-0.33	NaN	NaN	-22.6	20.3	NaN	-1.1	184.8	B9EKC3;Q3TQ76;P97393	IPI00124298;IPI00923685	1203	IPI00124298	Rho GTPase activating protein 5;Rho GTPase-activating protein 5	_GRHRGS(ph)EEDPIIS(ph)PVETWK_	Arhgap5;mCG_14971;Arhgap5;Rhogap5	Rho GTPase activating protein 5;Putative uncharacterized protein;p190-B;Rho GTPase-activating protein 5;Rho-type GTPase-activating protein 5	1.13e-47
Arhgap5	S	590	IPI00124298	Class I	0.993901	VRLYHDSTNIDKV	2.62	Positive	2.76	-0.41	NaN	NaN	2.76	-0.41	NaN	NaN	NaN	24.9	NaN	24.9	Positive	2.48	0.27	NaN	NaN	2.48	0.27	NaN	NaN	NaN	-20.9	NaN	-20.9	140.49	B9EKC3;Q3TQ76;P97393	IPI00124298;IPI00923685	590	IPI00124298	Rho GTPase activating protein 5;Rho GTPase-activating protein 5	_IYHDS(ph)TNIDK_	Arhgap5;mCG_14971;Arhgap5;Rhogap5	Rho GTPase activating protein 5;Putative uncharacterized protein;p190-B;Rho GTPase-activating protein 5;Rho-type GTPase-activating protein 5	4.09e-09
Arhgap5	S	765	IPI00124298	Class I	1	HNLDVVSPVPINK	1.57	Positive	1.47	0.03	NaN	NaN	1.63	-0.13	1.32	0.19	NaN	8.4	-14.3	-3	Positive	1.9	0.24	NaN	NaN	1.52	0.12	2.28	0.37	NaN	-8.4	-29.2	-18.8	218.11	B9EKC3;Q3TQ76;P97393	IPI00124298;IPI00923685	765	IPI00124298	Rho GTPase activating protein 5;Rho GTPase-activating protein 5	_HNIDVVS(ph)PVPINK_	Arhgap5;mCG_14971;Arhgap5;Rhogap5	Rho GTPase activating protein 5;Putative uncharacterized protein;p190-B;Rho GTPase-activating protein 5;Rho-type GTPase-activating protein 5	7e-27
Arhgap5	S	968	IPI00124298	Class I	1	EDVFLPSPRDCFP	1.94	Positive	1.7	-0.6	2.18	-0.98	1.7	-0.5	1.63	-0.6	49.1	29.3	33.8	33.8	Positive	2.24	0.2	1.51	0.33	2.24	0.2	2.34	-0.09	-25.7	-14.9	6.3	-14.9	222.45	B9EKC3;Q3TQ76;P97393	IPI00124298;IPI00923685	968	IPI00124298	Rho GTPase activating protein 5;Rho GTPase-activating protein 5	_ESTHQSEDVFIPS(ph)PR_	Arhgap5;mCG_14971;Arhgap5;Rhogap5	Rho GTPase activating protein 5;Putative uncharacterized protein;p190-B;Rho GTPase-activating protein 5;Rho-type GTPase-activating protein 5	2.95e-98
Arhgap7	S	163	IPI00314102	Class I	0.99999	QDPIPGSPDNSRL	1.63	Positive	1.57	-1.03	1.57	-0.47	1.79	-1.03	1.57	-1.05	27.8	51.1	51.9	51.1	Positive	1.68	-0.26	1.41	-0.26	1.68	-0.38	1.99	-0.21	16.4	23	13.8	16.4	147.87	Q9R0Z9-2;Q9R0Z9;B9EKA3;Q9R0Z9-1	IPI00314102;IPI00761452	163	IPI00314102	Isoform 2 of Rho GTPase-activating protein 7;Isoform 1 of Rho GTPase-activating protein 7	_QDPIPGS(ph)PDNSR_	Arhgap7;Dlc1;Stard12;Arhgap7;Dlc1;Stard12	Deleted in liver cancer 1 protein homolog;Rho GTPase-activating protein 7;Rho-type GTPase-activating protein 7;StAR-related lipid transfer protein 12;START domain-containing protein 12;Deleted in liver cancer 1;Deleted in liver cancer 1 protein homolog;Rho GTPase-activating protein 7;Rho-type GTPase-activating protein 7;StAR-related lipid transfer protein 12;START domain-containing protein 12	5.14e-14
Arhgap7	S	544	IPI00314102	Class I	0.936121	VSPCPSSPKQIHL	1.31	Positive	1.3	-0.97	1.03	-0.64	1.58	-1.31	NaN	NaN	35.6	59.8	NaN	47.7	Positive	1.31	-2.36	1.31	-2.36	NaN	NaN	NaN	NaN	80.5	NaN	NaN	80.5	167.35	Q9R0Z9-2;Q9R0Z9;B9EKA3;Q9R0Z9-1	IPI00314102;IPI00761452	544	IPI00314102	Isoform 2 of Rho GTPase-activating protein 7;Isoform 1 of Rho GTPase-activating protein 7	_FSDEGDSDS(ph)AIDSVSPCPSS(ph)PK_	Arhgap7;Dlc1;Stard12;Arhgap7;Dlc1;Stard12	Deleted in liver cancer 1 protein homolog;Rho GTPase-activating protein 7;Rho-type GTPase-activating protein 7;StAR-related lipid transfer protein 12;START domain-containing protein 12;Deleted in liver cancer 1;Deleted in liver cancer 1 protein homolog;Rho GTPase-activating protein 7;Rho-type GTPase-activating protein 7;StAR-related lipid transfer protein 12;START domain-containing protein 12	1.24e-06
Arhgap7	S	852	IPI00314102	Class I	1	VMQRKQSLGKPDQ	-1.84	Negative	-1.84	1.47	NaN	NaN	-2.21	1.89	-1.46	1.05	NaN	73.1	51.7	65.4	Negative	-1.76	1.97	NaN	NaN	-2.83	3.01	-0.69	0.93	NaN	87.6	47.6	79.9	176.95	Q9R0Z9-2;Q9R0Z9;B9EKA3;Q9R0Z9-1	IPI00314102;IPI00761452	852	IPI00314102	Isoform 2 of Rho GTPase-activating protein 7;Isoform 1 of Rho GTPase-activating protein 7	_KQS(ph)IGKPDQK_	Arhgap7;Dlc1;Stard12;Arhgap7;Dlc1;Stard12	Deleted in liver cancer 1 protein homolog;Rho GTPase-activating protein 7;Rho-type GTPase-activating protein 7;StAR-related lipid transfer protein 12;START domain-containing protein 12;Deleted in liver cancer 1;Deleted in liver cancer 1 protein homolog;Rho GTPase-activating protein 7;Rho-type GTPase-activating protein 7;StAR-related lipid transfer protein 12;START domain-containing protein 12	7.03e-22
Arhgdia	S	34	IPI00322312	Class I	1	KPPAQKSIQEIQE	-1.71	Negative	-1.69	1.24	-1.69	0.88	-1.45	1.24	-2.66	2.91	45.8	57.6	86.7	57.6	Negative	-1.73	0.87	-1.07	-0.33	-1.73	0.87	-1.79	1.18	-26	45.3	56	45.3	200.69	Q99PT1	IPI00322312	34	IPI00322312	Rho GDP-dissociation inhibitor 1	_S(ph)IQEIQEIDKDDESIRK_	Arhgdia;C87222;Gdi1	GDI-1;Rho GDP-dissociation inhibitor 1;Rho-GDI alpha	5.65e-08
Arhgef11	S	1324	IPI00895090	Class I	1	KVVRKVSLLPGGG	-1.36	Negative	-1.89	1.57	NaN	NaN	-2.65	2.31	-1.13	0.84	NaN	79.8	44.1	70.3	Negative	-1.36	1.26	NaN	NaN	NaN	NaN	-1.36	1.26	NaN	NaN	58.2	58.2	132.81	Q3U048;Q5DU33;Q68FM7	IPI00895090;IPI00471007	1324	IPI00895090	Putative uncharacterized protein;Rho guanine nucleotide exchange factor (GEF) 11	_KVS(ph)IIPGGGVGAAK_	Arhgef11;Arhgef11;mKIAA0380	Putative uncharacterized protein;MKIAA0380 protein;Rho guanine nucleotide exchange factor (GEF) 11	5.1e-19
Arhgef11	S	557	IPI00895090	Class I	1	TFHIPLSPVEVKP	2.32	Positive	2.55	-0.26	NaN	NaN	2.78	-0.45	2.32	-0.07	NaN	26.7	4.8	15.7	Positive	2.07	0.39	2.07	0.39	NaN	NaN	NaN	NaN	-30.9	NaN	NaN	-30.9	192.57	Q3U048	IPI00895090	557	IPI00895090	Putative uncharacterized protein	_S(ph)SSQSTFHIPIS(ph)PVEVKPGNVR_	Arhgef11	Putative uncharacterized protein	9.92e-75
Arhgef12	S	190	IPI00754880	Class I	0.999842	NMERITSPVLVGE	2.2	Positive	2.19	-0.5	NaN	NaN	2.19	-0.5	NaN	NaN	NaN	29.1	NaN	29.1	Positive	2.25	-0.18	NaN	NaN	2.31	-0.24	2.2	-0.12	NaN	15.3	8	11.6	138.39	Q8R4H2	IPI00754880	190	IPI00754880	Rho guanine nucleotide exchange factor 12	_ITS(ph)PVIVGEENNVVHNQK_	Arhgef12;Kiaa0382;Larg	Leukemia-associated RhoGEF;Rho guanine nucleotide exchange factor 12	5.7e-17
Arhgef12	S	638	IPI00754880	Class I	0.99999	STPSSVSPEPQDP	1.93	Positive	1.79	-0.73	1.78	-0.18	1.79	-0.73	2.08	-1.19	11.8	39.6	56.2	39.6	Positive	2.08	-0.15	1.57	0.46	2.08	-0.26	2.42	-0.15	-37.4	16.3	10.1	10.1	221.31	Q8R4H2	IPI00754880	638	IPI00754880	Rho guanine nucleotide exchange factor 12	_HISTPSSVS(ph)PEPQDPAK_	Arhgef12;Kiaa0382;Larg	Leukemia-associated RhoGEF;Rho guanine nucleotide exchange factor 12	9.21e-09
Arhgef17	S	305	IPI00465761	Class I	0.997995	QLVHGCSQDSDEL	-2.22	Negative	-3.13	1.62	-4.37	3.55	-1.88	-0.31	NaN	NaN	91.5	-23.7	NaN	84	Negative	-2.22	0.92	-2.06	0.93	-2.38	0.9	NaN	NaN	47.5	46.5	NaN	47	188.2	Q80U35-1;Q80U35	IPI00465761	305	IPI00465761	Isoform 1 of Rho guanine nucleotide exchange factor 17	_SQIVHGCS(ph)QDSDEINPGGIGSAGGVGSPEPPTSPR_	Arhgef17;Kiaa0337	Rho guanine nucleotide exchange factor 17	4.03e-114
Arhgef17	S	414	IPI00465761	Class I	0.999999	GVYRSPSFGTGDG	1.54	Positive	1.54	-1.87	1.92	-1	1.46	-1.87	1.54	-1.99	49.9	72.7	74.8	72.7	Positive	1.54	-2.06	1.54	-2.71	1.62	-2.02	1.48	-2.06	84.8	75.3	75.9	75.9	184	Q80U35-1;Q80U35	IPI00465761	414	IPI00465761	Isoform 1 of Rho guanine nucleotide exchange factor 17	_SPS(ph)FGTGDGIIIRPQTR_	Arhgef17;Kiaa0337	Rho guanine nucleotide exchange factor 17	5.63e-08
Arhgef17	S	994	IPI00465761	Class I	0.99997	PALQAPSLEDVTK	-1.12	Negative	-1	0.66	-1.01	0.76	-0.97	0.64	-1	0.66	41	36	36.6	36.6	Negative	-1.47	1.21	-1.23	0.9	-1.55	1.68	-1.47	1.21	46.5	68.8	56.8	56.8	144.68	Q80U35-1;Q80U35	IPI00465761	994	IPI00465761	Isoform 1 of Rho guanine nucleotide exchange factor 17	_GHPAIQAPS(ph)IEDVTK_	Arhgef17;Kiaa0337	Rho guanine nucleotide exchange factor 17	6.35e-13
Arhgef18	S	577	IPI00420477	Class I	0.999841	GYDSVGSPSKGGS	2.32	Positive	2.27	-2.62	2.16	-3.17	2.27	-2.61	2.5	-2.62	88.9	83.6	83.7	83.7	Positive	2.37	-1.4	2.57	-1.31	2.37	-1.86	2.08	-1.4	59.8	72.4	62.1	62.1	197.15	Q6P9R4-1;Q6P9R4;Q6P9R4-2	IPI00420477;IPI00896050	577	IPI00420477	Isoform 1 of Rho guanine nucleotide exchange factor 18;Isoform 2 of Rho guanine nucleotide exchange factor 18	_RAETFGGYDSVGS(ph)PSK_	Arhgef18;Kiaa0521;Arhgef18;Kiaa0521	Rho guanine nucleotide exchange factor 18;Rho guanine nucleotide exchange factor 18	1.21e-55
Arhgef2	S	877	IPI00900466	Class I	1	LDPRRRSLPAGDA	-1.25	Negative	-1.25	1.22	NaN	NaN	-1.65	1.72	-0.85	0.73	NaN	69.7	39.6	59.6	Negative	-1.5	1.97	NaN	NaN	-2.59	2.55	-0.42	1.39	NaN	82.9	61.8	76.4	113.53	Q60875-4;Q60875;Q60875-1;Q3TYZ4;Q60875-5	IPI00900466;IPI00310764;IPI00900401	877	IPI00900466	Isoform 4 of Rho guanine nucleotide exchange factor 2;Isoform 1 of Rho guanine nucleotide exchange factor 2;Isoform 5 of Rho guanine nucleotide exchange factor 2	_S(ph)IPAGDAIYISFNPPQPSR_	Arhgef2;Kiaa0651;Lbcl1;Lfc;Arhgef2;Kiaa0651;Lbcl1;Lfc;Arhgef2;Kiaa0651;Lbcl1;Lfc	Guanine nucleotide exchange factor H1;LBC'S first cousin;Lymphoid blast crisis-like 1;Oncogene LFC;Rho guanine nucleotide exchange factor 2;Rhobin;Guanine nucleotide exchange factor H1;LBC'S first cousin;Lymphoid blast crisis-like 1;Oncogene LFC;Rho guanine nucleotide exchange factor 2;Rhobin;Putative uncharacterized protein;Guanine nucleotide exchange factor H1;LBC'S first cousin;Lymphoid blast …	2.49e-05
Arhgef2	S	932	IPI00900466	Class I	0.999076	DRLQDSSDPDTGS	-1.89	Negative	-1.89	1.36	-1.32	-0.37	-1.89	1.36	-2.3	1.94	-29.2	60.9	74	60.9	Negative	-1.58	-0.45	-0.96	-0.52	-2.19	-0.38	NaN	NaN	-43.6	-30.3	NaN	-36.6	300.17	Q60875-4;Q60875;Q60875-1;Q3TYZ4;Q60875-5	IPI00900466;IPI00310764;IPI00900401	932	IPI00900466	Isoform 4 of Rho guanine nucleotide exchange factor 2;Isoform 1 of Rho guanine nucleotide exchange factor 2;Isoform 5 of Rho guanine nucleotide exchange factor 2	_IQDSS(ph)DPDTGSEEEVSSRIS(ph)PPHSPR_	Arhgef2;Kiaa0651;Lbcl1;Lfc;Arhgef2;Kiaa0651;Lbcl1;Lfc;Arhgef2;Kiaa0651;Lbcl1;Lfc	Guanine nucleotide exchange factor H1;LBC'S first cousin;Lymphoid blast crisis-like 1;Oncogene LFC;Rho guanine nucleotide exchange factor 2;Rhobin;Guanine nucleotide exchange factor H1;LBC'S first cousin;Lymphoid blast crisis-like 1;Oncogene LFC;Rho guanine nucleotide exchange factor 2;Rhobin;Putative uncharacterized protein;Guanine nucleotide exchange factor H1;LBC'S first cousin;Lymphoid blast …	7.53e-75
Arhgef2	S	951	IPI00900466	Class I	1	RLSPPHSPRDFTR	1.21	Positive	1.07	-0.27	1.24	0.16	1.07	-0.47	1.01	-0.27	-11.5	27.9	17	17	Positive	1.54	-0.04	1.54	-0.04	1.19	-0.17	1.6	0.03	3	11.4	-2.4	3	300.17	Q60875-4;Q60875;Q60875-1;Q3TYZ4;Q60875-5	IPI00900466;IPI00310764;IPI00900401	951	IPI00900466	Isoform 4 of Rho guanine nucleotide exchange factor 2;Isoform 1 of Rho guanine nucleotide exchange factor 2;Isoform 5 of Rho guanine nucleotide exchange factor 2	_IS(ph)PPHS(ph)PR_	Arhgef2;Kiaa0651;Lbcl1;Lfc;Arhgef2;Kiaa0651;Lbcl1;Lfc;Arhgef2;Kiaa0651;Lbcl1;Lfc	Guanine nucleotide exchange factor H1;LBC'S first cousin;Lymphoid blast crisis-like 1;Oncogene LFC;Rho guanine nucleotide exchange factor 2;Rhobin;Guanine nucleotide exchange factor H1;LBC'S first cousin;Lymphoid blast crisis-like 1;Oncogene LFC;Rho guanine nucleotide exchange factor 2;Rhobin;Putative uncharacterized protein;Guanine nucleotide exchange factor H1;LBC'S first cousin;Lymphoid blast …	7.53e-75
Arhgef6	S	703	IPI00170221	Class I	1	QGTRKDSVPQVLL	-1.2	Negative	-1.17	1.63	-1.17	1.63	-0.88	1.18	-1.23	1.71	67.7	55.8	69.5	67.7	Negative	-1.31	1.31	-1.12	1.31	-1.5	1.35	-1.31	1.13	59.7	60.9	54.2	59.7	185.67	A2AFI0;Q8K4I3;A2AFJ8	IPI00170221;IPI00874444;IPI00776282	703	IPI00170221	Rac/Cdc42 guanine nucleotide exchange factor 6;Rho guanine nucleotide exchange factor 6;Rac/Cdc42 guanine nucleotide exchange factor (GEF) 6	_KDS(ph)VPQVIIPEEEK_	Arhgef6;RP23-372E6.1-001;Arhgef6;Arhgef6;RP23-372E6.1-003	Rac/Cdc42 guanine nucleotide exchange factor (GEF) 6;Rac/Cdc42 guanine nucleotide exchange factor 6;Rho guanine nucleotide exchange factor 6;Rac/Cdc42 guanine nucleotide exchange factor (GEF) 6	8.5e-41
Arhgef7	S	717	IPI00655136	Class I	1	SSSRKESAPQVLL	-1.29	Negative	-1.38	1.5	-1.38	1.35	-1.21	1.5	-1.42	1.78	60.7	64.6	71	64.6	Negative	-1.06	1.39	-1.06	1.37	-0.8	1.97	-1.68	1.39	61.4	74.4	61.8	61.8	243.04	Q9ES28-2;Q9ES28;Q9ES28-4;Q9ES28-1;Q9ES28-7;Q9ES28-8;Q9ES28-3	IPI00331212;IPI00387322;IPI00655136;IPI00828723;IPI00828536;IPI00230704	717;776	IPI00331212;IPI00655136	Isoform A of Rho guanine nucleotide exchange factor 7;Isoform D of Rho guanine nucleotide exchange factor 7;Isoform B of Rho guanine nucleotide exchange factor 7;Isoform G of Rho guanine nucleotide exchange factor 7;Isoform H of Rho guanine nucleotide exch	_KES(ph)APQVIIPEEEK_	Arhgef7;Kiaa0142;Pak3bp;Arhgef7;Kiaa0142;Pak3bp;Arhgef7;Kiaa0142;Pak3bp;Arhgef7;Kiaa0142;Pak3bp;Arhgef7;Kiaa0142;Pak3bp;Arhgef7;Kiaa0142;Pak3bp	Beta-Pix;p85SPR;PAK-interacting exchange factor beta;Rho guanine nucleotide exchange factor 7;Beta-Pix;p85SPR;PAK-interacting exchange factor beta;Rho guanine nucleotide exchange factor 7;Beta-Pix;p85SPR;PAK-interacting exchange factor beta;Rho guanine nucleotide exchange factor 7;Beta-Pix;p85SPR;PAK-interacting exchange factor beta;Rho guanine nucleotide exchange factor 7;Beta-Pix;p85SPR;PAK-int…	5.27e-118
Arid4b	S	675	IPI00776412	Class I	0.999766	PFQSNPSPEMVSK	-2.8	Negative	-2.75	0.32	-2.75	0.32	NaN	NaN	NaN	NaN	20	NaN	NaN	20	Negative	-2.86	0.2	-2.86	0.2	NaN	NaN	NaN	NaN	13.1	NaN	NaN	13.1	91.238	A2CG63-1;A2CG63;A2CG63-2;Q8BV50;Q8BXV6;Q8BYB0;A2CG65;Q3TR72	IPI00776412;IPI00380954;IPI00885989;IPI00153360	675	IPI00776412	Isoform 1 of AT-rich interactive domain-containing protein 4B;Isoform 2 of AT-rich interactive domain-containing protein 4B;Putative uncharacterized protein (Fragment);37 kDa protein	_ISKS(ph)PFQSNPS(ph)PEMVSK_	Arid4b;Sap180;Arid4b;Sap180;RP23-332P8.1-006;Arid4b	180 kDa Sin3-associated polypeptide;AT-rich interactive domain-containing protein 4B;Histone deacetylase complex subunit SAP180;180 kDa Sin3-associated polypeptide;AT-rich interactive domain-containing protein 4B;Histone deacetylase complex subunit SAP180;Putative uncharacterized protein;OTTMUSP00000018793;Putative uncharacterized protein	7.82e-06
Arid4b	S	830	IPI00776412	Class I	1	GKRRYCSADECLQ	2.43	Positive	2.43	-0.37	2.43	-0.37	NaN	NaN	NaN	NaN	22.5	NaN	NaN	22.5	Positive	2.49	0.11	2.79	0.04	2.2	0.18	NaN	NaN	-3.1	-12.9	NaN	-8	183.01	A2CG63-1;A2CG63;A2CG63-2;Q8BV50;Q8BXV6;Q8BYB0;A2CG65;Q3TR72	IPI00776412;IPI00380954;IPI00885989	830	IPI00776412	Isoform 1 of AT-rich interactive domain-containing protein 4B;Isoform 2 of AT-rich interactive domain-containing protein 4B;Putative uncharacterized protein (Fragment)	_YCS(ph)ADECIQTGS(ph)PGKKEDR_	Arid4b;Sap180;Arid4b;Sap180;RP23-332P8.1-006;Arid4b	180 kDa Sin3-associated polypeptide;AT-rich interactive domain-containing protein 4B;Histone deacetylase complex subunit SAP180;180 kDa Sin3-associated polypeptide;AT-rich interactive domain-containing protein 4B;Histone deacetylase complex subunit SAP180;Putative uncharacterized protein;OTTMUSP00000018793;Putative uncharacterized protein	5.51e-12
Arl6ip6	S	81	IPI00659904	Class I	1	PRVGDGSPVLPDK	1.18	Positive	1.3	-0.65	NaN	NaN	1.3	-0.65	NaN	NaN	NaN	36.3	NaN	36.3	Positive	1.06	0.08	NaN	NaN	NaN	NaN	1.06	0.08	NaN	NaN	-5.6	-5.6	179.6	Q8BH07;B2RXU3	IPI00659904;IPI00308101	81	IPI00659904	similar to ADP-ribosylation factor-like 6 interacting protein 6 isoform 2;ADP-ribosylation factor-like protein 6-interacting protein 6	_VGDGS(ph)PVIPDKR_	Arl6ip6	ADP-ribosylation factor-like protein 6-interacting protein 6;ADP-ribosylation factor-like 6 interacting protein 6	3.02e-39
As160	S	324	IPI00226750	Class I	0.999938	FRSRCSSVTGVMQ	2.6	Positive	2.56	-2.15	1.69	-1.33	2.56	-2.15	2.63	-2.43	60.2	77.4	81.4	77.4	Positive	2.66	-2.79	2.19	-2.79	2.83	-3.94	2.66	-2.41	85.5	93.5	81.2	85.5	152.04	Q8BYJ6-2;Q8BYJ6;Q8BYJ6-1;Q8BYJ6-4;Q8BYJ6-5;Q8BYJ6-3;Q05BK2	IPI00226750;IPI00761281;IPI00675197;IPI00928118;IPI00874756;IPI00928545	324	IPI00226750	140 kDa protein;TBC1 domain family, member 4;Isoform 1 of TBC1 domain family member 4;Isoform 4 of TBC1 domain family member 4;Isoform 5 of TBC1 domain family member 4;Isoform 3 of TBC1 domain family member 4	_CSS(ph)VTGVMQK_	As160;Kiaa0603;Tbc1d4;As160;Kiaa0603;Tbc1d4;As160;Kiaa0603;Tbc1d4;As160;Kiaa0603;Tbc1d4;As160;Kiaa0603;Tbc1d4	Akt substrate of 160 kDa;TBC1 domain family member 4;Akt substrate of 160 kDa;TBC1 domain family member 4;Akt substrate of 160 kDa;TBC1 domain family member 4;Akt substrate of 160 kDa;TBC1 domain family member 4;Akt substrate of 160 kDa;TBC1 domain family member 4;Tbc1d4 protein	4.8e-13
As160	S	348	IPI00226750	Class I	1	PRRRHASAPSHVQ	1.89	Positive	1.89	-2.68	1.41	-2.19	1.89	-2.68	2.16	-3.04	78.1	84.4	87.8	84.4	Positive	1.89	-2.09	0.36	-1.83	2.54	-2.92	1.89	-2.09	71.8	86.8	76.5	76.5	223.7	Q8BYJ6-2;Q8BYJ6;Q8BYJ6-1;Q8BYJ6-4;Q8BYJ6-5;Q8BYJ6-3;Q05BK2	IPI00226750;IPI00761281;IPI00675197;IPI00928118;IPI00874756;IPI00928545	348	IPI00226750	140 kDa protein;TBC1 domain family, member 4;Isoform 1 of TBC1 domain family member 4;Isoform 4 of TBC1 domain family member 4;Isoform 5 of TBC1 domain family member 4;Isoform 3 of TBC1 domain family member 4	_HAS(ph)APSHVQPSDSEK_	As160;Kiaa0603;Tbc1d4;As160;Kiaa0603;Tbc1d4;As160;Kiaa0603;Tbc1d4;As160;Kiaa0603;Tbc1d4;As160;Kiaa0603;Tbc1d4	Akt substrate of 160 kDa;TBC1 domain family member 4;Akt substrate of 160 kDa;TBC1 domain family member 4;Akt substrate of 160 kDa;TBC1 domain family member 4;Akt substrate of 160 kDa;TBC1 domain family member 4;Akt substrate of 160 kDa;TBC1 domain family member 4;Tbc1d4 protein	2.58e-98
As160	S	573	IPI00226750	Class I	0.998855	KNKAKRSLTSSLE	3.22	Positive	2.72	-1.9	2.72	-1.9	NaN	NaN	NaN	NaN	73.3	NaN	NaN	73.3	Positive	3.39	-3.26	3.22	-3.47	3.56	-3.05	NaN	NaN	91	87.9	NaN	89.4	182.33	Q8BYJ6-2;Q8BYJ6;Q8BYJ6-1;Q8BYJ6-4;Q8BYJ6-5;Q8BYJ6-3;Q05BK2	IPI00226750;IPI00761281;IPI00675197;IPI00928118;IPI00874756;IPI00928545	573	IPI00226750	140 kDa protein;TBC1 domain family, member 4;Isoform 1 of TBC1 domain family member 4;Isoform 4 of TBC1 domain family member 4;Isoform 5 of TBC1 domain family member 4;Isoform 3 of TBC1 domain family member 4	_S(ph)ITSS(ph)IENIFSR_	As160;Kiaa0603;Tbc1d4;As160;Kiaa0603;Tbc1d4;As160;Kiaa0603;Tbc1d4;As160;Kiaa0603;Tbc1d4;As160;Kiaa0603;Tbc1d4	Akt substrate of 160 kDa;TBC1 domain family member 4;Akt substrate of 160 kDa;TBC1 domain family member 4;Akt substrate of 160 kDa;TBC1 domain family member 4;Akt substrate of 160 kDa;TBC1 domain family member 4;Akt substrate of 160 kDa;TBC1 domain family member 4;Tbc1d4 protein	2.33e-39
As160	T	575	IPI00226750	Class I	0.891258	KAKRSLTSSLENI	3.29	Positive	2.72	-1.9	2.72	-1.9	NaN	NaN	NaN	NaN	73.3	NaN	NaN	73.3	Positive	3.3	-4	3.29	-3.78	3.31	-4.22	NaN	NaN	92.7	94.6	NaN	93.7	182.33	Q8BYJ6-2;Q8BYJ6;Q8BYJ6-1;Q8BYJ6-4;Q8BYJ6-5;Q8BYJ6-3;Q05BK2	IPI00226750;IPI00761281;IPI00675197;IPI00928118;IPI00874756;IPI00928545	575	IPI00226750	140 kDa protein;TBC1 domain family, member 4;Isoform 1 of TBC1 domain family member 4;Isoform 4 of TBC1 domain family member 4;Isoform 5 of TBC1 domain family member 4;Isoform 3 of TBC1 domain family member 4	_SIT(ph)S(ph)SIENIFSR_	As160;Kiaa0603;Tbc1d4;As160;Kiaa0603;Tbc1d4;As160;Kiaa0603;Tbc1d4;As160;Kiaa0603;Tbc1d4;As160;Kiaa0603;Tbc1d4	Akt substrate of 160 kDa;TBC1 domain family member 4;Akt substrate of 160 kDa;TBC1 domain family member 4;Akt substrate of 160 kDa;TBC1 domain family member 4;Akt substrate of 160 kDa;TBC1 domain family member 4;Akt substrate of 160 kDa;TBC1 domain family member 4;Tbc1d4 protein	2.33e-39
As160	S	576	IPI00226750	Class I	0.930383	AKRSLTSSLENIF	3.1	Positive	2.91	-2.11	2.72	-1.9	3.1	-2.32	NaN	NaN	73.3	80	NaN	76.7	Positive	3.29	-2.7	3.29	-3.78	2.63	-2.67	3.71	-2.7	92.7	84.3	84.6	84.6	182.33	Q8BYJ6-2;Q8BYJ6;Q8BYJ6-1;Q8BYJ6-4;Q8BYJ6-5;Q8BYJ6-3;Q05BK2	IPI00226750;IPI00761281;IPI00675197;IPI00928118;IPI00874756;IPI00928545	576	IPI00226750	140 kDa protein;TBC1 domain family, member 4;Isoform 1 of TBC1 domain family member 4;Isoform 4 of TBC1 domain family member 4;Isoform 5 of TBC1 domain family member 4;Isoform 3 of TBC1 domain family member 4	_SITS(ph)SIENIFSR_	As160;Kiaa0603;Tbc1d4;As160;Kiaa0603;Tbc1d4;As160;Kiaa0603;Tbc1d4;As160;Kiaa0603;Tbc1d4;As160;Kiaa0603;Tbc1d4	Akt substrate of 160 kDa;TBC1 domain family member 4;Akt substrate of 160 kDa;TBC1 domain family member 4;Akt substrate of 160 kDa;TBC1 domain family member 4;Akt substrate of 160 kDa;TBC1 domain family member 4;Akt substrate of 160 kDa;TBC1 domain family member 4;Tbc1d4 protein	2.33e-39
As160	S	577	IPI00226750	Class I	0.992376	KRSLTSSLENIFS	3.13	Positive	3.06	-2.2	NaN	NaN	3	-1.97	3.13	-2.44	NaN	74.5	81.5	78	Positive	3.56	-3.05	NaN	NaN	3.56	-3.05	NaN	NaN	NaN	87.9	NaN	87.9	182.33	Q8BYJ6-2;Q8BYJ6;Q8BYJ6-1;Q8BYJ6-4;Q8BYJ6-5;Q8BYJ6-3;Q05BK2	IPI00226750;IPI00761281;IPI00675197;IPI00928118;IPI00874756;IPI00928545	577	IPI00226750	140 kDa protein;TBC1 domain family, member 4;Isoform 1 of TBC1 domain family member 4;Isoform 4 of TBC1 domain family member 4;Isoform 5 of TBC1 domain family member 4;Isoform 3 of TBC1 domain family member 4	_RSITSS(ph)IENIFSR_	As160;Kiaa0603;Tbc1d4;As160;Kiaa0603;Tbc1d4;As160;Kiaa0603;Tbc1d4;As160;Kiaa0603;Tbc1d4;As160;Kiaa0603;Tbc1d4	Akt substrate of 160 kDa;TBC1 domain family member 4;Akt substrate of 160 kDa;TBC1 domain family member 4;Akt substrate of 160 kDa;TBC1 domain family member 4;Akt substrate of 160 kDa;TBC1 domain family member 4;Akt substrate of 160 kDa;TBC1 domain family member 4;Tbc1d4 protein	2.33e-39
As160	S	595	IPI00226750	Class I	1	MRGRLGSMDSFER	3.19	Positive	3.04	-1.19	2.72	-1.41	3.04	-0.95	3.3	-1.19	62.3	48.4	56.1	56.1	Positive	4.26	-1.87	3.07	-1.83	4.92	-2.93	4.26	-1.87	71.8	86.9	72.7	72.7	168.22	Q8BYJ6-2;Q8BYJ6;Q8BYJ6-1;Q8BYJ6-4;Q8BYJ6-5;Q8BYJ6-3;Q05BK2	IPI00226750;IPI00761281;IPI00675197;IPI00928118;IPI00874756;IPI00928545	595	IPI00226750	140 kDa protein;TBC1 domain family, member 4;Isoform 1 of TBC1 domain family member 4;Isoform 4 of TBC1 domain family member 4;Isoform 5 of TBC1 domain family member 4;Isoform 3 of TBC1 domain family member 4	_IGS(ph)M(ox)DS(ph)FER_	As160;Kiaa0603;Tbc1d4;As160;Kiaa0603;Tbc1d4;As160;Kiaa0603;Tbc1d4;As160;Kiaa0603;Tbc1d4;As160;Kiaa0603;Tbc1d4	Akt substrate of 160 kDa;TBC1 domain family member 4;Akt substrate of 160 kDa;TBC1 domain family member 4;Akt substrate of 160 kDa;TBC1 domain family member 4;Akt substrate of 160 kDa;TBC1 domain family member 4;Akt substrate of 160 kDa;TBC1 domain family member 4;Tbc1d4 protein	3.15e-29
As160	S	616	IPI00226750	Class I	1	DFSPGDSPPGTPP	-2.7	Negative	-2.4	1.69	-2.7	1.25	-2.4	1.74	-2.34	1.69	57.9	70	69	69	Negative	-3.13	1.76	-2.94	1.44	-3.33	2.08	NaN	NaN	63.2	76.3	NaN	71.2	191.52	Q8BYJ6-2;Q8BYJ6;Q8BYJ6-1;Q8BYJ6-4;Q8BYJ6-5;Q8BYJ6-3;Q05BK2	IPI00226750;IPI00761281;IPI00675197;IPI00928118;IPI00874756;IPI00928545	616	IPI00226750	140 kDa protein;TBC1 domain family, member 4;Isoform 1 of TBC1 domain family member 4;Isoform 4 of TBC1 domain family member 4;Isoform 5 of TBC1 domain family member 4;Isoform 3 of TBC1 domain family member 4	_DFS(ph)PGDS(ph)PPGT(ph)PPAS(ph)PISSAWHAFPEEDSDSPQFR_	As160;Kiaa0603;Tbc1d4;As160;Kiaa0603;Tbc1d4;As160;Kiaa0603;Tbc1d4;As160;Kiaa0603;Tbc1d4;As160;Kiaa0603;Tbc1d4	Akt substrate of 160 kDa;TBC1 domain family member 4;Akt substrate of 160 kDa;TBC1 domain family member 4;Akt substrate of 160 kDa;TBC1 domain family member 4;Akt substrate of 160 kDa;TBC1 domain family member 4;Akt substrate of 160 kDa;TBC1 domain family member 4;Tbc1d4 protein	2.07e-125
As160	T	620	IPI00226750	Class I	1	GDSPPGTPPASPL	1.59	Positive	1.31	-0.3	1.31	-0.3	NaN	NaN	NaN	NaN	18.7	NaN	NaN	18.7	Positive	1.88	0.49	1.88	0.49	NaN	NaN	NaN	NaN	-40.7	NaN	NaN	-40.7	191.52	Q8BYJ6-2;Q8BYJ6;Q8BYJ6-1;Q8BYJ6-4;Q8BYJ6-5;Q8BYJ6-3;Q05BK2	IPI00226750;IPI00761281;IPI00675197;IPI00928118;IPI00874756;IPI00928545	620	IPI00226750	140 kDa protein;TBC1 domain family, member 4;Isoform 1 of TBC1 domain family member 4;Isoform 4 of TBC1 domain family member 4;Isoform 5 of TBC1 domain family member 4;Isoform 3 of TBC1 domain family member 4	_DFS(ph)PGDS(ph)PPGT(ph)PPAS(ph)PISSAWHAFPEEDSDSPQFR_	As160;Kiaa0603;Tbc1d4;As160;Kiaa0603;Tbc1d4;As160;Kiaa0603;Tbc1d4;As160;Kiaa0603;Tbc1d4;As160;Kiaa0603;Tbc1d4	Akt substrate of 160 kDa;TBC1 domain family member 4;Akt substrate of 160 kDa;TBC1 domain family member 4;Akt substrate of 160 kDa;TBC1 domain family member 4;Akt substrate of 160 kDa;TBC1 domain family member 4;Akt substrate of 160 kDa;TBC1 domain family member 4;Tbc1d4 protein	2.07e-125
As160	S	624	IPI00226750	Class I	0.999639	PGTPPASPLSSAW	1.59	Positive	1.31	-0.3	1.31	-0.3	NaN	NaN	NaN	NaN	18.7	NaN	NaN	18.7	Positive	1.88	0.49	1.88	0.49	NaN	NaN	NaN	NaN	-40.7	NaN	NaN	-40.7	191.52	Q8BYJ6-2;Q8BYJ6;Q8BYJ6-1;Q8BYJ6-4;Q8BYJ6-5;Q8BYJ6-3;Q05BK2	IPI00226750;IPI00761281;IPI00675197;IPI00928118;IPI00874756;IPI00928545	624	IPI00226750	140 kDa protein;TBC1 domain family, member 4;Isoform 1 of TBC1 domain family member 4;Isoform 4 of TBC1 domain family member 4;Isoform 5 of TBC1 domain family member 4;Isoform 3 of TBC1 domain family member 4	_DFSPGDS(ph)PPGT(ph)PPAS(ph)PISSAWHAFPEEDSDSPQFR_	As160;Kiaa0603;Tbc1d4;As160;Kiaa0603;Tbc1d4;As160;Kiaa0603;Tbc1d4;As160;Kiaa0603;Tbc1d4;As160;Kiaa0603;Tbc1d4	Akt substrate of 160 kDa;TBC1 domain family member 4;Akt substrate of 160 kDa;TBC1 domain family member 4;Akt substrate of 160 kDa;TBC1 domain family member 4;Akt substrate of 160 kDa;TBC1 domain family member 4;Akt substrate of 160 kDa;TBC1 domain family member 4;Tbc1d4 protein	2.07e-125
As160	T	649	IPI00226750	Class I	0.999969	FRRRAHTFSHPPS	2.59	Positive	1.96	-0.6	NaN	NaN	1.96	-0.6	NaN	NaN	NaN	34.1	NaN	34.1	Positive	3.23	-5.41	NaN	NaN	3.23	-5.41	NaN	NaN	NaN	97.6	NaN	97.6	152.14	Q8BYJ6-2;Q8BYJ6;Q8BYJ6-1;Q8BYJ6-4;Q8BYJ6-5;Q8BYJ6-3;Q05BK2	IPI00226750;IPI00761281;IPI00675197;IPI00928118;IPI00874756;IPI00928545	649	IPI00226750	140 kDa protein;TBC1 domain family, member 4;Isoform 1 of TBC1 domain family member 4;Isoform 4 of TBC1 domain family member 4;Isoform 5 of TBC1 domain family member 4;Isoform 3 of TBC1 domain family member 4	_AHT(ph)FSHPPSSSR_	As160;Kiaa0603;Tbc1d4;As160;Kiaa0603;Tbc1d4;As160;Kiaa0603;Tbc1d4;As160;Kiaa0603;Tbc1d4;As160;Kiaa0603;Tbc1d4	Akt substrate of 160 kDa;TBC1 domain family member 4;Akt substrate of 160 kDa;TBC1 domain family member 4;Akt substrate of 160 kDa;TBC1 domain family member 4;Akt substrate of 160 kDa;TBC1 domain family member 4;Akt substrate of 160 kDa;TBC1 domain family member 4;Tbc1d4 protein	2.78e-14
As160	S	673	IPI00226750	Class I	1	KAHGLRSPLLRQS	2.7	Positive	2.84	-0.92	NaN	NaN	2.84	-0.92	NaN	NaN	NaN	47.2	NaN	47.2	Positive	2.55	-0.51	NaN	NaN	2.55	-0.51	NaN	NaN	NaN	29.9	NaN	29.9	233.63	Q8BYJ6-2;Q8BYJ6;Q8BYJ6-1;Q8BYJ6-4;Q8BYJ6-5;Q8BYJ6-3;Q05BK2	IPI00226750;IPI00761281;IPI00675197;IPI00928118;IPI00874756;IPI00928545	673	IPI00226750	140 kDa protein;TBC1 domain family, member 4;Isoform 1 of TBC1 domain family member 4;Isoform 4 of TBC1 domain family member 4;Isoform 5 of TBC1 domain family member 4;Isoform 3 of TBC1 domain family member 4	_AHGIRS(ph)PIIRQS(ph)S(ph)SEQCSDGEGR_	As160;Kiaa0603;Tbc1d4;As160;Kiaa0603;Tbc1d4;As160;Kiaa0603;Tbc1d4;As160;Kiaa0603;Tbc1d4;As160;Kiaa0603;Tbc1d4	Akt substrate of 160 kDa;TBC1 domain family member 4;Akt substrate of 160 kDa;TBC1 domain family member 4;Akt substrate of 160 kDa;TBC1 domain family member 4;Akt substrate of 160 kDa;TBC1 domain family member 4;Akt substrate of 160 kDa;TBC1 domain family member 4;Tbc1d4 protein	1.29e-127
As160	S	695	IPI00226750	Class I	0.977376	GRKRTSSTCSNES	-2.05	Negative	-2.12	2.03	-1.51	1.71	NaN	NaN	-2.74	2.36	69.3	NaN	80.6	76.2	Negative	-1.9	1.31	-2.59	1.79	-1.21	0.84	NaN	NaN	71	44	NaN	61.8	247.31	Q8BYJ6-2;Q8BYJ6;Q8BYJ6-1;Q8BYJ6-4;Q8BYJ6-3;Q05BK2	IPI00226750;IPI00761281;IPI00675197;IPI00928118;IPI00928545	695	IPI00226750	140 kDa protein;TBC1 domain family, member 4;Isoform 1 of TBC1 domain family member 4;Isoform 4 of TBC1 domain family member 4;Isoform 3 of TBC1 domain family member 4	_RTSS(ph)TCSNESINAGGTPVTPR_	As160;Kiaa0603;Tbc1d4;As160;Kiaa0603;Tbc1d4;As160;Kiaa0603;Tbc1d4;As160;Kiaa0603;Tbc1d4	Akt substrate of 160 kDa;TBC1 domain family member 4;Akt substrate of 160 kDa;TBC1 domain family member 4;Akt substrate of 160 kDa;TBC1 domain family member 4;Akt substrate of 160 kDa;TBC1 domain family member 4;Tbc1d4 protein	6.81e-156
As160	S	698	IPI00226750	Class I	0.998654	RTSSTCSNESLNA	-2.83	Negative	-3.54	3.07	-1.67	1.55	-5.41	4.59	NaN	NaN	65.9	95.8	NaN	92.6	Negative	-2.83	1.97	-2.02	1.37	-3.63	2.57	NaN	NaN	61.2	83.2	NaN	76.5	247.31	Q8BYJ6-2;Q8BYJ6;Q8BYJ6-1;Q8BYJ6-4;Q8BYJ6-3;Q05BK2	IPI00226750;IPI00761281;IPI00675197;IPI00928118;IPI00928545	698	IPI00226750	140 kDa protein;TBC1 domain family, member 4;Isoform 1 of TBC1 domain family member 4;Isoform 4 of TBC1 domain family member 4;Isoform 3 of TBC1 domain family member 4	_TSST(ph)CS(ph)NES(ph)INAGGTPVTPR_	As160;Kiaa0603;Tbc1d4;As160;Kiaa0603;Tbc1d4;As160;Kiaa0603;Tbc1d4;As160;Kiaa0603;Tbc1d4	Akt substrate of 160 kDa;TBC1 domain family member 4;Akt substrate of 160 kDa;TBC1 domain family member 4;Akt substrate of 160 kDa;TBC1 domain family member 4;Akt substrate of 160 kDa;TBC1 domain family member 4;Tbc1d4 protein	6.81e-156
As160	S	701	IPI00226750	Class I	0.999998	STCSNESLNAGGT	-2.35	Negative	-2.74	2.36	-2.06	1.66	-5.41	4.59	-2.74	2.36	68.4	95.8	80.6	80.6	Negative	-2.28	1.17	-2.28	1.17	-2.42	1.71	1.57	-0.93	55.5	69.3	47.6	55.5	247.31	Q8BYJ6-2;Q8BYJ6;Q8BYJ6-1;Q8BYJ6-4;Q8BYJ6-3;Q05BK2	IPI00226750;IPI00761281;IPI00675197;IPI00928118;IPI00928545	701	IPI00226750	140 kDa protein;TBC1 domain family, member 4;Isoform 1 of TBC1 domain family member 4;Isoform 4 of TBC1 domain family member 4;Isoform 3 of TBC1 domain family member 4	_RTSS(ph)TCS(ph)NES(ph)INAGGTPVTPR_	As160;Kiaa0603;Tbc1d4;As160;Kiaa0603;Tbc1d4;As160;Kiaa0603;Tbc1d4;As160;Kiaa0603;Tbc1d4	Akt substrate of 160 kDa;TBC1 domain family member 4;Akt substrate of 160 kDa;TBC1 domain family member 4;Akt substrate of 160 kDa;TBC1 domain family member 4;Akt substrate of 160 kDa;TBC1 domain family member 4;Tbc1d4 protein	6.81e-156
Asap1	T	852	IPI00349032	Class I	0.956456	PPGHKRTLSDPPS	-2.59	Negative	-2.74	1.53	2.07	0.78	-2.89	1.8	-2.74	1.53	-71.8	71.3	65.4	65.4	Negative	-2.53	1.11	-1.9	0.61	-2.53	1.11	-2.66	1.38	34.6	53.7	61.5	53.7	197.09	Q9QWY8-3;Q9QWY8;Q505F0;Q9QWY8-1;Q9QWY8-4	IPI00349032;IPI00134544;IPI00349033;IPI00849638;IPI00874740	852	IPI00349032	ArfGAP with SH# domain, ankyrin repeat and PH domain1;Isoform 1 of Arf-GAP with SH3 domain, ANK repeat and PH domain-containing protein 1;Isoform 4 of Arf-GAP with SH3 domain, ANK repeat and PH domain-containing protein 1;similar to Development and differe	_RT(ph)ISDPPSPIPHGPPNK_	Asap1;Ddef1;Kiaa1249;Shag1;Asap1;Ddef1;Kiaa1249;Shag1;Asap1;Ddef1;Kiaa1249;Shag1	130 kDa phosphatidylinositol 4,5-biphosphate-dependent ARF1 GTPase-activating protein;ADP-ribosylation factor-directed GTPase-activating protein 1;Arf-GAP with SH3 domain, ANK repeat and PH domain-containing protein 1;Development and differentiation-enhancing factor 1;PIP2-dependent ARF1 GAP;ArfGAP with SH# domain, ankyrin repeat and PH domain1;130 kDa phosphatidylinositol 4,5-biphosphate-depende…	1.21e-59
Asap1	S	854	IPI00349032	Class I	0.999998	GHKRTLSDPPSPL	-1.82	Negative	-2.11	0.88	-1.73	0.79	-2.11	0.88	-2.39	1.2	42.2	45.6	56.5	45.6	Negative	-1.54	0.3	-1.9	0.61	-1.54	0.3	1.43	-2.57	34.6	18.7	83.1	18.7	197.09	Q9QWY8-3;Q9QWY8;Q505F0;Q9QWY8-1;Q9QWY8-4	IPI00349032;IPI00134544;IPI00349033;IPI00849638;IPI00874740	854	IPI00349032	ArfGAP with SH# domain, ankyrin repeat and PH domain1;Isoform 1 of Arf-GAP with SH3 domain, ANK repeat and PH domain-containing protein 1;Isoform 4 of Arf-GAP with SH3 domain, ANK repeat and PH domain-containing protein 1;similar to Development and differe	_TIS(ph)DPPS(ph)PIPHGPPNK_	Asap1;Ddef1;Kiaa1249;Shag1;Asap1;Ddef1;Kiaa1249;Shag1;Asap1;Ddef1;Kiaa1249;Shag1	130 kDa phosphatidylinositol 4,5-biphosphate-dependent ARF1 GTPase-activating protein;ADP-ribosylation factor-directed GTPase-activating protein 1;Arf-GAP with SH3 domain, ANK repeat and PH domain-containing protein 1;Development and differentiation-enhancing factor 1;PIP2-dependent ARF1 GAP;ArfGAP with SH# domain, ankyrin repeat and PH domain1;130 kDa phosphatidylinositol 4,5-biphosphate-depende…	1.21e-59
Asap1	S	858	IPI00349032	Class I	1	TLSDPPSPLPHGP	2.28	Positive	2.65	-2.52	1.74	0.78	2.77	-2.52	2.65	-2.78	-71.8	82.6	85.5	82.6	Positive	1.91	-1.58	0.74	-0.64	3.14	-2.08	1.91	-1.58	35.9	76.3	66.6	66.6	197.09	Q9QWY8-3;Q9QWY8;Q505F0;Q9QWY8-1;Q9QWY8-4	IPI00349032;IPI00134544;IPI00349033;IPI00849638;IPI00874740	858	IPI00349032	ArfGAP with SH# domain, ankyrin repeat and PH domain1;Isoform 1 of Arf-GAP with SH3 domain, ANK repeat and PH domain-containing protein 1;Isoform 4 of Arf-GAP with SH3 domain, ANK repeat and PH domain-containing protein 1;similar to Development and differe	_TIS(ph)DPPS(ph)PIPHGPPNK_	Asap1;Ddef1;Kiaa1249;Shag1;Asap1;Ddef1;Kiaa1249;Shag1;Asap1;Ddef1;Kiaa1249;Shag1	130 kDa phosphatidylinositol 4,5-biphosphate-dependent ARF1 GTPase-activating protein;ADP-ribosylation factor-directed GTPase-activating protein 1;Arf-GAP with SH3 domain, ANK repeat and PH domain-containing protein 1;Development and differentiation-enhancing factor 1;PIP2-dependent ARF1 GAP;ArfGAP with SH# domain, ankyrin repeat and PH domain1;130 kDa phosphatidylinositol 4,5-biphosphate-depende…	1.21e-59
Aspscr1	S	279	IPI00121364	Class I	0.98537	SLRPLTSPSANSS	3.73	Positive	3.73	-0.31	NaN	NaN	3.81	-0.26	3.64	-0.37	NaN	16.5	22.4	19.5	Positive	3.12	0.58	2.05	1.01	NaN	NaN	4.19	0.14	-101.5	NaN	-10.2	-55.8	169.51	Q8VBT9-1;Q8VBT9;Q8VBT9-2;Q8VBT9-3;A2AC05	IPI00121364;IPI00381046;IPI00648116	279	IPI00121364	Isoform 1 of Tether containing UBX domain for GLUT4;Isoform 2 of Tether containing UBX domain for GLUT4;Isoform 3 of Tether containing UBX domain for GLUT4	_IGGPSASIRPITS(ph)PSANSSK_	Aspscr1;Tug;Aspscr1;Tug;Aspscr1;Tug;RP23-84C12.15-011	Alveolar soft part sarcoma chromosomal region candidate gene 1 protein homolog;Tether containing UBX domain for GLUT4;Alveolar soft part sarcoma chromosomal region candidate gene 1 protein homolog;Tether containing UBX domain for GLUT4;Alveolar soft part sarcoma chromosomal region candidate gene 1 protein homolog;Tether containing UBX domain for GLUT4;Alveolar soft part sarcoma chromosome region,…	6.07e-45
Atbp	S	491	IPI00480490	Class I	1	HNGDLCSPKRSPT	1.94	Positive	1.16	-1.16	1.16	-1.16	NaN	NaN	NaN	NaN	55.2	NaN	NaN	55.2	Positive	2.72	-1.12	1	0.41	2.72	-1.36	3.22	-1.12	-33	60.9	54	54	155.58	Q5HZI1-4;Q5HZI1;Q5HZI1-2;Q5HZI1-3;Q8K0Q3;Q5HZI1-1	IPI00407613;IPI00460710;IPI00475231;IPI00480490	491;1181	IPI00407613;IPI00480490	Isoform 4 of Microtubule-associated tumor suppressor 1 homolog;Isoform 2 of Microtubule-associated tumor suppressor 1 homolog;Isoform 3 of Microtubule-associated tumor suppressor 1 homolog;Isoform 1 of Microtubule-associated tumor suppressor 1 homolog	_IHNGDICS(ph)PK_	Atbp;Atip;Cctsg1;Kiaa1288;Mtsg1;Mtus1;Atbp;Atip;Cctsg1;Kiaa1288;Mtsg1;Mtus1;Atbp;Atip;Cctsg1;Kiaa1288;Mtsg1;Mtus1;Atbp;Atip;Cctsg1;Kiaa1288;Mtsg1;Mtus1	Angiotensin-II type 2 receptor-interacting protein;AT2 receptor-binding protein;Coiled-coiled tumor suppressor gene 1 protein;Microtubule-associated tumor suppressor 1 homolog;Mitochondrial tumor suppressor 1 homolog;Angiotensin-II type 2 receptor-interacting protein;AT2 receptor-binding protein;Coiled-coiled tumor suppressor gene 1 protein;Microtubule-associated tumor suppressor 1 homolog;Mitoch…	2.53e-40
Atbp	S	505	IPI00480490	Class I	0.999999	SAIPFQSPRNSGS	2.11	Positive	2.11	-3.94	1.81	NaN	2.41	-3.94	NaN	NaN	NaN	93.5	NaN	93.5	Positive	1.91	-1.17	2.55	-1.48	1.26	-0.86	NaN	NaN	64.1	45.1	NaN	54.6	207.52	Q5HZI1-4;Q5HZI1;Q5HZI1-2;Q5HZI1-3;Q8K0Q3;Q5HZI1-1	IPI00407613;IPI00460710;IPI00475231;IPI00480490	505;1195	IPI00407613;IPI00480490	Isoform 4 of Microtubule-associated tumor suppressor 1 homolog;Isoform 2 of Microtubule-associated tumor suppressor 1 homolog;Isoform 3 of Microtubule-associated tumor suppressor 1 homolog;Isoform 1 of Microtubule-associated tumor suppressor 1 homolog	_IHNGDICS(ph)PKRS(ph)PTSSAIPFQS(ph)PR_	Atbp;Atip;Cctsg1;Kiaa1288;Mtsg1;Mtus1;Atbp;Atip;Cctsg1;Kiaa1288;Mtsg1;Mtus1;Atbp;Atip;Cctsg1;Kiaa1288;Mtsg1;Mtus1;Atbp;Atip;Cctsg1;Kiaa1288;Mtsg1;Mtus1	Angiotensin-II type 2 receptor-interacting protein;AT2 receptor-binding protein;Coiled-coiled tumor suppressor gene 1 protein;Microtubule-associated tumor suppressor 1 homolog;Mitochondrial tumor suppressor 1 homolog;Angiotensin-II type 2 receptor-interacting protein;AT2 receptor-binding protein;Coiled-coiled tumor suppressor gene 1 protein;Microtubule-associated tumor suppressor 1 homolog;Mitoch…	3.25e-18
Atbp	S	511	IPI00480490	Class I	0.999998	SPRNSGSFSSPSI	2.72	Positive	2.84	-4.23	2.55	-4.08	3.14	-4.39	NaN	NaN	94.1	95.2	NaN	94.7	Positive	2.63	-0.37	2.9	-3.18	2.36	2.44	NaN	NaN	89	-440.8	NaN	-175.9	214.65	Q5HZI1-4;Q5HZI1;Q5HZI1-2;Q5HZI1-3;Q8K0Q3;Q5HZI1-1	IPI00407613;IPI00460710;IPI00475231;IPI00480490	511;1201	IPI00407613;IPI00480490	Isoform 4 of Microtubule-associated tumor suppressor 1 homolog;Isoform 2 of Microtubule-associated tumor suppressor 1 homolog;Isoform 3 of Microtubule-associated tumor suppressor 1 homolog;Isoform 1 of Microtubule-associated tumor suppressor 1 homolog	_NSGS(ph)FSSPSIS(ph)PR_	Atbp;Atip;Cctsg1;Kiaa1288;Mtsg1;Mtus1;Atbp;Atip;Cctsg1;Kiaa1288;Mtsg1;Mtus1;Atbp;Atip;Cctsg1;Kiaa1288;Mtsg1;Mtus1;Atbp;Atip;Cctsg1;Kiaa1288;Mtsg1;Mtus1	Angiotensin-II type 2 receptor-interacting protein;AT2 receptor-binding protein;Coiled-coiled tumor suppressor gene 1 protein;Microtubule-associated tumor suppressor 1 homolog;Mitochondrial tumor suppressor 1 homolog;Angiotensin-II type 2 receptor-interacting protein;AT2 receptor-binding protein;Coiled-coiled tumor suppressor gene 1 protein;Microtubule-associated tumor suppressor 1 homolog;Mitoch…	1.09e-25
Atbp	S	518	IPI00480490	Class I	0.99951	FSSPSISPR____	1.29	Positive	1.26	-2.14	1.41	-2.14	1.26	-2.12	1.22	-2.21	77.4	77	78.4	77.4	Positive	1.32	-1.09	1.32	-1.16	0.96	-0.68	1.74	-1.09	55.2	37.7	52.9	52.9	214.65	Q5HZI1-4;Q5HZI1;Q5HZI1-2;Q5HZI1-3;Q8K0Q3;Q5HZI1-1	IPI00407613;IPI00460710;IPI00475231;IPI00480490	518;1208	IPI00407613;IPI00480490	Isoform 4 of Microtubule-associated tumor suppressor 1 homolog;Isoform 2 of Microtubule-associated tumor suppressor 1 homolog;Isoform 3 of Microtubule-associated tumor suppressor 1 homolog;Isoform 1 of Microtubule-associated tumor suppressor 1 homolog	_NSGSFSS(ph)PSIS(ph)PR_	Atbp;Atip;Cctsg1;Kiaa1288;Mtsg1;Mtus1;Atbp;Atip;Cctsg1;Kiaa1288;Mtsg1;Mtus1;Atbp;Atip;Cctsg1;Kiaa1288;Mtsg1;Mtus1;Atbp;Atip;Cctsg1;Kiaa1288;Mtsg1;Mtus1	Angiotensin-II type 2 receptor-interacting protein;AT2 receptor-binding protein;Coiled-coiled tumor suppressor gene 1 protein;Microtubule-associated tumor suppressor 1 homolog;Mitochondrial tumor suppressor 1 homolog;Angiotensin-II type 2 receptor-interacting protein;AT2 receptor-binding protein;Coiled-coiled tumor suppressor gene 1 protein;Microtubule-associated tumor suppressor 1 homolog;Mitoch…	1.09e-25
Ate1	S	174	IPI00330864	Class I	1	EFIHPQSIEEKLG	2.09	Positive	1.8	-2.05	2.39	-3.22	1.74	-2.05	1.8	-1.94	89.3	75.8	73.9	75.8	Positive	2.52	-2.22	2.52	-2.22	NaN	NaN	NaN	NaN	78.6	NaN	NaN	78.6	205.46	Q4FCQ6;Q80YP1;Q9Z2A5-2;Q9Z2A5;Q8CFP7;Q9Z2A5-1;Q3UUL7;Q4FCQ7;Q8BP95	IPI00330864;IPI00230466;IPI00229349;IPI00130961;IPI00649603	174	IPI00330864	Ate1 protein;Isoform ATE1-2 of Arginyl-tRNA--protein transferase 1;Putative uncharacterized protein;Isoform ATE1-1 of Arginyl-tRNA--protein transferase 1;Arginine tRNA protein transferase	_EFIHPQS(ph)IEEK_	Ate1;Ate1-4;Ate1;Ate1;Ate1;Ate1;Ate1-3	Arginine tRNA protein transferase;Ate1 protein;Arginine-tRNA--protein transferase 1;Arginyl-tRNA--protein transferase 1;Arginyltransferase 1;Putative uncharacterized protein;Arginine-tRNA--protein transferase 1;Arginyl-tRNA--protein transferase 1;Putative uncharacterized protein;Arginine tRNA protein transferase	1.01e-64
Atf2	T	98	IPI00110172	Class I	1	DLSPLATPIIRSK	1.27	Positive	1.42	-0.08	1.42	-0.08	NaN	NaN	NaN	NaN	5.3	NaN	NaN	5.3	Positive	1.16	0.94	1.04	0.59	1.27	1.29	NaN	NaN	-51	-144.6	NaN	-97.8	108.49	P16951-1;P16951;A2AQF2;P70299;Q8BN75;Q8CGB4;Q8CBR9;P16951-2;Q640L6;Q8BQY2;P16951-3;Q543G2;Q68FE3;Q3UKS5;A2AQF0;A2AQE9;Q3US39;Q3UT24	IPI00110172;IPI00885685;IPI00230233;IPI00230234;IPI00652770;IPI00751784;IPI00753011;IPI00653313	98	IPI00110172	Isoform 1 of Cyclic AMP-dependent transcription factor ATF-2;Putative uncharacterized protein;Isoform 2 of Cyclic AMP-dependent transcription factor ATF-2;Isoform 3 of Cyclic AMP-dependent transcription factor ATF-2;Putative uncharacterized protein;Activat	_KM(ox)PIDIS(ph)PIAT(ph)PIIR_	Atf2;mCG_19373;RP23-290B1.2-005;Atf2;Atf2;RP23-290B1.2-001;Atf2;mCG_19373;RP23-290B1.2-002;Atf2;Atf2;RP23-290B1.2-011;Atf2;RP23-290B1.2-013;Atf2	Activating transcription factor 2;cAMP response element-binding protein CRE-BP1;Cyclic AMP-dependent transcription factor ATF-2;MXBP protein;Activating transcription factor 2, isoform CRA_b;CRE-BP1;Putative uncharacterized protein;Atf2 protein;Putative uncharacterized protein;Activating transcription factor 2;cAMP response element-binding protein CRE-BP1;Cyclic AMP-dependent transcription factor …	6.77e-05
Atg2b	S	1741	IPI00377925	Class I	1	DPEVTKSPGADVT	2.07	Positive	1.9	-0.31	NaN	NaN	1.9	-0.31	NaN	NaN	NaN	19.3	NaN	19.3	Positive	2.24	0.21	NaN	NaN	NaN	NaN	2.24	0.21	NaN	NaN	-16	-16	78.763	Q80XK6-2;Q80XK6	IPI00377925	1741	IPI00377925	Isoform 1 of Autophagy-related protein 2 homolog B	_S(ph)PGADVTCSIPR_	Atg2b	Autophagy-related protein 2 homolog B	0.00127376
Atg2b	S	240	IPI00377925	Class I	0.914574	SASAKSSPVCSTA	1.84	Positive	0.61	0.31	2.21	-0.12	-0.99	0.74	NaN	NaN	7.7	40.1	NaN	-29.6	Positive	1.84	0.55	2.13	0.55	1.84	0.3	1.17	0.6	-46.9	-23.3	-51.4	-46.9	198.31	Q80XK6-2;Q80XK6;Q80XK6-5	IPI00377925;IPI00903395	240	IPI00377925	Isoform 1 of Autophagy-related protein 2 homolog B;Isoform 3 of Autophagy-related protein 2 homolog B	_SS(ph)PVCSTAPVETEPK_	Atg2b;Atg2b	Autophagy-related protein 2 homolog B;Autophagy-related protein 2 homolog B	5.39e-76
Atg2b	S	255	IPI00377925	Class I	1	ETEPKLSPSWNPK	1.12	Positive	1.5	0.08	2.12	0.03	0.89	0.13	NaN	NaN	-1.9	-9.6	NaN	-5.8	Positive	1.12	0.34	2.25	0.47	1.01	0.27	1.12	0.34	-38.5	-20.3	-27	-27	198.31	Q80XK6-2;Q80XK6;Q80XK6-5	IPI00377925;IPI00903395	255	IPI00377925	Isoform 1 of Autophagy-related protein 2 homolog B;Isoform 3 of Autophagy-related protein 2 homolog B	_IS(ph)PS(ph)WNPK_	Atg2b;Atg2b	Autophagy-related protein 2 homolog B;Autophagy-related protein 2 homolog B	5.39e-76
Atg2b	S	484	IPI00377925	Class I	1	DVVHPASLQKAAL	1.99	Positive	1.99	-3.59	NaN	NaN	1.99	-3.59	NaN	NaN	NaN	91.7	NaN	91.7	Positive	1.85	-0.95	NaN	NaN	1.42	NaN	2.27	-0.95	NaN	NaN	48.3	48.3	166.92	Q80XK6-2;Q80XK6;Q80XK6-5	IPI00377925;IPI00903395	484	IPI00377925	Isoform 1 of Autophagy-related protein 2 homolog B;Isoform 3 of Autophagy-related protein 2 homolog B	_GPAFQSDVVHPAS(ph)IQK_	Atg2b;Atg2b	Autophagy-related protein 2 homolog B;Autophagy-related protein 2 homolog B	1.58e-26
Atg2b	S	885	IPI00377925	Class I	1	EDGGAHSLKDVCD	1.46	Positive	1.46	-2.56	NaN	NaN	1.46	-2.56	NaN	NaN	NaN	83.1	NaN	83.1	Positive	1.34	-1.37	NaN	NaN	1.56	-1.62	1.11	-1.11	NaN	67.5	53.7	60.6	264.8	Q80XK6-2;Q80XK6	IPI00377925	885	IPI00377925	Isoform 1 of Autophagy-related protein 2 homolog B	_IAAEEEEENDGHYQEEEDGGAHS(ph)IK_	Atg2b	Autophagy-related protein 2 homolog B	1.98e-219
Atgl	T	360	IPI00653929	Class I	0.982902	VPLSCATYSEALP	-1.23	Negative	-1.18	2.67	NaN	NaN	-1.14	2.42	-1.23	2.92	NaN	81.3	86.8	84.5	Negative	-2.03	1.75	NaN	NaN	-2.03	1.75	NaN	NaN	NaN	70.3	NaN	70.3	205.73	Q8BJ56-2;Q8BJ56;Q8BJ56-1;Q8BJ56-3	IPI00120824;IPI00653929;IPI00848793	360;416	IPI00120824;IPI00653929	Isoform 2 of Patatin-like phospholipase domain-containing protein 2;Isoform 1 of Patatin-like phospholipase domain-containing protein 2;Isoform 3 of Patatin-like phospholipase domain-containing protein 2	_AQS(ph)IPSVPISCAT(ph)YSEAIPNWVR_	Atgl;Pnpla2;Atgl;Pnpla2;Atgl;Pnpla2	Adipose triglyceride lipase;Desnutrin;Patatin-like phospholipase domain-containing protein 2;Adipose triglyceride lipase;Desnutrin;Patatin-like phospholipase domain-containing protein 2;Adipose triglyceride lipase;Desnutrin;Patatin-like phospholipase domain-containing protein 2	1.73e-08
Atp11a	S	498	IPI00126677	Class I	1	VDGPQKSPDAKSC	2.01	Positive	1.51	-0.16	NaN	NaN	1.51	-0.16	NaN	NaN	NaN	10.7	NaN	10.7	Positive	2.51	0.66	NaN	NaN	2.51	0.66	NaN	NaN	NaN	-57.9	NaN	-57.9	211.13	P98197;Q69ZT0	IPI00126677;IPI00831641;IPI00464293;IPI00830454	498	IPI00126677	Probable phospholipid-transporting ATPase IH;similar to mKIAA1021 protein;MKIAA1021 protein (Fragment);131 kDa protein	_DDHCGDDVDGPQKS(ph)PDAK_	Atp11a;Atp11a;mKIAA1021	ATPase class VI type 11A;ATPase IS;Probable phospholipid-transporting ATPase IH;MKIAA1021 protein	1.34e-92
Atp2b1	S	1177	IPI00556827	Class I	1	APTKRNSSPPPSP	-1.28	Negative	-1.32	0.41	-1.44	0.41	-1.32	0.75	2.26	-1.49	24.9	40.7	64.4	24.9	Negative	-1.25	0	-1.25	0	-1.86	0.64	0.53	-1.31	0.2	35.7	59.7	0.2	148.96	Q3TSK3;Q6PG79;Q8K314	IPI00556827	1177	IPI00556827	plasma membrane calcium ATPase 1	_RNS(ph)S(ph)PPPS(ph)PNK_	Atp2b1	Putative uncharacterized protein;Atp2b1 protein	1.12e-14
Atp2b1	S	1178	IPI00556827	Class I	1	PTKRNSSPPPSPN	-1.34	Negative	-1.44	0.86	-1.44	0.41	-1.47	1.93	-0.9	0.86	24.9	73.7	45.1	45.1	Negative	-1.25	0	-1.25	0	-2.13	1.51	0.49	-1.2	0.2	64.8	56.6	0.2	148.96	Q3TSK3;Q6PG79;Q8K314	IPI00556827	1178	IPI00556827	plasma membrane calcium ATPase 1	_RNS(ph)S(ph)PPPS(ph)PNK_	Atp2b1	Putative uncharacterized protein;Atp2b1 protein	1.12e-14
Atp7a	S	357	IPI00830169	Class I	0.810812	VESTASSPSSSSL	1.13	Positive	1.24	-0.6	1.24	-0.6	NaN	NaN	NaN	NaN	34	NaN	NaN	34	Positive	1.02	0.77	1.02	0.77	NaN	NaN	NaN	NaN	-71.1	NaN	NaN	-71.1	221.92	Q64430;A2AG68;B9EJ97;A2AG69;Q3T9Y7;Q3TAY6	IPI00830169;IPI00331044	357	IPI00830169	ATPase, Cu++ transporting, alpha polypeptide isoform 1;ATPase, Cu++ transporting, alpha polypeptide isoform 2	_VSIASEVESTASS(ph)PSSSSIQK_	Atp7a;Mnk;RP23-186F4.3-001;Atp7a;RP23-186F4.3-002	Copper pump 1;Copper-transporting ATPase 1;Menkes disease-associated protein homolog;ATPase, Cu++ transporting, alpha polypeptide;Atp7a protein;ATPase, Cu++ transporting, alpha polypeptide;Putative uncharacterized protein	3.37e-05
Atrx	S	586	IPI00857253	Class I	0.999973	VKLTPVSLSNSPI	-1.79	Negative	-2.07	1.22	NaN	NaN	-1.79	1.06	-2.34	1.37	NaN	52.1	61.4	57.2	Negative	-1.55	1.36	-1.55	1.36	NaN	NaN	NaN	NaN	61.1	NaN	NaN	61.1	135.1	A2ADH4;Q61687;A6PWK6;Q3TP53;Q3TSV4;Q3UU22;Q3UZ76;Q8BSH0;Q8C4Z6	IPI00857253;IPI00322707;IPI00858024	586	IPI00857253	alpha thalassemia/mental retardation syndrome X-linked homolog;Transcriptional regulator ATRX;Putative uncharacterized protein	_ITPVS(ph)ISNS(ph)PIK_	Atrx;RP23-170G19.5-001;Atrx;Hp1bp2;Xnp;Atrx;RP23-170G19.5-014	Alpha thalassemia/mental retardation syndrome X-linked homolog (Human);ATP-dependent helicase ATRX;Heterochromatin protein 2;HP1 alpha-interacting protein;HP1-BP38 protein;Transcriptional regulator ATRX;X-linked nuclear protein;Alpha thalassemia/mental retardation syndrome X-linked homolog (Human);Putative uncharacterized protein	5.39e-24
Atrx	S	590	IPI00857253	Class I	0.999847	PVSLSNSPIKGVD	-2.34	Negative	-2.35	1.44	NaN	NaN	-2.35	1.52	-2.34	1.37	NaN	65	61.4	63.3	Negative	-1.55	1.36	-1.55	1.36	NaN	NaN	NaN	NaN	61.1	NaN	NaN	61.1	135.1	A2ADH4;Q61687;A6PWK6;Q3TP53;Q3TSV4;Q3UU22;Q3UZ76;Q8BSH0;Q8C4Z6	IPI00857253;IPI00322707;IPI00858024	590	IPI00857253	alpha thalassemia/mental retardation syndrome X-linked homolog;Transcriptional regulator ATRX;Putative uncharacterized protein	_ITPVSISNS(ph)PIKGVDCQEVSQEK_	Atrx;RP23-170G19.5-001;Atrx;Hp1bp2;Xnp;Atrx;RP23-170G19.5-014	Alpha thalassemia/mental retardation syndrome X-linked homolog (Human);ATP-dependent helicase ATRX;Heterochromatin protein 2;HP1 alpha-interacting protein;HP1-BP38 protein;Transcriptional regulator ATRX;X-linked nuclear protein;Alpha thalassemia/mental retardation syndrome X-linked homolog (Human);Putative uncharacterized protein	5.39e-24
Atrx	S	691	IPI00857253	Class I	1	KKDKRNSADCATD	3.55	Positive	3.3	-0.44	3.3	-0.44	NaN	NaN	NaN	NaN	26.2	NaN	NaN	26.2	Positive	3.79	0.1	3.91	-0.22	3.79	0.14	2.77	0.1	13.9	-10.4	-7.5	-7.5	241.51	A2ADH4;Q61687;A6PWK6;Q3TP53;Q3TSV4;Q3UU22;Q3UZ76;Q8BSH0;Q8C4Z6	IPI00857253;IPI00322707;IPI00858024	691	IPI00857253	alpha thalassemia/mental retardation syndrome X-linked homolog;Transcriptional regulator ATRX;Putative uncharacterized protein	_RNS(ph)ADCATDNPKPHK_	Atrx;RP23-170G19.5-001;Atrx;Hp1bp2;Xnp;Atrx;RP23-170G19.5-014	Alpha thalassemia/mental retardation syndrome X-linked homolog (Human);ATP-dependent helicase ATRX;Heterochromatin protein 2;HP1 alpha-interacting protein;HP1-BP38 protein;Transcriptional regulator ATRX;X-linked nuclear protein;Alpha thalassemia/mental retardation syndrome X-linked homolog (Human);Putative uncharacterized protein	1.78e-48
Atxn1	S	62	IPI00338447	Class I	1	GGGRHGSAGTSGE	2.94	Positive	2.84	-0.85	2.94	-0.95	NaN	NaN	2.74	-0.74	48.2	NaN	40.3	44.2	Positive	4.27	-0.03	NaN	NaN	NaN	NaN	4.27	-0.03	NaN	NaN	2.3	2.3	278.07	Q8C866	IPI00338447	62	IPI00338447	ataxin 1	_HGS(ph)AGTSGEHGIQGMGIHK_	Atxn1;Sca1	Ataxin-1;Spinocerebellar ataxia type 1 protein homolog	2.34e-218
Atxn1l	S	282	IPI00605902	Class I	1	RNVRRESEALDSA	3.45	Positive	3.45	-0.45	NaN	NaN	3.43	-0.38	3.47	-0.53	NaN	23.4	30.5	26.9	Positive	3.42	-0.28	NaN	NaN	5.11	-0.23	1.73	-0.34	NaN	14.7	20.8	17.7	193.62	P0C7T6	IPI00605902	282	IPI00605902	Ataxin-1-like	_RES(ph)EAIDSASSK_	Atxn1l;Boat	Ataxin-1-like;Brother of ataxin-1	3.25e-51
Atxn1l	S	359	IPI00605902	Class I	1	QRKDEPSPLNLSH	1.34	Positive	1.27	-0.93	NaN	NaN	1.34	-0.96	1.2	-0.9	NaN	48.7	46.3	47.5	Positive	1.45	-0.25	NaN	NaN	1.45	-0.25	NaN	NaN	NaN	15.7	NaN	15.7	224.57	P0C7T6	IPI00605902	359	IPI00605902	Ataxin-1-like	_KDEPS(ph)PINISHHNIDHQGEGR_	Atxn1l;Boat	Ataxin-1-like;Brother of ataxin-1	6.8e-06
Atxn1l	T	454	IPI00605902	Class I	0.997644	FPDKEPTPPPVTS	2.09	Positive	1.33	-1.03	2.85	-1.03	1.33	-1.25	0.99	-0.97	50.9	57.9	49	50.9	Positive	3.57	0.19	3.57	0.19	NaN	NaN	NaN	NaN	-13.9	NaN	NaN	-13.9	96.44	P0C7T6	IPI00605902	454	IPI00605902	Ataxin-1-like	_ATFPDKEPT(ph)PPPVT(ph)SSHIPSHFM(ox)K_	Atxn1l;Boat	Ataxin-1-like;Brother of ataxin-1	9.07e-12
Aup1	S	319	IPI00137725	Class I	0.995449	SFPSPPSPSSDVQ	1.7	Positive	1.81	-0.35	NaN	NaN	1.7	-0.21	1.92	-0.48	NaN	13.8	28.5	21.2	Positive	1.48	0.57	NaN	NaN	NaN	NaN	1.48	0.57	NaN	NaN	-48.8	-48.8	194.27	P70295;Q3TAZ9;Q3TBX5;Q3U0H4;Q3U3K9	IPI00137725	319	IPI00137725	ancient ubiquitous protein	_IRPQSVQSSFPSPPS(ph)PSSDVQITTIAHR_	Aup1;mCG_133576	Ancient ubiquitous protein 1;Putative uncharacterized protein;MCG133576, isoform CRA_a	1.29e-18
B9l	S	1001	IPI00453751	Class I	1	PSMAVPSPGWVAS	1.22	Positive	1.35	-0.76	1.36	0.25	1.35	-1.36	1.21	-0.76	-19	61.2	41.1	41.1	Positive	1.01	0.27	0.45	0.39	1.01	0.27	1.22	0.07	-30.6	-20.7	-5.1	-20.7	121.5	Q67FY2-1;Q67FY2;Q99J68;Q67FY2-2	IPI00453751;IPI00880265	1001	IPI00453751	Isoform 1 of B-cell CLL/lymphoma 9-like protein;Isoform 2 of B-cell CLL/lymphoma 9-like protein	_S(ph)PSMAVPS(ph)PGWVAS(ph)PK_	B9l;Bcl9l;B9l;Bcl9l	B-cell CLL/lymphoma 9-like protein;BCL9-related beta-catenin-binding protein;Protein BCL9-2;Bcl9l protein;B-cell CLL/lymphoma 9-like protein;BCL9-related beta-catenin-binding protein;Protein BCL9-2	2.3e-09
B9l	S	1007	IPI00453751	Class I	1	SPGWVASPKTAMP	1.14	Positive	1.26	-1.06	0.22	-0.27	1.26	-1.77	1.36	-1.06	17.1	70.7	51.9	51.9	Positive	1.05	0.03	0.23	0.03	1.05	-0.76	1.22	0.07	-1.9	40.8	-5.1	-1.9	121.5	Q67FY2-1;Q67FY2;Q99J68;Q67FY2-2	IPI00453751;IPI00880265	1007	IPI00453751	Isoform 1 of B-cell CLL/lymphoma 9-like protein;Isoform 2 of B-cell CLL/lymphoma 9-like protein	_S(ph)PSMAVPS(ph)PGWVAS(ph)PK_	B9l;Bcl9l;B9l;Bcl9l	B-cell CLL/lymphoma 9-like protein;BCL9-related beta-catenin-binding protein;Protein BCL9-2;Bcl9l protein;B-cell CLL/lymphoma 9-like protein;BCL9-related beta-catenin-binding protein;Protein BCL9-2	2.3e-09
B9l	S	25	IPI00453751	Class I	1	PGSPPLSPRGHCP	1	Positive	1	-0.87	0.77	-0.26	1	-0.87	1	-0.9	16.4	45.3	46.5	45.3	Positive	1.07	-0.36	0.87	-0.04	1.07	-0.37	1.22	-0.36	2.5	22.8	22.3	22.3	136.38	Q67FY2-1;Q67FY2;Q99J68	IPI00453751	25	IPI00453751	Isoform 1 of B-cell CLL/lymphoma 9-like protein	_RREAPGS(ph)PPIS(ph)PR_	B9l;Bcl9l	B-cell CLL/lymphoma 9-like protein;BCL9-related beta-catenin-binding protein;Protein BCL9-2;Bcl9l protein	9.13e-11
B9l	S	931	IPI00453751	Class I	0.981313	GMGHLKSPTLSQV	-2.47	Negative	-2.08	0.59	NaN	NaN	-2.08	0.59	NaN	NaN	NaN	33.4	NaN	33.4	Negative	-2.75	0.39	NaN	NaN	-2.47	0.15	-3.03	0.64	NaN	9.6	36	25.1	198.64	Q67FY2-1;Q67FY2;Q99J68;Q67FY2-2	IPI00453751;IPI00880265	931	IPI00453751	Isoform 1 of B-cell CLL/lymphoma 9-like protein;Isoform 2 of B-cell CLL/lymphoma 9-like protein	_S(ph)PTISQVHSPIVTSPSANIK_	B9l;Bcl9l;B9l;Bcl9l	B-cell CLL/lymphoma 9-like protein;BCL9-related beta-catenin-binding protein;Protein BCL9-2;Bcl9l protein;B-cell CLL/lymphoma 9-like protein;BCL9-related beta-catenin-binding protein;Protein BCL9-2	8.52e-05
B9l	S	939	IPI00453751	Class I	0.99996	TLSQVHSPLVTSP	1.94	Positive	1.54	-0.8	NaN	NaN	1.54	-0.8	NaN	NaN	NaN	42.7	NaN	42.7	Positive	2.16	-0.45	NaN	NaN	1.94	-0.4	2.37	-0.51	NaN	24	29.7	26.9	198.64	Q67FY2-1;Q67FY2;Q99J68;Q67FY2-2	IPI00453751;IPI00880265	939	IPI00453751	Isoform 1 of B-cell CLL/lymphoma 9-like protein;Isoform 2 of B-cell CLL/lymphoma 9-like protein	_SPT(ph)ISQVHS(ph)PIVTS(ph)PSANIK_	B9l;Bcl9l;B9l;Bcl9l	B-cell CLL/lymphoma 9-like protein;BCL9-related beta-catenin-binding protein;Protein BCL9-2;Bcl9l protein;B-cell CLL/lymphoma 9-like protein;BCL9-related beta-catenin-binding protein;Protein BCL9-2	8.52e-05
B9l	S	972	IPI00453751	Class I	1	PPGPLKSPQVLSS	2.09	Positive	2.26	-1.26	NaN	NaN	2.26	-1.26	NaN	NaN	NaN	58.3	NaN	58.3	Positive	1.76	-0.07	NaN	NaN	1.43	-0.04	2.09	-0.11	NaN	2.9	7.1	5	222.72	Q67FY2-1;Q67FY2;Q99J68;Q67FY2-2	IPI00453751;IPI00880265	972	IPI00453751	Isoform 1 of B-cell CLL/lymphoma 9-like protein;Isoform 2 of B-cell CLL/lymphoma 9-like protein	_S(ph)PQVISSSIGVRS(ph)PTGS(ph)PSR_	B9l;Bcl9l;B9l;Bcl9l	B-cell CLL/lymphoma 9-like protein;BCL9-related beta-catenin-binding protein;Protein BCL9-2;Bcl9l protein;B-cell CLL/lymphoma 9-like protein;BCL9-related beta-catenin-binding protein;Protein BCL9-2	2.55e-05
B9l	S	984	IPI00453751	Class I	0.999745	SSLGVRSPTGSPS	-1.61	Negative	-1.75	0.74	-1.49	-0.55	-2.08	0.74	-1.75	0.87	-46.7	39.9	45.4	39.9	Negative	-1.44	-0.39	-1.27	-0.44	-1.61	-0.35	NaN	NaN	-35.6	-27.4	NaN	-31.3	222.72	Q67FY2-1;Q67FY2;Q99J68;Q67FY2-2	IPI00453751;IPI00880265	984	IPI00453751	Isoform 1 of B-cell CLL/lymphoma 9-like protein;Isoform 2 of B-cell CLL/lymphoma 9-like protein	_SPQVISSSIGVRS(ph)PTGS(ph)PSR_	B9l;Bcl9l;B9l;Bcl9l	B-cell CLL/lymphoma 9-like protein;BCL9-related beta-catenin-binding protein;Protein BCL9-2;Bcl9l protein;B-cell CLL/lymphoma 9-like protein;BCL9-related beta-catenin-binding protein;Protein BCL9-2	2.55e-05
Bad	S	112	IPI00119986	Class I	0.998374	TRSRHSSYPAGTE	1.38	Positive	1.32	-0.84	1.03	-0.8	1.38	-0.84	1.32	-0.86	42.6	44.1	44.9	44.1	Positive	1.55	-0.63	1.41	-0.65	1.69	-0.6	NaN	NaN	36.3	34.1	NaN	35.2	273.42	Q61337;Q3TFU7;Q3U9H3	IPI00119986;IPI00752233;IPI00830375;IPI00752265	112	IPI00119986	Bcl2 antagonist of cell death;Bcl-associated death promoter, isoform CRA_a;19 kDa protein;Protein	_HSS(ph)YPAGTEEDEGMEEEISPFR_	Bad;Bbc6;Bad;mCG_14907	Bcl2 antagonist of cell death;Bcl-2-binding component 6;Bcl-xL/Bcl-2-associated death promoter;Putative uncharacterized protein;Bcl-associated death promoter, isoform CRA_a;Putative uncharacterized protein	5.02e-35
Bag3	S	297	IPI00387388	Class I	1	TPVHCPSPIRVHT	1.26	Positive	1.22	-1.77	0.8	-0.73	1.22	-1.77	1.67	-2.18	39.8	70.7	77.9	70.7	Positive	1.3	-1.14	0.14	0.69	1.3	-1.37	1.63	-1.14	-61.8	61.2	54.8	54.8	178.58	A6H663;Q3TAM9;Q9CQL3;Q9JLV1	IPI00387388;IPI00331334	297	IPI00387388	BCL2-associated athanogene 3;BAG family molecular chaperone regulator 3	_SGTPVHCPS(ph)PIR_	Bag3;mCG_21018;Bag3;Bis;MNCb-2243	BCL2-associated athanogene 3;Putative uncharacterized protein;Bcl2-associated athanogene 3, isoform CRA_b;BAG family molecular chaperone regulator 3;Bcl-2-associated athanogene 3;Bcl-2-binding protein Bis	6.06e-34
Bag3	S	380	IPI00387388	Class I	0.996678	APIPCPSPSPAPS	1.2	Positive	1.26	-1.4	1.33	-1.51	1.2	-1.29	NaN	NaN	65	59.2	NaN	62.1	Positive	1.18	-0.98	1.13	-0.93	1.18	-0.98	1.3	-1.09	47.7	49.2	53	49.2	179.42	A6H663;Q3TAM9;Q9CQL3;Q9JLV1	IPI00387388;IPI00331334	380	IPI00387388	BCL2-associated athanogene 3;BAG family molecular chaperone regulator 3	_VSSAPIPCPS(ph)PSPAPSAVPS(ph)PPK_	Bag3;mCG_21018;Bag3;Bis;MNCb-2243	BCL2-associated athanogene 3;Putative uncharacterized protein;Bcl2-associated athanogene 3, isoform CRA_b;BAG family molecular chaperone regulator 3;Bcl-2-associated athanogene 3;Bcl-2-binding protein Bis	6.17e-07
Bag3	S	382	IPI00387388	Class I	0.999402	IPCPSPSPAPSAV	1	Positive	0.99	-1.12	1	-0.99	0.98	-1.25	NaN	NaN	49.6	57.9	NaN	53.7	Positive	1.07	-0.96	0.97	-0.78	1.07	-0.96	1.31	-1.23	41.7	48.6	57.3	48.6	179.42	A6H663;Q3TAM9;Q9CQL3;Q9JLV1	IPI00387388;IPI00331334	382	IPI00387388	BCL2-associated athanogene 3;BAG family molecular chaperone regulator 3	_VSSAPIPCPSPS(ph)PAPSAVPS(ph)PPK_	Bag3;mCG_21018;Bag3;Bis;MNCb-2243	BCL2-associated athanogene 3;Putative uncharacterized protein;Bcl2-associated athanogene 3, isoform CRA_b;BAG family molecular chaperone regulator 3;Bcl-2-associated athanogene 3;Bcl-2-binding protein Bis	6.17e-07
Bag3	S	404	IPI00387388	Class I	1	EQKAAPSPAPAEP	1.21	Positive	1.07	-1.32	NaN	NaN	1.07	-1.32	NaN	NaN	NaN	60	NaN	60	Positive	1.35	-0.89	NaN	NaN	NaN	NaN	1.35	-0.89	NaN	NaN	46.1	46.1	112.62	A6H663;Q3TAM9;Q9CQL3;Q9JLV1	IPI00387388;IPI00331334	404	IPI00387388	BCL2-associated athanogene 3;BAG family molecular chaperone regulator 3	_AAPS(ph)PAPAEPAAPK_	Bag3;mCG_21018;Bag3;Bis;MNCb-2243	BCL2-associated athanogene 3;Putative uncharacterized protein;Bcl2-associated athanogene 3, isoform CRA_b;BAG family molecular chaperone regulator 3;Bcl-2-associated athanogene 3;Bcl-2-binding protein Bis	5.76e-10
Bag4	S	179	IPI00109089	Class I	0.999343	YRSPGNSPTPMSR	1.81	Positive	1.71	-1.34	NaN	NaN	1.78	-1.43	1.64	-1.24	NaN	63	57.7	60.4	Positive	2.05	-1.43	1.84	-1.84	NaN	NaN	2.26	-1.02	72.1	NaN	50.8	61.5	145.09	Q8CI61;A6H6S8	IPI00109089	179	IPI00109089	BAG family molecular chaperone regulator 4	_S(ph)PGNS(ph)PTPMSR_	Bag4;Sodd;mCG_14511	BAG family molecular chaperone regulator 4;Bcl-2-associated athanogene 4;Silencer of death domains;BCL2-associated athanogene 4	2.35e-10
Baiap2	S	326	IPI00222731	Class I	0.999988	AQPKSLSPPQSQS	1.14	Positive	1.14	-1.51	1.06	-1.51	1.14	-1.32	1.27	-1.54	65	59.9	65.6	65	Positive	1.16	-1.35	1.2	-1.37	NaN	NaN	1.12	-1.33	61.3	NaN	60.1	60.7	104.43	Q8BKX1-1;Q8BKX1;B1AZ47;Q8BKX1-2;Q3UKP6;B1AZ46;Q8BKX1-3;B1AZ43	IPI00222731;IPI00124778;IPI00648827;IPI00649474	326	IPI00222731	Isoform 1 of Brain-specific angiogenesis inhibitor 1-associated protein 2;Isoform 2 of Brain-specific angiogenesis inhibitor 1-associated protein 2;Brain-specific angiogenesis inhibitor 1-associated protein 2, isoform CRA_c;Isoform 3 of Brain-specific angi	_SIS(ph)PPQSQSK_	Baiap2;mCG_15032;RP23-390H16.1-001;Baiap2;RP23-390H16.1-003;Baiap2;mCG_15032;RP23-390H16.1-005;Baiap2;mCG_15032;RP23-390H16.1-002	Brain-specific angiogenesis inhibitor 1-associated protein 2;Insulin receptor substrate protein of 53 kDa;Insulin receptor tyrosine kinase 53 kDa substrate;Brain-specific angiogenesis inhibitor 1-associated protein 2, isoform CRA_b;Brain-specific angiogenesis inhibitor 1-associated protein 2;Insulin receptor substrate protein of 53 kDa;Insulin receptor tyrosine kinase 53 kDa substrate;Putative un…	4.19e-05
Baiap2	T	341	IPI00222731	Class I	0.999767	SDSYSNTLPVRKS	-1.33	Negative	-1.23	0.5	-1.23	0.5	-0.7	0.2	-1.32	0.56	29.3	12.7	32.3	29.3	Negative	-1.34	1.1	-1.34	0.95	-1.41	1.1	-1.33	1.1	48.3	53.4	53.5	53.4	198.49	Q8BKX1-1;Q8BKX1;B1AZ47;Q8BKX1-2;Q3UKP6;B1AZ46;Q8BKX1-3;B1AZ43;Q8BKX1-4;B1AZ45;Q3TV50	IPI00222731;IPI00124778;IPI00648827;IPI00649474;IPI00459465	341	IPI00222731	Isoform 1 of Brain-specific angiogenesis inhibitor 1-associated protein 2;Isoform 2 of Brain-specific angiogenesis inhibitor 1-associated protein 2;Brain-specific angiogenesis inhibitor 1-associated protein 2, isoform CRA_c;Isoform 3 of Brain-specific angi	_ISDSYSNT(ph)IPVR_	Baiap2;mCG_15032;RP23-390H16.1-001;Baiap2;RP23-390H16.1-003;Baiap2;mCG_15032;RP23-390H16.1-005;Baiap2;mCG_15032;RP23-390H16.1-002;Baiap2;RP23-390H16.1-004	Brain-specific angiogenesis inhibitor 1-associated protein 2;Insulin receptor substrate protein of 53 kDa;Insulin receptor tyrosine kinase 53 kDa substrate;Brain-specific angiogenesis inhibitor 1-associated protein 2, isoform CRA_b;Brain-specific angiogenesis inhibitor 1-associated protein 2;Insulin receptor substrate protein of 53 kDa;Insulin receptor tyrosine kinase 53 kDa substrate;Putative un…	9.49e-52
Baiap2	T	361	IPI00222731	Class I	0.999998	ATTENKTLPRSSS	-1.63	Negative	-1.62	1.15	-1.62	1.15	NaN	NaN	NaN	NaN	54.9	NaN	NaN	54.9	Negative	-1.64	0.81	-1.64	0.81	NaN	NaN	NaN	NaN	43	NaN	NaN	43	154.07	Q8BKX1-1;Q8BKX1;B1AZ47;Q8BKX1-2;Q3UKP6;B1AZ46;Q8BKX1-3;B1AZ43;Q8BKX1-4;B1AZ45;Q3TV50	IPI00222731;IPI00124778;IPI00648827;IPI00649474;IPI00459465	361	IPI00222731	Isoform 1 of Brain-specific angiogenesis inhibitor 1-associated protein 2;Isoform 2 of Brain-specific angiogenesis inhibitor 1-associated protein 2;Brain-specific angiogenesis inhibitor 1-associated protein 2, isoform CRA_c;Isoform 3 of Brain-specific angi	_NSYATTENKT(ph)IPR_	Baiap2;mCG_15032;RP23-390H16.1-001;Baiap2;RP23-390H16.1-003;Baiap2;mCG_15032;RP23-390H16.1-005;Baiap2;mCG_15032;RP23-390H16.1-002;Baiap2;RP23-390H16.1-004	Brain-specific angiogenesis inhibitor 1-associated protein 2;Insulin receptor substrate protein of 53 kDa;Insulin receptor tyrosine kinase 53 kDa substrate;Brain-specific angiogenesis inhibitor 1-associated protein 2, isoform CRA_b;Brain-specific angiogenesis inhibitor 1-associated protein 2;Insulin receptor substrate protein of 53 kDa;Insulin receptor tyrosine kinase 53 kDa substrate;Putative un…	1.46e-26
Bal	S	42	IPI00377563	Class I	1	QRRRGHSEGDYPP	2.05	Positive	2.14	-1.71	2.14	-1.72	1.91	-1.49	2.5	-1.71	69.6	64.4	69.5	69.5	Positive	1.95	-0.85	1.95	-0.85	3.32	-0.94	1.25	-0.6	44.4	47.8	33.9	44.4	159.94	Q8CAS9-1;Q8CAS9;Q8CAS9-3	IPI00377563;IPI00228181	42	IPI00377563	Isoform 1 of Poly [ADP-ribose] polymerase 9;Isoform 3 of Poly [ADP-ribose] polymerase 9	_RGHS(ph)EGDYPPIR_	Bal;Parp9;Bal;Parp9	B aggressive lymphoma protein homolog;Poly [ADP-ribose] polymerase 9;B aggressive lymphoma protein homolog;Poly [ADP-ribose] polymerase 9	4.24e-21
Bap1	S	520	IPI00453853	Class I	0.88359	NPTRPSSPVTSHI	-2.32	Negative	-2.41	2.4	-2.41	2.4	NaN	NaN	NaN	NaN	81	NaN	NaN	81	Negative	-2.22	2.06	-2.22	2.06	NaN	NaN	NaN	NaN	76.1	NaN	NaN	76.1	111.33	Q99PU7;Q3TCR6	IPI00453853	520	IPI00453853	Ubiquitin carboxyl-terminal hydrolase BAP1	_SANPTRPSS(ph)PVTSHISK_	Bap1;Kiaa0272	BRCA1-associated protein 1;Ubiquitin carboxyl-terminal hydrolase BAP1;Ubiquitin C-terminal hydrolase X4;Putative uncharacterized protein	1.15e-08
Bat2	S	1002	IPI00380722	Class I	1	PPGGNLSPAPRLR	1.27	Positive	1.29	-0.87	1.14	-0.73	1.31	-0.87	1.29	-1.04	39.8	45.3	51.2	45.3	Positive	1.25	-0.23	1.25	-0.55	1.12	-0.12	1.88	-0.23	31.7	7.7	14.7	14.7	119.39	Q7TSC1;Q5DTJ4;Q9CRP0;Q9CRP1;Q9CRU5	IPI00380722	1002	IPI00380722	Large proline-rich protein BAT2	_ETPPGGNIS(ph)PAPR_	Bat2;mKIAA4178	HLA-B-associated transcript 2;Large proline-rich protein BAT2;MKIAA4178 protein;Putative uncharacterized protein	8.72e-11
Bat2	S	1108	IPI00380722	Class I	0.999953	RGSETGSETHESD	-1.09	Negative	-1	0.64	-1	0.58	-0.93	0.64	-1.17	0.91	33	35.9	46.8	35.9	Negative	-1.19	0.51	-0.94	-0.9	-5.73	4.61	-1.19	0.51	-86	95.9	29.7	29.7	377.19	Q7TSC1;Q5DTJ4;Q9CRP0;Q9CRP1;Q9CRU5	IPI00380722	1108	IPI00380722	Large proline-rich protein BAT2	_GSET(ph)GS(ph)ETHESDIAPSDK_	Bat2;mKIAA4178	HLA-B-associated transcript 2;Large proline-rich protein BAT2;MKIAA4178 protein;Putative uncharacterized protein	1.07e-250
Bat2	S	759	IPI00380722	Class I	1	LVPRERSDSGGSS	1.04	Positive	0.87	-0.92	0.13	0.16	1.62	-2	NaN	NaN	-11.7	75	NaN	31.6	Positive	1.04	-0.91	0.56	-2.07	2.33	-0.91	1.04	-0.28	76.2	47	17.9	47	228.51	Q7TSC1;Q5DTJ4;Q9CRP0;Q9CRP1;Q9CRU5	IPI00380722	759	IPI00380722	Large proline-rich protein BAT2	_ERS(ph)DS(ph)GGS(ph)SSEPFER_	Bat2;mKIAA4178	HLA-B-associated transcript 2;Large proline-rich protein BAT2;MKIAA4178 protein;Putative uncharacterized protein	1.26e-17
Bat2	S	761	IPI00380722	Class I	0.999994	PRERSDSGGSSSE	1.65	Positive	1.63	-1.34	1.51	-1.11	1.63	-1.34	1.68	-1.47	53.7	60.6	64	60.6	Positive	2.03	-0.59	1.49	-0.42	2.03	-0.77	2.07	-0.59	25.2	41.4	33.8	33.8	228.51	Q7TSC1;Q5DTJ4;Q9CRP0;Q9CRP1;Q9CRU5	IPI00380722	761	IPI00380722	Large proline-rich protein BAT2	_SDS(ph)GGSSSEPFER_	Bat2;mKIAA4178	HLA-B-associated transcript 2;Large proline-rich protein BAT2;MKIAA4178 protein;Putative uncharacterized protein	1.26e-17
Bat2	S	764	IPI00380722	Class I	0.999342	RSDSGGSSSEPFE	1.57	Positive	1.67	-1.95	1.39	-1.15	1.67	-1.95	1.69	-2.03	54.9	74.1	75.5	74.1	Positive	1.48	-1.12	1.47	-0.66	1.48	-1.12	2.04	-1.27	36.8	54	58.4	54	228.51	Q7TSC1;Q5DTJ4;Q9CRP0;Q9CRP1;Q9CRU5	IPI00380722	764	IPI00380722	Large proline-rich protein BAT2	_ERSDS(ph)GGS(ph)SSEPFER_	Bat2;mKIAA4178	HLA-B-associated transcript 2;Large proline-rich protein BAT2;MKIAA4178 protein;Putative uncharacterized protein	1.26e-17
Bat2d	S	102	IPI00330171	Class I	1	EKAPEVSPAQPKP	1.99	Positive	1.86	-0.04	2.58	-0.03	1.86	-0.04	1.73	-0.05	2	2.6	3.1	2.6	Positive	2.11	0.45	NaN	NaN	NaN	NaN	2.11	0.45	NaN	NaN	-36.7	-36.7	183.15	Q3TLH4-2;Q3TLH4;Q3TLH4-1;Q3TLH4-5;Q3TLH4-4	IPI00330171;IPI00903422;IPI00659535;IPI00903386	102	IPI00330171	BAT2 domain containing 1;Isoform 1 of BAT2 domain-containing protein 1;Isoform 5 of BAT2 domain-containing protein 1;Isoform 4 of BAT2 domain-containing protein 1	_QEQHEEEKAPEVS(ph)PAQPKPGVAAPPEVAPAPK_	Bat2d;Bat2d1;Bat2l2;Kiaa1096;Bat2d;Bat2d1;Bat2l2;Kiaa1096;Bat2d;Bat2d1;Bat2l2;Kiaa1096;Bat2d;Bat2d1;Bat2l2;Kiaa1096	BAT2 domain-containing protein 1;HLA-B-associated transcript 2-like 2;Protein BAT2-like 2;BAT2 domain-containing protein 1;HLA-B-associated transcript 2-like 2;Protein BAT2-like 2;BAT2 domain-containing protein 1;HLA-B-associated transcript 2-like 2;Protein BAT2-like 2;BAT2 domain-containing protein 1;HLA-B-associated transcript 2-like 2;Protein BAT2-like 2	9.03e-69
Bat2d	S	775	IPI00330171	Class I	0.999941	ARDHGISLSEPRM	2.26	Positive	2.18	-2.67	NaN	NaN	2.18	-2.67	NaN	NaN	NaN	84.3	NaN	84.3	Positive	2.34	-2.02	2.34	-2.02	2.74	-3.24	1.22	-1.68	75.4	89.4	68.7	75.4	133.81	Q3TLH4-2;Q3TLH4;Q3TLH4-1;Q3TLH4-5;Q3TLH4-3	IPI00330171;IPI00903422;IPI00659535;IPI00831515	775	IPI00330171	BAT2 domain containing 1;Isoform 1 of BAT2 domain-containing protein 1;Isoform 5 of BAT2 domain-containing protein 1;Isoform 3 of BAT2 domain-containing protein 1	_DHGIS(ph)ISEPR_	Bat2d;Bat2d1;Bat2l2;Kiaa1096;Bat2d;Bat2d1;Bat2l2;Kiaa1096;Bat2d;Bat2d1;Bat2l2;Kiaa1096;Bat2d;Bat2d1;Bat2l2;Kiaa1096	BAT2 domain-containing protein 1;HLA-B-associated transcript 2-like 2;Protein BAT2-like 2;BAT2 domain-containing protein 1;HLA-B-associated transcript 2-like 2;Protein BAT2-like 2;BAT2 domain-containing protein 1;HLA-B-associated transcript 2-like 2;Protein BAT2-like 2;BAT2 domain-containing protein 1;HLA-B-associated transcript 2-like 2;Protein BAT2-like 2	1.26e-06
Bat2d	S	901	IPI00330171	Class I	0.999995	ARKRSVSHGSNHA	2.03	Positive	2.03	-2.27	NaN	NaN	1.51	-1.59	2.55	-2.96	NaN	66.7	87.2	76.9	Positive	1.31	-0.29	NaN	NaN	-0.5	0.64	3.12	-1.23	NaN	36	57.4	0.6	298.69	Q3TLH4-2;Q3TLH4;Q3TLH4-1;Q3TLH4-5;Q3TLH4-3	IPI00330171;IPI00903422;IPI00659535;IPI00831515	901	IPI00330171	BAT2 domain containing 1;Isoform 1 of BAT2 domain-containing protein 1;Isoform 5 of BAT2 domain-containing protein 1;Isoform 3 of BAT2 domain-containing protein 1	_SVS(ph)HGS(ph)NHAQNAEEQR_	Bat2d;Bat2d1;Bat2l2;Kiaa1096;Bat2d;Bat2d1;Bat2l2;Kiaa1096;Bat2d;Bat2d1;Bat2l2;Kiaa1096;Bat2d;Bat2d1;Bat2l2;Kiaa1096	BAT2 domain-containing protein 1;HLA-B-associated transcript 2-like 2;Protein BAT2-like 2;BAT2 domain-containing protein 1;HLA-B-associated transcript 2-like 2;Protein BAT2-like 2;BAT2 domain-containing protein 1;HLA-B-associated transcript 2-like 2;Protein BAT2-like 2;BAT2 domain-containing protein 1;HLA-B-associated transcript 2-like 2;Protein BAT2-like 2	1.43e-88
Bat2l	S	1147	IPI00754134	Class I	0.999257	PRRRIASETHSEG	1.94	Positive	2.19	-0.6	1.93	-0.63	2.45	-0.57	NaN	NaN	35.6	32.6	NaN	34.1	Positive	1.81	-0.3	1.66	0	NaN	NaN	1.95	-0.6	-0.3	NaN	34.2	16.9	269.49	A2AN33;Q80TY7	IPI00754134	1147	IPI00754134	HLA-B associated transcript 2-like isoform 1	_IAS(ph)ETHS(ph)EGSEYEEIPK_	Bat2l;RP23-161B9.1-003;mKIAA0515	Novel protein (5830434P21Rik);MKIAA0515 protein	2.28e-42
Bat2l	T	1149	IPI00754134	Class I	0.878346	RRIASETHSEGSE	1.84	Positive	1.93	-0.63	1.93	-0.63	NaN	NaN	NaN	NaN	35.6	NaN	NaN	35.6	Positive	1.75	-0.43	1.75	-0.43	NaN	NaN	NaN	NaN	25.9	NaN	NaN	25.9	269.49	A2AN33;Q80TY7	IPI00754134	1149	IPI00754134	HLA-B associated transcript 2-like isoform 1	_IASET(ph)HS(ph)EGSEYEEIPK_	Bat2l;RP23-161B9.1-003;mKIAA0515	Novel protein (5830434P21Rik);MKIAA0515 protein	2.28e-42
Bat2l	S	1154	IPI00754134	Class I	1	ETHSEGSEYEELP	-1.86	Negative	-1.7	-0.6	-2.06	0.91	-1.7	-0.67	-1.68	-0.6	46.7	-59.5	-51.2	-51.2	Negative	-1.97	0.15	-1.86	-0.2	-2.07	0.5	NaN	NaN	-14.6	29.5	NaN	12.7	269.49	A2AN33;Q80TY7	IPI00754134	1154	IPI00754134	HLA-B associated transcript 2-like isoform 1	_IASETHS(ph)EGS(ph)EYEEIPK_	Bat2l;RP23-161B9.1-003;mKIAA0515	Novel protein (5830434P21Rik);MKIAA0515 protein	2.28e-42
Bat2l	S	415	IPI00754134	Class I	0.999981	RRQRALSLSSADS	1.57	Positive	1.56	-0.69	1.86	-0.79	1.26	-0.58	NaN	NaN	42.3	33.3	NaN	37.8	Positive	1.57	-0.82	1.8	-0.76	NaN	NaN	1.33	-0.89	41.1	NaN	45.9	43.5	146.27	A2AN33;Q80TY7;Q7TPM1-1;Q7TPM1	IPI00754134;IPI00380415	415	IPI00754134	HLA-B associated transcript 2-like isoform 1;Isoform 1 of Protein BAT2-like	_AIS(ph)ISS(ph)ADS(ph)TDAK_	Bat2l;RP23-161B9.1-003;mKIAA0515;Bat2l;Bat2l1;Kiaa0515	Novel protein (5830434P21Rik);MKIAA0515 protein;HLA-B-associated transcript 2-like 1;Protein BAT2-like 1	3.37e-24
Baz1b	S	374	IPI00923656	Class I	1	GVMKIMSPNNNKL	2.55	Positive	2.48	-0.96	2.48	-0.96	NaN	NaN	NaN	NaN	48.6	NaN	NaN	48.6	Positive	2.63	-0.43	NaN	NaN	NaN	NaN	2.63	-0.43	NaN	NaN	25.7	25.7	99.442	Q9Z277-1;Q9Z277;Q9Z277-2	IPI00923656;IPI00930843	374	IPI00923656	Isoform 1 of Tyrosine-protein kinase BAZ1B;Isoform 2 of Tyrosine-protein kinase BAZ1B	_IMS(ph)PNNNK_	Baz1b;Wbscr9;Wstf;Baz1b;Wbscr9;Wstf	Bromodomain adjacent to zinc finger domain protein 1B;Tyrosine-protein kinase BAZ1B;Williams syndrome transcription factor homolog;Williams-Beuren syndrome chromosomal region 9 protein homolog;Bromodomain adjacent to zinc finger domain protein 1B;Tyrosine-protein kinase BAZ1B;Williams syndrome transcription factor homolog;Williams-Beuren syndrome chromosomal region 9 protein homolog	0.00170132
Bbx	S	242	IPI00625898	Class I	1	PELRQKSPLFQFA	1.83	Positive	1.99	-0.58	1.99	-0.58	NaN	NaN	NaN	NaN	33	NaN	NaN	33	Positive	1.66	-0.56	1.66	-0.56	2.52	0.22	1.39	-0.59	31.9	-16.4	33.6	31.9	118.16	Q8VBW5-1;Q8VBW5;Q8VBW5-3;Q8VBW5-4;B8JK50;Q05CK5;Q05D00	IPI00625898;IPI00757891;IPI00757307;IPI00776372	242	IPI00625898	Isoform 1 of HMG box transcription factor BBX;Isoform 3 of HMG box transcription factor BBX;Isoform 4 of HMG box transcription factor BBX;Bobby sox homolog	_QKS(ph)PIFQFAEISSR_	Bbx;Hbp2;Bbx;Hbp2;Bbx;Hbp2;Bbx;RP24-463K5.1-005	Bobby sox homolog;HMG box transcription factor BBX;HMG box-containing protein 2;Bobby sox homolog;HMG box transcription factor BBX;HMG box-containing protein 2;Bobby sox homolog;HMG box transcription factor BBX;HMG box-containing protein 2;Bobby sox homolog (Drosophila);Bbx protein	5.4e-06
BC010250	T	1174	IPI00323238	Class I	0.99995	PKKRRKTVSFSAA	3.48	Positive	3.25	-2.12	3.49	-1.8	3.02	-2.45	NaN	NaN	71.3	81.6	NaN	76.5	Positive	3.56	-1.52	3.48	-1.64	3.64	-1.4	NaN	NaN	68	62	NaN	65	166.29	Q80V17;Q80V59;Q91Z33	IPI00323238	1174	IPI00323238	SET domain containing 1A	_RKT(ph)VS(ph)FSAAEEAPVPEPSTAAPIQAK_	BC010250;Setd1a	Setd1a protein	4.08e-57
BC010250	S	1176	IPI00323238	Class I	0.989869	KRRKTVSFSAAEE	3.22	Positive	3.06	-1.95	3.11	-1.46	3.02	-2.45	NaN	NaN	63.6	81.6	NaN	72.6	Positive	3.49	-1.36	3.34	-1.32	3.64	-1.4	NaN	NaN	60.1	62	NaN	61.1	166.29	Q80V17;Q80V59;Q91Z33	IPI00323238	1176	IPI00323238	SET domain containing 1A	_RKT(ph)VS(ph)FSAAEEAPVPEPSTAAPIQAK_	BC010250;Setd1a	Setd1a protein	4.08e-57
BC010250	S	1178	IPI00323238	Class I	0.859704	RKTVSFSAAEEAP	3.63	Positive	3.3	-2.51	3.59	-2.58	3.02	-2.45	NaN	NaN	83.3	81.6	NaN	82.5	Positive	3.7	-1.67	3.66	-1.65	3.74	-1.68	NaN	NaN	68.1	68.8	NaN	68.5	166.29	Q80V17;Q80V59;Q91Z33	IPI00323238	1178	IPI00323238	SET domain containing 1A	_RKT(ph)VSFS(ph)AAEEAPVPEPSTAAPIQAK_	BC010250;Setd1a	Setd1a protein	4.08e-57
BC031601	S	753	IPI00462466	Class I	1	EMEPLLSPHHDKL	1.51	Positive	1.74	-0.88	NaN	NaN	1.74	-0.88	NaN	NaN	NaN	45.8	NaN	45.8	Positive	1.23	-0.05	NaN	NaN	1.51	-0.04	0.95	-0.07	NaN	2.8	4.6	3.7	142.3	Q69ZC0;Q6PCY9;Q8BL12;Q8K0F3	IPI00462466	753	IPI00462466	SET domain containing 2	_S(ph)PFREMEPIIS(ph)PHHDK_	BC031601;mKIAA1732;Setd2	MKIAA1732 protein;Setd2 protein;Putative uncharacterized protein	2.12e-14
BC059842	S	1650	IPI00420588	Class I	1	SASFPRSPGQPSS	2.15	Positive	2.08	-1.66	2.08	-1.66	NaN	NaN	NaN	NaN	68.4	NaN	NaN	68.4	Positive	2.21	-0.73	2.21	-0.73	NaN	NaN	NaN	NaN	39.9	NaN	NaN	39.9	147.21	A2A9C3	IPI00420588	1650	IPI00420588	SZT2	_S(ph)PGQPSSIR_	BC059842;RP23-145E1.2-001;Szt2	Novel protein;SZT2	3.78e-05
Bcar1	S	143	IPI00117821	Class I	1	PNPQFQSPPAKQT	2.83	Positive	3.01	-2.98	3.01	-2.98	NaN	NaN	NaN	NaN	87.4	NaN	NaN	87.4	Positive	2.65	-2.37	2.65	-2.37	NaN	NaN	NaN	NaN	80.7	NaN	NaN	80.7	89.511	Q61140-1;Q61140;Q3TIT7;Q3TJB5;Q3TJP4;Q3TLY3;Q3TXP6;Q6PFF9;Q61140-2	IPI00117821;IPI00621416;IPI00230632;IPI00876416	143	IPI00117821	Isoform Cas-B of Breast cancer anti-estrogen resistance protein 1;Putative uncharacterized protein;Isoform Cas-A of Breast cancer anti-estrogen resistance protein 1;94 kDa protein	_TQQGIYQAPGPNPQFQS(ph)PPAK_	Bcar1;Cas;Crkas;Bcar1;Bcar1;Cas;Crkas	Breast cancer anti-estrogen resistance protein 1;CRK-associated substrate;p130cas;Putative uncharacterized protein;Breast cancer anti-estrogen resistance 1;Breast cancer anti-estrogen resistance protein 1;CRK-associated substrate;p130cas	7.47e-07
Bcar1	S	305	IPI00117821	Class I	0.923974	KGLLSSSHHSVYD	2.6	Positive	2.54	-3.69	2.54	-3.69	NaN	NaN	NaN	NaN	92.2	NaN	NaN	92.2	Positive	2.66	-2.63	NaN	NaN	2.66	-2.63	NaN	NaN	NaN	83.9	NaN	83.9	163.66	Q61140-1;Q61140;Q3TIT7;Q3TJB5;Q3TJP4;Q3TLY3;Q3TXP6;Q6PFF9;Q61140-2	IPI00117821;IPI00621416;IPI00230632;IPI00876416	305	IPI00117821	Isoform Cas-B of Breast cancer anti-estrogen resistance protein 1;Putative uncharacterized protein;Isoform Cas-A of Breast cancer anti-estrogen resistance protein 1;94 kDa protein	_GIISSS(ph)HHSVYDVPPSVSK_	Bcar1;Cas;Crkas;Bcar1;Bcar1;Cas;Crkas	Breast cancer anti-estrogen resistance protein 1;CRK-associated substrate;p130cas;Putative uncharacterized protein;Breast cancer anti-estrogen resistance 1;Breast cancer anti-estrogen resistance protein 1;CRK-associated substrate;p130cas	3.45e-32
Bcas3	S	480	IPI00336713	Class I	1	KQGGRCSPVPGLS	-1.73	Negative	-1.6	1.23	-0.88	0.81	-1.6	1.23	-1.99	1.35	42.9	57.5	60.7	57.5	Negative	-1.86	1.37	-1.22	0.93	-1.86	1.37	-2.29	1.65	47.3	61.2	68.2	61.2	150.09	Q8CCN5-1;Q8CCN5;B1AR77;Q0VF62;Q3TAC0;Q8CCN5-2;B1ARH6;B1AR74	IPI00336713;IPI00874431;IPI00336714;IPI00515222	480;480	IPI00336713;IPI00515222	Isoform 1 of Breast carcinoma-amplified sequence 3 homolog;breast carcinoma amplified sequence 3 isoform b;Isoform 2 of Breast carcinoma-amplified sequence 3 homolog;Breast carcinoma amplified sequence 3	_QGGRCS(ph)PVPGISSSPSGSPIHGK_	Bcas3;Bcas3;RP24-95F14.2-004;Bcas3;RP24-95F14.2-003;Bcas3;RP24-95F14.2-001	Breast carcinoma-amplified sequence 3 homolog;K20D4;Breast carcinoma amplified sequence 3;Bcas3 protein;Putative uncharacterized protein;Breast carcinoma-amplified sequence 3 homolog;K20D4;Breast carcinoma amplified sequence 3;Breast carcinoma amplified sequence 3	1.72e-23
Bcas3	S	488	IPI00336713	Class I	0.925681	VPGLSSSPSGSPL	1.05	Positive	1.08	-2.94	1.35	-2.94	0.93	-2.45	1.08	-3.54	87	81.7	91.4	87	Positive	1.02	-1.16	1.02	-1.16	1.07	-0.95	0.93	-1.27	55.3	48.2	58.6	55.3	150.09	Q8CCN5-1;Q8CCN5;B1AR77;Q0VF62;Q3TAC0;Q8CCN5-2;B1ARH6;B1AR74	IPI00336713;IPI00874431;IPI00336714;IPI00515222	488;488	IPI00336713;IPI00515222	Isoform 1 of Breast carcinoma-amplified sequence 3 homolog;breast carcinoma amplified sequence 3 isoform b;Isoform 2 of Breast carcinoma-amplified sequence 3 homolog;Breast carcinoma amplified sequence 3	_QGGRCS(ph)PVPGISSS(ph)PSGSPIHGK_	Bcas3;Bcas3;RP24-95F14.2-004;Bcas3;RP24-95F14.2-003;Bcas3;RP24-95F14.2-001	Breast carcinoma-amplified sequence 3 homolog;K20D4;Breast carcinoma amplified sequence 3;Bcas3 protein;Putative uncharacterized protein;Breast carcinoma-amplified sequence 3 homolog;K20D4;Breast carcinoma amplified sequence 3;Breast carcinoma amplified sequence 3	1.72e-23
Bcas3	S	490	IPI00336713	Class I	0.86289	GLSSSPSGSPLHG	2.48	Positive	1.14	-2.73	1.14	-2.73	NaN	NaN	NaN	NaN	84.9	NaN	NaN	84.9	Positive	2.82	-2.56	2.82	-3.04	2.82	-2.56	2.15	-2.24	87.8	83.1	78.8	83.1	150.09	Q8CCN5-1;Q8CCN5;B1AR77;Q0VF62;Q3TAC0;Q8CCN5-2;B1ARH6;B1AR74	IPI00336713;IPI00874431;IPI00336714;IPI00515222	490;490	IPI00336713;IPI00515222	Isoform 1 of Breast carcinoma-amplified sequence 3 homolog;breast carcinoma amplified sequence 3 isoform b;Isoform 2 of Breast carcinoma-amplified sequence 3 homolog;Breast carcinoma amplified sequence 3	_CSPVPGISSS(ph)PS(ph)GSPIHGK_	Bcas3;Bcas3;RP24-95F14.2-004;Bcas3;RP24-95F14.2-003;Bcas3;RP24-95F14.2-001	Breast carcinoma-amplified sequence 3 homolog;K20D4;Breast carcinoma amplified sequence 3;Bcas3 protein;Putative uncharacterized protein;Breast carcinoma-amplified sequence 3 homolog;K20D4;Breast carcinoma amplified sequence 3;Breast carcinoma amplified sequence 3	1.72e-23
Bcas3	S	492	IPI00336713	Class I	0.979835	SSSPSGSPLHGKL	2.36	Positive	2.36	-1.65	2.36	-1.65	NaN	NaN	NaN	NaN	68.1	NaN	NaN	68.1	Positive	2.33	-2.38	2.82	-3.04	1.84	-1.72	NaN	NaN	87.8	69.7	NaN	78.8	150.09	Q8CCN5-1;Q8CCN5;B1AR77;Q0VF62;Q3TAC0;Q8CCN5-2;B1ARH6;B1AR74	IPI00336713;IPI00874431;IPI00336714;IPI00515222	492;492	IPI00336713;IPI00515222	Isoform 1 of Breast carcinoma-amplified sequence 3 homolog;breast carcinoma amplified sequence 3 isoform b;Isoform 2 of Breast carcinoma-amplified sequence 3 homolog;Breast carcinoma amplified sequence 3	_CSPVPGISS(ph)SPSGS(ph)PIHGK_	Bcas3;Bcas3;RP24-95F14.2-004;Bcas3;RP24-95F14.2-003;Bcas3;RP24-95F14.2-001	Breast carcinoma-amplified sequence 3 homolog;K20D4;Breast carcinoma amplified sequence 3;Bcas3 protein;Putative uncharacterized protein;Breast carcinoma-amplified sequence 3 homolog;K20D4;Breast carcinoma amplified sequence 3;Breast carcinoma amplified sequence 3	1.72e-23
Bcas3	S	869	IPI00336713	Class I	0.994929	ADAMAESPSRDVV	1.62	Positive	1.35	-2.53	NaN	NaN	1.35	-2.53	NaN	NaN	NaN	82.6	NaN	82.6	Positive	1.89	-1.39	NaN	NaN	1.89	-1.39	NaN	NaN	NaN	61.8	NaN	61.8	246.31	Q8CCN5-1;Q8CCN5;B1AR77;Q0VF62;Q3TAC0	IPI00336713;IPI00874431	869	IPI00336713	Isoform 1 of Breast carcinoma-amplified sequence 3 homolog;breast carcinoma amplified sequence 3 isoform b	_IADAMAES(ph)PSRDVVGSGTEIQR_	Bcas3;Bcas3;RP24-95F14.2-004	Breast carcinoma-amplified sequence 3 homolog;K20D4;Breast carcinoma amplified sequence 3;Bcas3 protein;Putative uncharacterized protein	7.76e-164
Bcas3	S	886	IPI00336713	Class I	0.999859	ELQREGSIETLSN	1.92	Positive	1.95	-3.86	NaN	NaN	1.95	-3.86	NaN	NaN	NaN	93.1	NaN	93.1	Positive	1.88	-2.31	1.88	-2.31	NaN	NaN	NaN	NaN	79.8	NaN	NaN	79.8	178.72	Q8CCN5-1;Q8CCN5;B1AR77;Q0VF62;Q3TAC0	IPI00336713;IPI00874431	886	IPI00336713	Isoform 1 of Breast carcinoma-amplified sequence 3 homolog;breast carcinoma amplified sequence 3 isoform b	_EGS(ph)IETISNSSGSTSGS(ph)IPR_	Bcas3;Bcas3;RP24-95F14.2-004	Breast carcinoma-amplified sequence 3 homolog;K20D4;Breast carcinoma amplified sequence 3;Bcas3 protein;Putative uncharacterized protein	1.95e-56
Bcas3	S	900	IPI00336713	Class I	0.995421	SGSTSGSIPRNFD	2.15	Positive	2.43	-4.34	NaN	NaN	2.43	-4.34	NaN	NaN	NaN	95.1	NaN	95.1	Positive	1.87	-2.21	1.87	-2.21	NaN	NaN	NaN	NaN	78.3	NaN	NaN	78.3	178.72	Q8CCN5-1;Q8CCN5;B1AR77;Q0VF62;Q3TAC0	IPI00336713;IPI00874431	900	IPI00336713	Isoform 1 of Breast carcinoma-amplified sequence 3 homolog;breast carcinoma amplified sequence 3 isoform b	_EGSIETISNSSGSTSGS(ph)IPR_	Bcas3;Bcas3;RP24-95F14.2-004	Breast carcinoma-amplified sequence 3 homolog;K20D4;Breast carcinoma amplified sequence 3;Bcas3 protein;Putative uncharacterized protein	1.95e-56
Bcdin3	S	126	IPI00322456	Class I	1	GGKRRNSCNVGGG	2.9	Positive	2.05	-1.51	NaN	NaN	2.65	-1.72	1.45	-1.31	NaN	69.5	59.6	64.6	Positive	3.24	-0.21	NaN	NaN	3.33	-0.2	3.15	-0.23	NaN	12.8	14.5	13.7	239.58	Q8K3A9	IPI00322456;IPI00874782	126	IPI00322456	7SK snRNA methylphosphate capping enzyme;73 kDa protein	_RRNS(ph)CNVGGGSGGSFK_	Bcdin3;Bipl1;D5Wsu46e;Mepce	7SK snRNA methylphosphate capping enzyme	1.27e-117
Bcl2l11	S	73	IPI00119799	Class I	1	GPFATRSPLFIFV	2.12	Positive	2.65	-0.9	NaN	NaN	2.65	-0.9	NaN	NaN	NaN	46.3	NaN	46.3	Positive	1.59	0.33	NaN	NaN	NaN	NaN	1.59	0.33	NaN	NaN	-25.9	-25.9	139.74	O54918-1;O54918;Q542N5	IPI00119799	73	IPI00119799	Isoform BimEL of Bcl-2-like protein 11	_S(ph)PIFIFVR_	Bcl2l11;Bim;mCG_11895;RP23-134I15.1-001	Bcl2-interacting mediator of cell death;Bcl-2-like protein 11;BCL2-like 11 (Apoptosis facilitator);BCL2-like 11 (Apoptosis facilitator), isoform CRA_b;Putative uncharacterized protein	2.26e-07
Bcl6	S	334	IPI00111606	Class I	1	GLVSPQSPQKSDC	1.8	Positive	1.85	-1.54	1.85	-1.54	NaN	NaN	NaN	NaN	65.6	NaN	NaN	65.6	Positive	1.74	-1.17	1.74	-1.17	NaN	NaN	NaN	NaN	55.5	NaN	NaN	55.5	115.18	P41183;Q544F9;Q8CB25	IPI00111606	334	IPI00111606	B-cell lymphoma 6 protein homolog	_GIVS(ph)PQS(ph)PQK_	Bcl6;Bcl-6;mCG_125078	B-cell lymphoma 6 protein homolog;B-cell leukemia/lymphoma 6;Putative uncharacterized protein	1.5e-23
Bcl6	S	344	IPI00111606	Class I	0.988931	SDCQPNSPTESCS	1.81	Positive	1.88	-1.6	1.88	-1.6	NaN	NaN	NaN	NaN	67.1	NaN	NaN	67.1	Positive	1.74	-1.17	1.74	-1.17	NaN	NaN	NaN	NaN	55.5	NaN	NaN	55.5	115.18	P41183;Q544F9;Q8CB25	IPI00111606	344	IPI00111606	B-cell lymphoma 6 protein homolog	_SDCQPNS(ph)PTESCSSK_	Bcl6;Bcl-6;mCG_125078	B-cell lymphoma 6 protein homolog;B-cell leukemia/lymphoma 6;Putative uncharacterized protein	1.5e-23
Bcl6	S	367	IPI00111606	Class I	0.881987	GSPPAKSPTDPKA	1.93	Positive	2.11	-0.91	2.11	-0.91	NaN	NaN	NaN	NaN	46.9	NaN	NaN	46.9	Positive	1.76	0.26	1.76	0.26	NaN	NaN	NaN	NaN	-19.6	NaN	NaN	-19.6	141.31	P41183;Q544F9;Q8CB25	IPI00111606	367	IPI00111606	B-cell lymphoma 6 protein homolog	_NACIIQASGSPPAKS(ph)PTDPK_	Bcl6;Bcl-6;mCG_125078	B-cell lymphoma 6 protein homolog;B-cell leukemia/lymphoma 6;Putative uncharacterized protein	3.6e-21
Bcl9	S	102	IPI00267661	Class I	1	KGKRERSISADSF	2.6	Positive	2.6	-0.34	2.6	-0.34	NaN	NaN	NaN	NaN	20.7	NaN	NaN	20.7	Positive	2.25	0.34	0.43	0.92	4.07	-0.25	NaN	NaN	-89.5	15.9	NaN	-36.8	226.51	Q9D219	IPI00267661	102	IPI00267661	B-cell CLL/lymphoma 9 protein	_S(ph)IS(ph)ADSFDQR_	Bcl9	B-cell CLL/lymphoma 9 protein	1.02e-124
Bclaf1	S	420	IPI00415385	Class I	1	LADQGKSFATSSH	-2.05	Negative	-2.24	-0.13	NaN	NaN	-2.43	1.02	-2.05	-1.27	NaN	50.6	-141.9	18	Negative	-1.69	0.53	NaN	NaN	NaN	NaN	-1.69	0.53	NaN	NaN	30.8	30.8	133.23	Q8K019-1;Q8K019;Q3UDL9;Q8K019-2;Q8K019-3;Q05C67;Q3TEQ0;Q3TRC6;Q3TSZ0;Q3UR37	IPI00415385;IPI00169477;IPI00762634;IPI00620639	420;420	IPI00415385;IPI00620639	Isoform 1 of Bcl-2-associated transcription factor 1;Isoform 2 of Bcl-2-associated transcription factor 1;Isoform 3 of Bcl-2-associated transcription factor 1;BCL2-associated transcription factor 1 isoform 3	_S(ph)FATSSHR_	Bclaf1;Btf;Kiaa0164;Bclaf1;Btf;Kiaa0164;Bclaf1;Btf;Kiaa0164;Bclaf1	Bcl-2-associated transcription factor 1;Putative uncharacterized protein;Bcl-2-associated transcription factor 1;Bcl-2-associated transcription factor 1;Bclaf1 protein;Putative uncharacterized protein	0.000485138
Bcnt	S	203	IPI00453599	Class I	0.960041	PQALVTSPATPLP	2.5	Positive	2.4	-0.17	NaN	NaN	2.4	-0.17	NaN	NaN	NaN	11.4	NaN	11.4	Positive	2.72	0.48	2.5	0.84	NaN	NaN	2.94	0.12	-79	NaN	-8.4	-43.7	170.56	O88271	IPI00453599	203	IPI00453599	Craniofacial development protein 1	_EKPQAIVTS(ph)PATPIPAGSGIK_	Bcnt;Cfdp;Cfdp1;Cp27	27 kDa craniofacial protein;Bucentaur;Craniofacial development protein 1;Protein Cp27	1.6e-45
Bg	S	2564	IPI00399954	Class I	0.998885	SESPVHSPSAHRH	1.34	Positive	1.29	-0.92	NaN	NaN	1.34	-0.85	1.23	-0.98	NaN	44.6	49.3	46.9	Positive	1.62	-0.68	NaN	NaN	NaN	NaN	1.62	-0.68	NaN	NaN	37.8	37.8	249.06	P97412-1;P97412;Q3TV54;Q3U4C2;Q8BN38;Q8BQ04	IPI00399954;IPI00875329	2564	IPI00399954	Isoform 1 of Lysosomal-trafficking regulator;lysosomal trafficking regulator	_STANHDSES(ph)PVHS(ph)PSAHR_	Bg;Chs1;Lyst	Beige protein;CHS1 homolog;Lysosomal-trafficking regulator;Putative uncharacterized protein	6.08e-20
Birc2	S	153	IPI00311533	Class I	0.984274	HSNLCSSPLNSRA	2.58	Positive	2.52	-2.6	2.52	-2.56	2.48	-2.6	2.64	-2.89	83.1	83.5	86.5	83.5	Positive	3.11	-1.78	2.33	-1.78	3.11	-2.45	3.42	-1.58	70.9	81.7	66.5	70.9	199.37	Q62210	IPI00311533	153	IPI00311533	Baculoviral IAP repeat-containing protein 2	_GGIHSNICSS(ph)PINSR_	Birc2;Birc3;Iap2	Baculoviral IAP repeat-containing protein 2;Inhibitor of apoptosis protein 2	4.87e-54
Birc6	S	3586	IPI00134095	Class I	0.996628	KQDLSSSLTDDSK	2.55	Positive	2.77	-2.66	2.43	-2.41	2.77	-2.66	3.17	-2.84	81.2	84.2	86	84.2	Positive	2.5	-2.33	2.5	-2.33	2.59	-2.92	2.48	-1.73	80.1	86.8	69.8	80.1	225.86	O88738;Q3UYZ6;Q69ZM5;Q8BNX0;Q8BR72;Q8BRV7;Q8C737;Q8CBU9	IPI00134095	3586	IPI00134095	baculoviral IAP repeat-containing 6	_KQDISSS(ph)ITDDSK_	Birc6;mKIAA1289	Ubiquitin-conjugating enzyme;Putative uncharacterized protein;MKIAA1289 protein	8.09e-97
Bm28	S	21	IPI00323820	Class I	1	RQRRRISDPLTSS	1.28	Positive	1.36	-0.03	0.93	0.62	1.39	-0.16	1.36	-0.03	-53.4	10.6	2.2	2.2	Positive	1.2	0.45	1.2	0.45	0.6	0.68	1.88	-0.99	-36.5	-59.9	49.7	-36.5	151.98	P97310;Q3UJN1;Q3UK39	IPI00323820	21	IPI00323820	Putative uncharacterized protein	_RRIS(ph)DPITS(ph)SPGR_	Bm28;Cdcl1;Kiaa0030;Mcm2;Mcmd2	DNA replication licensing factor MCM2;Minichromosome maintenance protein 2 homolog;Nuclear protein BM28;Putative uncharacterized protein	1.17e-14
Bnip3l	S	166	IPI00850963	Class I	1	HPKRAASLSMRKS	1.53	Positive	1.47	-0.87	-0.28	-0.8	1.47	-0.87	1.6	-0.92	-74.1	45.1	47.2	45.1	Positive	1.88	-2.88	NaN	NaN	1.88	-2.88	NaN	NaN	NaN	86.4	NaN	86.4	145.63	Q9Z2F7;Q3TEW0;Q91Z78	IPI00850963;IPI00131125;IPI00858303;IPI00762103	166	IPI00850963	similar to NIX;BCL2/adenovirus E1B 19 kDa protein-interacting protein 3-like;MCG2480, isoform CRA_b;similar to BNIP3L protein	_RAAS(ph)IS(ph)MRK_	Bnip3l;Nix;Bnip3l;mCG_2480	BCL2/adenovirus E1B 19 kDa protein-interacting protein 3-like;NIP3-like protein X;Putative uncharacterized protein;MCG2480, isoform CRA_b;SNix	4.64e-05
Borg1	S	137	IPI00172344	Class I	1	PRLHLESPQPSPQ	1.73	Positive	1.38	-0.88	1.75	-0.88	1.35	-0.91	1.38	-0.74	45.7	46.6	40.3	45.7	Positive	1.77	-0.48	1.77	-0.53	1.71	-0.39	1.78	-0.48	30.7	23.6	28.3	28.3	197.12	Q8JZX9;Q9CTH5	IPI00172344	137	IPI00172344	Cdc42 effector protein 2	_IHIES(ph)PQPS(ph)PQPS(ph)PQGAGNVDVWR_	Borg1;Cdc42ep2;Cep2	Binder of Rho GTPases 1;Cdc42 effector protein 2;Putative uncharacterized protein	4.94e-82
Borg1	S	141	IPI00172344	Class I	1	LESPQPSPQPSPQ	1.54	Positive	1.26	-0.25	1.58	-0.73	0.94	0.23	NaN	NaN	39.6	-17.7	NaN	10.9	Positive	1.72	-0.63	1.49	-0.25	1.95	-1.01	NaN	NaN	16.1	50.5	NaN	33.3	197.12	Q8JZX9;Q9CTH5	IPI00172344	141	IPI00172344	Cdc42 effector protein 2	_IHIES(ph)PQPS(ph)PQPS(ph)PQGAGNVDVWR_	Borg1;Cdc42ep2;Cep2	Binder of Rho GTPases 1;Cdc42 effector protein 2;Putative uncharacterized protein	4.94e-82
Borg1	S	145	IPI00172344	Class I	1	QPSPQPSPQGAGN	1.18	Positive	1.23	-0.46	1.35	-0.97	1.13	-0.26	1.23	-0.46	49.1	16.8	27.1	27.1	Positive	1.11	-0.43	1.11	-0.15	1.74	-0.61	0.58	-0.43	9.6	34.4	25.8	25.8	197.12	Q8JZX9;Q9CTH5	IPI00172344	145	IPI00172344	Cdc42 effector protein 2	_IHIES(ph)PQPS(ph)PQPS(ph)PQGAGNVDVWR_	Borg1;Cdc42ep2;Cep2	Binder of Rho GTPases 1;Cdc42 effector protein 2;Putative uncharacterized protein	4.94e-82
Borg2	S	100	IPI00132386	Class I	0.99949	MFTETPSPVLKNA	1.37	Positive	1.28	0.64	NaN	NaN	1.2	0.65	1.37	0.63	NaN	-56.6	-54.3	-55.4	Positive	1.77	-0.19	1.77	-0.19	NaN	NaN	NaN	NaN	12	NaN	NaN	12	202.95	Q9CQC5	IPI00132386	100	IPI00132386	Cdc42 effector protein 3	_ANST(ph)SDSMFTETPS(ph)PVIK_	Borg2;Cdc42ep3;Cep3	Binder of Rho GTPases 2;Cdc42 effector protein 3	2.87e-05
Borg2	S	89	IPI00132386	Class I	0.990702	DFFRANSTSDSMF	1.37	Positive	1.3	0.65	NaN	NaN	1.22	0.67	1.37	0.63	NaN	-59.2	-54.3	-56.7	Positive	2.1	-0.44	2.1	-0.44	NaN	NaN	NaN	NaN	26.1	NaN	NaN	26.1	202.95	Q9CQC5	IPI00132386	89	IPI00132386	Cdc42 effector protein 3	_ANS(ph)TSDSMFTETPS(ph)PVIK_	Borg2;Cdc42ep3;Cep3	Binder of Rho GTPases 2;Cdc42 effector protein 3	2.87e-05
Bptf	S	1302	IPI00649138	Class I	1	DDVSIQSPGPNCQ	1.19	Positive	1.09	-0.76	1.09	-0.76	NaN	NaN	NaN	NaN	40.8	NaN	NaN	40.8	Positive	1.28	-0.35	1.28	-0.35	NaN	NaN	NaN	NaN	21.4	NaN	NaN	21.4	240.61	A2A654;A2A655;Q3TMJ3;Q6P9L3;Q8C473;Q8K092;Q8VDN7	IPI00649138;IPI00229432	1302	IPI00649138	Bromodomain PHD finger transcription factor;Bromodomain PHD finger transcription factor	_DQVIDDVSIQS(ph)PGPNCQR_	Bptf;RP23-317F9.3-001;Bptf;RP23-317F9.3-002;Falz	Bromodomain PHD finger transcription factor;Bromodomain PHD finger transcription factor;Putative uncharacterized protein;Bptf protein	4.92e-128
Bpy2ip1	S	670	IPI00223621	Class I	1	VDLCLVSPCEFSH	1.94	Positive	1.99	0.03	2.06	-0.24	1.91	0.29	NaN	NaN	15.3	-22.5	NaN	-3.6	Positive	1.83	0.26	1.7	0.62	1.96	-0.09	NaN	NaN	-53.5	6	NaN	-23.7	234.98	Q8C052;B2RWW1	IPI00223621	670	IPI00223621	Microtubule-associated protein 1S	_STS(ph)PHDVDICIVS(ph)PCEFSHR_	Bpy2ip1;Map1s;Map8;Mtap1s	BPY2-interacting protein 1;MAP1S heavy chain;MAP1S light chain;Microtubule-associated protein 1S;Microtubule-associated protein 8	7.62e-08
Braf	S	135	IPI00230719	Class I	1	SRNNPKSPQKPIV	1.66	Positive	1.45	-0.17	1.93	-0.17	1.34	0.05	1.45	-0.33	10.9	-3.3	20.2	10.9	Positive	1.87	0.18	1.87	0.18	2.19	-0.2	1.3	0.44	-13.3	13.2	-35.5	-13.3	143.42	P28028-1;P28028;Q9JJU4;Q9JJU5;Q9JJU6	IPI00230719;IPI00668709	135;99	IPI00230719;IPI00668709	Isoform 1 of B-Raf proto-oncogene serine/threonine-protein kinase;B-Raf protein	_S(ph)PQKPIVR_	Braf;B-raf;Braf;B-raf	Proto-oncogene B-Raf;Serine/threonine-protein kinase B-raf;B-Raf protein;B-Raf protein	4.78e-18
Brd4	S	1154	IPI00652110	Class I	1	KEEKIHSPIIRSE	1.18	Positive	1.03	-0.79	NaN	NaN	1.18	-0.91	0.87	-0.67	NaN	46.9	37	42	Positive	1.21	-0.37	NaN	NaN	1.21	-0.37	NaN	NaN	NaN	22.6	NaN	22.6	152.47	Q9ESU6-1;Q9ESU6;B0V2V7;O35692;Q3UH70;Q8BS78	IPI00652110	1154	IPI00652110	Putative uncharacterized protein	_IHS(ph)PIIR_	Brd4;Mcap;mCG_140187;RP24-236O3.1-003	Bromodomain-containing protein 4;Mitotic chromosome-associated protein;Bromodomain containing 4;Bromodomain containing 4, isoform CRA_a;Fsh-like protein;Putative uncharacterized protein	0.00143867
Brd8	T	264	IPI00776052	Class I	1	MLGQKATPPPSPL	1.56	Positive	1.41	-0.98	1.82	-0.49	1.22	-1.28	1.41	-0.98	28.7	58.9	49.3	49.3	Positive	1.71	0	2.13	0	1.25	0.11	1.71	-0.03	-0.3	-8.1	2.3	-0.3	141.78	Q8R3B7-1;Q8R3B7	IPI00776052;IPI00153722;IPI00775978	264	IPI00776052	103 kDa protein;Isoform 1 of Bromodomain-containing protein 8;96 kDa protein	_M(ox)IGQKAT(ph)PPPS(ph)PIISEIIK_	Brd8	Bromodomain-containing protein 8	1.92e-17
Brd8	S	268	IPI00776052	Class I	1	KATPPPSPLLSEL	1.56	Positive	1.41	-0.98	1.82	-0.49	1.22	-1.28	1.41	-0.98	28.7	58.9	49.3	49.3	Positive	1.71	0	2.13	0	1.25	0.11	1.71	-0.03	-0.3	-8.1	2.3	-0.3	141.78	Q8R3B7-1;Q8R3B7	IPI00776052;IPI00153722;IPI00775978	268	IPI00776052	103 kDa protein;Isoform 1 of Bromodomain-containing protein 8;96 kDa protein	_AT(ph)PPPS(ph)PIISEIIKK_	Brd8	Bromodomain-containing protein 8	1.92e-17
Brd8	S	284	IPI00776052	Class I	0.950653	GSLLPTSPRLVNE	1.05	Positive	1.05	-1.3	NaN	NaN	1.02	-1.33	1.08	-1.27	NaN	60.2	58.5	59.3	Positive	0.85	-0.49	NaN	NaN	1.54	-0.78	0.17	-0.19	NaN	41.9	12.1	27	141.1	Q8R3B7-1;Q8R3B7	IPI00776052;IPI00153722;IPI00775978	284	IPI00776052	103 kDa protein;Isoform 1 of Bromodomain-containing protein 8;96 kDa protein	_KGSIIPTS(ph)PR_	Brd8	Bromodomain-containing protein 8	2.78e-07
Brf1	S	92	IPI00138335	Class I	0.999996	FRDRSFSEGGERL	2.34	Positive	1.52	-0.86	2.7	-2.06	1.47	-0.85	1.52	-0.86	76	44.6	44.9	44.9	Positive	2.79	-1.43	1.98	-0.69	2.79	-1.43	2.95	-1.67	37.9	63	68.7	63	120.09	P23950;Q543H2;Q91YI7	IPI00138335	92	IPI00138335	Butyrate response factor 1	_SFS(ph)EGGER_	Brf1;Tis11b;Zfp36l1;mCG_19208	Butyrate response factor 1;Protein TIS11B;Putative uncharacterized protein;Zinc finger protein 36, C3H type-like 1;Zfp36l1 protein	8.36e-05
Brf2	S	98	IPI00138319	Class I	0.999993	FRDRSFSENGERS	1.25	Positive	1.17	-0.28	1.25	-0.1	1.17	-0.4	1.03	-0.28	6.7	24.1	17.5	17.5	Positive	2.03	0.03	1.54	-0.14	NaN	NaN	2.53	0.19	9	NaN	-14.1	-2.5	103.8	P23949;B9EIF6;Q3TCE3;Q3TU59;Q9EQL7;Q9EQL8	IPI00138319	98	IPI00138319	Butyrate response factor 2	_SFS(ph)ENGER_	Brf2;Tis11d;Zfp36l2	Butyrate response factor 2;Protein TIS11D;Zinc finger protein 36, C3H type-like 2;Putative uncharacterized protein;TIS11D insertion variant;TIS11D deletion variant	0.000427914
Brunol2	S	22	IPI00395213	Class I	0.941844	HCSLNSSPVSKKM	1.78	Positive	1.78	-0.64	1.51	-0.36	2.05	-0.92	NaN	NaN	22.2	47.2	NaN	34.7	Positive	1.87	-0.2	2.25	-0.5	1.49	0.1	NaN	NaN	29.5	-7.4	NaN	11.1	149.33	P28659-4;P28659	IPI00395213	22	IPI00395213	Isoform 4 of CUG-BP- and ETR-3-like factor 1	_IDFIPEMMVDHCS(ph)INSS(ph)PVSK_	Brunol2;Celf1;Cugbp;Cugbp1	50 kDa nuclear polyadenylated RNA-binding protein;Brain protein F41;Bruno-like protein 2;CUG triplet repeat RNA-binding protein 1;CUG-BP- and ETR-3-like factor 1;CUGBP Elav-like family member 1;Deadenylation factor CUG-BP;Deadenylation factor EDEN-BP;Embryo deadenylation element-binding protein homolog;RNA-binding protein BRUNOL-2	7.24e-28
Brwd1	S	1889	IPI00750042	Class I	0.998493	KVSRKSSSDKESN	1.21	Positive	1.42	-0.39	2.05	-0.41	0.79	-0.37	NaN	NaN	24.6	22.5	NaN	23.5	Positive	1.21	0.17	1.56	0.01	1.21	0.39	1.15	0.17	-1	-31.2	-12.2	-12.2	196.18	Q921C3-1;Q921C3;Q921C3-2;Q3TSA7;Q3UMZ7	IPI00121655;IPI00750042	1889;1889	IPI00121655;IPI00750042	Isoform A of Bromodomain and WD repeat-containing protein 1;Isoform B of Bromodomain and WD repeat-containing protein 1	_KSS(ph)S(ph)DKESNIQVTQK_	Brwd1;Wdr9;Brwd1;Wdr9	Bromodomain and WD repeat-containing protein 1;WD repeat-containing protein 9;Bromodomain and WD repeat-containing protein 1;WD repeat-containing protein 9;Putative uncharacterized protein	2.61e-89
Bsdc1	S	385	IPI00330806	Class I	0.976207	NGKKGSSTDISED	2.4	Positive	2.68	-0.5	2.71	-0.19	2.68	-0.5	2.12	-1.02	12.1	29.5	50.6	29.5	Positive	1.35	0.47	1.35	0.47	NaN	NaN	NaN	NaN	-38.1	NaN	NaN	-38.1	279.86	Q80Y55	IPI00330806	385	IPI00330806	BSD domain-containing protein 1	_KGSS(ph)TDISEDWEK_	Bsdc1	BSD domain-containing protein 1	2.29e-79
Btrc	S	127	IPI00877195	Class I	0.999986	PKQRKLSASYEKE	1.62	Positive	1.15	-0.03	1.62	-0.17	0.68	0.12	NaN	NaN	11.1	-8.6	NaN	1.3	Positive	2.09	-0.68	NaN	NaN	2.09	-0.68	NaN	NaN	NaN	37.7	NaN	37.7	107.57	Q9R1G7;Q9Z159;Q3ULA2;Q571K6;Q3U0Q4;Q9QUI5	IPI00877195;IPI00620670;IPI00402788	127	IPI00877195	beta-transducin repeat containing protein isoform a;Putative uncharacterized protein;beta-transducin repeat containing protein isoform b	_KIS(ph)AS(ph)YEK_	Btrc;Fbw1;Fbxw1;Fwd1;Kiaa4123;Btrc;Fbw1;Fbxw1;Fwd1;Kiaa4123;Btrc;Fbw1;Fbxw1;Fwd1;Kiaa4123	Beta-transducin repeat-containing protein;Beta-TrCP protein E3RS-IkappaB;E3RSIkappaB;F-box and WD repeats protein beta-TrCP;F-box/WD repeat-containing protein 1A;HOS;pIkappaB-E3 receptor subunit;Ubiquitin ligase FWD1;Beta-transducin repeat-containing protein;Beta-TrCP protein E3RS-IkappaB;E3RSIkappaB;F-box and WD repeats protein beta-TrCP;F-box/WD repeat-containing protein 1A;HOS;pIkappaB-E3 rece…	0.000167867
Bw	S	414	IPI00125758	Class I	1	PSTGLCSPDLVNR	2.39	Positive	2.39	-1.95	2.39	-1.95	NaN	NaN	NaN	NaN	74	NaN	NaN	74	Positive	2.43	-1.41	2.2	-1.09	2.67	-1.73	NaN	NaN	53.1	69.8	NaN	61.4	220.34	Q08874-1;Q08874;Q3U2D2;Q08874-4;Q8C6Y4;Q5C9J0;Q08874-2;Q08874-7;Q08874-8;Q32MU7;Q08874-9;Q08874-5;Q08874-3;Q08874-6	IPI00125758;IPI00653742;IPI00230197;IPI00625308;IPI00230195;IPI00230200;IPI00230201;IPI00230202;IPI00230198;IPI00230196;IPI00230199	414	IPI00125758	Isoform A of Microphthalmia-associated transcription factor;microphthalmia-associated transcription factor isoform 1;Isoform H of Microphthalmia-associated transcription factor;Microphthalmia-associated transcription factor B isoform;Isoform A1 of Micropht	_AHGISIIPSTGICS(ph)PDIVNR_	Bw;Mi;Mitf;Vit;Mitf;Bw;Mi;Mitf;Vit;Mitf;Bw;Mi;Mitf;Vit;Bw;Mi;Mitf;Vit;Bw;Mi;Mitf;Vit;mCG_128488;Bw;Mi;Mitf;Vit;Bw;Mi;Mitf;Vit;Bw;Mi;Mitf;Vit;Bw;Mi;Mitf;Vit	Microphthalmia-associated transcription factor;Putative uncharacterized protein;Microphthalmia-associated transcription factor;Putative uncharacterized protein;Microphthalmia-associated transcription factor B isoform;Microphthalmia-associated transcription factor;Microphthalmia-associated transcription factor;Microphthalmia-associated transcription factor;Microphthalmia-associated transcription f…	7.08e-05
C2cd2	S	506	IPI00330753	Class I	0.990735	KSPRKKSTIIISG	-1.88	Negative	-1.8	0.75	NaN	NaN	-1.8	0.75	NaN	NaN	NaN	40.7	NaN	40.7	Negative	-1.97	1.6	NaN	NaN	-1.97	1.6	NaN	NaN	NaN	67	NaN	67	123.02	Q3TE01;Q3UP20;Q5DTR6;Q80XM8;Q8CHZ7	IPI00330753	506	IPI00330753	C2 calcium-dependent domain containing 2	_KKS(ph)TIIISGISK_	C2cd2;mKIAA4045;mCG_121491	Putative uncharacterized protein;MKIAA4045 protein;RIKEN cDNA 5830404H04, isoform CRA_a;5830404H04Rik protein	5.1e-05
C2f	S	16	IPI00127554	Class I	1	PRERRFSVQEQDW	1.84	Positive	1.69	-0.71	2.22	-0.55	1.59	-0.96	1.69	-0.71	31.7	48.7	38.8	38.8	Positive	1.88	-0.3	1.88	-0.3	2.05	-0.25	1.8	-0.31	18.7	15.9	19.3	18.7	208.51	O35130;Q542P8	IPI00127554	16	IPI00127554	Probable ribosome biogenesis protein NEP1	_RFS(ph)VQEQDWETT(ph)PPKK_	C2f;Emg1;Grcc2f;mCG_134298	Nucleolar protein EMG1 homolog;Probable ribosome biogenesis protein NEP1;Protein C2f;EMG1 nucleolar protein homolog (S. cerevisiae), isoform CRA_a;Putative uncharacterized protein	3.09e-67
C3	S	671	IPI00759878	Class I	1	AARRRRSVQLMER	-1.39	Negative	-1.31	1.12	-1.18	1.21	NaN	NaN	-1.45	1.03	56.6	NaN	50.9	53.9	Negative	-1.39	1.35	-1.39	1.35	-1.67	1.63	-1.03	0.92	60.9	67.8	47.1	60.9	141.95	P01027-2;P01027;B5APU1;Q207D2;Q80XP1;P01027-1	IPI00759878;IPI00323624	671	IPI00759878	complement component 3;Isoform Long of Complement C3 (Fragment)	_S(ph)VQIM(ox)ER_	C3;C3	C3a anaphylatoxin;Complement C3;Complement C3 alpha chain;Complement C3 beta chain;Complement C3b alpha' chain;Complement C3c alpha' chain fragment 1;Complement C3c alpha' chain fragment 2;Complement C3d fragment;Complement C3dg fragment;Complement C3f fragment;Complement C3g fragment;HSE-MSF;Complement component 3d;Complement component c3d;Complement component 3;C3a anaphylatoxin;Complement C3;C…	2.01e-08
C78339	S	27	IPI00654406	Class I	0.999924	DHEPVPSEPGSPT	1.62	Positive	1.62	0.18	1.63	0.52	1.6	-0.16	NaN	NaN	-43.8	10.6	NaN	-16.6	Positive	1.79	1.06	2.14	0.9	NaN	NaN	1.43	1.22	-86.5	NaN	-133.1	-109.8	186.53	Q3URQ4;Q3TBV3	IPI00654406;IPI00753544	27	IPI00654406	Putative uncharacterized protein;Putative uncharacterized protein	_SRPPEQDGSGGDHEPVPS(ph)EPGS(ph)PTTTVAATAAAPR_	C78339;C78339	Putative uncharacterized protein;Putative uncharacterized protein	1.16e-113
C78339	S	31	IPI00654406	Class I	0.999941	VPSEPGSPTTTVA	2.14	Positive	2.92	-0.34	1.63	0.52	2.92	-0.34	3.05	-0.57	-43.8	21.2	32.5	21.2	Positive	2.12	0.48	2.14	0.9	NaN	NaN	2.09	0.05	-86.5	NaN	-3.8	-45.2	186.53	Q3URQ4;Q3TBV3	IPI00654406;IPI00753544	31	IPI00654406	Putative uncharacterized protein;Putative uncharacterized protein	_SRPPEQDGSGGDHEPVPS(ph)EPGS(ph)PTTTVAATAAAPR_	C78339;C78339	Putative uncharacterized protein;Putative uncharacterized protein	1.16e-113
C78339	S	45	IPI00654406	Class I	1	TAAAPRSPALASV	1.89	Positive	1.82	-0.2	NaN	NaN	1.78	-0.18	1.86	-0.21	NaN	11.8	13.8	12.8	Positive	2.19	0.4	NaN	NaN	2.45	0.51	1.92	0.29	NaN	-42.9	-21.9	-32.4	239.76	Q3URQ4;Q3TBV3	IPI00654406;IPI00753544	45	IPI00654406	Putative uncharacterized protein;Putative uncharacterized protein	_S(ph)PAIASVASAVSEPEPQCEIRK_	C78339;C78339	Putative uncharacterized protein;Putative uncharacterized protein	2.9e-12
Cables1	S	248	IPI00929838	Class I	0.999997	SRRRLISQRSSLE	-1.47	Negative	-1.21	0.41	-1.21	0.41	NaN	NaN	NaN	NaN	24.9	NaN	NaN	24.9	Negative	-1.72	1.07	-1.72	1.07	NaN	NaN	NaN	NaN	52.4	NaN	NaN	52.4	108.08	B2RWU9;Q3U148;Q9ESJ1;Q3TYS6	IPI00929838;IPI00318201;IPI00929862	248	IPI00929838	CDK5 and Abl enzyme substrate 1 isoform 1;CDK5 and ABL1 enzyme substrate 1;Putative uncharacterized protein	_IIS(ph)QRS(ph)SIETIEDIEENAPIRR_	Cables1;Cables;Cables1;Cables1	CDK5 and Abl enzyme substrate 1;Putative uncharacterized protein;CDK5 and ABL1 enzyme substrate 1;Interactor with CDK3 1;Putative uncharacterized protein	1.1e-14
Cables1	T	376	IPI00929838	Class I	1	FGNRRNTIDSTAS	1.63	Positive	1.45	-1.39	2.36	-1.43	1.45	-1.03	1.41	-1.39	62.8	50.9	61.8	61.8	Positive	1.71	-1.79	1.71	-1.32	2.09	-2.37	1.54	-1.79	59.8	80.7	71.1	71.1	172.82	B2RWU9;Q3U148;Q9ESJ1;Q3TYS6	IPI00929838;IPI00318201;IPI00929862	376	IPI00929838	CDK5 and Abl enzyme substrate 1 isoform 1;CDK5 and ABL1 enzyme substrate 1;Putative uncharacterized protein	_RNT(ph)IDS(ph)TASFSQFR_	Cables1;Cables;Cables1;Cables1	CDK5 and Abl enzyme substrate 1;Putative uncharacterized protein;CDK5 and ABL1 enzyme substrate 1;Interactor with CDK3 1;Putative uncharacterized protein	9.71e-31
Cables1	S	379	IPI00929838	Class I	0.989309	RRNTIDSTASFSQ	1.77	Positive	1.77	-0.42	1.77	-0.42	NaN	NaN	NaN	NaN	25.5	NaN	NaN	25.5	Positive	1.98	-0.98	1.71	-1.32	2.25	-0.65	NaN	NaN	59.8	36.4	NaN	48.1	172.82	B2RWU9;Q3U148;Q9ESJ1;Q3TYS6	IPI00929838;IPI00318201;IPI00929862	379	IPI00929838	CDK5 and Abl enzyme substrate 1 isoform 1;CDK5 and ABL1 enzyme substrate 1;Putative uncharacterized protein	_RNT(ph)IDS(ph)TAS(ph)FSQFR_	Cables1;Cables;Cables1;Cables1	CDK5 and Abl enzyme substrate 1;Putative uncharacterized protein;CDK5 and ABL1 enzyme substrate 1;Interactor with CDK3 1;Putative uncharacterized protein	9.71e-31
Cables1	T	380	IPI00929838	Class I	0.823783	RNTIDSTASFSQF	2.15	Positive	2.15	-0.56	2.15	-0.56	NaN	NaN	NaN	NaN	32.2	NaN	NaN	32.2	Positive	1.99	-1.02	1.71	-1.32	2.28	-0.73	NaN	NaN	59.8	39.8	NaN	49.8	172.82	B2RWU9;Q3U148;Q9ESJ1;Q3TYS6	IPI00929838;IPI00318201;IPI00929862	380	IPI00929838	CDK5 and Abl enzyme substrate 1 isoform 1;CDK5 and ABL1 enzyme substrate 1;Putative uncharacterized protein	_RNT(ph)IDST(ph)AS(ph)FSQFR_	Cables1;Cables;Cables1;Cables1	CDK5 and Abl enzyme substrate 1;Putative uncharacterized protein;CDK5 and ABL1 enzyme substrate 1;Interactor with CDK3 1;Putative uncharacterized protein	9.71e-31
Cables1	S	382	IPI00929838	Class I	0.997787	TIDSTASFSQFRS	2.25	Positive	2.36	-1.43	2.36	-1.43	NaN	NaN	NaN	NaN	62.8	NaN	NaN	62.8	Positive	1.98	-0.98	1.71	-1.32	2.25	-0.65	NaN	NaN	59.8	36.4	NaN	48.1	172.82	B2RWU9;Q3U148;Q9ESJ1;Q3TYS6	IPI00929838;IPI00318201;IPI00929862	382	IPI00929838	CDK5 and Abl enzyme substrate 1 isoform 1;CDK5 and ABL1 enzyme substrate 1;Putative uncharacterized protein	_RNT(ph)IDS(ph)TAS(ph)FSQFR_	Cables1;Cables;Cables1;Cables1	CDK5 and Abl enzyme substrate 1;Putative uncharacterized protein;CDK5 and ABL1 enzyme substrate 1;Interactor with CDK3 1;Putative uncharacterized protein	9.71e-31
Cald1	S	490	IPI00122450	Class I	0.999971	NEWLTKSPDGNKS	1.22	Positive	1.36	0.2	1.22	-0.39	1.5	0.79	NaN	NaN	23.5	-72.3	NaN	-24.4	Positive	1.17	-0.64	1.17	-0.64	NaN	NaN	NaN	NaN	35.8	NaN	NaN	35.8	148.72	Q3TUS1;Q3UGC3;Q8VCQ8	IPI00122450;IPI00775950;IPI00462119;IPI00775997;IPI00311344	490;729	IPI00122450;IPI00311344	caldesmon 1;62 kDa protein;62 kDa protein;63 kDa protein;89 kDa protein	_INEWITKS(ph)PDGNK_	Cald1	Putative uncharacterized protein;Caldesmon 1	4.5e-14
Cald1	S	496	IPI00122450	Class I	1	SPDGNKSPAPKPS	1.03	Positive	1.03	0.63	NaN	NaN	1.03	0.63	NaN	NaN	NaN	-54.7	NaN	-54.7	Positive	0.93	-0.44	NaN	NaN	0.24	-0.83	1.61	-0.04	NaN	43.7	2.9	23.3	110.31	Q3TUS1;Q3UGC3;Q8VCQ8	IPI00122450;IPI00775950;IPI00462119;IPI00775997;IPI00311344	496;735	IPI00122450;IPI00311344	caldesmon 1;62 kDa protein;62 kDa protein;63 kDa protein;89 kDa protein	_SPDGNKS(ph)PAPK_	Cald1	Putative uncharacterized protein;Caldesmon 1	6.96e-05
Camk2a	T	286	IPI00420725	Class I	1	CMHRQETVDCLKK	-1.24	Negative	-1.39	1.27	-0.42	0.69	-1.39	1.27	-1.42	1.28	37.9	58.5	58.9	58.5	Negative	-1.23	1.54	-0.65	1.54	-1.25	1.63	-1.23	0.89	65.7	67.7	46.1	65.7	153.97	Q80TN1;P11798-1;P11798	IPI00420725;IPI00621806	286	IPI00420725	MKIAA0968 protein;Isoform Alpha CaMKII of Calcium/calmodulin-dependent protein kinase type II alpha chain	_QET(ph)VDCIKKFNAR_	Camk2a;mKIAA0968;Camk2a	MKIAA0968 protein;Calcium/calmodulin-dependent protein kinase type II subunit alpha	6.05e-14
Camk2d	T	287	IPI00112584	Class I	1	MMHRQETVDCLKK	-1.24	Negative	-1.42	1.28	-0.42	0.69	-1.51	1.39	-1.42	1.28	37.9	61.8	58.9	58.9	Negative	-1.23	1.47	-0.65	1.47	-1.25	1.63	-1.23	0.89	64	67.7	46.1	64	158.17	Q6PHZ2-1;Q6PHZ2;O70459;Q6PHZ2-5;Q6PHZ2-4;Q8CCM0;Q6PHZ2-2;Q3V1X9;Q8C8X9;Q8C4I3	IPI00112584;IPI00406790;IPI00828919;IPI00857865;IPI00475044;IPI00858128;IPI00459096;IPI00858144	287;287	IPI00112584;IPI00858144	Isoform 1 of Calcium/calmodulin-dependent protein kinase type II delta chain;Isoform 4 of Calcium/calmodulin-dependent protein kinase type II delta chain;Isoform 3 of Calcium/calmodulin-dependent protein kinase type II delta chain;Putative uncharacterized	_STVASMMHRQET(ph)VDCIK_	Camk2d;Kiaa4163;Camk2d;Kiaa4163;Camk2d;Kiaa4163;Camk2d;Camk2d;Kiaa4163;Camk2d	Calcium/calmodulin-dependent protein kinase type II subunit delta;Calcium/calmodulin-dependent protein kinase II delta;Calcium/calmodulin-dependent protein kinase type II subunit delta;Calcium/calmodulin-dependent protein kinase type II subunit delta;Putative uncharacterized protein;Calcium/calmodulin-dependent protein kinase type II subunit delta;Putative uncharacterized protein;Putative unchara…	2.3e-29
Camk2d	S	315	IPI00112584	Class I	1	LATRNFSAAKSLL	-1.05	Negative	-1.03	-0.27	-0.56	-0.15	-1.08	-0.27	-1.03	-0.27	-10.8	-20.8	-20.5	-20.5	Negative	-1.22	0.81	-1.22	1.63	-1.62	0.81	-1.02	0.45	67.6	43.1	26.5	43.1	181.66	Q6PHZ2-1;Q6PHZ2;O70459;Q6PHZ2-5;Q6PHZ2-4;Q8CCM0;Q6PHZ2-2;Q3V1X9;Q8C8X9;Q8C4I3	IPI00112584;IPI00406790;IPI00828919;IPI00857865;IPI00475044;IPI00858128;IPI00459096	315	IPI00112584	Isoform 1 of Calcium/calmodulin-dependent protein kinase type II delta chain;Isoform 4 of Calcium/calmodulin-dependent protein kinase type II delta chain;Isoform 3 of Calcium/calmodulin-dependent protein kinase type II delta chain;Putative uncharacterized	_NFS(ph)AAKS(ph)IIK_	Camk2d;Kiaa4163;Camk2d;Kiaa4163;Camk2d;Kiaa4163;Camk2d;Camk2d;Kiaa4163;Camk2d	Calcium/calmodulin-dependent protein kinase type II subunit delta;Calcium/calmodulin-dependent protein kinase II delta;Calcium/calmodulin-dependent protein kinase type II subunit delta;Calcium/calmodulin-dependent protein kinase type II subunit delta;Putative uncharacterized protein;Calcium/calmodulin-dependent protein kinase type II subunit delta;Putative uncharacterized protein;Putative unchara…	8.1e-26
Camk2g	S	315	IPI00228045	Class I	1	LVSRNFSAAKSLL	-1.05	Negative	-1.03	-0.27	-0.56	-0.15	-1.08	-0.27	-1.03	-0.27	-10.8	-20.8	-20.5	-20.5	Negative	-1.22	0.81	-1.22	1.63	-1.62	0.81	-1.02	0.45	67.6	43.1	26.5	43.1	116.24	Q923T9-2;Q923T9;Q923T9-1;Q923T9-3;Q6ZWS7	IPI00228044;IPI00124695;IPI00228045	315;315	IPI00228044;IPI00228045	Isoform 2 of Calcium/calmodulin-dependent protein kinase type II gamma chain;Isoform 1 of Calcium/calmodulin-dependent protein kinase type II gamma chain;Isoform 3 of Calcium/calmodulin-dependent protein kinase type II gamma chain	_NFS(ph)AAKS(ph)IINK_	Camk2g;Camk2g;Camk2g	Calcium/calmodulin-dependent protein kinase type II subunit gamma;Calcium/calmodulin-dependent protein kinase type II subunit gamma;Calcium/calmodulin-dependent protein kinase type II subunit gamma;Putative uncharacterized protein	2.41e-10
Camkk2	S	89	IPI00480226	Class I	0.853418	EASDPESRSPLSG	1.14	Positive	1.05	-0.7	1.14	-0.22	0.97	-1.18	NaN	NaN	14.3	55.9	NaN	35.1	Positive	1.21	-1.01	1.21	-1.01	NaN	NaN	NaN	NaN	50.3	NaN	NaN	50.3	159.7	Q8C078-5;Q8C078;Q8C078-1;Q8C078-2;Q3TV45;Q8C078-3;Q8C078-4	IPI00480226;IPI00404152;IPI00480493;IPI00874630;IPI00404236;IPI00457626	89	IPI00480226	Isoform 5 of Calcium/calmodulin-dependent protein kinase kinase 2;Isoform 1 of Calcium/calmodulin-dependent protein kinase kinase 2;Isoform 2 of Calcium/calmodulin-dependent protein kinase kinase 2;64 kDa protein;Isoform 3 of Calcium/calmodulin-dependent p	_DQPPEADGQEIPIEASDPES(ph)RSPISGRK_	Camkk2;Kiaa0787;Camkk2;Kiaa0787;Camkk2;Kiaa0787;Camkk2;Kiaa0787;Camkk2;Kiaa0787	Calcium/calmodulin-dependent protein kinase kinase 2;Calcium/calmodulin-dependent protein kinase kinase beta;Calcium/calmodulin-dependent protein kinase kinase 2;Calcium/calmodulin-dependent protein kinase kinase beta;Calcium/calmodulin-dependent protein kinase kinase 2;Calcium/calmodulin-dependent protein kinase kinase beta;Putative uncharacterized protein;Calcium/calmodulin-dependent protein ki…	6.73e-19
Camsap1l1	S	853	IPI00670928	Class I	0.999555	PGRWLKSPTTPVD	2.14	Positive	2.92	0.12	2.31	-0.31	3.54	0.54	NaN	NaN	19.1	-45.7	NaN	-13.3	Positive	1.73	0.6	1.97	1.12	NaN	NaN	1.5	0.09	-117.9	NaN	-6.1	-62	143.98	B2RRE3;Q8C1B1-2;Q8C1B1;Q8C1B1-1;B7ZNI4	IPI00670928;IPI00885543;IPI00831089	853	IPI00670928	calmodulin regulated spectrin-associated protein 1-like 1;Isoform 2 of Calmodulin-regulated spectrin-associated protein 2;Isoform 1 of Calmodulin-regulated spectrin-associated protein 2	_WIKS(ph)PT(ph)TPVDPER_	Camsap1l1;mCG_130966;Camsap1l1;Camsap2;Kiaa1078;Camsap1l1;Camsap2;Kiaa1078	Camsap1l1 protein;MCG130966, isoform CRA_b;Calmodulin-regulated spectrin-associated protein 1-like protein 1;Calmodulin-regulated spectrin-associated protein 2;Calmodulin-regulated spectrin-associated protein 1-like protein 1;Calmodulin-regulated spectrin-associated protein 2;Camsap1l1 protein	1.05e-09
Camsap1l1	T	855	IPI00670928	Class I	0.930131	RWLKSPTTPVDPE	1.81	Positive	2.07	-1.27	NaN	NaN	2.07	-1.27	NaN	NaN	NaN	58.4	NaN	58.4	Positive	1.54	1.48	1.54	1.48	NaN	NaN	NaN	NaN	-178.2	NaN	NaN	-178.2	143.98	B2RRE3;Q8C1B1-2;Q8C1B1;Q8C1B1-1;B7ZNI4	IPI00670928;IPI00885543;IPI00831089	855	IPI00670928	calmodulin regulated spectrin-associated protein 1-like 1;Isoform 2 of Calmodulin-regulated spectrin-associated protein 2;Isoform 1 of Calmodulin-regulated spectrin-associated protein 2	_SPT(ph)TPVDPER_	Camsap1l1;mCG_130966;Camsap1l1;Camsap2;Kiaa1078;Camsap1l1;Camsap2;Kiaa1078	Camsap1l1 protein;MCG130966, isoform CRA_b;Calmodulin-regulated spectrin-associated protein 1-like protein 1;Calmodulin-regulated spectrin-associated protein 2;Calmodulin-regulated spectrin-associated protein 1-like protein 1;Calmodulin-regulated spectrin-associated protein 2;Camsap1l1 protein	1.05e-09
Camsap1l1	T	856	IPI00670928	Class I	0.916255	WLKSPTTPVDPER	1.97	Positive	1.28	0.61	2.31	-0.31	0.25	1.53	NaN	NaN	19.1	-189.4	NaN	-85.1	Positive	1.97	1.12	1.97	1.12	NaN	NaN	NaN	NaN	-117.9	NaN	NaN	-117.9	143.98	B2RRE3;Q8C1B1-2;Q8C1B1;Q8C1B1-1;B7ZNI4	IPI00670928;IPI00885543;IPI00831089	856	IPI00670928	calmodulin regulated spectrin-associated protein 1-like 1;Isoform 2 of Calmodulin-regulated spectrin-associated protein 2;Isoform 1 of Calmodulin-regulated spectrin-associated protein 2	_WIKS(ph)PTT(ph)PVDPER_	Camsap1l1;mCG_130966;Camsap1l1;Camsap2;Kiaa1078;Camsap1l1;Camsap2;Kiaa1078	Camsap1l1 protein;MCG130966, isoform CRA_b;Calmodulin-regulated spectrin-associated protein 1-like protein 1;Calmodulin-regulated spectrin-associated protein 2;Calmodulin-regulated spectrin-associated protein 1-like protein 1;Calmodulin-regulated spectrin-associated protein 2;Camsap1l1 protein	1.05e-09
Cappb1	S	263	IPI00406800	Class I	0.999992	QLQRELSQVLTQR	-1.34	Negative	-1.26	1.45	-1.34	1.79	NaN	NaN	-1.18	1.11	71	NaN	53.8	64.4	Negative	-2.24	2.52	-2.24	2.52	NaN	NaN	NaN	NaN	82.6	NaN	NaN	82.6	75.294	P47757-1;P47757;A2AMV5	IPI00406800	263	IPI00406800	Isoform 1 of F-actin-capping protein subunit beta	_EIS(ph)QVITQR_	Cappb1;Capzb;mCG_122335;RP23-247I1.3-002	CapZ beta;F-actin-capping protein subunit beta;Capping protein (Actin filament) muscle Z-line, beta;Capping protein (Actin filament) muscle Z-line, beta, isoform CRA_b	0.00178045
Carf	S	124	IPI00263028	Class I	0.999857	VKKRGISSSNEGV	2.59	Positive	2.48	-0.46	3.35	-1.47	2.48	-0.46	0.98	1.02	63.9	27.5	-102.5	27.5	Positive	2.7	0.54	2.73	0.04	2.31	0.54	2.7	0.62	-2.9	-45.6	-53.9	-45.6	218.68	Q8BI72	IPI00263028	124	IPI00263028	CDKN2A-interacting protein	_GIS(ph)SSNEGVEEPSKK_	Carf;Cdkn2aip	CDKN2A-interacting protein;Collaborator of ARF	2.54e-14
Carmil	S	1198	IPI00474873	Class I	0.991099	ISQDPSSPVSCNT	2.81	Positive	2.91	-0.95	2.91	-0.95	NaN	NaN	NaN	NaN	48.4	NaN	NaN	48.4	Positive	2.72	-0.83	NaN	NaN	2.72	-0.83	NaN	NaN	NaN	43.9	NaN	43.9	98.74	Q6EDY6-1;Q6EDY6;Q6EDY6-3	IPI00474873;IPI00460032	1198	IPI00474873	Isoform 1 of Leucine-rich repeat-containing protein 16A;Isoform 3 of Leucine-rich repeat-containing protein 16A	_KIGNDVISQDPSS(ph)PVSCNTER_	Carmil;Lrrc16;Lrrc16a;Carmil;Lrrc16;Lrrc16a	CARMIL homolog;Leucine-rich repeat-containing protein 16A;CARMIL homolog;Leucine-rich repeat-containing protein 16A	5.96e-10
Cas1	T	513	IPI00312058	Class I	0.999171	NAIHTYTQAGSHM	-1.14	Negative	-1.1	1.2	-1.1	1.2	NaN	NaN	NaN	NaN	56.4	NaN	NaN	56.4	Negative	-1.17	1.44	-1.17	1.44	NaN	NaN	NaN	NaN	63.1	NaN	NaN	63.1	260.56	P24270;Q542K4;Q3TVZ1;Q3TXQ6;Q3UF58;Q3UZE7;Q8C6E3;Q91XI2;A2AL20	IPI00312058;IPI00869393;IPI00755311	513	IPI00312058	Catalase;catalase;Catalase, isoform CRA_a	_NAIHTYT(ph)QAGS(ph)HMAAK_	Cas1;Cas-1;Cat;Cat;mCG_9645;RP23-266F3.2-001;Cas1;Cat;mCG_9645;RP23-266F3.2-002	Catalase;Catalase;Catalase;Catalase, isoform CRA_a	1.01e-37
Casl	Y	344	IPI00127755	Class I	1	EERDGVYDVPLHN	-1.12	Negative	-1.29	-0.44	NaN	NaN	-1.8	-0.49	-0.78	-0.39	NaN	-40.4	-30.6	-35.3	Negative	-1.12	0.64	NaN	NaN	-0.95	0.84	-1.3	0.45	NaN	44.2	26.7	36.6	149.32	O35177	IPI00127755;IPI00881930	344	IPI00127755	Enhancer of filamentation 1;neural precursor cell expressed, developmentally down-regulated gene 9 isoform 2	_DGVY(ph)DVPIHNPADAK_	Casl;Nedd9	CRK-associated substrate-related protein;Enhancer of filamentation 1;Neural precursor cell expressed developmentally down-regulated protein 9;p105	5.71e-17
Casp8	S	213	IPI00131533	Class I	1	MAELCDSPREQDS	1.43	Positive	1.25	-0.12	1.25	-0.12	NaN	NaN	NaN	NaN	7.9	NaN	NaN	7.9	Positive	1.67	-0.19	NaN	NaN	1.43	-0.13	1.9	-0.26	NaN	8.6	16.5	12.6	167.71	O89110;Q3U607;Q4FK85	IPI00131533	213	IPI00131533	Caspase-8	_MAEICDS(ph)PREQDSESR_	Casp8;mCG_117855	Caspase-8;Caspase-8 subunit p10;Caspase-8 subunit p18;Caspase 8, isoform CRA_a;Putative uncharacterized protein;Casp8 protein	1.6e-13
Cast	S	219	IPI00409176	Class I	0.999999	KPFTPASPVQSTP	1.65	Positive	1.45	-0.15	1.45	0.22	1.7	-0.6	1.34	-0.15	-16.2	33.8	9.7	9.7	Positive	1.75	0.23	1.6	0.63	2.29	0.13	1.75	0.23	-54.6	-9.1	-17.7	-17.7	219.79	P51125-1;P51125;P51125-2;P51125-6;Q8CE04;P51125-7;Q8C281;Q8CB83;Q8CE80;Q921U7;P51125-3	IPI00409176;IPI00230641;IPI00230645;IPI00754820;IPI00230642	219	IPI00409176	Isoform 1 of Calpastatin;Isoform 2 of Calpastatin;Isoform 6 of Calpastatin;Putative uncharacterized protein;Isoform 3 of Calpastatin	_PFTPAS(ph)PVQSTPSKPSDK_	Cast;Cast;Cast;Cast;Cast	Calpain inhibitor;Calpastatin;Calpain inhibitor;Calpastatin;Calpain inhibitor;Calpastatin;Putative uncharacterized protein;Calpain inhibitor;Calpastatin;Putative uncharacterized protein;Cast protein;Calpain inhibitor;Calpastatin	2.09e-06
Cast	S	303	IPI00409176	Class I	0.999987	TQPLPDSPKPMGT	2.2	Positive	2.08	-0.92	NaN	NaN	2.02	-0.67	2.14	-1.17	NaN	37.4	55.7	46.5	Positive	2.97	-0.17	2.25	-0.18	3.69	-0.15	NaN	NaN	11.8	9.9	NaN	10.9	239.09	P51125-1;P51125;P51125-2;P51125-6;Q8CE04;P51125-7;Q8C281;Q8CB83;Q8CE80;Q921U7;P51125-3	IPI00409176;IPI00230641;IPI00230645;IPI00754820;IPI00230642	303	IPI00409176	Isoform 1 of Calpastatin;Isoform 2 of Calpastatin;Isoform 6 of Calpastatin;Putative uncharacterized protein;Isoform 3 of Calpastatin	_NEGITQPIPDS(ph)PK_	Cast;Cast;Cast;Cast;Cast	Calpain inhibitor;Calpastatin;Calpain inhibitor;Calpastatin;Calpain inhibitor;Calpastatin;Putative uncharacterized protein;Calpain inhibitor;Calpastatin;Putative uncharacterized protein;Cast protein;Calpain inhibitor;Calpastatin	8.22e-194
Cast	T	309	IPI00409176	Class I	0.778608	SPKPMGTDQAIDA	2.22	Positive	2.07	-0.74	2.37	-0.38	1.79	-0.74	2.07	-0.85	23.1	39.9	44.4	39.9	Positive	3.65	-0.12	NaN	NaN	3.65	-0.12	NaN	NaN	NaN	7.9	NaN	7.9	239.09	P51125-1;P51125;P51125-2;P51125-6;Q8CE04;P51125-7;Q8C281;Q8CB83;Q8CE80;Q921U7	IPI00409176;IPI00230641;IPI00230645;IPI00754820	309	IPI00409176	Isoform 1 of Calpastatin;Isoform 2 of Calpastatin;Isoform 6 of Calpastatin;Putative uncharacterized protein	_NEGITQPIPDSPKPMGT(ph)DQAIDAISSDFTCSSPTGK_	Cast;Cast;Cast;Cast	Calpain inhibitor;Calpastatin;Calpain inhibitor;Calpastatin;Calpain inhibitor;Calpastatin;Putative uncharacterized protein;Calpain inhibitor;Calpastatin;Putative uncharacterized protein;Cast protein	8.22e-194
Cast	S	324	IPI00409176	Class I	0.81888	SDFTCSSPTGKQS	2.4	Positive	1.92	-0.27	2.4	-0.24	1.45	-0.29	NaN	NaN	15.3	18.5	NaN	16.9	Positive	2.52	-0.32	NaN	NaN	2.52	-0.32	NaN	NaN	NaN	19.8	NaN	19.8	239.09	P51125-1;P51125;P51125-2;P51125-6;Q8CE04;P51125-7;Q8C281;Q8CB83;Q8CE80;Q921U7	IPI00409176;IPI00230641;IPI00230645;IPI00754820	324	IPI00409176	Isoform 1 of Calpastatin;Isoform 2 of Calpastatin;Isoform 6 of Calpastatin;Putative uncharacterized protein	_NEGITQPIPDSPKPM(ox)GT(ph)DQAIDAISSDFTCSS(ph)PTGK_	Cast;Cast;Cast;Cast	Calpain inhibitor;Calpastatin;Calpain inhibitor;Calpastatin;Calpain inhibitor;Calpastatin;Putative uncharacterized protein;Calpain inhibitor;Calpastatin;Putative uncharacterized protein;Cast protein	8.22e-194
Catns	S	851	IPI00752108	Class I	1	VNLNNASRSQSSH	-1.62	Negative	-2.17	2.94	NaN	NaN	-1.48	2.42	-2.86	3.46	NaN	81.4	90.9	87.8	Negative	-1.62	2	NaN	NaN	-1.62	2	NaN	NaN	NaN	75	NaN	75	154.74	P30999-3;P30999;Q3TPD1;P30999-2;Q9WVC4;P30999-1;Q3UF77	IPI00752593;IPI00316623;IPI00660602;IPI00755935;IPI00676225;IPI00752108;IPI00756875;IPI00403823;IPI00676489;IPI00753220;IPI00754401;IPI00663949;IPI00757459;IPI00750243;IPI00754980;IPI00751207;IPI00658280;IPI00752631	851;857	IPI00752593;IPI00752108	105 kDa protein;Isoform 3 of Catenin delta-1;Isoform 2 of Catenin delta-1;100 kDa protein;P120ctn;108 kDa protein;107 kDa protein;Isoform 1 of Catenin delta-1;104 kDa protein;102 kDa protein;101 kDa protein;99 kDa protein;98 kDa protein;97 kDa protein;97 k	_SDFQVNINNAS(ph)R_	Catns;Ctnnd1;Kiaa0384;Catns;Ctnnd1;Kiaa0384;Ctnnd1;Catns;Ctnnd1;Kiaa0384;Ctnnd1	Cadherin-associated Src substrate;Catenin delta-1;p120 catenin;p120(cas);Putative uncharacterized protein;Cadherin-associated Src substrate;Catenin delta-1;p120 catenin;p120(cas);P120ctn;Cadherin-associated Src substrate;Catenin delta-1;p120 catenin;p120(cas);Putative uncharacterized protein	1.34e-14
Cav	Y	14	IPI00117829	Class I	0.994004	DSEGHLYTVPIRE	1.35	Positive	1.03	-0.4	NaN	NaN	1.36	-0.58	0.71	-0.23	NaN	33	14.5	23.8	Positive	1.35	0.41	1.35	0.06	0.9	0.41	1.42	0.45	-4.4	-33	-36.1	-33	214.81	P49817-1;P49817	IPI00117829	14	IPI00117829	Isoform Alpha of Caveolin-1	_YVDSEGHIY(ph)TVPIR_	Cav;Cav1	Caveolin-1	3.15e-18
Cav	Y	25	IPI00117829	Class I	1	REQGNIYKPNNKA	1.97	Positive	1.83	-0.57	2.12	-0.74	1.61	-0.3	1.83	-0.57	40.1	18.9	32.5	32.5	Positive	2.11	0.64	2.36	-0.26	1.19	0.64	2.11	0.64	16.7	-55.5	-56.1	-55.5	230.95	P49817-1;P49817	IPI00117829	25	IPI00117829	Isoform Alpha of Caveolin-1	_EQGNIY(ph)KPNNK_	Cav;Cav1	Caveolin-1	1.97e-54
cbp37	T	1454	IPI00623570	Class I	1	KRGRAQTAPTKTS	3.97	Positive	3.97	-1.97	3.97	-1.21	3.25	-1.97	3.98	-2.03	56.7	74.5	75.5	74.5	Positive	4.42	-4.52	4.42	-4.52	NaN	NaN	NaN	NaN	95.7	NaN	NaN	95.7	147.18	O88380;Q3TP48;Q3TY88;Q3UYT5;Q8K051	IPI00623570	1454	IPI00623570	thyroid hormone receptor interactor 12	_AQT(ph)APTKTS(ph)PR_	cbp37;Gtl6;Trip12	Cbp37;Putative uncharacterized protein;Trip12 protein	2.49e-13
Cbp80	T	21	IPI00458056	Class I	1	PHKRRKTSDANET	2.39	Positive	2.59	-0.83	1.73	-0.11	2.59	-0.83	2.77	-1.03	7.6	43.9	51	43.9	Positive	2.18	0.04	1.62	-0.32	2.18	0.19	3.1	0.04	19.8	-14.3	-3.1	-3.1	323.14	Q3UYV9;Q3TLK3	IPI00458056	21	IPI00458056	Nuclear cap-binding protein subunit 1	_RKT(ph)S(ph)DANETEDHIESIICK_	Cbp80;Ncbp1;AU014645	80 kDa nuclear cap-binding protein;Nuclear cap-binding protein subunit 1;Putative uncharacterized protein	6.76e-129
Cbp80	S	22	IPI00458056	Class I	1	HKRRKTSDANETE	3.48	Positive	3.09	-0.63	3.09	-0.09	3.73	-1.03	2.87	-0.63	6	51.1	35.2	35.2	Positive	3.58	-0.3	3.58	0.55	5.06	-0.72	3.39	-0.3	-46.5	39.4	18.8	18.8	323.14	Q3UYV9;Q3TLK3	IPI00458056	22	IPI00458056	Nuclear cap-binding protein subunit 1	_RKT(ph)S(ph)DANETEDHIESIICK_	Cbp80;Ncbp1;AU014645	80 kDa nuclear cap-binding protein;Nuclear cap-binding protein subunit 1;Putative uncharacterized protein	6.76e-129
Cbp80	S	7	IPI00458056	Class I	1	MSRRRHSYENDGG	2.13	Positive	1.61	-0.86	NaN	NaN	1.61	-0.86	NaN	NaN	NaN	44.9	NaN	44.9	Positive	2.66	-0.08	2.66	-0.08	2.81	-0.12	-0.31	1.96	5.5	8.2	74.3	5.5	220.85	Q3UYV9;Q3TLK3	IPI00458056	7	IPI00458056	Nuclear cap-binding protein subunit 1	_RHS(ph)YENDGGQPHKR_	Cbp80;Ncbp1;AU014645	80 kDa nuclear cap-binding protein;Nuclear cap-binding protein subunit 1;Putative uncharacterized protein	2.71e-20
Cbx3	S	93	IPI00129468	Class I	1	DGTKRKSLSDSES	1.24	Positive	1.49	-0.23	2.95	-0.23	1.49	0.22	0.59	-0.27	14.7	-16.7	16.8	14.7	Positive	1	-0.04	2.63	-0.04	0.97	-0.17	1	0	2.5	11.4	0.1	2.5	228.25	P23198;Q32P00;Q9DCC5	IPI00129468;IPI00677454;IPI00660820;IPI00678989;IPI00660374;IPI00381658;IPI00776057	93;93	IPI00129468;IPI00678989	Chromobox protein homolog 3;Chromobox homolog 3;similar to Chromobox homolog 3 (HP1 gamma homolog, Drosophila) isoform 2;similar to Chromobox homolog 3;similar to Chromobox homolog 3;similar to Chromobox homolog 3;13 kDa protein	_RKS(ph)IS(ph)DS(ph)ESDDSK_	Cbx3;Cbx3;mCG_119115	Chromobox protein homolog 3;Heterochromatin protein 1 homolog gamma;M32;Modifier 2 protein;Chromobox homolog 3 (Drosophila HP1 gamma);Cbx3 protein;MCG119115, isoform CRA_a;Putative uncharacterized protein	2e-96
Cbx5	S	92	IPI00123755	Class I	0.99998	EGNKRKSSFSNSA	2.77	Positive	1.91	-0.45	3.33	-0.67	1.89	-0.26	1.91	-0.45	37.1	16.6	26.8	26.8	Positive	2.98	-0.65	2.77	-0.78	3.19	-0.51	NaN	NaN	41.8	29.9	NaN	35.9	198.29	Q61686	IPI00123755	92	IPI00123755	Chromobox protein homolog 5	_RKS(ph)S(ph)FSNSADDIK_	Cbx5;Hp1a	Chromobox protein homolog 5;Heterochromatin protein 1 homolog alpha	2.17e-34
Cbx5	S	93	IPI00123755	Class I	0.999754	GNKRKSSFSNSAD	2.15	Positive	1.98	-0.64	2.43	-0.64	1.98	-0.39	1.83	-1.13	35.8	23.4	54.4	35.8	Positive	2.32	-0.06	1.96	-0.35	2.6	0.13	2.32	-0.06	21.4	-9.1	4.1	4.1	198.29	Q61686	IPI00123755	93	IPI00123755	Chromobox protein homolog 5	_KSS(ph)FSNSADDIK_	Cbx5;Hp1a	Chromobox protein homolog 5;Heterochromatin protein 1 homolog alpha	2.17e-34
Cc1	S	243	IPI00113372	Class I	1	STELVLSPDMPRT	1.53	Positive	1.46	-0.21	NaN	NaN	1.53	-0.47	1.4	0.04	NaN	27.7	-2.7	12.5	Positive	1.71	0.89	1.71	0.89	NaN	NaN	NaN	NaN	-85.8	NaN	NaN	-85.8	142.91	Q9ESK9;B2RX00;Q8CHH8;Q6NZG0	IPI00113372;IPI00918266;IPI00928328	243	IPI00113372	RB1-inducible coiled-coil protein 1;MKIAA0203 protein;Rb1cc1 protein (Fragment)	_ST(ph)EIVIS(ph)PDMPR_	Cc1;Kiaa0203;Rb1cc1;mKIAA0203;Rb1cc1;Rb1cc1	Coiled-coil-forming protein 1;LaXp180;RB1-inducible coiled-coil protein 1;RB1-inducible coiled-coil 1;MKIAA0203 protein;Rb1cc1 protein	1.22e-17
Ccdc130	S	300	IPI00317200	Class I	1	GIVRRKSRDVPES	1.99	Positive	2.05	-0.34	2.05	-0.34	NaN	NaN	NaN	NaN	21.1	NaN	NaN	21.1	Positive	1.94	0.12	2.37	0.12	0.84	1.26	1.94	0.12	-8.5	-140.1	-8.4	-8.5	244.72	Q9D516-1;Q9D516;Q8BN00;Q922B5	IPI00317200	300	IPI00317200	Isoform 1 of Coiled-coil domain-containing protein 130	_S(ph)RDVPESPQCAADNSISEEQR_	Ccdc130	Coiled-coil domain-containing protein 130;Putative uncharacterized protein	1.5e-12
Ccdc16	S	187	IPI00320645	Class I	0.999996	KEHSLASPRETTS	1.19	Positive	1.13	-0.82	NaN	NaN	1.07	-0.85	1.19	-0.8	NaN	44.6	42.4	43.5	Positive	1.28	0.22	NaN	NaN	1.28	0.22	NaN	NaN	NaN	-16.7	NaN	-16.7	135.83	Q8R1N0	IPI00320645	187	IPI00320645	Zinc finger protein 830	_EHSIAS(ph)PR_	Ccdc16;Omcg1;Zfp830;Znf830	Coiled-coil domain-containing protein 16;Ovus mutant candidate gene 1 protein;Zinc finger protein 830	3.58e-07
Ccdc55	S	292	IPI00345960	Class I	0.999253	AHSRSSSEERGLG	-1.67	Negative	-1.67	-0.05	-1.67	-0.05	NaN	NaN	NaN	NaN	-3.4	NaN	NaN	-3.4	Negative	-1.6	0.05	-2.17	0.77	-1.03	-0.68	NaN	NaN	41.4	-59.8	NaN	14.2	111.33	Q5NCR9;A0PJ67;Q3TSC4;Q3V3D1;Q8BQY7	IPI00345960	292	IPI00345960	Coiled-coil domain-containing protein 55	_AHS(ph)RS(ph)S(ph)S(ph)EERGIGTK_	Ccdc55;AI851076	Coiled-coil domain-containing protein 55;Ccdc55 protein;Putative uncharacterized protein	4.04e-12
Ccdc88a	S	1417	IPI00551498	Class I	0.97299	NRERQKSLTLTPT	1.39	Positive	1.49	-0.74	1.49	-0.74	NaN	NaN	NaN	NaN	40.2	NaN	NaN	40.2	Positive	1.23	-0.83	1.39	-0.8	NaN	NaN	1.06	-0.86	42.6	NaN	45	43.8	110.88	Q5SNZ0-1;Q5SNZ0;Q5SNZ0-2;Q5SNZ0-3;Q6ZPV9	IPI00551498;IPI00461244;IPI00648605;IPI00556817	1417	IPI00551498	Isoform 1 of Girdin;Isoform 2 of Girdin;Isoform 3 of Girdin;MKIAA1212 protein	_S(ph)ITITPTR_	Ccdc88a;Grdn;Kiaa1212;Ccdc88a;Grdn;Kiaa1212;Ccdc88a;Grdn;Kiaa1212;Ccdc88a;mKIAA1212	Akt phosphorylation enhancer;Coiled-coil domain-containing protein 88A;G alpha-interacting vesicle-associated protein;Girders of actin filament;Girdin;Hook-related protein 1;Akt phosphorylation enhancer;Coiled-coil domain-containing protein 88A;G alpha-interacting vesicle-associated protein;Girders of actin filament;Girdin;Hook-related protein 1;Akt phosphorylation enhancer;Coiled-coil domain-con…	0.000894809
Ccdc88a	S	1717	IPI00551498	Class I	0.999744	EVMKSLSVSSDFL	3.8	Positive	3.95	-7.1	3.7	-5.8	4.21	-8.4	NaN	NaN	98.2	99.7	NaN	99	Positive	3.8	-4.11	3.76	-4.27	3.85	-3.95	NaN	NaN	94.8	93.5	NaN	94.2	109	Q5SNZ0-1;Q5SNZ0;Q5SNZ0-2;Q5SNZ0-3;Q6ZPV9	IPI00551498;IPI00461244;IPI00648605;IPI00556817	1717	IPI00551498	Isoform 1 of Girdin;Isoform 2 of Girdin;Isoform 3 of Girdin;MKIAA1212 protein	_SIS(ph)VSS(ph)DFIGK_	Ccdc88a;Grdn;Kiaa1212;Ccdc88a;Grdn;Kiaa1212;Ccdc88a;Grdn;Kiaa1212;Ccdc88a;mKIAA1212	Akt phosphorylation enhancer;Coiled-coil domain-containing protein 88A;G alpha-interacting vesicle-associated protein;Girders of actin filament;Girdin;Hook-related protein 1;Akt phosphorylation enhancer;Coiled-coil domain-containing protein 88A;G alpha-interacting vesicle-associated protein;Girders of actin filament;Girdin;Hook-related protein 1;Akt phosphorylation enhancer;Coiled-coil domain-con…	6.93e-05
Ccdc88a	S	1720	IPI00551498	Class I	0.985701	KSLSVSSDFLGKD	3.87	Positive	3.83	-7.43	3.46	-6.45	4.21	-8.4	NaN	NaN	98.9	99.7	NaN	99.3	Positive	3.87	-4.41	3.89	-4.86	3.85	-3.95	NaN	NaN	96.6	93.5	NaN	95	109	Q5SNZ0-1;Q5SNZ0;Q5SNZ0-2;Q5SNZ0-3;Q6ZPV9	IPI00551498;IPI00461244;IPI00648605;IPI00556817	1720	IPI00551498	Isoform 1 of Girdin;Isoform 2 of Girdin;Isoform 3 of Girdin;MKIAA1212 protein	_SIS(ph)VSS(ph)DFIGK_	Ccdc88a;Grdn;Kiaa1212;Ccdc88a;Grdn;Kiaa1212;Ccdc88a;Grdn;Kiaa1212;Ccdc88a;mKIAA1212	Akt phosphorylation enhancer;Coiled-coil domain-containing protein 88A;G alpha-interacting vesicle-associated protein;Girders of actin filament;Girdin;Hook-related protein 1;Akt phosphorylation enhancer;Coiled-coil domain-containing protein 88A;G alpha-interacting vesicle-associated protein;Girders of actin filament;Girdin;Hook-related protein 1;Akt phosphorylation enhancer;Coiled-coil domain-con…	6.93e-05
Ccdc88a	S	1822	IPI00551498	Class I	0.957688	GTTRRTSIHDFLS	-1.94	Negative	-1.94	1.16	NaN	NaN	-2.26	1.49	-1.63	0.84	NaN	64.4	44.1	56.5	Negative	-1.94	1.98	NaN	NaN	-1.94	1.98	NaN	NaN	NaN	74.7	NaN	74.7	133.81	Q5SNZ0-1;Q5SNZ0;Q5SNZ0-2;Q5SNZ0-3;Q6ZPV9	IPI00551498;IPI00461244;IPI00648605;IPI00556817	1822	IPI00551498	Isoform 1 of Girdin;Isoform 2 of Girdin;Isoform 3 of Girdin;MKIAA1212 protein	_RTS(ph)IHDFISK_	Ccdc88a;Grdn;Kiaa1212;Ccdc88a;Grdn;Kiaa1212;Ccdc88a;Grdn;Kiaa1212;Ccdc88a;mKIAA1212	Akt phosphorylation enhancer;Coiled-coil domain-containing protein 88A;G alpha-interacting vesicle-associated protein;Girders of actin filament;Girdin;Hook-related protein 1;Akt phosphorylation enhancer;Coiled-coil domain-containing protein 88A;G alpha-interacting vesicle-associated protein;Girders of actin filament;Girdin;Hook-related protein 1;Akt phosphorylation enhancer;Coiled-coil domain-con…	5.92e-07
Ccm2	S	402	IPI00170037	Class I	0.998878	RHRRALSTTSTST	1.42	Positive	1.42	-0.71	0.97	-0.85	1.51	-0.58	1.42	-0.71	44.5	33.3	39	39	Positive	1.35	-0.39	1.66	-0.74	NaN	NaN	1.05	-0.05	39.9	NaN	3.7	21.8	162.72	Q8K2Y9-1;Q8K2Y9;Q3TM53;Q8K2Y9-2	IPI00170037;IPI00649501	402	IPI00170037	Isoform 1 of Malcavernin;Isoform 2 of Malcavernin	_AIS(ph)TTSTSTINGNR_	Ccm2;Osm;Ccm2;Osm	Cerebral cavernous malformations protein 2 homolog;Malcavernin;Osmosensing scaffold for MEKK3;Putative uncharacterized protein;Cerebral cavernous malformations protein 2 homolog;Malcavernin;Osmosensing scaffold for MEKK3	6.98e-20
Ccne1	T	393	IPI00121227	Class I	0.997383	PPSVVLTPPPSSK	1.39	Positive	1.38	-0.2	1.39	0.23	0.92	-0.2	1.38	-0.47	-17.1	13.1	27.6	13.1	Positive	1.68	0.08	1.65	-0.12	NaN	NaN	1.7	0.28	8.2	NaN	-21.1	-6.4	181.26	B2RS11;Q61457;A0JLN2	IPI00121227;IPI00875841	393	IPI00121227	Cyclin E1;G1/S-specific cyclin-E1	_AIISEQNRIS(ph)PPPSVVIT(ph)PPPSSK_	Ccne1;Ccne;Ccne1	Cyclin E1;G1/S-specific cyclin-E1;Ccne1 protein	3.2e-09
Ccny	S	21	IPI00308149	Class I	1	LRRNAHSRLESYR	-1.99	Negative	-2.27	2.94	-2.27	1.45	-2	2.94	-2.28	3.15	63.3	86.9	88.7	86.9	Negative	-1.72	0.84	-1.72	0.8	-1.98	2.22	-0.37	0.84	42.6	78.5	44.3	44.3	135.28	Q8BGU5-1;Q8BGU5;Q8BGU5-2	IPI00308149;IPI00471272	21	IPI00308149	Isoform 1 of Cyclin-Y;Isoform 2 of Cyclin-Y	_NAHS(ph)RIES(ph)YRPDTDISR_	Ccny;Cfp1;Ccny;Cfp1	Cyclin fold protein 1;Cyclin-Y;Cyclin fold protein 1;Cyclin-Y	3.36e-09
Cct2	S	260	IPI00320217	Class I	0.996004	SRVRVDSTAKVAE	2.96	Positive	3.25	-1.85	NaN	NaN	2.96	-1.56	3.54	-2.14	NaN	66.2	77.4	71.8	Positive	2.04	-1.69	NaN	NaN	2.04	-1.69	NaN	NaN	NaN	68.9	NaN	68.9	136.75	P80314;Q542X7;Q9JJD8	IPI00320217;IPI00653274	260	IPI00320217	T-complex protein 1 subunit beta;Brain cDNA, clone MNCb-1272, similar to Mus musculus chaperonin subunit 2 (beta) (Cct2), mRNA	_VRVDS(ph)TAK_	Cct2;Cctb;mCG_17329;Cct2	CCT-beta;T-complex protein 1 subunit beta;Chaperonin subunit 2 (Beta), isoform CRA_a;Putative uncharacterized protein;Brain cDNA, clone MNCb-1272, similar to Mus musculus chaperonin subunit 2 (beta) (Cct2), mRNA	0.000175462
Cd2ap	S	404	IPI00268688	Class I	1	ASNLLRSPGAVYP	1.89	Positive	1.89	0	1.94	-0.47	1.89	0	1.7	0.14	27.8	0.2	-10.2	0.2	Positive	1.73	0.6	2.08	0.51	1.37	0.7	NaN	NaN	-42.3	-62.4	NaN	-52.4	156.17	Q9JLQ0;B2RRE8	IPI00268688	404	IPI00268688	CD2-associated protein	_ASNIIRS(ph)PGAVYPK_	Cd2ap;Mets1;mCG_13942	CD2-associated protein;Mesenchyme-to-epithelium transition protein with SH3 domains 1	3.9e-19
Cdc2l5	T	1058	IPI00464128	Class I	0.991502	DDSRTNTPQGVLP	-1.6	Negative	-1.6	1.2	-1.6	1.2	NaN	NaN	NaN	NaN	56.4	NaN	NaN	56.4	Negative	-1.6	0.52	-1.54	0.78	-1.66	0.27	NaN	NaN	41.6	16.8	NaN	31.3	128.27	Q69ZA1-1;Q69ZA1;Q69ZA1-2;Q3UF50;Q8BJK2	IPI00464128;IPI00556693	1058	IPI00464128	Isoform 1 of Cell division cycle 2-like protein kinase 5;Isoform 2 of Cell division cycle 2-like protein kinase 5	_DISIGIDDS(ph)RTNT(ph)PQGVIPPAQIK_	Cdc2l5;Cdk13;Kiaa1791;Cdc2l5;Cdk13;Kiaa1791	CDC2-related protein kinase 5;Cell division cycle 2-like protein kinase 5;Cell division protein kinase 13;CDC2-related protein kinase 5;Cell division cycle 2-like protein kinase 5;Cell division protein kinase 13;Putative uncharacterized protein	9.45e-30
Cdc42bpb	S	1688	IPI00114613	Class I	0.999976	SNSSNPSGPPSPN	-1.13	Negative	-1.22	-0.01	-0.62	0.9	-1.44	-0.01	-1.22	-0.16	46.3	-0.7	-11.5	-0.7	Negative	-1.04	0.83	-0.55	0.83	-2.33	1.01	-1.04	0.48	43.7	50.4	28.3	43.7	286.55	Q7TT50;B2RQQ7	IPI00114613	1688	IPI00114613	Serine/threonine-protein kinase MRCK beta	_HSTPSNSSNPS(ph)GPPS(ph)PNSPHR_	Cdc42bpb;Kiaa1124;mCG_14925	CDC42-binding protein kinase beta;DMPK-like beta;Myotonic dystrophy kinase-related CDC42-binding kinase beta;Serine/threonine-protein kinase MRCK beta;CDC42 binding protein kinase beta;Cdc42 binding protein kinase beta, isoform CRA_b	1.41e-58
Cdc42bpb	S	970	IPI00114613	Class I	0.998226	LTFRTSSASDQET	2.21	Positive	2.27	-1.07	2.27	-1.07	NaN	NaN	NaN	NaN	52.4	NaN	NaN	52.4	Positive	2.15	-0.17	2.15	-0.17	NaN	NaN	NaN	NaN	11.4	NaN	NaN	11.4	136.99	Q7TT50;B2RQQ7	IPI00114613	970	IPI00114613	Serine/threonine-protein kinase MRCK beta	_TSS(ph)ASDQETQASK_	Cdc42bpb;Kiaa1124;mCG_14925	CDC42-binding protein kinase beta;DMPK-like beta;Myotonic dystrophy kinase-related CDC42-binding kinase beta;Serine/threonine-protein kinase MRCK beta;CDC42 binding protein kinase beta;Cdc42 binding protein kinase beta, isoform CRA_b	2.8e-22
Cdk16	S	110	IPI00109670	Class I	0.999235	HPPRKISTEDINK	-1.26	Negative	-1.21	1.58	NaN	NaN	-1.4	1.87	-1.03	1.3	NaN	72.6	59.3	67.2	Negative	-3.31	2.15	NaN	NaN	-5.49	3.26	-1.13	1.04	NaN	89.5	51.3	82.8	164.68	Q04735-1;Q04735;Q3UPI3;Q543G3;Q91WP4;Q04735-2;Q3TM24	IPI00109670;IPI00228556	110	IPI00109670	Isoform Long of Serine/threonine-protein kinase PCTAIRE-1;Isoform Short of Serine/threonine-protein kinase PCTAIRE-1	_KIS(ph)TEDINK_	Cdk16;Crk5;Pctk1;mCG_126520;RP23-394F6.3-001;Cdk16;Crk5;Pctk1;RP23-394F6.3-002	Cell division protein kinase 16;CRK5;PCTAIRE-motif protein kinase 1;Serine/threonine-protein kinase PCTAIRE-1;Putative uncharacterized protein;Cell division protein kinase 16;CRK5;PCTAIRE-motif protein kinase 1;Serine/threonine-protein kinase PCTAIRE-1;Putative uncharacterized protein	1.96e-20
Cdk17	S	92	IPI00421065	Class I	1	AMPRNGSRLDIVH	-1.45	Negative	-1.54	2.22	-1.54	1.42	-1.85	3.18	-0.72	2.22	62.5	88.9	78.5	78.5	Negative	-1.36	1.07	-1.36	1.07	-1.03	1.87	-2.28	1	52.3	72.6	50	52.3	106.13	Q8K0D0-1;Q8K0D0;C7C6B5;Q8C5H7;Q8K0D0-2	IPI00421065;IPI00132433	92	IPI00421065	Isoform 1 of Serine/threonine-protein kinase PCTAIRE-2;Isoform 2 of Serine/threonine-protein kinase PCTAIRE-2	_NGS(ph)RIDIVHENIK_	Cdk17;Pctk2;Cdk17;Pctk2	Cell division protein kinase 17;PCTAIRE-motif protein kinase 2;Serine/threonine-protein kinase PCTAIRE-2;Pctaire2 transcript variant a;Putative uncharacterized protein;Cell division protein kinase 17;PCTAIRE-motif protein kinase 2;Serine/threonine-protein kinase PCTAIRE-2	1.32e-07
Cdkl5	S	407	IPI00381416	Class I	1	NIPHLLSPKEAKS	1.91	Positive	1.38	-0.34	NaN	NaN	1.38	-0.34	NaN	NaN	NaN	21.1	NaN	21.1	Positive	2.21	0.44	NaN	NaN	1.91	0.44	2.5	0.45	NaN	-35.5	-36.1	-35.8	182.02	Q3UTQ8-1;Q3UTQ8;B1AU62	IPI00381416	407	IPI00381416	Isoform 1 of Cyclin-dependent kinase-like 5	_DITNNNIPHIIS(ph)PK_	Cdkl5;RP23-213O8.2-001	Cyclin-dependent kinase-like 5	3.57e-40
Cdw12	S	603	IPI00263940	Class I	0.9946	LRLYSGSPTRSEK	1.73	Positive	1.89	-2.36	1.62	-2.93	NaN	NaN	2.15	-1.8	86.9	NaN	71.3	79.1	Positive	1.68	-2.19	1.83	-2.15	NaN	NaN	1.53	-2.23	77.4	NaN	78.7	78.1	113.63	Q8C0M0-3;Q8C0M0;Q8C0M0-1;Q8C0M0-2	IPI00263940;IPI00469939;IPI00831060	603	IPI00263940	Isoform 3 of WD repeat-containing protein 59;Isoform 1 of WD repeat-containing protein 59;WD repeat domain 59	_IYSGS(ph)PTR_	Cdw12;Kiaa1923;Wdr59;Cdw12;Kiaa1923;Wdr59;Cdw12;Kiaa1923;Wdr59	CUL4- and DDB1-associated WDR protein 12;WD repeat-containing protein 59;CUL4- and DDB1-associated WDR protein 12;WD repeat-containing protein 59;CUL4- and DDB1-associated WDR protein 12;WD repeat-containing protein 59	8.14e-05
Cep170	S	1150	IPI00667973	Class I	0.999999	RRTRLGSLSARSD	2.58	Positive	2.35	-1.15	3.04	-1.81	1.65	-0.5	NaN	NaN	71.4	29.1	NaN	50.2	Positive	2.58	-0.82	2.71	-0.12	2.58	-1.23	1.69	-0.82	7.7	57.3	43.3	43.3	206.74	Q6A065-1;Q6A065;Q8BVZ1-1;Q8BVZ1;Q8BVZ1-2	IPI00667973;IPI00226181;IPI00896019	1150	IPI00667973	Isoform 1 of Centrosomal protein of 170 kDa;Isoform 1 of Perilipin-5;Isoform 2 of Perilipin-5	_IGS(ph)ISARS(ph)DSEATISR_	Cep170;Kiaa0470;Lsdp5;Mldp;Pat1;Plin5;Lsdp5;Mldp;Pat1;Plin5	Centrosomal protein of 170 kDa;Lipid droplet-associated protein PAT-1;Lipid storage droplet protein 5;Myocardial LD protein;Perilipin-5;Lipid droplet-associated protein PAT-1;Lipid storage droplet protein 5;Myocardial LD protein;Perilipin-5	2.91e-68
Cep170	S	1155	IPI00667973	Class I	0.999108	GSLSARSDSEATI	2.43	Positive	2.02	-1.66	3.12	-1.73	0.92	-1.59	NaN	NaN	69.8	66.7	NaN	68.2	Positive	2.43	-0.82	2.43	0.17	2.55	-1.23	0.18	-0.82	-12.2	57.4	43.5	43.5	206.74	Q6A065-1;Q6A065	IPI00667973	1155	IPI00667973	Isoform 1 of Centrosomal protein of 170 kDa	_IGS(ph)ISARS(ph)DSEATISR_	Cep170;Kiaa0470	Centrosomal protein of 170 kDa	2.91e-68
Cep170	S	463	IPI00667973	Class I	0.999985	LLRSSGSLGHRPS	3.75	Positive	3.94	-2.69	2.9	-1.47	3.94	-2.69	4.18	-2.71	63.8	84.5	84.7	84.5	Positive	3.56	-2.67	3.56	-1.05	4.11	-4.31	2.47	-2.67	51.6	95	84.3	84.3	214.22	Q6A065-1;Q6A065	IPI00667973	463	IPI00667973	Isoform 1 of Centrosomal protein of 170 kDa	_SSGS(ph)IGHRPSQEMDVMIK_	Cep170;Kiaa0470	Centrosomal protein of 170 kDa	9.47e-93
Cep350	S	1256	IPI00928565	Class I	0.996503	SQKTPTSPLSPSS	2.07	Positive	2.52	-0.45	2.07	-0.28	2.97	-0.63	NaN	NaN	17.6	35.3	NaN	26.5	Positive	1.91	-0.76	1.91	-0.76	NaN	NaN	NaN	NaN	41.1	NaN	NaN	41.1	122.78	Q6A062	IPI00928565;IPI00881430	1256	IPI00928565	centrosome-associated protein 350;217 kDa protein	_TPTS(ph)PIS(ph)PSSQK_	Cep350;mKIAA0480	MKIAA0480 protein	3.93e-05
Cep350	S	1259	IPI00928565	Class I	0.992333	TPTSPLSPSSQKL	2.07	Positive	2.52	-0.45	2.07	-0.28	2.97	-0.63	NaN	NaN	17.6	35.3	NaN	26.5	Positive	1.91	-0.76	1.91	-0.76	NaN	NaN	NaN	NaN	41.1	NaN	NaN	41.1	122.78	Q6A062	IPI00928565;IPI00881430	1259	IPI00928565	centrosome-associated protein 350;217 kDa protein	_TPTS(ph)PIS(ph)PSSQK_	Cep350;mKIAA0480	MKIAA0480 protein	3.93e-05
Cgnl1	S	298	IPI00460453	Class I	0.97829	ARSRRSSSSSTTP	-1.97	Negative	-1.97	0.77	NaN	NaN	NaN	NaN	-1.97	0.77	NaN	NaN	41.5	41.5	Negative	-1.84	-0.4	-2.09	-0.79	-1.59	-0.01	NaN	NaN	-72.7	-0.5	NaN	-27.1	223.11	B2RY19;Q6AW69-1;Q6AW69;Q6AW69-2;B2RSU6;Q6AW69-4;Q6AW69-5;Q6AW69-3	IPI00460453;IPI00877180;IPI00877204;IPI00876281;IPI00877235;IPI00877265	298	IPI00460453	Cgnl1 protein;Isoform 1 of Cingulin-like protein 1;cingulin-like 1;Isoform 4 of Cingulin-like protein 1;Isoform 5 of Cingulin-like protein 1;Isoform 3 of Cingulin-like protein 1	_RSS(ph)SSSTTPTSATSIYK_	Cgnl1;Cgnl1;Jacop;Kiaa1749;Cgnl1;Jacop;Kiaa1749;Cgnl1;Jacop;Kiaa1749;Cgnl1;Jacop;Kiaa1749;Cgnl1;Jacop;Kiaa1749	Cgnl1 protein;Cingulin-like protein 1;Junction-associated coiled-coil protein;Cingulin-like protein 1;Junction-associated coiled-coil protein;Cingulin-like 1;Cingulin-like protein 1;Junction-associated coiled-coil protein;Cingulin-like protein 1;Junction-associated coiled-coil protein;Cingulin-like protein 1;Junction-associated coiled-coil protein	6.65e-104
Chat	S	465	IPI00137970	Class I	0.995876	DRAPHASPSHTLC	1.45	Positive	1.45	-2.44	NaN	NaN	1.52	-2.44	1.39	-2.43	NaN	81.6	81.5	81.6	Positive	1.96	-1.45	NaN	NaN	3.04	-2.23	0.89	-0.66	NaN	78.6	36.9	57.8	167.71	Q9QZS8-1;Q9QZS8;A2AK83;Q9QZS8-2	IPI00137970;IPI00742349	465	IPI00137970	Isoform 1 of SH2 domain-containing protein 3C;Isoform 2 of SH2 domain-containing protein 3C	_APHAS(ph)PSHTICK_	Chat;Sh2d3c;Shep1;mCG_18570;RP23-17P12.7-001;Chat;Sh2d3c;Shep1	Cas/HEF1-associated signal transducer;SH2 domain-containing Eph receptor-binding protein 1;SH2 domain-containing protein 3C;SH2 domain containing 3C;SH2 domain containing 3C, isoform CRA_b;Cas/HEF1-associated signal transducer;SH2 domain-containing Eph receptor-binding protein 1;SH2 domain-containing protein 3C	2.84e-22
Chd1	S	1619	IPI00107999	Class I	1	SREHRPSLEGGLK	2.23	Positive	2.14	-0.53	NaN	NaN	2.2	-0.6	2.08	-0.46	NaN	34.2	27.3	30.7	Positive	2.65	0.27	NaN	NaN	3.05	0.5	2.25	0.04	NaN	-41.4	-3.1	-22.3	154.15	P40201;Q14BJ0;Q3USG6;Q8C7Q2;Q8C9F3;Q9CRD9;Q9D5K6	IPI00107999;IPI00938440	1619	IPI00107999	Chromodomain-helicase-DNA-binding protein 1;chromodomain helicase DNA binding protein 1	_EHRPS(ph)IEGGIKDR_	Chd1;Chd-1;Chd1;mCG_4508	ATP-dependent helicase CHD1;Chromodomain-helicase-DNA-binding protein 1;Chromodomain helicase DNA binding protein 1;Putative uncharacterized protein	8.21e-15
Chd1	S	1684	IPI00107999	Class I	0.999991	SPLDQRSPYGSRS	1.1	Positive	1.1	-0.41	1.1	-0.41	NaN	NaN	NaN	NaN	24.7	NaN	NaN	24.7	Positive	1.46	-1.51	NaN	NaN	2.56	-2.6	0.35	-0.42	NaN	83.6	25.4	54.5	134.44	P40201;Q14BJ0;Q3USG6;Q8C7Q2;Q8C9F3;Q9CRD9;Q9D5K6;P56842;Q0VBM6	IPI00107999;IPI00938440;IPI00116166	1684	IPI00107999	Chromodomain-helicase-DNA-binding protein 1;chromodomain helicase DNA binding protein 1;Protein TCL1B3	_S(ph)PYGS(ph)RSPFEHSAEHR_	Chd1;Chd-1;Chd1;mCG_4508;Tcl1b3;mCG_1148	ATP-dependent helicase CHD1;Chromodomain-helicase-DNA-binding protein 1;Chromodomain helicase DNA binding protein 1;Putative uncharacterized protein;Protein TCL1B3;MCG1148, isoform CRA_b;T-cell leukemia/lymphoma 1B, 3	5.04e-13
Chd2	S	1727	IPI00845761	Class I	1	DSKRRRSDDFRPQ	2.89	Positive	1.77	-0.25	1.77	-0.25	NaN	NaN	NaN	NaN	16	NaN	NaN	16	Positive	4.01	0.08	NaN	NaN	4.01	0.08	NaN	NaN	NaN	-5.3	NaN	-5.3	198.78	Q3V0V7	IPI00845761	1727	IPI00845761	chromodomain helicase DNA binding protein 2	_S(ph)DDFRPQNYHQQDFR_	Chd2	Putative uncharacterized protein	1.04e-53
Chgb	S	428	IPI00130307	Class I	0.99854	REPGAHSALDTRE	-2.88	Negative	-3.44	1.39	NaN	NaN	-3.44	1.39	NaN	NaN	NaN	61.7	NaN	61.7	Negative	-2.33	-2.38	-2.33	-2.38	NaN	NaN	NaN	NaN	-420.1	NaN	NaN	-420.1	52.693	P16014;Q3TY66;Q3UZP2;Q8BP91;Q9CTW1;Q3UZU8	IPI00130307;IPI00652806	428	IPI00130307	Secretogranin-1;Putative uncharacterized protein	_EPGAHS(ph)AIDTR_	Chgb;Scg1;Scg-1;mCG_19486;RP23-77H16.1-001;Chgb	Chromogranin-B;Secretogranin I;Secretogranin-1;Chromogranin B;Putative uncharacterized protein;Putative uncharacterized protein	0.0034398
Ciapin1	S	183	IPI00187301	Class I	0.995924	PNKKSSSVKPVVD	-1.17	Negative	-1.08	0.42	-0.8	0.17	-1.35	0.67	NaN	NaN	11.3	37.4	NaN	26.6	Negative	-1.17	0.26	-1.17	0.26	NaN	NaN	NaN	NaN	16.5	NaN	NaN	16.5	95.57	Q8WTY4	IPI00187301;IPI00881118	183	IPI00187301	Anamorsin;17 kDa protein	_SSS(ph)VKPVVDPAAAK_	Ciapin1	Anamorsin;Cytokine-induced apoptosis inhibitor 1;Fe-S cluster assembly protein DRE2 homolog	8.89e-05
Cic	S	1080	IPI00653910	Class I	0.999881	GKRRTQSLSALPK	1.76	Positive	1.62	0.28	1.65	0.28	1.59	NaN	NaN	NaN	-21.3	NaN	NaN	-21.3	Positive	1.85	0.18	1.85	0.18	1.76	0.4	2.97	-0.26	-13.4	-32.4	16.5	-13.4	114.86	Q924A2-4;Q924A2;Q924A2-1;Q924A2-3;Q924A2-2	IPI00653910;IPI00761255;IPI00849085;IPI00654187	1080	IPI00653910	Isoform 4 of Protein capicua homolog;Isoform 1 of Protein capicua homolog;Isoform 3 of Protein capicua homolog;Isoform 2 of Protein capicua homolog	_TQS(ph)ISAIPK_	Cic;Kiaa0306;Cic;Kiaa0306;Cic;Kiaa0306;Cic;Kiaa0306	Protein capicua homolog;Protein capicua homolog;Protein capicua homolog;Protein capicua homolog	0.000757813
Cic	S	1338	IPI00653910	Class I	1	RSQRAASEDMTSD	1.38	Positive	1.33	-0.6	1.33	0.02	1.71	-0.84	1.27	-0.6	-1.5	44	33.9	33.9	Positive	1.42	-0.29	1.42	-0.29	NaN	NaN	NaN	NaN	18.3	NaN	NaN	18.3	146.59	Q924A2-4;Q924A2;Q924A2-1;Q924A2-3;Q924A2-2	IPI00653910;IPI00761255;IPI00849085;IPI00654187	1338	IPI00653910	Isoform 4 of Protein capicua homolog;Isoform 1 of Protein capicua homolog;Isoform 3 of Protein capicua homolog;Isoform 2 of Protein capicua homolog	_AAS(ph)EDMT(ph)S(ph)DEER_	Cic;Kiaa0306;Cic;Kiaa0306;Cic;Kiaa0306;Cic;Kiaa0306	Protein capicua homolog;Protein capicua homolog;Protein capicua homolog;Protein capicua homolog	1.31e-13
Cic	S	1343	IPI00653910	Class I	1	ASEDMTSDEERMV	1.38	Positive	1.33	-0.6	1.33	0.02	1.71	-0.84	1.27	-0.6	-1.5	44	33.9	33.9	Positive	1.42	-0.29	1.42	-0.29	NaN	NaN	NaN	NaN	18.3	NaN	NaN	18.3	146.59	Q924A2-4;Q924A2;Q924A2-1;Q924A2-3;Q924A2-2	IPI00653910;IPI00761255;IPI00849085;IPI00654187	1343	IPI00653910	Isoform 4 of Protein capicua homolog;Isoform 1 of Protein capicua homolog;Isoform 3 of Protein capicua homolog;Isoform 2 of Protein capicua homolog	_AAS(ph)EDMT(ph)S(ph)DEER_	Cic;Kiaa0306;Cic;Kiaa0306;Cic;Kiaa0306;Cic;Kiaa0306	Protein capicua homolog;Protein capicua homolog;Protein capicua homolog;Protein capicua homolog	1.31e-13
Cic	S	1807	IPI00653910	Class I	0.998164	PPPKAQSVSPVQA	1.33	Positive	1.29	-0.38	1.13	-0.13	1.45	-0.63	NaN	NaN	8.8	35.3	NaN	22.1	Positive	1.33	-0.13	1.33	-0.13	0.44	0.06	1.88	-0.38	8.7	-4.2	23.2	8.7	112.45	Q924A2-4;Q924A2;Q924A2-1;Q924A2-3;Q924A2-2	IPI00653910;IPI00761255;IPI00849085;IPI00654187	1807	IPI00653910	Isoform 4 of Protein capicua homolog;Isoform 1 of Protein capicua homolog;Isoform 3 of Protein capicua homolog;Isoform 2 of Protein capicua homolog	_AQS(ph)VS(ph)PVQATPSGGSAQIIPGK_	Cic;Kiaa0306;Cic;Kiaa0306;Cic;Kiaa0306;Cic;Kiaa0306	Protein capicua homolog;Protein capicua homolog;Protein capicua homolog;Protein capicua homolog	7.48e-06
Cic	S	2275	IPI00653910	Class I	0.999982	PEEVLPSPTLQSL	3.15	Positive	2.94	-0.48	3.38	-0.12	2.51	-0.85	NaN	NaN	8	44.4	NaN	26.2	Positive	3.18	0.16	3.45	-0.09	NaN	NaN	2.91	0.4	5.8	NaN	-32.3	-13.3	175.9	Q924A2-4;Q924A2;Q924A2-1;Q924A2-3;Q924A2-2	IPI00653910;IPI00761255;IPI00849085;IPI00654187	2275	IPI00653910	Isoform 4 of Protein capicua homolog;Isoform 1 of Protein capicua homolog;Isoform 3 of Protein capicua homolog;Isoform 2 of Protein capicua homolog	_FAEIPEFRPEEVIPS(ph)PTIQSIAT(ph)SPR_	Cic;Kiaa0306;Cic;Kiaa0306;Cic;Kiaa0306;Cic;Kiaa0306	Protein capicua homolog;Protein capicua homolog;Protein capicua homolog;Protein capicua homolog	1.86e-66
Cic	S	2284	IPI00653910	Class I	0.884801	LQSLATSPRAILG	2.69	Positive	2.48	-1.04	NaN	NaN	2.48	-1.04	NaN	NaN	NaN	51.2	NaN	51.2	Positive	2.91	0.4	NaN	NaN	NaN	NaN	2.91	0.4	NaN	NaN	-32.3	-32.3	175.9	Q924A2-4;Q924A2;Q924A2-1;Q924A2-3;Q924A2-2	IPI00653910;IPI00761255;IPI00849085;IPI00654187	2284	IPI00653910	Isoform 4 of Protein capicua homolog;Isoform 1 of Protein capicua homolog;Isoform 3 of Protein capicua homolog;Isoform 2 of Protein capicua homolog	_FAEIPEFRPEEVIPS(ph)PTIQSIATS(ph)PR_	Cic;Kiaa0306;Cic;Kiaa0306;Cic;Kiaa0306;Cic;Kiaa0306	Protein capicua homolog;Protein capicua homolog;Protein capicua homolog;Protein capicua homolog	1.86e-66
Cic	S	2299	IPI00653910	Class I	0.993801	RKKRKNSTDLDSA	1.49	Positive	1.71	-0.38	NaN	NaN	1.71	-0.38	NaN	NaN	NaN	23.1	NaN	23.1	Positive	1.27	0.69	NaN	NaN	1.27	0.69	NaN	NaN	NaN	-61.9	NaN	-61.9	213.45	Q924A2-4;Q924A2;Q924A2-1;Q924A2-3;Q924A2-2	IPI00653910;IPI00761255;IPI00849085;IPI00654187	2299	IPI00653910	Isoform 4 of Protein capicua homolog;Isoform 1 of Protein capicua homolog;Isoform 3 of Protein capicua homolog;Isoform 2 of Protein capicua homolog	_KNS(ph)TDIDSAPEDPTS(ph)PK_	Cic;Kiaa0306;Cic;Kiaa0306;Cic;Kiaa0306;Cic;Kiaa0306	Protein capicua homolog;Protein capicua homolog;Protein capicua homolog;Protein capicua homolog	3.09e-87
Cic	S	2311	IPI00653910	Class I	0.999824	APEDPTSPKRKMR	2.06	Positive	1.96	0.16	2.22	0.69	1.71	-0.37	NaN	NaN	-61.6	22.6	NaN	-19.5	Positive	2.37	0.26	2.83	0.25	1.9	0.28	NaN	NaN	-19.1	-21.1	NaN	-20.1	213.45	Q924A2-4;Q924A2;Q924A2-1;Q924A2-3;Q924A2-2	IPI00653910;IPI00761255;IPI00849085;IPI00654187	2311	IPI00653910	Isoform 4 of Protein capicua homolog;Isoform 1 of Protein capicua homolog;Isoform 3 of Protein capicua homolog;Isoform 2 of Protein capicua homolog	_RKNSTDIDSAPEDPT(ph)S(ph)PK_	Cic;Kiaa0306;Cic;Kiaa0306;Cic;Kiaa0306;Cic;Kiaa0306	Protein capicua homolog;Protein capicua homolog;Protein capicua homolog;Protein capicua homolog	3.09e-87
Cic	T	753	IPI00653910	Class I	0.943602	VDSVSHTPTPSTP	1.91	Positive	1.61	-0.1	1.61	-0.1	NaN	NaN	NaN	NaN	6.5	NaN	NaN	6.5	Positive	2.2	0.39	1.91	0.5	2.49	0.27	NaN	NaN	-41.6	-20.8	NaN	-31.2	166.65	Q924A2-4;Q924A2	IPI00653910	753	IPI00653910	Isoform 4 of Protein capicua homolog	_SDSIDSGVDSVSHT(ph)PTPS(ph)TPAGFR_	Cic;Kiaa0306	Protein capicua homolog	1.07e-48
Cip4	S	52	IPI00222307	Class I	0.981909	RTLTRTSQETADV	1.25	Positive	1.15	-0.04	1.15	-0.04	NaN	NaN	NaN	NaN	2.9	NaN	NaN	2.9	Positive	1.36	0.03	1.36	0.03	NaN	NaN	NaN	NaN	-1.9	NaN	NaN	-1.9	145.29	Q8BJ71-1;Q8BJ71;Q3TFC8	IPI00222307	52	IPI00222307	Isoform 1 of Nuclear pore complex protein Nup93	_TITRTS(ph)QETADVK_	Cip4;Kiaa0095;Nup93	93 kDa nucleoporin;CBP-interacting protein 4;Nuclear pore complex protein Nup93;Nucleoporin Nup93;Putative uncharacterized protein	1.24e-24
Cip4	S	351	IPI00229927	Class I	0.924266	LSDGPSSPRSGRD	1.43	Positive	1.53	-0.6	NaN	NaN	1.53	-0.6	NaN	NaN	NaN	34.1	NaN	34.1	Positive	1.34	0.25	NaN	NaN	NaN	NaN	1.34	0.25	NaN	NaN	-18.7	-18.7	186.59	Q8CJ53-1;Q8CJ53;Q8CJ53-2	IPI00229927;IPI00808628	351	IPI00229927	Isoform 1 of Cdc42-interacting protein 4;Isoform 2 of Cdc42-interacting protein 4	_NKPRPPSISIIGGHIPSTISDGPSS(ph)PR_	Cip4;Trip10;Cip4;Trip10	Cdc42-interacting protein 4;Thyroid receptor-interacting protein 10;Cdc42-interacting protein 4;Thyroid receptor-interacting protein 10	1.18e-13
Cklfsf4	T	208	IPI00229933	Class I	1	EIQRLDT______	4.38	Positive	3.74	-3.28	4.45	-3.35	3.74	-3.28	3.65	-3.16	90.2	89.7	88.8	89.7	Positive	4.64	-4.16	4.38	-3.68	4.91	-4.64	NaN	NaN	92.2	96	NaN	94.1	101.32	Q8CJ61	IPI00229933	208	IPI00229933	CKLF-like MARVEL transmembrane domain-containing protein 4	_DVDSRPEIQRIDT(ph)_	Cklfsf4;Cmtm4	Chemokine-like factor superfamily member 4;CKLF-like MARVEL transmembrane domain-containing protein 4	1.27e-06
Clasp1	S	590	IPI00880482	Class I	0.996515	VSTKSVSTTGSLQ	-1.59	Negative	-1.22	0.52	-1.22	0.52	NaN	NaN	NaN	NaN	30.4	NaN	NaN	30.4	Negative	-1.95	1.42	-1.95	1.42	NaN	NaN	NaN	NaN	62.7	NaN	NaN	62.7	116.77	Q80TV8-1;Q80TV8;Q80TV8-2;A5D6Q8;B2RY22;Q3TPM6	IPI00672213;IPI00669522;IPI00880482	590;590	IPI00672213;IPI00880482	CLIP-associating protein 1 isoform 1;Isoform 2 of CLIP-associating protein 1;CLIP-associating protein 1 isoform 2	_SVS(ph)TTGS(ph)IQR_	Clasp1;Kiaa0622;Clasp1;Kiaa0622	CLIP-associating protein 1;Cytoplasmic linker-associated protein 1;CLIP-associating protein 1;Cytoplasmic linker-associated protein 1;Clasp1 protein;Putative uncharacterized protein	0.000111783
Clasp1	S	594	IPI00880482	Class I	0.999767	SVSTTGSLQRSRS	-1.48	Negative	-1.35	2.08	-1.22	0.52	-1.48	3.63	NaN	NaN	30.4	91.9	NaN	85.6	Negative	-1.95	1.42	-1.95	1.42	NaN	NaN	NaN	NaN	62.7	NaN	NaN	62.7	116.77	Q80TV8-1;Q80TV8;Q80TV8-2;A5D6Q8;B2RY22;Q3TPM6	IPI00672213;IPI00669522;IPI00880482	594;594	IPI00672213;IPI00880482	CLIP-associating protein 1 isoform 1;Isoform 2 of CLIP-associating protein 1;CLIP-associating protein 1 isoform 2	_SVSTTGS(ph)IQR_	Clasp1;Kiaa0622;Clasp1;Kiaa0622	CLIP-associating protein 1;Cytoplasmic linker-associated protein 1;CLIP-associating protein 1;Cytoplasmic linker-associated protein 1;Clasp1 protein;Putative uncharacterized protein	0.000111783
Clasp2	S	1233	IPI00407863	Class I	0.923457	SMPLHSSPRSRDY	1.29	Positive	1.47	-1.59	NaN	NaN	1.81	-1.58	1.13	-1.6	NaN	66.6	67	66.8	Positive	1.29	-0.5	NaN	NaN	NaN	NaN	1.29	-0.5	NaN	NaN	29.2	29.2	157.38	Q8BRT1-1;Q8BRT1;B9EJA4;Q08EB5;A2RRR3;Q08EB6	IPI00407863;IPI00830860	1233	IPI00407863	CLIP-associating protein CLASP2 c;CLIP-associating protein CLASP2 isoform b	_ASIIHSM(ox)PIHSS(ph)PR_	Clasp2;Kiaa0627;Clasp2	CLIP-associating protein 2;Cytoplasmic linker-associated protein 2;Clasp2 protein;Clasp2 protein;CLIP associating protein 2	5.3e-22
Clc7	S	47	IPI00118440	Class I	0.98051	GPGARQSHSALFR	-2.84	Negative	-2.74	3.77	NaN	NaN	-2.47	3.51	-3	4.03	NaN	91.2	93.9	92.8	Negative	-2.84	2.95	NaN	NaN	-2.84	2.95	NaN	NaN	NaN	87	NaN	87	83.948	O70496;Q6RUT9;Q8CCI9	IPI00118440;IPI00918216	47	IPI00118440	Chloride channel protein 7;Putative uncharacterized protein	_QS(ph)HSAIFR_	Clc7;Clcn7;mCG_140476;Clcn7	Chloride channel protein 7;H(+)/Cl(-) exchange transporter 7;Chloride channel 7;Putative uncharacterized protein;Putative uncharacterized protein	0.00137139
Clc7	S	49	IPI00118440	Class I	0.999901	GARQSHSALFRIG	-2.38	Negative	-2.19	3.33	NaN	NaN	-1.99	3.24	-2.38	3.41	NaN	89.4	90.6	90.1	Negative	-3.04	3.26	NaN	NaN	-3.04	3.26	NaN	NaN	NaN	89.5	NaN	89.5	83.948	O70496;Q6RUT9;Q8CCI9	IPI00118440;IPI00918216	49	IPI00118440	Chloride channel protein 7;Putative uncharacterized protein	_QSHS(ph)AIFR_	Clc7;Clcn7;mCG_140476;Clcn7	Chloride channel protein 7;H(+)/Cl(-) exchange transporter 7;Chloride channel 7;Putative uncharacterized protein;Putative uncharacterized protein	0.00137139
Clc7	S	9	IPI00118440	Class I	0.999996	NVSKKVSWSGRDR	-1.65	Negative	-1.07	2.71	NaN	NaN	-1.56	3.03	-0.59	2.39	NaN	87.7	80.9	85.1	Negative	-1.77	1.98	NaN	NaN	-1.79	2.57	-1.74	1.39	NaN	83.1	61.8	76.6	114.78	O70496;Q6RUT9	IPI00118440	9	IPI00118440	Chloride channel protein 7	_KVS(ph)WSGR_	Clc7;Clcn7;mCG_140476	Chloride channel protein 7;H(+)/Cl(-) exchange transporter 7;Chloride channel 7;Putative uncharacterized protein	0.00269678
Clcc1	S	434	IPI00649035	Class I	1	LRQRFHSGNKSPE	4.35	Positive	4.3	-2.14	4.72	-2.13	4.3	-3.03	4.02	-2.14	77.2	87.7	77.3	77.3	Positive	4.39	-0.12	4.39	-0.12	5.5	-1.16	3.46	0.23	7.9	55.3	-17.3	7.9	188.4	A2AEM2;Q99LI2	IPI00649035;IPI00280015	434	IPI00649035	Chloride channel CLIC-like 1, isoform CRA_a;Chloride channel CLIC-like protein 1	_QRFHS(ph)GNKS(ph)PEVIR_	Clcc1;mCG_4070;RP23-217I18.1-001;Clcc1	Chloride channel CLIC-like 1;Chloride channel CLIC-like 1, isoform CRA_a;Chloride channel CLIC-like protein 1	7.09e-35
Clcc1	S	438	IPI00649035	Class I	1	FHSGNKSPEVLRA	3.5	Positive	3.35	-0.2	0.8	1.06	3.6	-0.2	3.35	-1.64	-108.8	13.2	67.9	13.2	Positive	3.61	0.26	4.39	-0.12	3.41	0.63	3.61	0.26	7.9	-54.4	-19.6	-19.6	188.4	A2AEM2;Q99LI2	IPI00649035;IPI00280015	438	IPI00649035	Chloride channel CLIC-like 1, isoform CRA_a;Chloride channel CLIC-like protein 1	_S(ph)PEVIR_	Clcc1;mCG_4070;RP23-217I18.1-001;Clcc1	Chloride channel CLIC-like 1;Chloride channel CLIC-like 1, isoform CRA_a;Chloride channel CLIC-like protein 1	7.09e-35
Clec16a	S	848	IPI00828413	Class I	0.99679	EQCRRGSSDPTVQ	-2.32	Negative	-2.13	1.6	NaN	NaN	-2.05	2	-2.21	1.2	NaN	74.9	56.6	68.2	Negative	-3.21	1.7	NaN	NaN	-2.43	1.94	-3.99	1.47	NaN	74	63.8	69.7	156.48	Q80U30-1;Q80U30;Q80U30-2;Q80U30-3;Q80U30-4;Q80U30-5;A6X930	IPI00828413;IPI00754450;IPI00461724;IPI00828837;IPI00828957	848	IPI00828413	Isoform 1 of Protein CLEC16A;Isoform 2 of Protein CLEC16A;Isoform 3 of Protein CLEC16A;Isoform 4 of Protein CLEC16A;Isoform 5 of Protein CLEC16A	_RGS(ph)SDPTVQR_	Clec16a;Kiaa0350;Clec16a;Kiaa0350;Clec16a;Kiaa0350;Clec16a;Kiaa0350;Clec16a;Kiaa0350;4932416N17Rik;mCG_126559;RP23-203B24.1;RP23-203B24.1-003	Protein CLEC16A;Protein CLEC16A;Protein CLEC16A;Protein CLEC16A;Protein CLEC16A;Novel protein;RIKEN cDNA 4932416N17, isoform CRA_b	4.5e-15
Clint1	T	308	IPI00648186	Class I	0.998145	QNASTHTPQSSAK	2.65	Positive	2.31	-0.49	NaN	NaN	2.46	-0.52	2.16	-0.46	NaN	30.4	27.1	28.8	Positive	3.05	-0.3	2.85	0.23	3.25	-0.83	NaN	NaN	-17.6	43.8	NaN	13.1	261.86	Q5SUH6;Q3TJF5;Q3UGL3;Q3UPG6;Q5SUH7;Q99KN9-1;Q99KN9;Q99KN9-2	IPI00648186;IPI00754096;IPI00400154;IPI00403139	308	IPI00648186	MCG22297, isoform CRA_b;clathrin interactor 1;Isoform 1 of Clathrin interactor 1;Isoform 2 of Clathrin interactor 1	_ASPDQNASTHT(ph)PQSSAKPSVPSSK_	Clint1;mCG_22297;RP23-298M7.4-001;AI642036;Clint1;RP23-298M7.4-002;Clint1;Enth;Epn4;Epnr;Kiaa0171;Clint1;Enth;Epn4;Epnr;Kiaa0171	Clathrin interactor 1;MCG22297, isoform CRA_b;Putative uncharacterized protein;Clathrin interactor 1;Clathrin interactor 1;Enthoprotin;Epsin-4;Epsin-related protein;Clathrin interactor 1;Enthoprotin;Epsin-4;Epsin-related protein	1.36e-224
Clip1	S	347	IPI00857273	Class I	0.999993	RYARKISGTTALQ	-1.7	Negative	-1.71	1.92	-1.71	1.31	-2.86	3.28	-1.47	1.92	59.6	89.7	73.6	73.6	Negative	-1.7	1.35	-1.7	1.35	-1.88	1.71	-1.56	1.33	60.8	69.5	60.1	60.8	251.68	Q922J3-1;Q922J3;Q922J3-2;Q9Z0H8-1;Q9Z0H8;Q9Z0H8-2	IPI00857273;IPI00857685;IPI00123063;IPI00761270;IPI00856800;IPI00467854;IPI00408543	347;353	IPI00857273;IPI00467854	161 kDa protein;160 kDa protein;Isoform 1 of CAP-Gly domain-containing linker protein 1;Isoform 2 of CAP-Gly domain-containing linker protein 1;148 kDa protein;Isoform 1 of CAP-Gly domain-containing linker protein 2;Isoform 2 of CAP-Gly domain-containing l	_KIS(ph)GTTAIQEAIK_	Clip1;Kiaa4046;Rsn;Clip1;Kiaa4046;Rsn;Clip2;Cyln2;Kiaa0291;Clip2;Cyln2;Kiaa0291	CAP-Gly domain-containing linker protein 1;Restin;CAP-Gly domain-containing linker protein 1;Restin;CAP-Gly domain-containing linker protein 2;Cytoplasmic linker protein 115;Cytoplasmic linker protein 2;CAP-Gly domain-containing linker protein 2;Cytoplasmic linker protein 115;Cytoplasmic linker protein 2	6.53e-46
Clmn	S	537	IPI00469735	Class I	0.856635	KGPPPSSPGDHTL	1.72	Positive	1.79	-0.49	2.17	-0.83	1.42	-0.15	NaN	NaN	43.9	9.6	NaN	26.8	Positive	1.72	0.29	NaN	NaN	1.72	0.29	NaN	NaN	NaN	-22.5	NaN	-22.5	92.977	Q8C5W0-1;Q8C5W0;B9EJ15;Q8C5W0-4;Q571C8;Q8C5W0-3;Q8C5W0-2;Q05D14;Q3UGS6	IPI00469735;IPI00331290;IPI00755695;IPI00336416	537	IPI00469735	Isoform 1 of Calmin;Isoform 4 of Calmin;Isoform 3 of Calmin;Isoform 2 of Calmin	_GPPPSS(ph)PGDHTIIANSTEIK_	Clmn;Clmn;mKIAA1188;Clmn;Clmn	Calmin;Calponin-like transmembrane domain protein;Calmin;Calponin-like transmembrane domain protein;MKIAA1188 protein;Calmin;Calponin-like transmembrane domain protein;Calmin;Calponin-like transmembrane domain protein;Clmn protein;Putative uncharacterized protein	1.15e-07
Clock	S	847	IPI00622018	Class I	0.990152	PRHRTDSLTDPSK	2.49	Positive	2.49	-1.05	NaN	NaN	2.49	-1.05	NaN	NaN	NaN	51.9	NaN	51.9	Positive	3.07	-0.22	NaN	NaN	3.67	0.11	2.48	-0.55	NaN	-8.2	31.7	11.8	117.86	Q6ZQD6;O08785-1;O08785;O08785-2;Q8BRU1;Q8C9W6;Q8K1L9	IPI00622018;IPI00420596;IPI00230536	847	IPI00622018	MKIAA0334 protein (Fragment);Isoform Long of Circadian locomoter output cycles protein kaput;Isoform Short of Circadian locomoter output cycles protein kaput	_HRTDS(ph)ITDPSK_	Clock;mKIAA0334;Clock;Clock	MKIAA0334 protein;Circadian locomoter output cycles protein kaput;Circadian locomoter output cycles protein kaput;Putative uncharacterized protein;CLOCK	5.6e-05
Cmip	S	377	IPI00808243	Class I	1	LRLLHPSPDLVSQ	2.12	Positive	2.12	-3.6	NaN	NaN	2.12	-3.6	NaN	NaN	NaN	91.7	NaN	91.7	Positive	2	-2.25	2.12	-2.35	1.89	-2.16	NaN	NaN	80.3	77.6	NaN	79	178.03	Q9D486-1;Q9D486;B2RY70;Q9D486-2;Q9D486-3;Q9D486-4	IPI00808243;IPI00665002;IPI00885497;IPI00886354	377;121	IPI00808243;IPI00886354	c-Maf-inducing protein isoform 1;Isoform 2 of C-Maf-inducing protein;Isoform 3 of C-Maf-inducing protein;Isoform 4 of C-Maf-inducing protein	_IIHPS(ph)PDIVSQEATISEPR_	Cmip;Kiaa1694;4933407C03Rik;Cmip;Kiaa1694;Cmip;Kiaa1694;Cmip;Kiaa1694	C-Maf-inducing protein;4933407C03Rik protein;C-Maf-inducing protein;C-Maf-inducing protein;C-Maf-inducing protein	6.95e-43
Cobll1	S	1060	IPI00890280	Class I	0.992273	TLRAETSPPPVAA	1.76	Positive	1.36	-0.36	1.27	-0.27	1.36	-0.36	1.78	-0.69	17.1	21.9	37.9	21.9	Positive	1.91	-0.09	1.74	0.17	2.02	-0.09	1.91	-0.14	-12.5	5.8	9.5	5.8	100.59	B1AZ14;Q3UMF0-2;Q3UMF0;B1AZ15;Q3UMF0-4;B1AZ10;Q3UMF0-1;Q3UMF0-3;B1AZ11	IPI00890280;IPI00408265;IPI00828500;IPI00817022;IPI00762331;IPI00756391	1060	IPI00890280	Cobl-like 1;Isoform 2 of Cordon-bleu protein-like 1;Cobl-like 1 isoform 1;Isoform 4 of Cordon-bleu protein-like 1;Isoform 1 of Cordon-bleu protein-like 1;Isoform 3 of Cordon-bleu protein-like 1	_AETS(ph)PPPVAAK_	Cobll1;RP23-286N21.1-001;Cobll1;Coblr1;Kiaa0977;Cobll1;RP23-286N21.1-002;Cobll1;Coblr1;Kiaa0977;RP23-286N21.1-003;Cobll1;Coblr1;Kiaa0977;Cobll1;Coblr1;Kiaa0977;RP23-286N21.1-004	Cobl-like 1;Cobl-related protein 1;Cordon-bleu protein-like 1;Cobl-like 1;Cobl-related protein 1;Cordon-bleu protein-like 1;Cobl-like 1;Cobl-related protein 1;Cordon-bleu protein-like 1;Cobl-related protein 1;Cordon-bleu protein-like 1;Cobl-like 1	2.01e-14
Cobll1	S	234	IPI00890280	Class I	0.991414	MDISRESCQISHN	-1.1	Negative	-1.19	1.35	NaN	NaN	NaN	NaN	-1.19	1.35	NaN	NaN	60.7	60.7	Negative	-1	1.02	NaN	NaN	-1	1.02	NaN	NaN	NaN	50.8	NaN	50.8	182.39	B1AZ14;Q3UMF0-2;Q3UMF0;B1AZ15;Q3UMF0-4;B1AZ10;Q3UMF0-1;Q3UMF0-3;B1AZ11;B1AZ26	IPI00890280;IPI00408265;IPI00828500;IPI00817022;IPI00762331;IPI00756391;IPI00750528	234	IPI00890280	Cobl-like 1;Isoform 2 of Cordon-bleu protein-like 1;Cobl-like 1 isoform 1;Isoform 4 of Cordon-bleu protein-like 1;Isoform 1 of Cordon-bleu protein-like 1;Isoform 3 of Cordon-bleu protein-like 1;Cobl-like 1	_ES(ph)CQISHNPDIVK_	Cobll1;RP23-286N21.1-001;Cobll1;Coblr1;Kiaa0977;Cobll1;RP23-286N21.1-002;Cobll1;Coblr1;Kiaa0977;RP23-286N21.1-003;Cobll1;Coblr1;Kiaa0977;Cobll1;Coblr1;Kiaa0977;RP23-286N21.1-004;Cobll1;RP23-286N21.1-008	Cobl-like 1;Cobl-related protein 1;Cordon-bleu protein-like 1;Cobl-like 1;Cobl-related protein 1;Cordon-bleu protein-like 1;Cobl-like 1;Cobl-related protein 1;Cordon-bleu protein-like 1;Cobl-related protein 1;Cordon-bleu protein-like 1;Cobl-like 1;Cobl-like 1	8.69e-62
Cobll1	T	296	IPI00890280	Class I	0.99994	KPYISNTLPSDAP	-1.64	Negative	-1.54	-0.29	-1.73	1.26	-1.54	-0.29	-0.95	-0.47	58.3	-22.1	-38.3	-22.1	Negative	-1.83	0.64	-1.83	0.6	-1.27	0.68	-2.19	0.64	33.9	37.8	35.6	35.6	249	B1AZ14;Q3UMF0-2;Q3UMF0;B1AZ15;Q3UMF0-4;B1AZ10;Q3UMF0-1;Q3UMF0-3;B1AZ11;B1AZ26	IPI00890280;IPI00408265;IPI00828500;IPI00817022;IPI00762331;IPI00756391;IPI00750528	296	IPI00890280	Cobl-like 1;Isoform 2 of Cordon-bleu protein-like 1;Cobl-like 1 isoform 1;Isoform 4 of Cordon-bleu protein-like 1;Isoform 1 of Cordon-bleu protein-like 1;Isoform 3 of Cordon-bleu protein-like 1;Cobl-like 1	_PYISNT(ph)IPSDAPK_	Cobll1;RP23-286N21.1-001;Cobll1;Coblr1;Kiaa0977;Cobll1;RP23-286N21.1-002;Cobll1;Coblr1;Kiaa0977;RP23-286N21.1-003;Cobll1;Coblr1;Kiaa0977;Cobll1;Coblr1;Kiaa0977;RP23-286N21.1-004;Cobll1;RP23-286N21.1-008	Cobl-like 1;Cobl-related protein 1;Cordon-bleu protein-like 1;Cobl-like 1;Cobl-related protein 1;Cordon-bleu protein-like 1;Cobl-like 1;Cobl-related protein 1;Cordon-bleu protein-like 1;Cobl-related protein 1;Cordon-bleu protein-like 1;Cobl-like 1;Cobl-like 1	1.19e-18
Cobll1	S	634	IPI00890280	Class I	0.999997	ENHLTASPGPDQK	1.06	Positive	1.09	-1.15	-0.8	-0.88	1.09	-1.15	1.4	-1.87	-83.9	54.8	72.6	54.8	Positive	1.02	-0.4	0.44	-0.22	1.21	-0.4	1.02	-0.58	14.4	24.2	33	24.2	268.35	B1AZ14;Q3UMF0-2;Q3UMF0;B1AZ15;Q3UMF0-4;B1AZ10;Q3UMF0-1;Q3UMF0-3;B1AZ11	IPI00890280;IPI00408265;IPI00828500;IPI00817022;IPI00762331;IPI00756391	634	IPI00890280	Cobl-like 1;Isoform 2 of Cordon-bleu protein-like 1;Cobl-like 1 isoform 1;Isoform 4 of Cordon-bleu protein-like 1;Isoform 1 of Cordon-bleu protein-like 1;Isoform 3 of Cordon-bleu protein-like 1	_ENHITAS(ph)PGPDQK_	Cobll1;RP23-286N21.1-001;Cobll1;Coblr1;Kiaa0977;Cobll1;RP23-286N21.1-002;Cobll1;Coblr1;Kiaa0977;RP23-286N21.1-003;Cobll1;Coblr1;Kiaa0977;Cobll1;Coblr1;Kiaa0977;RP23-286N21.1-004	Cobl-like 1;Cobl-related protein 1;Cordon-bleu protein-like 1;Cobl-like 1;Cobl-related protein 1;Cordon-bleu protein-like 1;Cobl-like 1;Cobl-related protein 1;Cordon-bleu protein-like 1;Cobl-related protein 1;Cordon-bleu protein-like 1;Cobl-like 1	6.6e-66
Cobll1	S	738	IPI00890280	Class I	0.999991	GNNVPLSPVDGSN	2.01	Positive	1.97	-0.24	NaN	NaN	1.94	-0.29	2.01	-0.2	NaN	18	13	15.5	Positive	2.32	0.16	2.32	0.16	1.61	0.31	2.44	0	-11.7	-23.7	0.3	-11.7	172.52	B1AZ14;Q3UMF0-2;Q3UMF0;B1AZ15;Q3UMF0-4;B1AZ10;Q3UMF0-1;Q3UMF0-3;B1AZ11	IPI00890280;IPI00408265;IPI00828500;IPI00817022;IPI00762331;IPI00756391	738	IPI00890280	Cobl-like 1;Isoform 2 of Cordon-bleu protein-like 1;Cobl-like 1 isoform 1;Isoform 4 of Cordon-bleu protein-like 1;Isoform 1 of Cordon-bleu protein-like 1;Isoform 3 of Cordon-bleu protein-like 1	_EPACTYGNNVPIS(ph)PVDGSNK_	Cobll1;RP23-286N21.1-001;Cobll1;Coblr1;Kiaa0977;Cobll1;RP23-286N21.1-002;Cobll1;Coblr1;Kiaa0977;RP23-286N21.1-003;Cobll1;Coblr1;Kiaa0977;Cobll1;Coblr1;Kiaa0977;RP23-286N21.1-004	Cobl-like 1;Cobl-related protein 1;Cordon-bleu protein-like 1;Cobl-like 1;Cobl-related protein 1;Cordon-bleu protein-like 1;Cobl-like 1;Cobl-related protein 1;Cordon-bleu protein-like 1;Cobl-related protein 1;Cordon-bleu protein-like 1;Cobl-like 1	3.37e-45
Cobll1	S	996	IPI00890280	Class I	0.984069	QKPAETSPPPVAP	1.86	Positive	1.73	-0.49	2.02	-0.49	1.73	-0.75	1.39	-0.48	28.6	40.6	28.1	28.6	Positive	1.98	0.1	1.98	0.52	2.04	-0.2	1.52	0.1	-43.5	12.8	-7.3	-7.3	199.12	B1AZ14;Q3UMF0-2;Q3UMF0;B1AZ15;Q3UMF0-4;B1AZ10;Q3UMF0-1;Q3UMF0-3;B1AZ11	IPI00890280;IPI00408265;IPI00828500;IPI00817022;IPI00762331;IPI00756391	996	IPI00890280	Cobl-like 1;Isoform 2 of Cordon-bleu protein-like 1;Cobl-like 1 isoform 1;Isoform 4 of Cordon-bleu protein-like 1;Isoform 1 of Cordon-bleu protein-like 1;Isoform 3 of Cordon-bleu protein-like 1	_ADDDIIQKPAETS(ph)PPPVAPK_	Cobll1;RP23-286N21.1-001;Cobll1;Coblr1;Kiaa0977;Cobll1;RP23-286N21.1-002;Cobll1;Coblr1;Kiaa0977;RP23-286N21.1-003;Cobll1;Coblr1;Kiaa0977;Cobll1;Coblr1;Kiaa0977;RP23-286N21.1-004	Cobl-like 1;Cobl-related protein 1;Cordon-bleu protein-like 1;Cobl-like 1;Cobl-related protein 1;Cordon-bleu protein-like 1;Cobl-like 1;Cobl-related protein 1;Cordon-bleu protein-like 1;Cobl-related protein 1;Cordon-bleu protein-like 1;Cobl-like 1	1.43e-70
Coh1	S	102	IPI00125538	Class I	0.999938	IQDDHESCGSNST	-1.47	Negative	-1.62	1.66	-0.48	0.43	-2.75	2.89	NaN	NaN	26	86.5	NaN	77.1	Negative	-1.47	1.01	-0.9	0.4	-2.03	1.61	NaN	NaN	24.1	67.3	NaN	54.3	161.91	Q80TY5;Q5EBI7	IPI00125538	102	IPI00125538	Vacuolar protein sorting-associated protein 13B	_DGIQDDHES(ph)CGSNSTNR_	Coh1;Kiaa0532;Vps13b	Cohen syndrome protein 1 homolog;Vacuolar protein sorting-associated protein 13B;Vps13b protein	1.96e-09
Col6a1	S	465	IPI00339885	Class I	1	VGIPGDSGEAGPI	3.47	Positive	3.5	-3.88	NaN	NaN	3.47	-3.89	3.52	-3.87	NaN	93.3	93.2	93.2	Positive	2.03	-2.5	NaN	NaN	NaN	NaN	2.03	-2.5	NaN	NaN	82.3	82.3	91.637	Q04857;B0LAD9;Q8C6Y0;Q99LW4	IPI00339885	465	IPI00339885	Collagen alpha-1(VI) chain	_EGPVGIPGDS(ph)GEAGPIGPK_	Col6a1	Collagen alpha-1(VI) chain;Procollagen type VI alpha 1;Putative uncharacterized protein;Col6a1 protein	1.31e-06
Coro1b	S	413	IPI00124819	Class I	0.999905	SRRNVLSDSRPAS	1.8	Positive	1.42	-1.23	1.05	-1.56	1.8	-0.9	NaN	NaN	66	46.3	NaN	56.2	Positive	2.18	-0.65	1.73	-0.65	2.35	-1.05	2.18	-0.41	36.1	51.6	25	36.1	174.05	Q9WUM3;A2RS22	IPI00124819	413	IPI00124819	Coronin-1B	_NVIS(ph)DSRPASYSR_	Coro1b;mCG_3873	Coronin-1B;Coronin-2;Coronin, actin binding protein 1B;Coronin, actin binding protein 1B, isoform CRA_c	3.92e-29
Coro1b	S	421	IPI00124819	Class I	0.975408	SRPASYSRSGAST	1.14	Positive	0.65	-1.03	-0.74	-0.65	2.04	-1.4	NaN	NaN	-57	62.1	NaN	49.2	Positive	1.14	-1.08	0.78	-0.71	NaN	NaN	1.5	-1.45	38.9	NaN	63.3	51.1	174.05	Q9WUM3;A2RS22	IPI00124819	421	IPI00124819	Coronin-1B	_NVISDSRPASYS(ph)R_	Coro1b;mCG_3873	Coronin-1B;Coronin-2;Coronin, actin binding protein 1B;Coronin, actin binding protein 1B, isoform CRA_c	3.92e-29
Coro7	S	459	IPI00135390	Class I	1	TSPSQRSLQSLLG	-1.68	Negative	-1.66	2.99	-1.32	1.15	-1.66	2.99	-1.89	3.26	54.9	87.4	89.5	87.4	Negative	-1.69	1.83	-1.36	0.42	-2.15	2.12	-1.69	1.83	25.5	76.9	71.8	71.8	122.46	Q9D2V7;Q3TU50	IPI00135390	459	IPI00135390	Coronin-7	_S(ph)IQS(ph)IIGPSSK_	Coro7	70 kDa WD repeat tumor rejection antigen homolog;Coronin-7;Putative uncharacterized protein	2.31e-05
Cpeb4	S	332	IPI00454005	Class I	0.91866	TPLNSISPLKKNF	3.93	Positive	2.92	-1	NaN	NaN	2.92	-1	NaN	NaN	NaN	50	NaN	50	Positive	4.94	-0.16	NaN	NaN	NaN	NaN	4.94	-0.16	NaN	NaN	10.4	10.4	142.01	Q7TN98-1;Q7TN98;Q7TN98-2;Q5SU47;Q9D5F3;Q9D5G2;Q7TN98-3;Q5SU48;Q7TN98-5;Q3TSF0;Q3U4E1;Q7TN98-4	IPI00454005;IPI00816970;IPI00816984;IPI00620866;IPI00816891	332	IPI00454005	Isoform 1 of Cytoplasmic polyadenylation element-binding protein 4;Isoform 2 of Cytoplasmic polyadenylation element-binding protein 4;Cytoplasmic polyadenylation element binding protein 4;Isoform 5 of Cytoplasmic polyadenylation element-binding protein 4;I	_GINGGITPINSIS(ph)PIKK_	Cpeb4;Kiaa1673;Cpeb4;Kiaa1673;RP23-186D6.1-002;Cpeb4;Kiaa1673;RP23-186D6.1-001;Cpeb4;Kiaa1673;Cpeb4;Kiaa1673	Cytoplasmic polyadenylation element-binding protein 4;Cytoplasmic polyadenylation element-binding protein 4;Cytoplasmic polyadenylation element binding protein 4;Putative uncharacterized protein;Cytoplasmic polyadenylation element-binding protein 4;Cytoplasmic polyadenylation element binding protein 4;Cytoplasmic polyadenylation element-binding protein 4;Putative uncharacterized protein;Cytoplasm…	1.54e-15
Cpeb4	S	97	IPI00454005	Class I	1	LEKQQLSPSPGQE	1.08	Positive	1.08	-0.51	0.88	0.02	1.08	-0.52	1.24	-0.51	-1.1	30	29.8	29.8	Positive	1.07	0.45	0.65	0.52	1.07	0.45	1.38	0.17	-43	-36.7	-12.7	-36.7	165.74	Q7TN98-1;Q7TN98;Q7TN98-2;Q5SU47;Q9D5F3;Q9D5G2;Q7TN98-3;Q5SU48;Q7TN98-5;Q3TSF0;Q3U4E1;Q7TN98-4	IPI00454005;IPI00816970;IPI00816984;IPI00620866;IPI00816891	97	IPI00454005	Isoform 1 of Cytoplasmic polyadenylation element-binding protein 4;Isoform 2 of Cytoplasmic polyadenylation element-binding protein 4;Cytoplasmic polyadenylation element binding protein 4;Isoform 5 of Cytoplasmic polyadenylation element-binding protein 4;I	_QQIS(ph)PS(ph)PGQEAGIIPETEK_	Cpeb4;Kiaa1673;Cpeb4;Kiaa1673;RP23-186D6.1-002;Cpeb4;Kiaa1673;RP23-186D6.1-001;Cpeb4;Kiaa1673;Cpeb4;Kiaa1673	Cytoplasmic polyadenylation element-binding protein 4;Cytoplasmic polyadenylation element-binding protein 4;Cytoplasmic polyadenylation element binding protein 4;Putative uncharacterized protein;Cytoplasmic polyadenylation element-binding protein 4;Cytoplasmic polyadenylation element binding protein 4;Cytoplasmic polyadenylation element-binding protein 4;Putative uncharacterized protein;Cytoplasm…	3.01e-06
Cpk	S	261	IPI00408894	Class I	1	VCNLQISPKSEDI	1.35	Positive	1.22	0.13	0.97	0.11	1.47	0.15	NaN	NaN	-8.1	-11.3	NaN	-9.7	Positive	2.26	0.14	1.22	0.46	NaN	NaN	3.3	-0.19	-37.9	NaN	12.5	-12.7	147.58	Q61194-1;Q61194;Q3UQN0;Q3US21;Q61194-2;Q3UWW7	IPI00408894;IPI00117935	261	IPI00408894	Isoform 1 of Phosphatidylinositol-4-phosphate 3-kinase C2 domain-containing alpha polypeptide;Isoform 2 of Phosphatidylinositol-4-phosphate 3-kinase C2 domain-containing alpha polypeptide	_ASVCNIQIS(ph)PK_	Cpk;Pik3c2a;Cpk;Pik3c2a	Cpk-m;p170;Phosphatidylinositol-4-phosphate 3-kinase C2 domain-containing subunit alpha;Phosphoinositide 3-kinase-C2-alpha;Putative uncharacterized protein;Cpk-m;p170;Phosphatidylinositol-4-phosphate 3-kinase C2 domain-containing subunit alpha;Phosphoinositide 3-kinase-C2-alpha;Putative uncharacterized protein	1.73e-21
Cpla2	S	726	IPI00111169	Class I	0.999981	QNPSRCSVSLSNV	1.75	Positive	1.54	-0.21	NaN	NaN	1.54	-0.21	NaN	NaN	NaN	13.4	NaN	13.4	Positive	1.97	-1.67	1.97	-1.67	2.19	-1.75	1.23	-0.75	68.7	70.3	40.7	68.7	124.25	P47713;Q3UMQ1;Q9DBX5	IPI00111169;IPI00751863	726	IPI00111169	Cytosolic phospholipase A2;Putative uncharacterized protein	_CS(ph)VSISNVEAR_	Cpla2;Pla2g4;Pla2g4a;mCG_125138;Pla2g4a	Cytosolic phospholipase A2;Lysophospholipase;Phosphatidylcholine 2-acylhydrolase;Phospholipase A2;Phospholipase A2 group IVA;Phospholipase A2, group IVA (Cytosolic, calcium-dependent);Putative uncharacterized protein;Putative uncharacterized protein	1.06e-14
Craf	S	309	IPI00830899	Class I	0.955397	SHSESASPSALSS	1.76	Positive	1.27	0.6	0.49	0.92	2.05	0.29	NaN	NaN	-89.2	-21.8	NaN	-55.5	Positive	1.76	0.63	0.15	0.62	1.76	0.98	2.97	0.63	-53.8	-97.7	-54.6	-54.6	308.61	Q99N57-2;Q99N57;Q99N57-1;Q8VI85;Q99N73;Q9CU36	IPI00830899;IPI00118101	309	IPI00830899	Isoform 2 of RAF proto-oncogene serine/threonine-protein kinase;Isoform 1 of RAF proto-oncogene serine/threonine-protein kinase	_SHSESAS(ph)PSAISSS(ph)PNNIS(ph)PTGWSQPK_	Craf;Raf1;Craf;Raf1;cRAF	Proto-oncogene c-RAF;RAF proto-oncogene serine/threonine-protein kinase;Raf-1;Proto-oncogene c-RAF;RAF proto-oncogene serine/threonine-protein kinase;Raf-1;CRAF protein;Protein kinase raf 1;Putative uncharacterized protein	0
Craf	S	315	IPI00830899	Class I	0.848653	SPSALSSSPNNLS	1.5	Positive	1.27	-0.71	1.27	-0.71	NaN	NaN	NaN	NaN	39	NaN	NaN	39	Positive	1.91	-0.71	1.5	-1.15	2.32	-0.27	NaN	NaN	55	17.3	NaN	36.1	308.61	Q99N57-2;Q99N57;Q99N57-1;Q8VI85;Q99N73;Q9CU36	IPI00830899;IPI00118101	315	IPI00830899	Isoform 2 of RAF proto-oncogene serine/threonine-protein kinase;Isoform 1 of RAF proto-oncogene serine/threonine-protein kinase	_SHSESAS(ph)PSAISS(ph)SPNNIS(ph)PTGWSQPK_	Craf;Raf1;Craf;Raf1;cRAF	Proto-oncogene c-RAF;RAF proto-oncogene serine/threonine-protein kinase;Raf-1;Proto-oncogene c-RAF;RAF proto-oncogene serine/threonine-protein kinase;Raf-1;CRAF protein;Protein kinase raf 1;Putative uncharacterized protein	0
Craf	S	662	IPI00830899	Class I	0.998784	ACTLTTSPRLPVF	2.18	Positive	2.09	-0.27	2.01	0.01	2.18	-0.56	NaN	NaN	-0.8	32.1	NaN	15.6	Positive	2.67	0	1.88	0	2.67	-0.26	3.68	0.01	0	16.3	-0.6	0	352.6	Q99N57-2;Q99N57;Q99N57-1;Q8VI85;Q99N73;Q9CU36	IPI00830899;IPI00118101	662	IPI00830899	Isoform 2 of RAF proto-oncogene serine/threonine-protein kinase;Isoform 1 of RAF proto-oncogene serine/threonine-protein kinase	_AAHTEDINACTITTS(ph)PR_	Craf;Raf1;Craf;Raf1;cRAF	Proto-oncogene c-RAF;RAF proto-oncogene serine/threonine-protein kinase;Raf-1;Proto-oncogene c-RAF;RAF proto-oncogene serine/threonine-protein kinase;Raf-1;CRAF protein;Protein kinase raf 1;Putative uncharacterized protein	0
Crmp2	S	522	IPI00114375	Class I	0.973393	ASSAKTSPAKQQA	-2.08	Negative	-1.6	0.86	-2.08	1.51	NaN	NaN	-1.11	0.21	65	NaN	13.7	50.2	Negative	-2.08	1.9	-2.08	1.9	NaN	NaN	NaN	NaN	73.3	NaN	NaN	73.3	132.81	O08553	IPI00114375	522	IPI00114375	Dihydropyrimidinase-related protein 2	_TVTPASS(ph)AKTS(ph)PAK_	Crmp2;Dpysl2;Ulip2	Dihydropyrimidinase-related protein 2;Unc-33-like phosphoprotein 2	7.37e-19
Crry	S	454	IPI00138061	Class I	1	LNYKEDSCVRLQS	-2.59	Negative	-2.52	3.47	NaN	NaN	-2.52	3.47	NaN	NaN	NaN	91	NaN	91	Negative	-2.66	1.99	NaN	NaN	NaN	NaN	-2.66	1.99	NaN	NaN	74.8	74.8	188.19	Q64735-1;Q64735;Q64735-2	IPI00138061;IPI00169975	454	IPI00138061	Isoform 1 of Complement regulatory protein Crry;Isoform 2 of Complement regulatory protein Crry	_EVGIHINYKEDS(ph)CVR_	Crry;Cry;Crry;Cry	Complement regulatory protein Crry;Protein p65;Complement regulatory protein Crry;Protein p65	3.77e-42
Crsp210	S	1481	IPI00648562	Class I	1	ERSYQNSPSSEDG	1	Positive	1	-0.66	1.54	-0.69	0.57	1.94	1	-0.66	38.1	-282.8	36.6	36.6	Positive	1.17	-0.48	1.42	-0.64	0.92	-0.33	NaN	NaN	36	20.2	NaN	28.1	158.73	Q925J9-1;Q925J9;Q925J9-4	IPI00648562;IPI00313307	1481	IPI00648562	Isoform 1 of Mediator of RNA polymerase II transcription subunit 1;Isoform 4 of Mediator of RNA polymerase II transcription subunit 1	_SYQNS(ph)PS(ph)S(ph)EDGIRPIPEYSTEK_	Crsp210;Drip205;Med1;Pbp;Pparbp;Trap220;Trip2;Crsp210;Drip205;Med1;Pbp;Pparbp;Trap220;Trip2	Mediator complex subunit 1;Mediator of RNA polymerase II transcription subunit 1;Peroxisome proliferator-activated receptor-binding protein;Thyroid hormone receptor-associated protein complex 220 kDa component;Thyroid receptor-interacting protein 2;Mediator complex subunit 1;Mediator of RNA polymerase II transcription subunit 1;Peroxisome proliferator-activated receptor-binding protein;Thyroid ho…	2.87e-06
Crsp210	S	1483	IPI00648562	Class I	1	SYQNSPSSEDGIR	1	Positive	1	-1.07	NaN	NaN	1	-1.48	1	-0.66	NaN	64.2	36.6	50.4	Positive	1.07	-0.51	1.42	-0.64	0.72	-0.38	NaN	NaN	36	23.3	NaN	29.7	158.73	Q925J9-1;Q925J9;Q925J9-4	IPI00648562;IPI00313307	1483	IPI00648562	Isoform 1 of Mediator of RNA polymerase II transcription subunit 1;Isoform 4 of Mediator of RNA polymerase II transcription subunit 1	_SYQNS(ph)PS(ph)S(ph)EDGIRPIPEYSTEK_	Crsp210;Drip205;Med1;Pbp;Pparbp;Trap220;Trip2;Crsp210;Drip205;Med1;Pbp;Pparbp;Trap220;Trip2	Mediator complex subunit 1;Mediator of RNA polymerase II transcription subunit 1;Peroxisome proliferator-activated receptor-binding protein;Thyroid hormone receptor-associated protein complex 220 kDa component;Thyroid receptor-interacting protein 2;Mediator complex subunit 1;Mediator of RNA polymerase II transcription subunit 1;Peroxisome proliferator-activated receptor-binding protein;Thyroid ho…	2.87e-06
Crsp210	S	1484	IPI00648562	Class I	1	YQNSPSSEDGIRP	1.11	Positive	1	-0.69	1.54	-0.69	0.98	-1.27	1	-0.66	38.1	58.5	36.6	38.1	Positive	1.19	-0.4	1.26	-0.54	1.11	-0.27	NaN	NaN	31	16.9	NaN	23.9	158.73	Q925J9-1;Q925J9;Q925J9-4	IPI00648562;IPI00313307	1484	IPI00648562	Isoform 1 of Mediator of RNA polymerase II transcription subunit 1;Isoform 4 of Mediator of RNA polymerase II transcription subunit 1	_SYQNS(ph)PS(ph)S(ph)EDGIRPIPEYSTEK_	Crsp210;Drip205;Med1;Pbp;Pparbp;Trap220;Trip2;Crsp210;Drip205;Med1;Pbp;Pparbp;Trap220;Trip2	Mediator complex subunit 1;Mediator of RNA polymerase II transcription subunit 1;Peroxisome proliferator-activated receptor-binding protein;Thyroid hormone receptor-associated protein complex 220 kDa component;Thyroid receptor-interacting protein 2;Mediator complex subunit 1;Mediator of RNA polymerase II transcription subunit 1;Peroxisome proliferator-activated receptor-binding protein;Thyroid ho…	2.87e-06
Crsp210	S	588	IPI00648562	Class I	1	IKDRHESVGHGED	4.28	Positive	4.12	-0.67	4.74	-1	NaN	NaN	3.5	-0.35	50	NaN	21.5	35.7	Positive	4.28	0.3	3.31	0.42	4.34	0.3	4.28	-0.67	-34	-23.5	37.1	-23.5	230.16	Q925J9-1;Q925J9;Q925J9-4	IPI00648562;IPI00313307	588	IPI00648562	Isoform 1 of Mediator of RNA polymerase II transcription subunit 1;Isoform 4 of Mediator of RNA polymerase II transcription subunit 1	_DRHES(ph)VGHGEDFSK_	Crsp210;Drip205;Med1;Pbp;Pparbp;Trap220;Trip2;Crsp210;Drip205;Med1;Pbp;Pparbp;Trap220;Trip2	Mediator complex subunit 1;Mediator of RNA polymerase II transcription subunit 1;Peroxisome proliferator-activated receptor-binding protein;Thyroid hormone receptor-associated protein complex 220 kDa component;Thyroid receptor-interacting protein 2;Mediator complex subunit 1;Mediator of RNA polymerase II transcription subunit 1;Peroxisome proliferator-activated receptor-binding protein;Thyroid ho…	1.4e-97
Crtc2	S	457	IPI00282069	Class I	0.999895	QLPKQFSPTMSPT	2.22	Positive	1.16	-0.65	2.36	-0.34	-0.03	-0.96	NaN	NaN	21	-94.4	NaN	34.8	Positive	2.22	0.24	2.2	0.25	2.24	0.22	NaN	NaN	-19.3	-16.5	NaN	-17.9	153.81	Q3U182;Q3TDX5;Q8R1U3	IPI00282069	457	IPI00282069	CREB-regulated transcription coactivator 2	_QFS(ph)PTMSPTISSITQGVPIDTSKIPTDQR_	Crtc2;Torc2	CREB-regulated transcription coactivator 2;Transducer of regulated cAMP response element-binding protein 2;Putative uncharacterized protein;Crtc2 protein	1.34e-19
Crtc2	S	461	IPI00282069	Class I	0.903414	QFSPTMSPTLSSI	2.23	Positive	2.23	-0.64	NaN	NaN	2.23	-0.64	NaN	NaN	NaN	35.9	NaN	35.9	Positive	2.26	0.22	2.18	0.33	2.34	0.11	NaN	NaN	-25.5	-7.9	NaN	-16.7	153.81	Q3U182;Q3TDX5;Q8R1U3	IPI00282069	461	IPI00282069	CREB-regulated transcription coactivator 2	_QFS(ph)PTMS(ph)PTISSITQGVPIDTSK_	Crtc2;Torc2	CREB-regulated transcription coactivator 2;Transducer of regulated cAMP response element-binding protein 2;Putative uncharacterized protein;Crtc2 protein	1.34e-19
Crtc2	S	623	IPI00282069	Class I	0.976932	ILTGDSSPGFSKE	2.4	Positive	2.29	-1.42	2.12	-0.42	2.56	-1.42	2.29	-1.55	25.4	62.5	65.8	62.5	Positive	2.55	-0.28	NaN	NaN	2.4	NaN	2.71	-0.28	NaN	NaN	17.5	17.5	257.22	Q3U182;Q3TDX5;Q8R1U3;Q9D682	IPI00282069;IPI00108657	623	IPI00282069	CREB-regulated transcription coactivator 2;Putative uncharacterized protein	_HGSGPNIIITGDSS(ph)PGFSK_	Crtc2;Torc2;Crtc2	CREB-regulated transcription coactivator 2;Transducer of regulated cAMP response element-binding protein 2;Putative uncharacterized protein;Crtc2 protein;Putative uncharacterized protein	3.61e-26
Crtc2	S	86	IPI00282069	Class I	0.999999	GLAEFQSPLHSPL	1.94	Positive	2.12	-0.47	2.12	-0.47	NaN	NaN	NaN	NaN	28	NaN	NaN	28	Positive	1.75	0.34	1.75	0.34	NaN	NaN	NaN	NaN	-26.6	NaN	NaN	-26.6	228.98	Q3U182;Q3TDX5;Q8R1U3	IPI00282069	86	IPI00282069	CREB-regulated transcription coactivator 2	_SSHYGGS(ph)IPNVNQIGCGIAEFQS(ph)PIHS(ph)PIDSSR_	Crtc2;Torc2	CREB-regulated transcription coactivator 2;Transducer of regulated cAMP response element-binding protein 2;Putative uncharacterized protein;Crtc2 protein	2.44e-35
Crtc2	S	90	IPI00282069	Class I	0.999331	FQSPLHSPLDSSR	1.94	Positive	2.12	0.04	2.12	0.04	NaN	NaN	NaN	NaN	-2.5	NaN	NaN	-2.5	Positive	1.75	0.34	1.75	0.34	NaN	NaN	NaN	NaN	-26.6	NaN	NaN	-26.6	228.98	Q3U182;Q3TDX5;Q8R1U3	IPI00282069	90	IPI00282069	CREB-regulated transcription coactivator 2	_SSHYGGS(ph)IPNVNQIGCGIAEFQS(ph)PIHS(ph)PIDSSR_	Crtc2;Torc2	CREB-regulated transcription coactivator 2;Transducer of regulated cAMP response element-binding protein 2;Putative uncharacterized protein;Crtc2 protein	2.44e-35
Crtc3	S	391	IPI00128519	Class I	1	RRQPPVSPLTLSP	2.7	Positive	2.35	-0.28	2.56	0.17	2.14	-0.73	NaN	NaN	-12.2	39.5	NaN	13.7	Positive	3.33	-0.25	2.7	0.21	3.58	-0.32	3.33	-0.25	-15.8	20	16.1	16.1	223.85	Q91X84-1;Q91X84;Q91X84-2	IPI00128519;IPI00849123;IPI00885423	391	IPI00128519	Isoform 1 of CREB-regulated transcription coactivator 3;similar to transducer of regulated CREB protein 3;Isoform 2 of CREB-regulated transcription coactivator 3	_RQPPVS(ph)PITIS(ph)PGPEAHQGFSR_	Crtc3;Torc3;Crtc3;Torc3	CREB-regulated transcription coactivator 3;Transducer of regulated cAMP response element-binding protein 3;CREB-regulated transcription coactivator 3;Transducer of regulated cAMP response element-binding protein 3	7.41e-125
Crtc3	S	396	IPI00128519	Class I	0.999994	VSPLTLSPGPEAH	2.7	Positive	2.35	-0.28	2.56	0.17	2.14	-0.73	NaN	NaN	-12.2	39.5	NaN	13.7	Positive	3.33	-0.25	2.7	0.21	3.58	-0.32	3.33	-0.25	-15.8	20	16.1	16.1	223.85	Q91X84-1;Q91X84;Q91X84-2	IPI00128519;IPI00849123;IPI00885423	396	IPI00128519	Isoform 1 of CREB-regulated transcription coactivator 3;similar to transducer of regulated CREB protein 3;Isoform 2 of CREB-regulated transcription coactivator 3	_RQPPVS(ph)PITIS(ph)PGPEAHQGFSR_	Crtc3;Torc3;Crtc3;Torc3	CREB-regulated transcription coactivator 3;Transducer of regulated cAMP response element-binding protein 3;CREB-regulated transcription coactivator 3;Transducer of regulated cAMP response element-binding protein 3	7.41e-125
Cryac	S	87	IPI00122428	Class I	1	VPAEGRSPPPFPG	1.75	Positive	1.58	-0.61	2.31	-0.35	1.55	-0.61	1.58	-0.73	21.6	34.3	39.7	34.3	Positive	1.91	0.12	2.25	0.4	1.57	0.12	1.91	0.07	-32.3	-8.5	-4.9	-8.5	114.34	Q9JK92	IPI00122428	87	IPI00122428	Heat shock protein beta-8	_S(ph)PPPFPGEPWK_	Cryac;Hsp22;Hspb8	Alpha-crystallin C chain;Heat shock protein beta-8;Small stress protein-like protein HSP22	1.19e-09
Csda	S	328	IPI00330591	Class I	1	YNYRRRSRPLNAV	-2.23	Negative	-2.22	2.05	-2.22	1.64	-2.46	2.24	-2.19	2.05	67.8	78.8	75.8	75.8	Negative	-2.24	2.02	-2.24	2.02	-3.14	2.94	-2.08	1.92	75.3	87	73.6	75.3	208.15	Q9JKB3-1;Q9JKB3;Q8BPG0;Q9JKB3-2;Q68G78;Q64369	IPI00330591;IPI00274739;IPI00753114;IPI00474439	328	IPI00330591	Isoform 1 of DNA-binding protein A;Isoform 2 of DNA-binding protein A;Csda protein;Y-box binding protein (Fragment)	_S(ph)RPINAVSQDGKETK_	Csda;Msy4;Ybx3;Csda;Msy4;Ybx3;Csda;Csda;oxyR	Cold shock domain-containing protein A;DNA-binding protein A;Y-box protein 3;Putative uncharacterized protein;Cold shock domain-containing protein A;DNA-binding protein A;Y-box protein 3;Csda protein;Y-box binding protein	7.27e-35
Csda	S	33	IPI00330591	Class I	0.999997	PDPAPKSPAASGA	1.52	Positive	1.5	-0.6	NaN	NaN	1.45	-0.38	1.55	-0.82	NaN	23.2	43.3	33.3	Positive	1.69	0.14	NaN	NaN	1.5	0.25	1.88	0.02	NaN	-19	-1.5	-10.2	184.65	Q9JKB3-1;Q9JKB3;Q8BPG0;Q9JKB3-2;Q68G78;Q61478	IPI00330591;IPI00274739;IPI00753114;IPI00121311	33	IPI00330591	Isoform 1 of DNA-binding protein A;Isoform 2 of DNA-binding protein A;Csda protein;DbpA murine homologue	_S(ph)PAASGAPQAPAPAAIIAGSPGGDAAPGPAPASSAPAGGEDAEKK_	Csda;Msy4;Ybx3;Csda;Msy4;Ybx3;Csda;Csda	Cold shock domain-containing protein A;DNA-binding protein A;Y-box protein 3;Putative uncharacterized protein;Cold shock domain-containing protein A;DNA-binding protein A;Y-box protein 3;Csda protein;DbpA murine homologue	9.52e-91
Csma	S	584	IPI00129276	Class I	1	RKERLESLNIQRE	2.17	Positive	2.17	-3.28	1.68	-3.28	2.17	-3.15	2.17	-3.44	89.7	88.7	90.8	89.7	Positive	2.2	-1.64	2.2	-1.84	2.36	-1.64	1.5	-1.3	72.1	67.9	59.5	67.9	231.05	P23116;Q3TKF9;Q3TRH1;Q3UEK3;Q3UL99;Q3UM46;Q6A0B9	IPI00129276	584	IPI00129276	Eukaryotic translation initiation factor 3 subunit A	_KERIES(ph)INIQR_	Csma;Eif3;Eif3a;Eif3s10;mKIAA0139	Centrosomin;eIF3 p167;eIF3 p180;eIF3 p185;eIF-3-theta;Eukaryotic translation initiation factor 3 subunit 10;Eukaryotic translation initiation factor 3 subunit A;p162;Putative uncharacterized protein;MKIAA0139 protein	2.76e-74
Ctage5	S	638	IPI00153633	Class I	1	RSYNMPSLDKVDG	-1.15	Negative	-1.4	0.86	NaN	NaN	-1.4	0.86	NaN	NaN	NaN	44.9	NaN	44.9	Negative	-1.13	0.76	NaN	NaN	-1.11	0.92	-1.15	0.59	NaN	47.2	33.6	41.2	146.57	Q8R311;Q3TZZ3	IPI00153633;IPI00654285;IPI00947597	638;616	IPI00153633;IPI00947597	CTAGE family, member 5 isoform 1;CTAGE family, member 5 isoform 3;CTAGE family, member 5 isoform 2	_SYNM(ox)PS(ph)IDK_	Ctage5;Mea6;Mgea6;Ctage5;Mgea6	Cutaneous T-cell lymphoma-associated antigen 5 homolog;Meningioma-expressed antigen 6;Putative uncharacterized protein	5.84e-49
Ctage5	S	669	IPI00153633	Class I	1	NSNVPDSPIPAEC	1.13	Positive	1.01	-0.18	1.16	-0.07	1.01	-0.18	0.99	-0.18	4.5	11.5	11.5	11.5	Positive	1.33	-0.03	1.11	0.21	1.33	-0.03	1.42	-0.24	-15.9	2.3	15.4	2.3	172.42	Q8R311;Q3TZZ3	IPI00153633;IPI00654285;IPI00947597	669;647	IPI00153633;IPI00947597	CTAGE family, member 5 isoform 1;CTAGE family, member 5 isoform 3;CTAGE family, member 5 isoform 2	_DNIGNSNVPDS(ph)PIPAECEAAGR_	Ctage5;Mea6;Mgea6;Ctage5;Mgea6	Cutaneous T-cell lymphoma-associated antigen 5 homolog;Meningioma-expressed antigen 6;Putative uncharacterized protein	3.89e-07
Ctdp1	S	830	IPI00338904	Class I	0.9948	RRKRQPSMSEAMP	1.06	Positive	1.37	-0.3	1.37	-0.3	NaN	NaN	NaN	NaN	18.8	NaN	NaN	18.8	Positive	1.03	0.13	0.65	0.47	1.09	0.13	1.03	-0.4	-38.9	-9.5	24.1	-9.5	107.51	Q7TSG2-1;Q7TSG2;Q3U0S4;Q7TSG2-2	IPI00338904;IPI00411156;IPI00874753	830	IPI00338904	Isoform 1 of RNA polymerase II subunit A C-terminal domain phosphatase;Isoform 2 of RNA polymerase II subunit A C-terminal domain phosphatase;19 kDa protein	_RQPS(ph)MSEAMPIYTICK_	Ctdp1;Fcp1;Ctdp1;Fcp1	RNA polymerase II subunit A C-terminal domain phosphatase;TFIIF-associating CTD phosphatase;Putative uncharacterized protein;RNA polymerase II subunit A C-terminal domain phosphatase;TFIIF-associating CTD phosphatase	1.13e-11
Ctdspl2	S	9	IPI00752844	Class I	1	LRTRKASQQSSPI	3.14	Positive	3.14	-0.7	3.14	-0.7	NaN	NaN	NaN	NaN	38.5	NaN	NaN	38.5	Positive	3.09	-0.03	NaN	NaN	3.3	0	2.87	-0.05	NaN	0	3.7	1.9	163.33	Q8BG15-3;Q8BG15;Q8BG15-1;Q8BG15-5;Q8BG15-6;Q8BG15-4;Q8BG15-2	IPI00666472;IPI00454047;IPI00890917;IPI00751593;IPI00653212;IPI00752844	9;9	IPI00666472;IPI00752844	Isoform 3 of CTD small phosphatase-like protein 2;Isoform 1 of CTD small phosphatase-like protein 2;Isoform 5 of CTD small phosphatase-like protein 2;Isoform 6 of CTD small phosphatase-like protein 2;Isoform 4 of CTD small phosphatase-like protein 2;Isofor	_KAS(ph)QQSSPIQTQR_	Ctdspl2;D2Ertd485e;Ctdspl2;D2Ertd485e;Ctdspl2;D2Ertd485e;Ctdspl2;D2Ertd485e;Ctdspl2;D2Ertd485e;Ctdspl2;D2Ertd485e	CTD small phosphatase-like protein 2;CTD small phosphatase-like protein 2;CTD small phosphatase-like protein 2;CTD small phosphatase-like protein 2;CTD small phosphatase-like protein 2;CTD small phosphatase-like protein 2	2.74e-21
Ctpct	S	331	IPI00115490	Class I	0.999925	THERSPSPSFRWP	1.08	Positive	1.65	-3.04	0.2	-0.61	1.67	-3.04	1.65	-3.07	34.5	87.9	88.1	87.9	Positive	1.06	-1	0.06	0.03	1.1	-1.39	1.06	-1	-1.8	61.9	50.2	50.2	162.82	P49586	IPI00115490	331	IPI00115490	Choline-phosphate cytidylyltransferase A	_SPS(ph)PSFR_	Ctpct;Pcyt1;Pcyt1a	CCT-alpha;Choline-phosphate cytidylyltransferase A;CTP:phosphocholine cytidylyltransferase A;Phosphorylcholine transferase A	5.45e-13
Cttn	T	401	IPI00624988	Class I	1	ARAKKQTPPASPS	-2.32	Negative	-2.3	1.4	-2.74	0.62	-2.03	1.4	-2.3	1.44	35	62	63.1	62	Negative	-2.35	-0.59	-2.74	-0.59	-2.19	-0.83	-2.35	-0.2	-50.9	-77.9	-14.8	-50.9	254.91	Q3UGC2;Q60598;Q8BNA5;Q921L6	IPI00624988;IPI00118143;IPI00121977	401	IPI00624988	Cortactin, isoform CRA_e;Src substrate cortactin;Putative uncharacterized protein	_KQT(ph)PPAS(ph)PS(ph)PQPIEDRPPS(ph)SPIYEDAAPFK_	Cttn;mCG_21254;Cttn;Ems1;Cttn;mCG_21254	Cortactin, isoform CRA_e;Putative uncharacterized protein;Src substrate cortactin;Putative uncharacterized protein;Cortactin, isoform CRA_a;Cttn protein	1.62e-34
Cttn	S	407	IPI00624988	Class I	1	TPPASPSPQPIED	-1.47	Negative	-1.63	0.25	-1.48	0.1	-1.7	0.35	-1.63	0.25	7	21.8	15.9	15.9	Negative	-1.29	-2.2	-1.46	-1.53	-1.29	-2.2	1.35	-3.62	-188.6	-360.6	91.9	-360.6	254.91	Q3UGC2;Q60598;Q8BNA5;Q921L6	IPI00624988;IPI00118143;IPI00121977	407	IPI00624988	Cortactin, isoform CRA_e;Src substrate cortactin;Putative uncharacterized protein	_KQT(ph)PPAS(ph)PS(ph)PQPIEDRPPS(ph)SPIYEDAAPFK_	Cttn;mCG_21254;Cttn;Ems1;Cttn;mCG_21254	Cortactin, isoform CRA_e;Putative uncharacterized protein;Src substrate cortactin;Putative uncharacterized protein;Cortactin, isoform CRA_a;Cttn protein	1.62e-34
Cttnbp2nl	S	556	IPI00453812	Class I	0.971561	TPGKVSSPLSPLS	2.15	Positive	2.14	-0.94	2.13	-0.82	2.15	-1.06	NaN	NaN	43.4	52.1	NaN	47.8	Positive	2.22	-0.36	2.22	-0.36	NaN	NaN	NaN	NaN	21.9	NaN	NaN	21.9	155.79	Q99LJ0;Q922L8	IPI00453812	556	IPI00453812	CTTNBP2 N-terminal-like protein	_VSS(ph)PISPISPGIKS(ph)PTIPR_	Cttnbp2nl;Kiaa1433;BC003236	CTTNBP2 N-terminal-like protein;Cttnbp2nl protein	1.55e-05
Cttnbp2nl	S	562	IPI00453812	Class I	1	SPLSPLSPGIKSP	3.01	Positive	2.3	0.41	NaN	NaN	2.3	0.41	NaN	NaN	NaN	-33	NaN	-33	Positive	3.1	-0.6	NaN	NaN	3.01	-0.85	3.2	-0.36	NaN	44.6	21.9	33.3	155.79	Q99LJ0;Q922L8	IPI00453812	562	IPI00453812	CTTNBP2 N-terminal-like protein	_VSSPIS(ph)PIS(ph)PGIK_	Cttnbp2nl;Kiaa1433;BC003236	CTTNBP2 N-terminal-like protein;Cttnbp2nl protein	1.55e-05
Cvak104	S	677	IPI00229287	Class I	0.999984	GKQKRGSLTLEEK	-1.57	Negative	-1.22	1.98	NaN	NaN	-1.7	2.42	-0.74	1.55	NaN	81.4	65.7	75.9	Negative	-1.57	0.99	NaN	NaN	-1.57	0.99	NaN	NaN	NaN	49.6	NaN	49.6	167.09	Q8CFE4-1;Q8CFE4;Q80UY7;Q8CFE4-2	IPI00229287;IPI00798571	677	IPI00229287	Isoform 1 of SCY1-like protein 2;Isoform 2 of SCY1-like protein 2	_RGS(ph)ITIEEK_	Cvak104;D10Ertd802e;Scyl2;Cvak104;D10Ertd802e;Scyl2	Coated vesicle-associated kinase of 104 kDa;SCY1-like protein 2;Scyl2 protein;Coated vesicle-associated kinase of 104 kDa;SCY1-like protein 2	2.64e-13
Cytsb	S	133	IPI00798550	Class I	0.985152	SKKLGSSPTSSCN	1.31	Positive	1.3	-1.71	NaN	NaN	1.29	-2.02	1.31	-1.4	NaN	75.4	62.1	68.7	Positive	1.85	-1.56	1.85	-1.56	NaN	NaN	NaN	NaN	66.1	NaN	NaN	66.1	250.27	Q5SXY1-1;Q5SXY1;Q5SXY1-3;Q5SXY1-2;Q3UPB2	IPI00798550;IPI00381563;IPI00122577	133	IPI00798550	Isoform 1 of Cytospin-B;Isoform 4 of Cytospin-B;Isoform 2 of Cytospin-B	_KIGSS(ph)PTSSCNPTPTK_	Cytsb;Kiaa4061;Specc1;Cytsb;Kiaa4061;Specc1;Cytsb;Kiaa4061;Specc1	Cytospin-B;Sperm antigen with calponin homology and coiled-coil domains 1;Cytospin-B;Sperm antigen with calponin homology and coiled-coil domains 1;Cytospin-B;Sperm antigen with calponin homology and coiled-coil domains 1;Putative uncharacterized protein	2.74e-29
D11Ertd307e	S	860	IPI00165717	Class I	0.999879	KLMRLLSSSDDDA	1.66	Positive	1.73	-0.65	1.85	-0.55	NaN	NaN	1.61	-0.74	31.7	NaN	40.1	35.9	Positive	1.54	0.31	1.71	0.14	1.37	0.47	NaN	NaN	-10	-38.9	NaN	-24.4	259.56	Q99K74-1;Q99K74;Q99K74-2;A6PW47	IPI00165717;IPI00857417	860	IPI00165717	Isoform 1 of Mediator of RNA polymerase II transcription subunit 24;Mediator complex subunit 24	_IIS(ph)SSDDDANIISS(ph)PTDR_	D11Ertd307e;Med24;Thrap4;Trap100;D11Ertd307e;Med24;Thrap4;Trap100;RP23-395E10.5-010	Mediator complex subunit 24;Mediator of RNA polymerase II transcription subunit 24;Thyroid hormone receptor-associated protein 4;Thyroid hormone receptor-associated protein complex 100 kDa component;Mediator complex subunit 24;Mediator of RNA polymerase II transcription subunit 24;Thyroid hormone receptor-associated protein 4;Thyroid hormone receptor-associated protein complex 100 kDa component	2.76e-169
D11Ertd307e	S	871	IPI00165717	Class I	0.942954	DANILSSPTDRSM	1.61	Positive	1.61	-0.65	1.85	-0.55	1.18	NaN	1.61	-0.74	31.7	NaN	40.1	35.9	Positive	1.54	0.31	1.71	0.14	1.37	0.47	NaN	NaN	-10	-38.9	NaN	-24.4	259.56	Q99K74-1;Q99K74;Q99K74-2;A6PW47	IPI00165717;IPI00857417	871	IPI00165717	Isoform 1 of Mediator of RNA polymerase II transcription subunit 24;Mediator complex subunit 24	_IIS(ph)SSDDDANIISS(ph)PTDR_	D11Ertd307e;Med24;Thrap4;Trap100;D11Ertd307e;Med24;Thrap4;Trap100;RP23-395E10.5-010	Mediator complex subunit 24;Mediator of RNA polymerase II transcription subunit 24;Thyroid hormone receptor-associated protein 4;Thyroid hormone receptor-associated protein complex 100 kDa component;Mediator complex subunit 24;Mediator of RNA polymerase II transcription subunit 24;Thyroid hormone receptor-associated protein 4;Thyroid hormone receptor-associated protein complex 100 kDa component	2.76e-169
D12Ertd551e	S	660	IPI00266942	Class I	0.96483	HRDLGRSSSSLLA	-1.55	Negative	-1.41	0.99	-1.45	0.99	-1.35	0.26	-1.41	0.99	49.8	16.7	49.5	49.5	Negative	-1.72	0.96	-1.66	0.8	-2.05	1.23	-1.72	0.96	42.7	57.3	48.5	48.5	271.86	Q3TZZ7-1;Q3TZZ7;Q3TZZ7-2	IPI00266942;IPI00828672	660	IPI00266942	Isoform 1 of Extended synaptotagmin-2;Isoform 2 of Extended synaptotagmin-2	_DIGRS(ph)SSS(ph)IIASPSHIAAK_	D12Ertd551e;Esyt2;Fam62b;D12Ertd551e;Esyt2;Fam62b	Extended synaptotagmin-2;Extended synaptotagmin-2	1.05e-261
D12Ertd551e	S	661	IPI00266942	Class I	0.877615	RDLGRSSSSLLAS	-1.39	Negative	-1.31	0.62	-1.06	0.62	-1.31	0.5	-1.46	0.68	34.8	29.3	37.6	34.8	Negative	-1.66	0.9	-1.07	0.17	-1.66	0.9	-1.7	0.97	11.2	46.6	49	46.6	271.86	Q3TZZ7-1;Q3TZZ7;Q3TZZ7-2	IPI00266942;IPI00828672	661	IPI00266942	Isoform 1 of Extended synaptotagmin-2;Isoform 2 of Extended synaptotagmin-2	_SS(ph)SS(ph)IIASPSHIAAK_	D12Ertd551e;Esyt2;Fam62b;D12Ertd551e;Esyt2;Fam62b	Extended synaptotagmin-2;Extended synaptotagmin-2	1.05e-261
D13Wsu64e	S	739	IPI00620564	Class I	1	QNTPPKSPQ____	1.04	Positive	0.98	-0.34	1.04	0.03	0.87	-0.38	0.98	-0.34	-2.3	23.1	21.1	21.1	Positive	1.1	0.24	1.06	0.23	NaN	NaN	1.14	0.25	-17	NaN	-19.2	-18.1	152.54	Q6A0A2-1;Q6A0A2;Q6A0A2-2;Q6A0A2-3	IPI00620564;IPI00469235;IPI00831428	739	IPI00620564	Isoform 1 of La-related protein 4B;Isoform 2 of La-related protein 4B;Isoform 3 of La-related protein 4B	_EQNT(ph)PPKS(ph)PQ_	D13Wsu64e;Kiaa0217;Larp4b;Larp5;D13Wsu64e;Kiaa0217;Larp4b;Larp5;D13Wsu64e;Kiaa0217;Larp4b;Larp5	La ribonucleoprotein domain family member 4B;La ribonucleoprotein domain family member 5;La-related protein 4B;La-related protein 5;La ribonucleoprotein domain family member 4B;La ribonucleoprotein domain family member 5;La-related protein 4B;La-related protein 5;La ribonucleoprotein domain family member 4B;La ribonucleoprotein domain family member 5;La-related protein 4B;La-related protein 5	2.25e-13
D14Abb1e	S	339	IPI00137113	Class I	0.999993	SPLRSNSFNADRN	2.86	Positive	2.44	-0.96	NaN	NaN	2.44	-0.96	NaN	NaN	NaN	48.4	NaN	48.4	Positive	3.28	0.08	NaN	NaN	3.28	0.08	NaN	NaN	NaN	-6.1	NaN	-6.1	168.31	Q69ZR9	IPI00137113;IPI00669506	339	IPI00137113	retinoblastoma-associated protein 140 isoform 2;Uncharacterized protein C3orf63 homolog	_SNS(ph)FNADRNIDK_	D14Abb1e;Kiaa1105	Uncharacterized protein C3orf63 homolog	8.94e-29
D14Abb1e	S	653	IPI00137113	Class I	1	FGKRNNSRDETTE	2.11	Positive	1.44	-0.09	2.11	-0.52	0.77	0.34	NaN	NaN	30.4	-26.9	NaN	1.7	Positive	3.97	-0.05	NaN	NaN	NaN	NaN	3.97	-0.05	NaN	NaN	3.7	3.7	182.35	Q69ZR9	IPI00137113;IPI00669506	653	IPI00137113	retinoblastoma-associated protein 140 isoform 2;Uncharacterized protein C3orf63 homolog	_RNNS(ph)RDETTEPEQQK_	D14Abb1e;Kiaa1105	Uncharacterized protein C3orf63 homolog	7.34e-13
D15Mit260	S	305	IPI00411026	Class I	0.999998	PAPRKASESSALT	3.12	Positive	3.36	-2.45	NaN	NaN	3.36	-2.45	NaN	NaN	NaN	81.6	NaN	81.6	Positive	2.89	-1.59	NaN	NaN	NaN	NaN	2.89	-1.59	NaN	NaN	66.7	66.7	155.49	Q8BGT6-1;Q8BGT6;Q3V2Z9;Q3V475	IPI00411026	305	IPI00411026	Isoform 1 of MICAL-like protein 1	_KAS(ph)ESSAIT(ph)PPTPRPR_	D15Mit260;Kiaa1668;Micall1;Mirab13	MICAL-like protein 1;Molecule interacting with Rab13;Putative uncharacterized protein	2.24e-19
D15Mit260	T	311	IPI00411026	Class I	0.999999	SESSALTPPTPRP	2.89	Positive	-0.05	-1.63	-3.45	-0.82	3.36	-2.45	NaN	NaN	-76.1	81.6	NaN	62.4	Positive	2.89	-1.59	NaN	NaN	NaN	NaN	2.89	-1.59	NaN	NaN	66.7	66.7	155.49	Q8BGT6-1;Q8BGT6;Q3V2Z9;Q3V475	IPI00411026	311	IPI00411026	Isoform 1 of MICAL-like protein 1	_ASESSAIT(ph)PPT(ph)PRPR_	D15Mit260;Kiaa1668;Micall1;Mirab13	MICAL-like protein 1;Molecule interacting with Rab13;Putative uncharacterized protein	2.24e-19
D19Ertd721e	S	200	IPI00123589	Class I	0.966	PGPVPSSPSQEPP	1.87	Positive	2.26	-0.51	2.26	0.12	1.49	-0.51	2.65	-1.15	-8.6	29.8	54.9	29.8	Positive	1.15	0.77	0.43	0.77	2.66	0.16	1.15	0.77	-70	-11.5	-70.3	-70	171.58	Q922Y1	IPI00123589	200	IPI00123589	UBX domain-containing protein 1	_SSPPATDPGPVPSS(ph)PSQEPPTKR_	D19Ertd721e;Saks1;Ubxn1	Protein 2B28;SAPK substrate protein 1;UBA/UBX 33.3 kDa protein;UBX domain-containing protein 1	2.06e-08
D1Bwg0491e	S	1511	IPI00850325	Class I	0.999917	STTRHSSEDSDIT	2.24	Positive	2.17	-0.29	1.98	0.4	2.17	-0.29	2.25	-0.39	-31.8	18.3	23.4	18.3	Positive	2.28	-0.09	2.24	-0.09	2.28	0.09	3.61	-0.19	6.3	-6.5	12.5	6.3	313.04	O70472;A4VCH7;Q9CSR0	IPI00850325;IPI00118333	1511	IPI00850325	similar to transmembrane protein 131;transmembrane protein 131	_HSS(ph)EDSDITSIIEAMDK_	D1Bwg0491e;Kiaa0257;Rw1;Tmem131	Protein RW1;Transmembrane protein 131;Tmem131 protein;Putative uncharacterized protein	2.54e-99
D1Bwg0491e	S	1514	IPI00850325	Class I	1	RHSSEDSDITSLI	2.09	Positive	2.09	-0.36	1.82	-0.25	2.36	-0.47	NaN	NaN	16	27.8	NaN	21.9	Positive	2	0.28	1.5	0.54	2.5	0.01	NaN	NaN	-45.8	-0.5	NaN	-23.2	313.04	O70472;A4VCH7;Q9CSR0	IPI00850325;IPI00118333	1514	IPI00850325	similar to transmembrane protein 131;transmembrane protein 131	_HSS(ph)EDS(ph)DITSIIEAMDK_	D1Bwg0491e;Kiaa0257;Rw1;Tmem131	Protein RW1;Transmembrane protein 131;Tmem131 protein;Putative uncharacterized protein	2.54e-99
D1Bwg0491e	S	1774	IPI00850325	Class I	0.978419	TSPTPASPSLPTA	3.67	Positive	3.83	-0.77	3.83	-0.77	NaN	NaN	NaN	NaN	41.3	NaN	NaN	41.3	Positive	3.52	-0.48	3.52	-0.48	NaN	NaN	NaN	NaN	28.3	NaN	NaN	28.3	101.5	O70472;A4VCH7;Q9CSR0	IPI00850325;IPI00118333	1774	IPI00850325	similar to transmembrane protein 131;transmembrane protein 131	_QRQT(ph)SPTPAS(ph)PSIPTAPCPFTSR_	D1Bwg0491e;Kiaa0257;Rw1;Tmem131	Protein RW1;Transmembrane protein 131;Tmem131 protein;Putative uncharacterized protein	9.81e-08
D1Bwg0491e	S	1838	IPI00850325	Class I	0.999913	AAGYDKSPGGNGF	2.66	Positive	2.56	-0.15	2.56	-0.15	NaN	NaN	NaN	NaN	9.8	NaN	NaN	9.8	Positive	2.75	0.21	2.75	0.21	NaN	NaN	NaN	NaN	-15.3	NaN	NaN	-15.3	97.346	O70472;A4VCH7;Q9CSR0	IPI00850325;IPI00118333	1838	IPI00850325	similar to transmembrane protein 131;transmembrane protein 131	_NGNPTFAAVAAGYDKS(ph)PGGNGFAK_	D1Bwg0491e;Kiaa0257;Rw1;Tmem131	Protein RW1;Transmembrane protein 131;Tmem131 protein;Putative uncharacterized protein	6.13e-12
D2Bwg0891e	S	117	IPI00133616	Class I	0.997715	TTSRTSSLSSDSS	2.21	Positive	1.91	-0.96	NaN	NaN	1.91	-0.96	NaN	NaN	NaN	48.7	NaN	48.7	Positive	2.45	-0.41	NaN	NaN	2.21	-0.24	2.69	-0.59	NaN	15.2	33.6	24.4	107.17	Q9CRD4;Q330P7	IPI00133616	117	IPI00133616	Dysbindin domain-containing protein 2	_TSS(ph)ISSDSSNIR_	D2Bwg0891e;Dbndd2;RP23-140D14.3-001	Dysbindin domain-containing protein 2;Dysbindin (Dystrobrevin binding protein 1) domain containing 2;SCF apoptosis response protein 1	4.73e-07
D3Wsu161e	S	256	IPI00340860	Class I	1	RTASEGSEAETPE	-2.69	Negative	-2.14	1.64	-3.49	1.64	-2.14	1.75	0.23	-0.14	67.9	70.4	9.5	67.9	Negative	-2.7	0.89	-2.7	-0.4	-4.83	3.86	-2.69	0.89	-31.9	93.1	46.2	46.2	266.45	Q05CL8-1;Q05CL8;A3KML4	IPI00340860	256	IPI00340860	Isoform 1 of La-related protein 7	_TAS(ph)EGS(ph)EAETPEAPKQPAK_	D3Wsu161e;Larp7	La ribonucleoprotein domain family member 7;La-related protein 7;Larp7 protein	4.47e-36
D4Wsu132e	S	517	IPI00227238	Class I	0.981778	KPKKRKSTEDGSH	2.24	Positive	1.58	-0.67	NaN	NaN	1.58	-0.67	NaN	NaN	NaN	36.9	NaN	36.9	Positive	2.58	0.11	NaN	NaN	2.24	0.58	2.92	-0.37	NaN	-49.6	22.4	-13.6	160.27	B1AX39-1;B1AX39;B1AX39-3	IPI00227238;IPI00112298	517	IPI00227238	Isoform 1 of Zinc finger CCHC domain-containing protein 7;Isoform 3 of Zinc finger CCHC domain-containing protein 7	_RKS(ph)TEDGSHDDIFIIK_	D4Wsu132e;Zcchc7;D4Wsu132e;Zcchc7	Zinc finger CCHC domain-containing protein 7;Zinc finger CCHC domain-containing protein 7	3.85e-22
D5Bwg0860e	S	86	IPI00762081	Class I	0.915636	AWRTPPSPGSPLP	2.61	Positive	3.08	-0.59	NaN	NaN	3.08	-0.59	NaN	NaN	NaN	33.7	NaN	33.7	Positive	2.06	0.36	1.52	0.84	2.61	-0.12	NaN	NaN	-79.3	7.7	NaN	-35.8	94.192	Q9D394-2;Q9D394;Q9D394-4	IPI00762081;IPI00761269	86	IPI00762081	Isoform 2 of Protein RUFY3;Isoform 4 of Protein RUFY3	_TPPS(ph)PGS(ph)PIPFIIISYPSGGSGGGGK_	D5Bwg0860e;Ripx;Rufy3;D5Bwg0860e;Ripx;Rufy3	Protein RUFY3;Rap2-interacting protein x;Single axon-regulated protein;Protein RUFY3;Rap2-interacting protein x;Single axon-regulated protein	2.65e-12
D5Bwg0860e	S	89	IPI00762081	Class I	0.977744	TPPSPGSPLPFLL	2.48	Positive	3.06	-0.47	NaN	NaN	3.06	-0.47	NaN	NaN	NaN	27.8	NaN	27.8	Positive	2.1	0.37	1.73	0.66	2.48	0.07	NaN	NaN	-58.2	-5.1	NaN	-31.7	94.192	Q9D394-2;Q9D394;Q9D394-4	IPI00762081;IPI00761269	89	IPI00762081	Isoform 2 of Protein RUFY3;Isoform 4 of Protein RUFY3	_TPPS(ph)PGS(ph)PIPFIIISYPSGGSGGGGK_	D5Bwg0860e;Ripx;Rufy3;D5Bwg0860e;Ripx;Rufy3	Protein RUFY3;Rap2-interacting protein x;Single axon-regulated protein;Protein RUFY3;Rap2-interacting protein x;Single axon-regulated protein	2.65e-12
D5Ertd579e	S	163	IPI00675293	Class I	0.997805	SPEEELSPTAKDQ	1.28	Positive	1.34	-0.48	1.34	-0.11	1.46	-0.59	1.09	-0.48	7.6	33.4	28.5	28.5	Positive	1.25	0.32	1.28	0.48	1.23	0.16	NaN	NaN	-39	-11.8	NaN	-25.4	213.99	Q80U59-1;Q80U59;B9EKS3;Q80U59-2	IPI00675293;IPI00475137;IPI00808101	163	IPI00675293	Isoform 1 of Uncharacterized protein KIAA0232;141 kDa protein;Isoform 2 of Uncharacterized protein KIAA0232	_KIEGS(ph)PSPEEEIS(ph)PTAK_	D5Ertd579e;Kiaa0232;mCG_7090;D5Ertd579e;Kiaa0232	Uncharacterized protein KIAA0232;D5Ertd579e protein;MCG7090, isoform CRA_b;Uncharacterized protein KIAA0232	5.18e-08
D6Wsu116e	S	832	IPI00468516	Class I	0.927942	TDSRPKSTGVFQD	2.31	Positive	2.22	-0.42	2.54	-1.29	2.16	-0.41	2.22	-0.42	59.1	24.9	25.1	25.1	Positive	2.39	0.01	2.1	0.17	2.39	0.01	3.26	-0.05	-12.8	-0.8	3.7	-0.8	176.32	Q6PGL7-1;Q6PGL7;Q8BRP9;Q9CT54;Q6PGL7-2	IPI00468516;IPI00886310	832	IPI00468516	Isoform 1 of Protein FAM21;Isoform 2 of Protein FAM21	_S(ph)TGVFQDEEIIFSHK_	D6Wsu116e;Fam21;Kiaa0592;D6Wsu116e;Fam21;Kiaa0592	WASH complex subunit FAM21;Putative uncharacterized protein;WASH complex subunit FAM21	4.38e-32
D6Wsu116e	T	833	IPI00468516	Class I	0.956592	DSRPKSTGVFQDE	2.31	Positive	2.22	-0.44	2.54	-1.29	1.66	-0.44	2.22	-0.42	59.1	26.2	25.1	26.2	Positive	2.39	0.01	2.1	0.17	2.39	0.01	3.26	-0.05	-12.8	-0.8	3.7	-0.8	176.32	Q6PGL7-1;Q6PGL7;Q8BRP9;Q9CT54;Q6PGL7-2	IPI00468516;IPI00886310	833	IPI00468516	Isoform 1 of Protein FAM21;Isoform 2 of Protein FAM21	_ST(ph)GVFQDEEIIFSHK_	D6Wsu116e;Fam21;Kiaa0592;D6Wsu116e;Fam21;Kiaa0592	WASH complex subunit FAM21;Putative uncharacterized protein;WASH complex subunit FAM21	4.38e-32
D830050J10Rik	S	27	IPI00475214	Class I	0.99939	PHGRTVSPVAYLR	8.09	Positive	8.06	0.27	8.06	0.27	NaN	NaN	NaN	NaN	-20.2	NaN	NaN	-20.2	Positive	8.12	0.48	8.12	0.48	NaN	NaN	NaN	NaN	-39.4	NaN	NaN	-39.4	55.864	Q8C6X7;Q8C3L4	IPI00475214;IPI00225094	27	IPI00475214	Putative uncharacterized protein;Putative uncharacterized protein	_TVS(ph)PVAYIREPGSAGSR_	D830050J10Rik;Raf1;D830050J10Rik;Raf1	Putative uncharacterized protein;Putative uncharacterized protein	0.00559149
D8Ertd457e	S	421	IPI00453800	Class I	1	LSPEIRSPAGSPE	1.92	Positive	1.65	-0.61	2.52	-0.46	0.79	-0.76	NaN	NaN	27.3	40.8	NaN	34.1	Positive	2.3	0.07	3.28	-0.11	1.33	0.24	NaN	NaN	7.3	-18.1	NaN	-5.4	199.85	Q8K327	IPI00453800;IPI00830307	421	IPI00453800	Zinc finger protein 828;71 kDa protein	_RPGPPIS(ph)PEIRS(ph)PAGS(ph)PEIK_	D8Ertd457e;Kiaa1802;Zfp828;Znf828	Zinc finger protein 828	1.42e-70
Dab2ip	S	1031	IPI00420622	Class I	0.999999	HRDRLRSKEELSQ	4.19	Positive	3.25	-0.64	NaN	NaN	3.25	-0.64	NaN	NaN	NaN	36	NaN	36	Positive	5.13	-0.29	5.13	-0.29	NaN	NaN	NaN	NaN	18.1	NaN	NaN	18.1	106.29	Q3UHC7-1;Q3UHC7;A5X2X2;B7ZD30;A2AUX3;A2AUX5;Q3UHC7-2;Q3U2G7;B7ZD29;A2AUX4;Q6Y636	IPI00420622;IPI00928363;IPI00928180;IPI00751421;IPI00753148;IPI00874555;IPI00928038;IPI00753690	1031;909	IPI00420622;IPI00928363	Isoform 1 of Disabled homolog 2-interacting protein;Disabled homolog 2 (Drosophila) interacting protein;Disabled homolog 2 (Drosophila) interacting protein;disabled homolog 2 interacting protein isoform 3;Isoform 2 of Disabled homolog 2-interacting protein	_IRS(ph)KEEISQAEK_	Dab2ip;Kiaa1743;Dab2ip;RP23-4L24.1-010;Dab2ip;RP23-4L24.1-002;Dab2ip;RP23-4L24.1-004;Dab2ip;Kiaa1743;Dab2ip;Dab2ip;RP23-4L24.1-009;Dab2ip;RP23-4L24.1-003	Disabled homolog 2-interacting protein;Disabled 2 interacting protein long form;Disabled homolog 2 (Drosophila) interacting protein;Disabled homolog 2 (Drosophila) interacting protein;Disabled homolog 2 (Drosophila) interacting protein;Disabled homolog 2-interacting protein;Putative uncharacterized protein;Disabled homolog 2 (Drosophila) interacting protein;Disabled homolog 2 (Drosophila) interac…	2.21e-05
Dab2ip	S	702	IPI00420622	Class I	0.999912	DFTRLPSPTPENK	1.25	Positive	1.25	-0.57	1.25	-0.09	1.28	-0.59	1.23	-0.57	6.1	33.5	32.4	32.4	Positive	1.34	0.13	1.16	-0.05	NaN	NaN	1.51	0.31	3.6	NaN	-24.4	-10.4	147.75	Q3UHC7-1;Q3UHC7;A5X2X2;Q3UHC7-3;B7ZD30;A2AUX3;A2AUX5;Q3UHC7-2;Q3U2G7;B7ZD29;A2AUX4;Q6Y636	IPI00420622;IPI00755543;IPI00928363;IPI00928180;IPI00751421;IPI00753148;IPI00874555;IPI00928038;IPI00753690	702;580	IPI00420622;IPI00928363	Isoform 1 of Disabled homolog 2-interacting protein;Isoform 3 of Disabled homolog 2-interacting protein;Disabled homolog 2 (Drosophila) interacting protein;Disabled homolog 2 (Drosophila) interacting protein;disabled homolog 2 interacting protein isoform 3	_IPS(ph)PTPENK_	Dab2ip;Kiaa1743;Dab2ip;Kiaa1743;Dab2ip;RP23-4L24.1-010;Dab2ip;RP23-4L24.1-002;Dab2ip;RP23-4L24.1-004;Dab2ip;Kiaa1743;Dab2ip;Dab2ip;RP23-4L24.1-009;Dab2ip;RP23-4L24.1-003	Disabled homolog 2-interacting protein;Disabled 2 interacting protein long form;Disabled homolog 2-interacting protein;Disabled homolog 2 (Drosophila) interacting protein;Disabled homolog 2 (Drosophila) interacting protein;Disabled homolog 2 (Drosophila) interacting protein;Disabled homolog 2-interacting protein;Putative uncharacterized protein;Disabled homolog 2 (Drosophila) interacting protein;…	1.75e-08
Dab2ip	S	728	IPI00420622	Class I	0.963878	SPARSSSYSEANE	1.46	Positive	1.37	-0.47	NaN	NaN	1.37	-0.47	NaN	NaN	NaN	27.7	NaN	27.7	Positive	1.56	0.13	1.56	0.13	NaN	NaN	NaN	NaN	-9.4	NaN	NaN	-9.4	132.74	Q3UHC7-1;Q3UHC7;A5X2X2;Q3UHC7-3;B7ZD30;A2AUX3;A2AUX5;Q3UHC7-2;Q3U2G7;B7ZD29;A2AUX4;Q6Y636;B7ZD31;Q52KF5	IPI00420622;IPI00755543;IPI00928363;IPI00928180;IPI00751421;IPI00753148;IPI00874555;IPI00928038;IPI00753690;IPI00928139	728;606	IPI00420622;IPI00928363	Isoform 1 of Disabled homolog 2-interacting protein;Isoform 3 of Disabled homolog 2-interacting protein;Disabled homolog 2 (Drosophila) interacting protein;Disabled homolog 2 (Drosophila) interacting protein;disabled homolog 2 interacting protein isoform 3	_SSS(ph)YSEANEPDIQMANGSK_	Dab2ip;Kiaa1743;Dab2ip;Kiaa1743;Dab2ip;RP23-4L24.1-010;Dab2ip;RP23-4L24.1-002;Dab2ip;RP23-4L24.1-004;Dab2ip;Kiaa1743;Dab2ip;Dab2ip;RP23-4L24.1-009;Dab2ip;RP23-4L24.1-003;Dab2ip;RP23-4L24.1-012	Disabled homolog 2-interacting protein;Disabled 2 interacting protein long form;Disabled homolog 2-interacting protein;Disabled homolog 2 (Drosophila) interacting protein;Disabled homolog 2 (Drosophila) interacting protein;Disabled homolog 2 (Drosophila) interacting protein;Disabled homolog 2-interacting protein;Putative uncharacterized protein;Disabled homolog 2 (Drosophila) interacting protein;…	3.37e-13
Dab2ip	S	992	IPI00420622	Class I	1	MHKQGPSPVSPNA	2.19	Positive	2.17	-0.89	2.17	-1.08	2.06	-0.76	2.19	-0.89	52.6	41	46.2	46.2	Positive	2.41	-0.12	2.23	0	NaN	NaN	2.58	-0.23	0.1	NaN	14.7	7.4	151.99	Q3UHC7-1;Q3UHC7;A5X2X2;B7ZD30;A2AUX3;A2AUX5;Q3UHC7-2;Q3U2G7;B7ZD29;A2AUX4;Q6Y636	IPI00420622;IPI00928363;IPI00928180;IPI00751421;IPI00753148;IPI00874555;IPI00928038;IPI00753690	992;870	IPI00420622;IPI00928363	Isoform 1 of Disabled homolog 2-interacting protein;Disabled homolog 2 (Drosophila) interacting protein;Disabled homolog 2 (Drosophila) interacting protein;disabled homolog 2 interacting protein isoform 3;Isoform 2 of Disabled homolog 2-interacting protein	_QGPS(ph)PVS(ph)PNAIDR_	Dab2ip;Kiaa1743;Dab2ip;RP23-4L24.1-010;Dab2ip;RP23-4L24.1-002;Dab2ip;RP23-4L24.1-004;Dab2ip;Kiaa1743;Dab2ip;Dab2ip;RP23-4L24.1-009;Dab2ip;RP23-4L24.1-003	Disabled homolog 2-interacting protein;Disabled 2 interacting protein long form;Disabled homolog 2 (Drosophila) interacting protein;Disabled homolog 2 (Drosophila) interacting protein;Disabled homolog 2 (Drosophila) interacting protein;Disabled homolog 2-interacting protein;Putative uncharacterized protein;Disabled homolog 2 (Drosophila) interacting protein;Disabled homolog 2 (Drosophila) interac…	2.28e-14
Dab2ip	S	995	IPI00420622	Class I	1	QGPSPVSPNALDR	2.06	Positive	1.94	-0.73	1.94	-0.41	1.84	-0.73	2.11	-0.73	24.9	39.8	39.9	39.8	Positive	2.72	-0.53	2.02	-0.18	2.72	-1.22	4.29	-0.53	11.6	57.2	30.7	30.7	151.99	Q3UHC7-1;Q3UHC7;A5X2X2;B7ZD30;A2AUX3;A2AUX5;Q3UHC7-2;Q3U2G7;B7ZD29;A2AUX4;Q6Y636	IPI00420622;IPI00928363;IPI00928180;IPI00751421;IPI00753148;IPI00874555;IPI00928038;IPI00753690	995;873	IPI00420622;IPI00928363	Isoform 1 of Disabled homolog 2-interacting protein;Disabled homolog 2 (Drosophila) interacting protein;Disabled homolog 2 (Drosophila) interacting protein;disabled homolog 2 interacting protein isoform 3;Isoform 2 of Disabled homolog 2-interacting protein	_QGPS(ph)PVS(ph)PNAIDR_	Dab2ip;Kiaa1743;Dab2ip;RP23-4L24.1-010;Dab2ip;RP23-4L24.1-002;Dab2ip;RP23-4L24.1-004;Dab2ip;Kiaa1743;Dab2ip;Dab2ip;RP23-4L24.1-009;Dab2ip;RP23-4L24.1-003	Disabled homolog 2-interacting protein;Disabled 2 interacting protein long form;Disabled homolog 2 (Drosophila) interacting protein;Disabled homolog 2 (Drosophila) interacting protein;Disabled homolog 2 (Drosophila) interacting protein;Disabled homolog 2-interacting protein;Putative uncharacterized protein;Disabled homolog 2 (Drosophila) interacting protein;Disabled homolog 2 (Drosophila) interac…	2.28e-14
Dap	S	2	IPI00128975	Class I	1	_____MSSPPEGK	1.95	Positive	1.95	-3.43	1.95	-3.43	2.65	-4.27	1.37	-3.29	90.7	94.8	89.8	90.7	Positive	1.96	-1.9	2.2	-2.04	1.72	-1.76	NaN	NaN	75.7	70.5	NaN	73.1	101.53	Q91XC8;Q3U706	IPI00128975	2	IPI00128975	Death-associated protein 1	_(ac)S(ph)S(ph)PPEGKIETK_	Dap;mCG_4150	Death-associated protein 1;Death-associated protein;Putative uncharacterized protein	0.000274524
Dap	S	3	IPI00128975	Class I	1	____MSSPPEGKL	1.66	Positive	1.62	-3.17	1.9	-3.26	1.39	-2.98	1.62	-3.17	89.6	87.3	88.9	88.9	Positive	1.71	-1.85	1.93	-2.18	1.71	-1.85	1.5	-1.46	78	72.2	63.6	72.2	101.53	Q91XC8;Q3U706	IPI00128975	3	IPI00128975	Death-associated protein 1	_(ac)S(ph)S(ph)PPEGKIETK_	Dap;mCG_4150	Death-associated protein 1;Death-associated protein;Putative uncharacterized protein	0.000274524
Daxx	S	516	IPI00652304	Class I	1	FFHRRNSEPAEGL	1.07	Positive	1.07	-0.31	NaN	NaN	1.11	-0.28	1.03	-0.33	NaN	17.7	20.5	19.1	Positive	1.09	0.1	NaN	NaN	0.89	0.02	1.29	0.18	NaN	-1.7	-13.3	-7.5	168.22	O35613;A1A558;Q3U0Z3;Q3UIV3;Q3UKR0;Q5XLA9;Q5XLB0;Q5XW53;Q5XW54;Q5XW55;Q5XW56;Q5XW57;Q5XW58;Q5XW59	IPI00652304	516	IPI00652304	Fas death domain-associated protein	_RNS(ph)EPAEGIRTPEGQQK_	Daxx;mCG_22998	Daxx;Death domain-associated protein 6;Daxx protein;Putative uncharacterized protein;Fas death domain-associated protein;Death domain-associated protein;Death-domain associated protein	2.47e-19
Dbr1	S	520	IPI00395065	Class I	1	FPLKRLSDEHEPE	1.11	Positive	1.05	0.38	NaN	NaN	0.88	0.22	1.22	0.55	NaN	-16.2	-46.5	-31.3	Positive	1.11	0.64	NaN	NaN	1.11	0.64	NaN	NaN	NaN	-56.1	NaN	-56.1	114.82	Q923B1;Q8BP51	IPI00395065	520	IPI00395065	Lariat debranching enzyme	_RIS(ph)DEHEPEQR_	Dbr1	Lariat debranching enzyme;Putative uncharacterized protein	1.62e-10
Dcamkl1	S	330	IPI00468380	Class I	0.999394	TPRSGKSPSPSPT	-1.36	Negative	-1.36	1.39	-1.36	1.39	-1.7	1.83	-1	1.15	61.7	71.8	55	61.7	Negative	-1.21	0.94	-1.77	1.42	-0.64	0.46	NaN	NaN	62.6	27.4	NaN	50.6	176.91	Q9JLM8-1;Q9JLM8;A3KN70;Q8CCN4;Q8CHG1;Q9JLM7;Q3UGP0;Q80VB6;Q8BRN4;Q8VDT3;Q1EDH1;Q8BQN2;Q9JLM6	IPI00468380;IPI00119762;IPI00856810;IPI00474418;IPI00881493	330	IPI00468380	Isoform 1 of Serine/threonine-protein kinase DCLK1;Double cortin and calcium/calmodulin-dependent protein kinase-like 1, isoform CRA_c;Putative uncharacterized protein;Putative uncharacterized protein;doublecortin-like kinase 1 isoform 2	_SGKS(ph)PS(ph)PSPTS(ph)PGSIRK_	Dcamkl1;Dclk;Dclk1;mKIAA0369;Dcamkl1;Dcl;Dclk1;mCG_126612;Dcamkl1;Dclk1;mCG_126612;Dcamkl1;Dclk1;Cpg16;Dcamkl1;Dclk1	Doublecortin-like and CAM kinase-like 1;Doublecortin-like kinase 1;Serine/threonine-protein kinase DCLK1;Dclk1 protein;Putative uncharacterized protein;MKIAA0369 protein;Double cortin and calcium/calmodulin-dependent protein kinase-like 1, isoform CRA_c;Doublecortin-like protein;Putative uncharacterized protein;Dclk1 protein;Double cortin and calcium/calmodulin-dependent protein kinase-like 1, is…	2.06e-18
Dcamkl1	S	332	IPI00468380	Class I	0.999591	RSGKSPSPSPTSP	-0.99	Negative	-0.98	0.71	-1.18	1.18	-0.98	0.71	-0.68	0.4	56	39	24.4	39	Negative	-1	0.83	-1.37	1.22	-1	0.83	-0.55	0.71	57	43.8	38.8	43.8	176.91	Q9JLM8-1;Q9JLM8;A3KN70;Q8CCN4;Q8CHG1;Q9JLM7;Q3UGP0;Q80VB6;Q8BRN4;Q8VDT3;Q1EDH1;Q8BQN2;Q9JLM6	IPI00468380;IPI00119762;IPI00856810;IPI00474418;IPI00881493	332	IPI00468380	Isoform 1 of Serine/threonine-protein kinase DCLK1;Double cortin and calcium/calmodulin-dependent protein kinase-like 1, isoform CRA_c;Putative uncharacterized protein;Putative uncharacterized protein;doublecortin-like kinase 1 isoform 2	_SPS(ph)PSPTSPGS(ph)IRK_	Dcamkl1;Dclk;Dclk1;mKIAA0369;Dcamkl1;Dcl;Dclk1;mCG_126612;Dcamkl1;Dclk1;mCG_126612;Dcamkl1;Dclk1;Cpg16;Dcamkl1;Dclk1	Doublecortin-like and CAM kinase-like 1;Doublecortin-like kinase 1;Serine/threonine-protein kinase DCLK1;Dclk1 protein;Putative uncharacterized protein;MKIAA0369 protein;Double cortin and calcium/calmodulin-dependent protein kinase-like 1, isoform CRA_c;Doublecortin-like protein;Putative uncharacterized protein;Dclk1 protein;Double cortin and calcium/calmodulin-dependent protein kinase-like 1, is…	2.06e-18
Dcamkl1	S	334	IPI00468380	Class I	0.962819	GKSPSPSPTSPGS	-1.14	Negative	-1.25	2.01	NaN	NaN	-1.25	2.01	NaN	NaN	NaN	75.1	NaN	75.1	Negative	-1.02	1.2	-1.02	1.2	NaN	NaN	NaN	NaN	56.4	NaN	NaN	56.4	176.91	Q9JLM8-1;Q9JLM8;A3KN70;Q8CCN4;Q8CHG1;Q9JLM7;Q3UGP0;Q80VB6;Q8BRN4;Q8VDT3;Q1EDH1;Q8BQN2;Q9JLM6	IPI00468380;IPI00119762;IPI00856810;IPI00474418;IPI00881493	334	IPI00468380	Isoform 1 of Serine/threonine-protein kinase DCLK1;Double cortin and calcium/calmodulin-dependent protein kinase-like 1, isoform CRA_c;Putative uncharacterized protein;Putative uncharacterized protein;doublecortin-like kinase 1 isoform 2	_SGKS(ph)PSPS(ph)PTS(ph)PGSIRK_	Dcamkl1;Dclk;Dclk1;mKIAA0369;Dcamkl1;Dcl;Dclk1;mCG_126612;Dcamkl1;Dclk1;mCG_126612;Dcamkl1;Dclk1;Cpg16;Dcamkl1;Dclk1	Doublecortin-like and CAM kinase-like 1;Doublecortin-like kinase 1;Serine/threonine-protein kinase DCLK1;Dclk1 protein;Putative uncharacterized protein;MKIAA0369 protein;Double cortin and calcium/calmodulin-dependent protein kinase-like 1, isoform CRA_c;Doublecortin-like protein;Putative uncharacterized protein;Dclk1 protein;Double cortin and calcium/calmodulin-dependent protein kinase-like 1, is…	2.06e-18
Dda1	S	33	IPI00896596	Class I	1	ASNRRPSVYLPTR	1.58	Positive	1.58	0.16	NaN	NaN	1.67	0.36	1.5	-0.05	NaN	-28.7	3.1	-12.8	Positive	1.97	0.15	NaN	NaN	2.48	0.4	1.46	-0.1	NaN	-31.6	6.8	-12.4	140.16	Q9D9Z5	IPI00896596;IPI00918894	33	IPI00896596	DET1- and DDB1-associated protein 1;11 kDa protein	_RPS(ph)VYIPTR_	Dda1	DET1- and DDB1-associated protein 1	1.83e-06
Ddi2	S	128	IPI00608021	Class I	0.971212	PGEMASSPQGLDN	1.57	Positive	1.68	-1.11	1.68	-1.11	NaN	NaN	NaN	NaN	53.6	NaN	NaN	53.6	Positive	1.45	-0.57	NaN	NaN	NaN	NaN	1.45	-0.57	NaN	NaN	32.6	32.6	157.83	A2ADY9	IPI00608021	128	IPI00608021	Protein DDI1 homolog 2	_TQAQHSSPGEM(ox)ASS(ph)PQGIDNPAIIR_	Ddi2	Protein DDI1 homolog 2	3.55e-09
Ddi2	S	194	IPI00608021	Class I	1	ERIRLFSADPFDL	2.63	Positive	2.51	-1.69	2.51	-1.69	NaN	NaN	NaN	NaN	69	NaN	NaN	69	Positive	2.74	1.03	2.74	1.03	NaN	NaN	NaN	NaN	-104.6	NaN	NaN	-104.6	103.21	A2ADY9	IPI00608021	194	IPI00608021	Protein DDI1 homolog 2	_IRIFS(ph)ADPFDIEAQAK_	Ddi2	Protein DDI1 homolog 2	8.67e-05
Dedaf	S	127	IPI00228573	Class I	0.99995	PPSEANSIQSANA	1.59	Positive	1.3	-0.59	1.3	-0.59	NaN	NaN	NaN	NaN	33.7	NaN	NaN	33.7	Positive	1.87	-0.76	1.87	-0.76	NaN	NaN	NaN	NaN	41	NaN	NaN	41	132.1	Q8CCI5	IPI00228573;IPI00757219	127	IPI00228573	RING1 and YY1-binding protein;25 kDa protein	_SDIIKDPPSEANS(ph)IQS(ph)ANATTK_	Dedaf;Rybp	Death effector domain-associated factor;RING1 and YY1-binding protein	1.47e-22
Dedaf	S	130	IPI00228573	Class I	0.999491	EANSIQSANATTK	1.59	Positive	1.3	-0.59	1.3	-0.59	NaN	NaN	NaN	NaN	33.7	NaN	NaN	33.7	Positive	1.87	-0.76	1.87	-0.76	NaN	NaN	NaN	NaN	41	NaN	NaN	41	132.1	Q8CCI5	IPI00228573;IPI00757219	130	IPI00228573	RING1 and YY1-binding protein;25 kDa protein	_SDIIKDPPSEANS(ph)IQS(ph)ANATTK_	Dedaf;Rybp	Death effector domain-associated factor;RING1 and YY1-binding protein	1.47e-22
def-3	S	743	IPI00279153	Class I	0.999986	GKRRNDSGDHSDH	1.89	Positive	2.26	-1.58	NaN	NaN	2.26	-1.58	NaN	NaN	NaN	66.6	NaN	66.6	Positive	1.8	-0.5	NaN	NaN	1.89	-0.6	1.71	-0.4	NaN	34.1	24.2	29.2	199.58	O88720;Q5DTS4;Q8R388;Q3TPF1;Q3ULB0;Q9CRY1	IPI00279153;IPI00656234	743	IPI00279153	Rbm6 protein;RNA binding motif protein 6 isoform b	_NDS(ph)GDHSDHMHYYQGK_	def-3;Rbm6;mCG_18871;mKIAA4015;Rbm6	RNA binding protein;MKIAA4015 protein;RNA binding motif protein 6, isoform CRA_a;Rbm6 protein;Putative uncharacterized protein	1.97e-11
Dennd1a	S	538	IPI00322415	Class I	0.962317	TLKESDSAEGDET	3.16	Positive	1.01	0.62	2.57	-0.01	-0.56	1.24	NaN	NaN	0.6	57.8	NaN	-68.1	Positive	4.17	-0.22	NaN	NaN	4.58	-0.13	3.76	-0.32	NaN	8.4	19.7	14.1	261.93	Q8K382;Q5DTW3;A2ALU3	IPI00322415;IPI00554939;IPI00757433	538;155	IPI00322415;IPI00757433	DENN domain-containing protein 1A;MKIAA1608 protein;DENN/MADD domain containing 1A	_TIKES(ph)DS(ph)AEGDETESPEQIVR_	Dennd1a;Dennd1a;mKIAA1608;Dennd1a;RP23-399K8.1-010	Connecdenn;DENN domain-containing protein 1A;MKIAA1608 protein;DENN/MADD domain containing 1A	1.72e-177
Dennd1b	S	632	IPI00953739	Class I	1	SPRKRVSSGGLTE	1.73	Positive	2.22	-0.88	2.22	-0.88	NaN	NaN	NaN	NaN	45.8	NaN	NaN	45.8	Positive	1.55	-0.82	1.91	-0.82	1.55	-1.15	1.2	-0.52	43.5	54.8	30.3	43.5	168.41	Q3U1T9-2;Q3U1T9;Q3U1T9-4	IPI00953739;IPI00654366;IPI00406984	632	IPI00953739	DENN/MADD domain containing 1B isoform 1;Isoform 2 of DENN domain-containing protein 1B;Isoform 4 of DENN domain-containing protein 1B	_RVS(ph)S(ph)GGITESIFIIK_	Dennd1b;Dennd1b	DENN domain-containing protein 1B;DENN domain-containing protein 1B	1.37e-14
Dennd1b	S	633	IPI00953739	Class I	0.999999	PRKRVSSGGLTES	1.55	Positive	1.47	-1.2	2.22	-0.88	0.72	-1.52	NaN	NaN	45.8	65	NaN	55.4	Positive	1.55	-0.82	1.91	-0.82	1.55	-1.15	1.2	-0.52	43.5	54.8	30.3	43.5	168.41	Q3U1T9-2;Q3U1T9;Q3U1T9-4	IPI00953739;IPI00654366;IPI00406984	633	IPI00953739	DENN/MADD domain containing 1B isoform 1;Isoform 2 of DENN domain-containing protein 1B;Isoform 4 of DENN domain-containing protein 1B	_RVS(ph)S(ph)GGITESIFIIK_	Dennd1b;Dennd1b	DENN domain-containing protein 1B;DENN domain-containing protein 1B	1.37e-14
Dennd4a	S	1282	IPI00938460	Class I	0.991809	PRDRLWSSPAFSP	2.9	Positive	2.87	-0.4	NaN	NaN	2.87	-0.4	NaN	NaN	NaN	24.1	NaN	24.1	Positive	2.93	-0.21	2.93	-0.01	3.99	-0.55	0.96	-0.21	0.9	31.8	13.3	13.3	203.04	Q3TZ11;Q8CBI8;Q5DTP4	IPI00938460;IPI00554827	1282	IPI00938460	DENN/MADD domain containing 4A;MKIAA4082 protein (Fragment)	_DRIWS(ph)SPAFSPTCPFR_	Dennd4a;AI115600;AI115600;Dennd4a;mKIAA4082	Putative uncharacterized protein;MKIAA4082 protein	1.12e-11
Dennd4c	S	1020	IPI00348488	Class I	0.999918	PTPEPQSPTEPPA	1.62	Positive	1.52	-0.54	1.72	-0.12	1.52	-0.54	1.37	-0.55	8.1	31.2	31.7	31.2	Positive	1.8	-0.14	1.51	0.04	1.8	-0.16	1.89	-0.14	-2.8	10.4	9.1	9.1	188.98	A2AJX5;A6H8H2;Q3U2K9;Q3U2Y9;A2AJX6	IPI00348488;IPI00855125	1020;228	IPI00348488;IPI00855125	DENN/MADD domain containing 4C;DENN/MADD domain containing 4C	_HIQPT(ph)PEPQS(ph)PTEPPAWGSSIVK_	Dennd4c;RP24-468M3.1-001;Dennd4c;RP24-468M3.1-003	DENN/MADD domain containing 4C;Dennd4c protein;Putative uncharacterized protein;DENN/MADD domain containing 4C	1.23e-63
Dennd4c	S	1036	IPI00348488	Class I	1	SIVKVPSGLFDTN	-1.77	Negative	-2.35	3.17	-1.76	2.23	-2.35	3.17	-2.77	3.63	78.7	88.9	91.9	88.9	Negative	-1.77	1.28	-1.77	1.12	-1.36	1.28	-1.78	1.71	53.9	58.7	69.4	58.7	110.44	A2AJX5;A6H8H2;Q3U2K9;Q3U2Y9;A2AJX6	IPI00348488;IPI00855125	1036;244	IPI00348488;IPI00855125	DENN/MADD domain containing 4C;DENN/MADD domain containing 4C	_VPS(ph)GIFDTNNR_	Dennd4c;RP24-468M3.1-001;Dennd4c;RP24-468M3.1-003	DENN/MADD domain containing 4C;Dennd4c protein;Putative uncharacterized protein;DENN/MADD domain containing 4C	2.46e-08
Dennd4c	S	1106	IPI00348488	Class I	0.844319	GMLLKKSSLDLNS	-1.38	Negative	-1.28	0.38	NaN	NaN	-1.28	0.38	NaN	NaN	NaN	23.1	NaN	23.1	Negative	-1.48	1.62	-10.07	10.54	-1.48	1.62	-1.17	0.51	99.9	67.5	29.9	67.5	141.07	A2AJX5;A6H8H2;Q3U2K9;Q3U2Y9	IPI00348488	1106	IPI00348488	DENN/MADD domain containing 4C	_KS(ph)SIDINSSEM(ox)AIMM(ox)GADAK_	Dennd4c;RP24-468M3.1-001	DENN/MADD domain containing 4C;Dennd4c protein;Putative uncharacterized protein	7.04e-21
Dennd4c	S	1145	IPI00348488	Class I	1	HVTRTHSFENVNC	-1.23	Negative	-1.23	1.5	NaN	NaN	-1.26	1.46	-1.21	1.54	NaN	63.6	65.5	64.6	Negative	-1.32	0.86	NaN	NaN	-1.06	1.12	-1.57	0.6	NaN	54.1	34.1	45.9	252.1	A2AJX5;A6H8H2;Q3U2K9;Q3U2Y9	IPI00348488	1145	IPI00348488	DENN/MADD domain containing 4C	_THS(ph)FENVNCHIADSR_	Dennd4c;RP24-468M3.1-001	DENN/MADD domain containing 4C;Dennd4c protein;Putative uncharacterized protein	5.97e-30
Dennd4c	S	1289	IPI00348488	Class I	1	SYMNLKSPLGSKS	2.55	Positive	3.27	-0.78	3.33	-1.96	3.27	-0.58	2.38	-0.78	74.2	33.2	41.7	41.7	Positive	2.45	-0.19	2.55	0.36	NaN	NaN	2.36	-0.74	-28.3	NaN	40.3	6	278.02	A2AJX5;A6H8H2;Q3U2K9;Q3U2Y9	IPI00348488	1289	IPI00348488	DENN/MADD domain containing 4C	_NIADEIESYMNIKS(ph)PIGS(ph)K_	Dennd4c;RP24-468M3.1-001	DENN/MADD domain containing 4C;Dennd4c protein;Putative uncharacterized protein	1.13e-47
Dennd5b	T	1062	IPI00845620	Class I	1	LGKQCRTPPQQKS	-1.68	Negative	-2.36	0.98	-2.36	0.98	NaN	NaN	NaN	NaN	49.2	NaN	NaN	49.2	Negative	-1	0.37	NaN	NaN	-1	0.37	NaN	NaN	NaN	22.4	NaN	22.4	160.75	A2RSQ0-1;A2RSQ0	IPI00845620	1062	IPI00845620	Isoform 1 of DENN domain-containing protein 5B	_QCRT(ph)PPQQK_	Dennd5b	DENN domain-containing protein 5B;Rab6IP1-like protein	1.8e-12
Depdc5	S	1295	IPI00417160	Class I	0.999621	YASRHSSFSRSFG	1.45	Positive	2.9	-3.77	2.9	-3.77	NaN	NaN	NaN	NaN	92.7	NaN	NaN	92.7	Positive	1.19	-1.82	1.14	-2.28	1.7	-1.82	1.19	-1.23	79.4	71.7	57.4	71.7	112.5	P61460;Q6GQV2	IPI00417160;IPI00881403;IPI00454061;IPI00918392	1295	IPI00417160	DEP domain-containing protein 5;180 kDa protein;DEP domain containing 5;Protein	_HSS(ph)FSRS(ph)FGGR_	Depdc5;Kiaa0645;Depdc5	DEP domain-containing protein 5;DEP domain containing 5	5.51e-09
Depdc6	S	265	IPI00749646	Class I	0.952773	TSFMSVSPSKEIK	1.05	Positive	1.13	-1.46	1.13	-1.46	1.1	1.7	1.48	-2.12	63.6	-225.5	77.1	63.6	Positive	1	-1.02	1	-1.24	0.95	-1.02	1.01	-0.86	57.5	50.7	44.7	50.7	149.31	Q570Y9-1;Q570Y9;B2ZRS3;B2ZRS5;B2ZRS6;Q570Y9-3;Q570Y9-2;B2ZRS7;B2ZRS8	IPI00749646;IPI00896693;IPI00652416;IPI00652239	265	IPI00749646	Isoform 1 of DEP domain-containing mTOR-interacting protein;Depdc6-002;Isoform 3 of DEP domain-containing mTOR-interacting protein;Isoform 2 of DEP domain-containing mTOR-interacting protein	_ST(ph)SFMSVS(ph)PSK_	Depdc6;Kiaa4200;Depdc6;Depdc6;Kiaa4200;Depdc6;Kiaa4200	DEP domain-containing mTOR-interacting protein;DEP domain-containing protein 6;Depdc6-001;Depdc6-002;DEP domain-containing mTOR-interacting protein;DEP domain-containing protein 6;DEP domain-containing mTOR-interacting protein;DEP domain-containing protein 6;Depdc6-003	2.6e-13
Dgat	S	244	IPI00130963	Class I	1	STGKKVSGAAAQQ	-1.33	Negative	-1.2	2.23	NaN	NaN	-1.08	2.11	-1.33	2.35	NaN	76.9	80.4	78.8	Negative	-1.36	1.23	NaN	NaN	-1.33	1.47	-1.39	0.98	NaN	63.9	49.4	57.9	115.54	Q9Z2A7;Q54AA6	IPI00130963	244	IPI00130963	Diacylglycerol O-acyltransferase 1	_KVS(ph)GAAAQQAVSYPDNITYR_	Dgat;Dgat1	Diacylglycerol O-acyltransferase 1;Diglyceride acyltransferase;Diacylglycerol acyltransferase	5.52e-14
Dgat	T	66	IPI00130963	Class I	0.939955	RDKDGRTSVGDGY	-1.45	Negative	-1.58	2.29	NaN	NaN	-1.45	2.19	-1.7	2.4	NaN	78.1	81.1	79.7	Negative	-1.18	1.45	-1.18	0.22	-1.65	1.89	-1.06	1.45	14.2	73.1	63.5	63.5	184.76	Q9Z2A7;Q54AA6	IPI00130963	66	IPI00130963	Diacylglycerol O-acyltransferase 1	_DKDGRT(ph)SVGDGYWDIR_	Dgat;Dgat1	Diacylglycerol O-acyltransferase 1;Diglyceride acyltransferase;Diacylglycerol acyltransferase	2.71e-40
Dgat	S	67	IPI00130963	Class I	0.999264	DKDGRTSVGDGYW	-1.42	Negative	-1.42	2.13	-1.01	1.1	-1.42	2.13	-1.64	2.41	53.4	77.2	81.1	77.2	Negative	-1.36	1.68	-1.25	1.56	-1.47	1.81	NaN	NaN	66	71.5	NaN	69	184.76	Q9Z2A7;Q54AA6	IPI00130963	67	IPI00130963	Diacylglycerol O-acyltransferase 1	_DGRTS(ph)VGDGYWDIR_	Dgat;Dgat1	Diacylglycerol O-acyltransferase 1;Diglyceride acyltransferase;Diacylglycerol acyltransferase	2.71e-40
Dhm2	S	1382	IPI00129132	Class I	0.99722	PDEADLSPQSFAM	1.29	Positive	1.2	-0.16	1.2	-0.16	NaN	NaN	NaN	NaN	10.4	NaN	NaN	10.4	Positive	1.37	0.21	1.37	0.21	NaN	NaN	NaN	NaN	-15.7	NaN	NaN	-15.7	160.52	P97789-1;P97789;P97789-2;P97789-3	IPI00129132;IPI00668938;IPI00677614	1382	IPI00129132	5'-3' exoribonuclease 1;Isoform 2 of 5'-3' exoribonuclease 1;Isoform 3 of 5'-3' exoribonuclease 1	_ENEAQIPHHGEPPDEADIS(ph)PQSFAM(ox)K_	Dhm2;Exo;Sep1;Xrn1;Dhm2;Exo;Sep1;Xrn1;Dhm2;Exo;Sep1;Xrn1	5'-3' exoribonuclease 1;Protein Dhm2;Strand-exchange protein 1 homolog;5'-3' exoribonuclease 1;Protein Dhm2;Strand-exchange protein 1 homolog;5'-3' exoribonuclease 1;Protein Dhm2;Strand-exchange protein 1 homolog	1.02e-12
Dhrs13	S	357	IPI00223154	Class I	0.98121	SHSYQGSQDLSKL	-1.24	Negative	-1.02	1.52	-0.77	1.29	-1.27	1.76	NaN	NaN	59	70.5	NaN	65.7	Negative	-2.65	1.3	-1.21	1.28	NaN	NaN	-4.08	1.32	58.8	NaN	60	59.4	146.76	Q5SS80-1;Q5SS80;Q5SS80-2;B0QZT2	IPI00223154;IPI00877282	357	IPI00223154	Isoform 1 of Dehydrogenase/reductase SDR family member 13;Dehydrogenase/reductase (SDR family) member 13	_TTVSGPSHSYQGS(ph)QDISK_	Dhrs13;Dhrs13;RP23-43J1.3-003	Dehydrogenase/reductase SDR family member 13;Dehydrogenase/reductase SDR family member 13;Dehydrogenase/reductase (SDR family) member 13	3e-23
Dlgap4	S	665	IPI00330186	Class I	0.902046	IPKRKLSSIGIQV	-1.63	Negative	-1.08	0.61	NaN	NaN	-1.08	0.61	NaN	NaN	NaN	34.5	NaN	34.5	Negative	-2.17	0.95	NaN	NaN	-2.17	0.95	NaN	NaN	NaN	48.4	NaN	48.4	161.51	B1AZP2-1;B1AZP2;Q3UCF7;B1AZP2-3	IPI00330186;IPI00377469;IPI00848869	665	IPI00330186	Isoform 1 of Disks large-associated protein 4;Isoform 3 of Disks large-associated protein 4;similar to Discs, large homolog-associated protein 4	_RKIS(ph)SIGIQVDCIQPVPK_	Dlgap4;Kiaa0964;Sapap4;Dlgap4;Kiaa0964;Sapap4	Disks large-associated protein 4;PSD-95/SAP90-binding protein 4;SAP90/PSD-95-associated protein 4;Putative uncharacterized protein;Disks large-associated protein 4;PSD-95/SAP90-binding protein 4;SAP90/PSD-95-associated protein 4	3.28e-07
Dlgap4	T	714	IPI00330186	Class I	0.999998	MSSRRDTDSDTQD	3.07	Positive	3.02	-1.4	3.02	-1.4	NaN	NaN	NaN	NaN	62.2	NaN	NaN	62.2	Positive	3.12	-0.6	3.12	-0.62	3.69	-0.6	1.73	-0.38	35.1	34.2	23.3	34.2	425.03	B1AZP2-1;B1AZP2;Q3UCF7;B1AZP2-3;B1AZP2-2;B7ZNS2	IPI00330186;IPI00377469;IPI00752220;IPI00776256	714	IPI00330186	Isoform 1 of Disks large-associated protein 4;Isoform 3 of Disks large-associated protein 4;Isoform 2 of Disks large-associated protein 4;discs, large homolog-associated protein 4 isoform c	_RDT(ph)DSDTQDANDSSCK_	Dlgap4;Kiaa0964;Sapap4;Dlgap4;Kiaa0964;Sapap4;Dlgap4;Kiaa0964;Sapap4	Disks large-associated protein 4;PSD-95/SAP90-binding protein 4;SAP90/PSD-95-associated protein 4;Putative uncharacterized protein;Disks large-associated protein 4;PSD-95/SAP90-binding protein 4;SAP90/PSD-95-associated protein 4;Disks large-associated protein 4;PSD-95/SAP90-binding protein 4;SAP90/PSD-95-associated protein 4;Dlgap4 protein	0
Dmxl1	S	1903	IPI00674554	Class I	0.998558	FLTSKDSSLKLDV	-1.85	Negative	-1.97	2.58	NaN	NaN	-2.46	3.06	-1.49	2.1	NaN	88	76.7	84.1	Negative	-1.85	1.77	NaN	NaN	-1.85	1.77	NaN	NaN	NaN	70.8	NaN	70.8	239.87	Q6PNC0	IPI00674554	1903	IPI00674554	Dmx-like 1	_GSSFITSKDS(ph)S(ph)IKIDVR_	Dmxl1	DmX-like protein 1	2.34e-115
Dmxl1	S	572	IPI00674554	Class I	0.999793	GLTRSTSMLISSA	-1.61	Negative	-1.63	1.88	-1.6	1.63	-1.93	2.09	-1.63	1.88	67.8	76.5	72.9	72.9	Negative	-1.57	1.52	-1.57	1.52	-1.47	1.47	-1.67	1.78	65.1	63.9	71	65.1	101.53	Q6PNC0	IPI00674554	572	IPI00674554	Dmx-like 1	_STS(ph)MIISSAHSK_	Dmxl1	DmX-like protein 1	9.13e-06
Dmxl2	S	1141	IPI00896744	Class I	1	VLDSRVSVDSNLF	-1.52	Negative	-1.79	1.82	-3.25	2.96	-0.32	0.67	NaN	NaN	87.1	37.3	NaN	78.6	Negative	-1.52	1.19	NaN	NaN	-1.52	1.19	NaN	NaN	NaN	56.2	NaN	56.2	131.66	Q8BPN8-2;Q8BPN8;B0V2P5;Q05CM4;Q8BPN8-1;B0V2P6;B0V2P7	IPI00896744;IPI00853932;IPI00885993;IPI00885650	1141	IPI00896744	Dmx-like 2;Isoform 1 of DmX-like protein 2;Dmx-like 2;Dmx-like 2	_VS(ph)VDS(ph)NIFVYSK_	Dmxl2;Kiaa0856;RP24-383M20.1-004;Dmxl2;Kiaa0856;Dmxl2;RP24-383M20.1-003;Dmxl2;RP24-383M20.1-007	DmX-like protein 2;Rabconnectin-3;Dmx-like 2;Dmxl2 protein;DmX-like protein 2;Rabconnectin-3;Dmx-like 2;Dmx-like 2	1.32e-15
Dmxl2	S	1144	IPI00896744	Class I	1	SRVSVDSNLFVYS	-1.52	Negative	-1.79	1.82	-3.25	2.96	-0.32	0.67	NaN	NaN	87.1	37.3	NaN	78.6	Negative	-1.52	1.19	NaN	NaN	-1.52	1.19	NaN	NaN	NaN	56.2	NaN	56.2	131.66	Q8BPN8-2;Q8BPN8;B0V2P5;Q05CM4;Q8BPN8-1;B0V2P6;B0V2P7	IPI00896744;IPI00853932;IPI00885993;IPI00885650	1144	IPI00896744	Dmx-like 2;Isoform 1 of DmX-like protein 2;Dmx-like 2;Dmx-like 2	_VS(ph)VDS(ph)NIFVYSK_	Dmxl2;Kiaa0856;RP24-383M20.1-004;Dmxl2;Kiaa0856;Dmxl2;RP24-383M20.1-003;Dmxl2;RP24-383M20.1-007	DmX-like protein 2;Rabconnectin-3;Dmx-like 2;Dmxl2 protein;DmX-like protein 2;Rabconnectin-3;Dmx-like 2;Dmx-like 2	1.32e-15
Dmxl2	S	1399	IPI00896744	Class I	0.999996	HLSRTISVSGSTA	1.69	Positive	1.77	-0.34	1.77	-0.34	NaN	NaN	NaN	NaN	20.8	NaN	NaN	20.8	Positive	1.61	-0.17	1.61	-0.17	NaN	NaN	NaN	NaN	11.3	NaN	NaN	11.3	99.215	Q8BPN8-2;Q8BPN8;B0V2P5;Q05CM4;Q8BPN8-1;B0V2P6;B0V2P7	IPI00896744;IPI00853932;IPI00885993;IPI00885650	1399	IPI00896744	Dmx-like 2;Isoform 1 of DmX-like protein 2;Dmx-like 2;Dmx-like 2	_TIS(ph)VSGST(ph)AK_	Dmxl2;Kiaa0856;RP24-383M20.1-004;Dmxl2;Kiaa0856;Dmxl2;RP24-383M20.1-003;Dmxl2;RP24-383M20.1-007	DmX-like protein 2;Rabconnectin-3;Dmx-like 2;Dmxl2 protein;DmX-like protein 2;Rabconnectin-3;Dmx-like 2;Dmx-like 2	0.000273631
Dmxl2	S	1403	IPI00896744	Class I	0.92414	TISVSGSTAKDTV	1.69	Positive	1.77	-0.34	1.77	-0.34	NaN	NaN	NaN	NaN	20.8	NaN	NaN	20.8	Positive	1.61	-0.17	1.61	-0.17	NaN	NaN	NaN	NaN	11.3	NaN	NaN	11.3	99.215	Q8BPN8-2;Q8BPN8;B0V2P5;Q05CM4;Q8BPN8-1;B0V2P6;B0V2P7	IPI00896744;IPI00853932;IPI00885993;IPI00885650	1403	IPI00896744	Dmx-like 2;Isoform 1 of DmX-like protein 2;Dmx-like 2;Dmx-like 2	_TIS(ph)VSGS(ph)TAK_	Dmxl2;Kiaa0856;RP24-383M20.1-004;Dmxl2;Kiaa0856;Dmxl2;RP24-383M20.1-003;Dmxl2;RP24-383M20.1-007	DmX-like protein 2;Rabconnectin-3;Dmx-like 2;Dmxl2 protein;DmX-like protein 2;Rabconnectin-3;Dmx-like 2;Dmx-like 2	0.000273631
Dnajc2	S	47	IPI00126317	Class I	0.999889	RRNRNASTSFQEL	-1.88	Negative	-1.62	2.53	-1.2	2.4	-2.25	3.28	-1.62	2.53	81	89.7	82.7	82.7	Negative	-2.15	2.37	-1.45	1.99	-2.19	2.6	-2.15	2.37	74.9	83.5	80.6	80.6	204.48	P54103;Q3TE39;Q3TTG9;Q3UVT4;Q3TRX6	IPI00126317;IPI00856664;IPI00856831	47	IPI00126317	DnaJ homolog subfamily C member 2;Putative uncharacterized protein;Putative uncharacterized protein	_NAS(ph)TS(ph)FQEIEDKK_	Dnajc2;Mida1;Zrf1;Dnajc2;Dnajc2	DnaJ homolog subfamily C member 2;Mouse Id associate 1;Zuotin-related factor 1;Putative uncharacterized protein;Putative uncharacterized protein	1.87e-25
Dnajc2	S	49	IPI00126317	Class I	0.998693	NRNASTSFQELED	-1.25	Negative	-2.32	1.35	-1.29	0.21	-2.32	1.47	-2.56	1.35	13.7	64	60.7	60.7	Negative	-1.01	0.62	-0.96	0.45	-1.22	0.63	-1.01	0.62	26.6	35.5	34.9	34.9	204.48	P54103;Q3TE39;Q3TTG9;Q3UVT4;Q3TRX6	IPI00126317;IPI00856664;IPI00856831	49	IPI00126317	DnaJ homolog subfamily C member 2;Putative uncharacterized protein;Putative uncharacterized protein	_NAS(ph)TS(ph)FQEIEDKK_	Dnajc2;Mida1;Zrf1;Dnajc2;Dnajc2	DnaJ homolog subfamily C member 2;Mouse Id associate 1;Zuotin-related factor 1;Putative uncharacterized protein;Putative uncharacterized protein	1.87e-25
Dncli1	S	207	IPI00153421	Class I	1	GEDFPASPQRRTT	1.11	Positive	1.02	-0.37	1.23	-0.04	0.84	-0.41	1.02	-0.37	3	24.5	22.4	22.4	Positive	1.16	0.29	1.06	0.51	1.21	0.29	1.16	0.16	-41.9	-22.2	-11.6	-22.2	236.02	Q8R1Q8;A2VDF8;Q3TVT4;Q3TWG5	IPI00153421	207	IPI00153421	Cytoplasmic dynein 1 light intermediate chain 1	_IIRDFQEYVEPGEDFPAS(ph)PQRR_	Dncli1;Dnclic1;Dync1li1;mCG_7128	Cytoplasmic dynein 1 light intermediate chain 1;Dynein light chain A;Dynein light intermediate chain 1, cytosolic;Dync1li1 protein;Putative uncharacterized protein;Dynein cytoplasmic 1 light intermediate chain 1	4.18e-09
Dncli1	T	512	IPI00153421	Class I	0.956426	PASVSPTTPTSPT	1.71	Positive	1.56	-0.26	1.42	0.05	1.71	-0.58	NaN	NaN	-3.8	32.9	NaN	14.6	Positive	1.85	0.4	1.85	0.4	NaN	NaN	NaN	NaN	-31.9	NaN	NaN	-31.9	230.06	Q8R1Q8;A2VDF8;Q3TVT4;Q3TWG5	IPI00153421	512	IPI00153421	Cytoplasmic dynein 1 light intermediate chain 1	_KPASVS(ph)PT(ph)TPT(ph)SPTEGEAS_	Dncli1;Dnclic1;Dync1li1;mCG_7128	Cytoplasmic dynein 1 light intermediate chain 1;Dynein light chain A;Dynein light intermediate chain 1, cytosolic;Dync1li1 protein;Putative uncharacterized protein;Dynein cytoplasmic 1 light intermediate chain 1	2.39e-08
Dncli1	T	513	IPI00153421	Class I	0.962986	ASVSPTTPTSPTE	2.02	Positive	1.99	-0.09	2.26	-0.5	1.99	0	1.76	-0.09	29.1	0.3	6.3	6.3	Positive	2.04	0.55	2.04	0.5	1.93	0.81	2.8	0.55	-41.2	-75.2	-46	-46	230.06	Q8R1Q8;A2VDF8;Q3TVT4;Q3TWG5	IPI00153421	513	IPI00153421	Cytoplasmic dynein 1 light intermediate chain 1	_KPASVSPTT(ph)PTS(ph)PTEGEAS_	Dncli1;Dnclic1;Dync1li1;mCG_7128	Cytoplasmic dynein 1 light intermediate chain 1;Dynein light chain A;Dynein light intermediate chain 1, cytosolic;Dync1li1 protein;Putative uncharacterized protein;Dynein cytoplasmic 1 light intermediate chain 1	2.39e-08
Dncli1	S	516	IPI00153421	Class I	0.974901	SPTTPTSPTEGEA	1.73	Positive	1.72	-0.54	1.9	-0.54	1.48	-0.46	1.72	-0.66	31.4	27.2	36.9	31.4	Positive	1.74	0.38	1.74	0.08	1.3	0.52	2.14	0.38	-5.4	-43.4	-30.3	-30.3	230.06	Q8R1Q8;A2VDF8;Q3TVT4;Q3TWG5	IPI00153421	516	IPI00153421	Cytoplasmic dynein 1 light intermediate chain 1	_KPASVS(ph)PTTPTS(ph)PTEGEAS_	Dncli1;Dnclic1;Dync1li1;mCG_7128	Cytoplasmic dynein 1 light intermediate chain 1;Dynein light chain A;Dynein light intermediate chain 1, cytosolic;Dync1li1 protein;Putative uncharacterized protein;Dynein cytoplasmic 1 light intermediate chain 1	2.39e-08
Dnm1l	S	596	IPI00874710	Class I	1	IPIMPASPQKGHA	1.36	Positive	1.25	-0.27	1.38	0.17	1.15	-0.27	1.25	-0.33	-12.1	17.2	20.5	17.2	Positive	1.48	0.47	1.48	0.64	1.81	0.29	1.34	0.47	-56.4	-22.3	-38.4	-38.4	162.72	Q8K1M6-2;Q8K1M6;Q8K1M6-4;Q8K1M6-1;Q3U4P3;Q8K1M6-3	IPI00172221;IPI00556857;IPI00556723;IPI00556781;IPI00874710	596;622;579;592	IPI00172221;IPI00556723;IPI00556781;IPI00874710	Isoform 2 of Dynamin-1-like protein;Isoform 4 of Dynamin-1-like protein;Isoform 1 of Dynamin-1-like protein;Isoform 3 of Dynamin-1-like protein;dynamin 1-like isoform a	_S(ph)KPIPIMPAS(ph)PQK_	Dnm1l;Drp1;Dnm1l;Drp1;Dnm1l;Drp1;Dnm1l;Drp1	Dynamin family member proline-rich carboxyl-terminal domain less;Dynamin-1-like protein;Dynamin-related protein 1;Dynamin family member proline-rich carboxyl-terminal domain less;Dynamin-1-like protein;Dynamin-related protein 1;Dynamin family member proline-rich carboxyl-terminal domain less;Dynamin-1-like protein;Dynamin-related protein 1;Putative uncharacterized protein;Dynamin family member pr…	3.26e-27
Dock11	S	1267	IPI00462949	Class I	0.965656	QSSSRSSVSQYNR	3.34	Positive	3.28	-3.94	NaN	NaN	3.34	-3.9	3.23	-3.98	NaN	93.3	93.7	93.5	Positive	3.47	-3.07	3.19	-3.98	3.47	-3.07	5.02	-2.94	93.7	88.1	86.9	88.1	129.93	A2AF47;A2AF67	IPI00462949;IPI00776296	1267	IPI00462949	Dedicator of cytokinesis protein 11;Dedicator of cytokinesis 11	_SS(ph)VSQYNR_	Dock11;Ziz2;Dock11;RP23-339O19.3-003	Activated Cdc42-associated guanine nucleotide exchange factor;Dedicator of cytokinesis protein 11;Zizimin-2;Dedicator of cytokinesis 11	4.48e-09
Dock4	S	1824	IPI00223070	Class I	1	PSPAGRSPLKGSV	2.67	Positive	2.67	-0.73	NaN	NaN	2.83	-0.76	2.52	-0.7	NaN	40.8	38.4	39.6	Positive	1.86	-0.14	NaN	NaN	3.6	0.02	0.11	-0.3	NaN	-1.2	19	8.9	243.78	P59764;B2RUG6;Q3US86;Q8BMP2;Q3TQD2	IPI00223070;IPI00762509	1824	IPI00223070	Dedicator of cytokinesis protein 4;Putative uncharacterized protein	_HTTSVSPSPAGRS(ph)PIK_	Dock4;Kiaa0716;Dock4	Dedicator of cytokinesis protein 4;Dock4 protein;Putative uncharacterized protein;Putative uncharacterized protein	1.92e-22
Dock7	S	180	IPI00816914	Class I	1	DDLKRRSMSIDDT	1.1	Positive	1.08	-1.12	0.16	-0.1	1.13	-1.12	1.08	-1.31	6.5	54.1	59.8	54.1	Positive	1.38	-0.95	1.01	-0.7	1.73	-1.3	1.38	-0.95	38.3	59.4	48.2	48.2	126.45	Q8R1A4-1;Q8R1A4;A2A9M4;A2A9M5;Q8R1A4-2;Q3U806;Q7TPP0	IPI00816914;IPI00828891;IPI00339428	180	IPI00816914	Isoform 1 of Dedicator of cytokinesis protein 7;Dedicator of cytokinesis 7;Isoform 2 of Dedicator of cytokinesis protein 7	_S(ph)MS(ph)IDDTPR_	Dock7;Gm430;Kiaa1771;RP23-329P19.2-007;Dock7;RP23-329P19.2-001;Dock7;Gm430;Kiaa1771	Dedicator of cytokinesis protein 7;Dedicator of cytokinesis 7;Dedicator of cytokinesis 7;Dedicator of cytokinesis protein 7;Putative uncharacterized protein;Dock7 protein	4.95e-16
Dock7	T	186	IPI00816914	Class I	0.998811	SMSIDDTPRGSWA	-1.43	Negative	-1.83	1.53	-1.83	1.53	NaN	NaN	NaN	NaN	65.3	NaN	NaN	65.3	Negative	-1.03	0.47	-1.03	0.47	NaN	NaN	NaN	NaN	27.6	NaN	NaN	27.6	126.45	Q8R1A4-1;Q8R1A4;A2A9M4;A2A9M5;Q8R1A4-2;Q3U806;Q7TPP0	IPI00816914;IPI00828891;IPI00339428	186	IPI00816914	Isoform 1 of Dedicator of cytokinesis protein 7;Dedicator of cytokinesis 7;Isoform 2 of Dedicator of cytokinesis protein 7	_SM(ox)SIDDT(ph)PRGS(ph)WACSIFDIK_	Dock7;Gm430;Kiaa1771;RP23-329P19.2-007;Dock7;RP23-329P19.2-001;Dock7;Gm430;Kiaa1771	Dedicator of cytokinesis protein 7;Dedicator of cytokinesis 7;Dedicator of cytokinesis 7;Dedicator of cytokinesis protein 7;Putative uncharacterized protein;Dock7 protein	4.95e-16
Dock7	S	190	IPI00816914	Class I	0.975761	DDTPRGSWACSIF	-1.43	Negative	-1.83	1.53	-1.83	1.53	NaN	NaN	NaN	NaN	65.3	NaN	NaN	65.3	Negative	-1.03	0.47	-1.03	0.47	NaN	NaN	NaN	NaN	27.6	NaN	NaN	27.6	126.45	Q8R1A4-1;Q8R1A4;A2A9M4;A2A9M5;Q8R1A4-2;Q3U806;Q7TPP0	IPI00816914;IPI00828891;IPI00339428	190	IPI00816914	Isoform 1 of Dedicator of cytokinesis protein 7;Dedicator of cytokinesis 7;Isoform 2 of Dedicator of cytokinesis protein 7	_SM(ox)SIDDT(ph)PRGS(ph)WACSIFDIK_	Dock7;Gm430;Kiaa1771;RP23-329P19.2-007;Dock7;RP23-329P19.2-001;Dock7;Gm430;Kiaa1771	Dedicator of cytokinesis protein 7;Dedicator of cytokinesis 7;Dedicator of cytokinesis 7;Dedicator of cytokinesis protein 7;Putative uncharacterized protein;Dock7 protein	4.95e-16
Dock7	S	2119	IPI00816914	Class I	0.982733	VTCHRDSFSRMSL	2.91	Positive	2.91	-2.22	2.91	-2.22	NaN	NaN	NaN	NaN	78.5	NaN	NaN	78.5	Positive	2.97	-3.5	NaN	NaN	3.7	-3.59	2.24	-3.41	NaN	91.7	90.6	91.1	116.84	Q8R1A4-1;Q8R1A4;A2A9M4;A2A9M5;Q8R1A4-2;Q3U806;Q7TPP0	IPI00816914;IPI00828891;IPI00339428	2119	IPI00816914	Isoform 1 of Dedicator of cytokinesis protein 7;Dedicator of cytokinesis 7;Isoform 2 of Dedicator of cytokinesis protein 7	_AVIPVTCHRDS(ph)FSR_	Dock7;Gm430;Kiaa1771;RP23-329P19.2-007;Dock7;RP23-329P19.2-001;Dock7;Gm430;Kiaa1771	Dedicator of cytokinesis protein 7;Dedicator of cytokinesis 7;Dedicator of cytokinesis 7;Dedicator of cytokinesis protein 7;Putative uncharacterized protein;Dock7 protein	6.44e-06
Dock7	S	432	IPI00816914	Class I	0.999997	TGERKGSWSERRN	1.15	Positive	1.15	-0.45	NaN	NaN	1.14	-0.35	1.16	-0.55	NaN	21.5	31.7	26.6	Positive	1.15	-0.94	1.97	-0.9	0.33	-0.98	NaN	NaN	46.3	49.2	NaN	47.7	130.04	Q8R1A4-1;Q8R1A4;A2A9M4;A2A9M5;Q8R1A4-2;Q3U806;Q7TPP0	IPI00816914;IPI00828891;IPI00339428	432	IPI00816914	Isoform 1 of Dedicator of cytokinesis protein 7;Dedicator of cytokinesis 7;Isoform 2 of Dedicator of cytokinesis protein 7	_KGS(ph)WSER_	Dock7;Gm430;Kiaa1771;RP23-329P19.2-007;Dock7;RP23-329P19.2-001;Dock7;Gm430;Kiaa1771	Dedicator of cytokinesis protein 7;Dedicator of cytokinesis 7;Dedicator of cytokinesis 7;Dedicator of cytokinesis protein 7;Putative uncharacterized protein;Dock7 protein	0.0033421
Dpysl3	T	627	IPI00406447	Class I	1	TTPKGGTPAGSTR	-1.49	Negative	-1.24	0.2	-2.31	0.46	-1.24	0.2	-0.97	0	27.5	13	0	13	Negative	-1.78	1.05	-2.07	1.2	-1.49	0.9	NaN	NaN	56.4	46.3	NaN	51.9	128.55	Q71H74	IPI00406447	627	IPI00406447	Collapsin response mediator protein 4A	_GGT(ph)PAGS(ph)T(ph)RGSPTRPNPPVR_	Dpysl3	Collapsin response mediator protein 4A	1.05e-06
Dr1	S	105	IPI00128424	Class I	1	LKRRKASSRLENL	2.8	Positive	2.67	0.4	2.93	-3.33	2.34	0.4	2.67	0.66	90.1	-31.7	-57.7	-31.7	Positive	2.95	0.13	4.09	0.13	2.95	-0.82	2.43	0.21	-9.2	43.2	-16	-9.2	162.41	Q91WV0;Q3UMQ2	IPI00128424	105	IPI00128424	Protein Dr1	_KAS(ph)S(ph)RIENIGIPEEEIIR_	Dr1	Down-regulator of transcription 1;Negative cofactor 2-beta;Protein Dr1;TATA-binding protein-associated phosphoprotein;Putative uncharacterized protein	1.3e-29
Dr1	S	106	IPI00128424	Class I	1	KRRKASSRLENLG	2.87	Positive	2.81	0	2.93	-3.33	2.81	0	2.67	0.66	90.1	0.3	-57.7	0.3	Positive	3.46	-0.1	4.09	0.13	3.46	-1	2.45	-0.1	-9.2	50	7	7	162.41	Q91WV0;Q3UMQ2	IPI00128424	106	IPI00128424	Protein Dr1	_KAS(ph)S(ph)RIENIGIPEEEIIR_	Dr1	Down-regulator of transcription 1;Negative cofactor 2-beta;Protein Dr1;TATA-binding protein-associated phosphoprotein;Putative uncharacterized protein	1.3e-29
Dres9	S	1236	IPI00136246	Class I	0.999996	GKTRSISLKLDSE	1.17	Positive	1.23	-0.38	1.29	-0.3	1.17	-0.46	NaN	NaN	18.6	27.4	NaN	23	Positive	1.17	0.23	1.29	0.56	1.17	0.23	0.98	-0.04	-47.5	-17.1	2.6	-17.1	183.03	O35954	IPI00136246	1236	IPI00136246	Membrane-associated phosphatidylinositol transfer protein 1	_SIS(ph)IKIDSEE_	Dres9;Mpt1;Nir2;Pitpnm;Pitpnm1	Drosophila retinal degeneration B homolog 1;Membrane-associated phosphatidylinositol transfer protein 1;Mpt-1;Phosphatidylinositol transfer protein, membrane-associated 1;Pyk2 N-terminal domain-interacting receptor 2	3.26e-38
Dres9	S	329	IPI00136246	Class I	0.969444	GGVSPQSLSEWRM	1.49	Positive	1.57	-1.17	1.57	-1.17	NaN	NaN	NaN	NaN	55.7	NaN	NaN	55.7	Positive	1.41	0.68	NaN	NaN	1.41	0.68	NaN	NaN	NaN	-60.6	NaN	-60.6	181.88	O35954	IPI00136246	329	IPI00136246	Membrane-associated phosphatidylinositol transfer protein 1	_SSYSSQHGGGVSPQS(ph)ISEWR_	Dres9;Mpt1;Nir2;Pitpnm;Pitpnm1	Drosophila retinal degeneration B homolog 1;Membrane-associated phosphatidylinositol transfer protein 1;Mpt-1;Phosphatidylinositol transfer protein, membrane-associated 1;Pyk2 N-terminal domain-interacting receptor 2	8.73e-05
Dsip1	S	73	IPI00265379	Class I	0.999956	SGESPGSPFVSNF	1.99	Positive	2.04	-0.44	2.05	-0.16	2.04	-0.71	NaN	NaN	10.5	39.1	NaN	24.8	Positive	1.43	0.37	0.91	1.03	NaN	NaN	1.94	-0.28	-103.6	NaN	17.8	-42.9	149.97	Q9Z2S7-3;Q9Z2S7;C6EX03	IPI00265379	73	IPI00265379	Long glucocorticoid-induced leucine zipper protein	_SGESPGS(ph)PFVSNFR_	Dsip1;Dsipi;Gilz;Tsc22d3;gilz	Glucocorticoid-induced leucine zipper protein;TSC22 domain family protein 3;TSC22-related-inducible leucine zipper 3;Long glucocorticoid-induced leucine zipper protein	2.82e-19
Dtd	S	12	IPI00123495	Class I	1	KEQHDLSPRDLPE	2.39	Positive	2.39	-0.79	2.46	-0.28	2.39	-0.82	2.33	-0.79	17.5	43.5	42.3	42.3	Positive	1.9	-0.24	NaN	NaN	2.63	-0.07	1.16	-0.42	NaN	4.5	25.4	15	166.6	Q62273;Q9CVN7	IPI00123495;IPI00918473	12	IPI00123495	Sulfate transporter;25 kDa protein	_(ac)SSENKEQHDIS(ph)PR_	Dtd;Dtdst;Slc26a2	Diastrophic dysplasia protein homolog;Solute carrier family 26 member 2;ST-OB;Sulfate transporter;Putative uncharacterized protein	2.59e-21
E4tf1a	S	303	IPI00118948	Class I	1	QRSPRISGEDRSS	1.98	Positive	1.41	1.07	NaN	NaN	0.84	1.73	1.98	0.4	NaN	-232.7	-32.3	-132.5	Positive	2.74	0.01	NaN	NaN	NaN	NaN	2.74	0.01	NaN	NaN	-0.7	-0.7	128.36	Q00422;Q6HAA1;Q6WJ14;Q6WJ17;Q7TT22;Q91YY8;Q9CT91	IPI00118948;IPI00387549	303	IPI00118948	GA-binding protein alpha chain;Putative uncharacterized protein	_VQRS(ph)PRIS(ph)GEDR_	E4tf1a;Gabpa;Gabpa;mCG_129046	GA-binding protein alpha chain;GA-binding protein alpha-subunit;GA binding protein subunit alpha;GA repeat binding protein, alpha;Putative uncharacterized protein;Gabpa protein	2.56e-05
Eaat1	Y	523	IPI00114279	Class I	1	NEMKKPYQLIAQD	3.54	Positive	3.76	-1.7	NaN	NaN	3.99	-1.77	3.54	-1.62	NaN	70.8	67.6	69.2	Positive	3.07	-0.91	NaN	NaN	NaN	NaN	3.07	-0.91	NaN	NaN	47	47	245.88	P56564;Q543U3;Q8C3T7;Q8C7W8;Q99NG1	IPI00114279	523	IPI00114279	Excitatory amino acid transporter 1	_KPY(ph)QIIAQDNEPEKPVADSETK_	Eaat1;Gmt1;Slc1a3;mCG_3300	Excitatory amino acid transporter 1;Glial high affinity glutamate transporter;High-affinity neuronal glutamate transporter;Sodium-dependent glutamate/aspartate transporter 1;Solute carrier family 1 member 3;Putative uncharacterized protein;Solute carrier family 1 (Glial high affinity glutamate transporter), member 3;Glutamate/aspartate transporter	9.7e-164
Eap1	S	638	IPI00469941	Class I	0.996778	ARRNSSSPVSPAS	-2.62	Negative	-2.54	0.99	-2.94	0.32	-2.23	0.99	-2.54	1.23	19.8	49.8	57.5	49.8	Negative	-2.7	0.24	-3.01	0.24	-1.18	0.05	-2.7	0.53	15.6	3.6	30.7	15.6	221.13	Q8K3X4	IPI00469941;IPI00848728	638	IPI00469941	Enhanced at puberty protein 1;similar to polyglutamine-containing protein	_RNS(ph)SS(ph)PVSPASVPGQR_	Eap1;Kiaa1865	Enhanced at puberty protein 1	1.72e-13
Eap1	S	641	IPI00469941	Class I	0.999999	NSSSPVSPASVPG	-2.47	Negative	-2.41	1.18	-3.5	0.45	-1.9	2	-2.41	1.18	26.7	75.1	55.8	55.8	Negative	-2.53	-0.34	-2.53	-0.86	-2.79	-0.34	1.14	0.25	-80.9	-26.6	-19.2	-26.6	221.13	Q8K3X4	IPI00469941;IPI00848728	641	IPI00469941	Enhanced at puberty protein 1;similar to polyglutamine-containing protein	_RNSS(ph)SPVS(ph)PASVPGQR_	Eap1;Kiaa1865	Enhanced at puberty protein 1	1.72e-13
Ebfaz	S	1060	IPI00755182	Class I	0.851462	MQKLAGSSAASSP	-2.24	Negative	-1.71	2.31	-1.71	2.31	NaN	NaN	NaN	NaN	79.8	NaN	NaN	79.8	Negative	-2.77	2.47	-2.77	2.47	NaN	NaN	NaN	NaN	82	NaN	NaN	82	165.45	Q80TS5-1;Q80TS5;Q80TS5-2;Q3V017	IPI00755182;IPI00330222;IPI00874987;IPI00754479;IPI00849358	1060	IPI00755182	similar to early B-cell factor-associated zinc finger protein;30 kruppel-like zinc finger protein isoform 1;Isoform 1 of Zinc finger protein 423;145 kDa protein;Isoform 2 of Zinc finger protein 423;similar to early B-cell factor-associated zinc finger pro	_IAGS(ph)S(ph)AASSPNGQGIQK_	Ebfaz;Kiaa0760;Nur12;Oaz;Zfp423;Znf423;Ebfaz;Kiaa0760;Nur12;Oaz;Zfp423;Znf423	Early B-cell factor-associated zinc finger protein;Olf1/EBF-associated zinc finger protein;Smad- and Olf-interacting zinc finger protein;Zinc finger protein 423;Early B-cell factor-associated zinc finger protein;Olf1/EBF-associated zinc finger protein;Smad- and Olf-interacting zinc finger protein;Zinc finger protein 423;Putative uncharacterized protein	1.64e-09
Ebfaz	S	1061	IPI00755182	Class I	0.866766	QKLAGSSAASSPN	-2.24	Negative	-1.71	2.31	-1.71	2.31	NaN	NaN	NaN	NaN	79.8	NaN	NaN	79.8	Negative	-2.77	2.47	-2.77	2.47	NaN	NaN	NaN	NaN	82	NaN	NaN	82	165.45	Q80TS5-1;Q80TS5;Q80TS5-2;Q3V017	IPI00755182;IPI00330222;IPI00874987;IPI00754479;IPI00849358	1061	IPI00755182	similar to early B-cell factor-associated zinc finger protein;30 kruppel-like zinc finger protein isoform 1;Isoform 1 of Zinc finger protein 423;145 kDa protein;Isoform 2 of Zinc finger protein 423;similar to early B-cell factor-associated zinc finger pro	_IAGSS(ph)AASS(ph)PNGQGIQK_	Ebfaz;Kiaa0760;Nur12;Oaz;Zfp423;Znf423;Ebfaz;Kiaa0760;Nur12;Oaz;Zfp423;Znf423	Early B-cell factor-associated zinc finger protein;Olf1/EBF-associated zinc finger protein;Smad- and Olf-interacting zinc finger protein;Zinc finger protein 423;Early B-cell factor-associated zinc finger protein;Olf1/EBF-associated zinc finger protein;Smad- and Olf-interacting zinc finger protein;Zinc finger protein 423;Putative uncharacterized protein	1.64e-09
Ecnos	T	1174	IPI00555127	Class I	1	VTSRIRTQSFSLQ	2.07	Positive	2.07	0.11	2.07	0.11	NaN	NaN	NaN	NaN	-7.6	NaN	NaN	-7.6	Positive	2.04	-1.37	1.74	-1.05	2.34	-1.7	NaN	NaN	51.6	69.2	NaN	60.4	125.61	P70313;Q7TSV7;Q8C5P3	IPI00555127;IPI00311671	1174	IPI00555127	Nitric oxide synthase, endothelial;nitric oxide synthase 3	_IRT(ph)QS(ph)FSIQER_	Ecnos;Nos3;Nos3	Constitutive NOS;EC-NOS;Endothelial NOS;Nitric oxide synthase, endothelial;NOS type III;Nitric oxide synthase 3, endothelial cell;Putative uncharacterized protein	3.86e-06
Ecnos	S	1176	IPI00555127	Class I	0.999977	SRIRTQSFSLQER	2.5	Positive	2.78	-2.81	2.26	-2.3	3.3	-3.32	NaN	NaN	79.6	90	NaN	84.8	Positive	2.5	-2.72	2.5	-2.78	2.34	-1.7	3.48	-2.72	85.4	69.2	84.9	84.9	125.61	P70313;Q7TSV7;Q8C5P3	IPI00555127;IPI00311671	1176	IPI00555127	Nitric oxide synthase, endothelial;nitric oxide synthase 3	_IRT(ph)QS(ph)FSIQER_	Ecnos;Nos3;Nos3	Constitutive NOS;EC-NOS;Endothelial NOS;Nitric oxide synthase, endothelial;NOS type III;Nitric oxide synthase 3, endothelial cell;Putative uncharacterized protein	3.86e-06
Edd	S	1549	IPI00882371	Class I	0.999993	PQQRRISQSQPVR	1.07	Positive	1.03	-0.39	0.85	0.8	1.03	-0.39	1.1	-0.53	-73.9	23.7	30.7	23.7	Positive	1.33	-0.11	0.47	-0.11	1.48	-0.05	1.33	-0.13	7.6	3.1	8.4	7.6	165.15	Q80TP3;Q3TSI5;Q8BJK5	IPI00882371;IPI00831567;IPI00876390	1549	IPI00882371	309 kDa protein;ubiquitin protein ligase E3 component n-recognin 5 isoform 1;E3 ubiquitin-protein ligase UBR5	_RIS(ph)QSQPVR_	Edd;Edd1;Kiaa0896;Ubr5	E3 ubiquitin-protein ligase UBR5;E3 ubiquitin-protein ligase, HECT domain-containing 1;Hyperplastic discs protein homolog;Putative uncharacterized protein	3.99e-13
Edd	S	2483	IPI00882371	Class I	0.94693	NRKRHGSSRSVVD	1.23	Positive	1.44	-0.98	NaN	NaN	NaN	NaN	1.44	-0.98	NaN	NaN	49.3	49.3	Positive	1.03	-0.33	NaN	NaN	1.03	-0.33	NaN	NaN	NaN	20.5	NaN	20.5	284.01	Q80TP3;Q3TSI5;Q8BJK5	IPI00882371;IPI00831567;IPI00876390	2483	IPI00882371	309 kDa protein;ubiquitin protein ligase E3 component n-recognin 5 isoform 1;E3 ubiquitin-protein ligase UBR5	_HGS(ph)S(ph)RSVVDMDIEDTDDGDDNAPIFYQPGKR_	Edd;Edd1;Kiaa0896;Ubr5	E3 ubiquitin-protein ligase UBR5;E3 ubiquitin-protein ligase, HECT domain-containing 1;Hyperplastic discs protein homolog;Putative uncharacterized protein	2.92e-59
Edd	S	2484	IPI00882371	Class I	0.775646	RKRHGSSRSVVDM	1.23	Positive	1.44	-0.98	NaN	NaN	NaN	NaN	1.44	-0.98	NaN	NaN	49.3	49.3	Positive	1.03	-0.33	NaN	NaN	1.03	-0.33	NaN	NaN	NaN	20.5	NaN	20.5	284.01	Q80TP3;Q3TSI5;Q8BJK5	IPI00882371;IPI00831567;IPI00876390	2484	IPI00882371	309 kDa protein;ubiquitin protein ligase E3 component n-recognin 5 isoform 1;E3 ubiquitin-protein ligase UBR5	_HGS(ph)S(ph)RSVVDMDIEDTDDGDDNAPIFYQPGKR_	Edd;Edd1;Kiaa0896;Ubr5	E3 ubiquitin-protein ligase UBR5;E3 ubiquitin-protein ligase, HECT domain-containing 1;Hyperplastic discs protein homolog;Putative uncharacterized protein	2.92e-59
Edd	S	636	IPI00882371	Class I	0.895621	PYKRRRSTPAPRE	2.45	Positive	2.04	-0.38	2.85	-0.27	2.04	-0.84	1.81	-0.38	17.2	44.3	23.1	23.1	Positive	2.67	0.06	2.67	0.14	3.08	0.06	2.24	-0.07	-10.5	-3.9	4.8	-3.9	102.62	Q80TP3;Q3TSI5;Q8BJK5	IPI00882371;IPI00831567;IPI00876390	636	IPI00882371	309 kDa protein;ubiquitin protein ligase E3 component n-recognin 5 isoform 1;E3 ubiquitin-protein ligase UBR5	_S(ph)TPAPREEEK_	Edd;Edd1;Kiaa0896;Ubr5	E3 ubiquitin-protein ligase UBR5;E3 ubiquitin-protein ligase, HECT domain-containing 1;Hyperplastic discs protein homolog;Putative uncharacterized protein	1.11e-06
Edr	S	307	IPI00461381	Class I	1	AAKPDPSPRALVM	1.16	Positive	1.57	0.13	NaN	NaN	1.15	0.74	2	-0.49	NaN	-66.7	28.6	-19	Positive	1.16	1.18	NaN	NaN	NaN	NaN	1.16	1.18	NaN	NaN	-125.8	-125.8	121.68	Q7TN75-1;Q7TN75;Q7TN75-2	IPI00461381;IPI00759852	307;307	IPI00461381;IPI00759852	Isoform RF1/RF2 of Retrotransposon-derived protein PEG10;Isoform RF1 of Retrotransposon-derived protein PEG10	_DAAAKPDPS(ph)PR_	Edr;Mar2;Mart2;Mef3l1;Peg10;Rgag3;Edr;Mar2;Mart2;Mef3l1;Peg10;Rgag3	Embryonal carcinoma differentiation regulated protein;Mammalian retrotransposon-derived protein 2;Myelin expression factor 3;Myelin expression factor 3-like protein 1;Paternally expressed gene 10 protein;Retrotransposon gag domain-containing protein 3;Retrotransposon-derived gag-like polyprotein;Retrotransposon-derived protein PEG10;Ty3/Gypsy-like protein;Embryonal carcinoma differentiation regul…	2.75e-05
Eed	S	61	IPI00900431	Class I	0.987396	GRRRNMSEREVST	2.45	Positive	2.61	-1.57	NaN	NaN	2.61	-1.57	NaN	NaN	NaN	66.3	NaN	66.3	Positive	2.29	-1.41	NaN	NaN	2.29	-1.41	NaN	NaN	NaN	62.2	NaN	62.2	77.681	Q921E6-2;Q921E6	IPI00900431	61	IPI00900431	Isoform 2 of Polycomb protein EED	_NM(ox)S(ph)EREVSTAPAGTDM(ox)PAAK_	Eed	Polycomb protein EED	2.19e-05
Eef1b	S	112	IPI00320208	Class I	0.842632	SDDEEESEEAKKL	-8.65	Negative	-8.73	8.77	-8.73	8.77	NaN	NaN	NaN	NaN	99.8	NaN	NaN	99.8	Negative	-8.56	7.26	-8.56	7.26	NaN	NaN	NaN	NaN	99.3	NaN	NaN	99.3	334.91	O70251	IPI00320208	112	IPI00320208	Elongation factor 1-beta	_YGPSSVEDTTGSGAADAKDDDDIDIFGSDDEEES(ph)EEAKK_	Eef1b;Eef1b2	Elongation factor 1-beta	3.01e-170
Eef2	T	59	IPI00466069	Class I	1	ETRFTDTRKDEQE	-2.08	Negative	-2.05	2.12	-2.05	2.12	-1.61	1.45	-2.69	2.87	76.9	63.4	86.3	76.9	Negative	-2.11	2.29	-2.11	2.44	-0.79	0.97	-2.19	2.29	81.6	48.8	79.6	79.6	187.42	P58252;O89069;O89070;Q3TJZ1;Q3TK17;Q3TLB1;Q3TPG2;Q3TSK4;Q3TW58;Q3TWX1;Q3TX47;Q3UBL9;Q3UDC8;Q3UMI7;Q3UZ14;Q61509;Q6P9L9;Q8BMA8;Q8C153;Q99LT6	IPI00466069	59	IPI00466069	Elongation factor 2	_FT(ph)DT(ph)RKDEQER_	Eef2;ef-2	Elongation factor 2;Putative uncharacterized protein;Eef2 protein	1.32e-75
Eef2k	S	391	IPI00115681	Class I	0.991999	SDVTFDSLPSSPS	-1.9	Negative	-1.92	0.02	-1.95	1.24	-1.92	0.02	-1.87	-0.02	57.8	1.6	-1.6	1.6	Negative	-1.66	-0.51	-1.66	-0.51	NaN	NaN	NaN	NaN	-42.1	NaN	NaN	-42.1	191.25	O08796;Q7TPC7;Q8BNP6;Q8CEC8	IPI00115681	391	IPI00115681	Elongation factor 2 kinase	_ISENSGDENMSDVTFDS(ph)IPSS(ph)PSSATPHSQK_	Eef2k	Calcium/calmodulin-dependent eukaryotic elongation factor 2 kinase;Eukaroytic elongation factor 2 kinase;Eef2k protein;Putative uncharacterized protein	8.23e-112
Eef2k	S	395	IPI00115681	Class I	0.851206	FDSLPSSPSSATP	-1.77	Negative	-1.87	0.42	-2.39	1.59	-0.27	0.42	-1.87	-0.02	66.9	25.2	-1.6	25.2	Negative	-1.72	-0.51	-1.66	-0.51	-1.77	-0.52	NaN	NaN	-42.1	-43	NaN	-42.5	191.25	O08796;Q7TPC7;Q8BNP6;Q8CEC8	IPI00115681	395	IPI00115681	Elongation factor 2 kinase	_ISENSGDENM(ox)SDVTFDS(ph)IPSS(ph)PSSATPHSQK_	Eef2k	Calcium/calmodulin-dependent eukaryotic elongation factor 2 kinase;Eukaroytic elongation factor 2 kinase;Eef2k protein;Putative uncharacterized protein	8.23e-112
Eef2k	S	444	IPI00115681	Class I	1	GDSGYPSEKRSDL	-1.36	Negative	-1.68	1.56	-1.29	1.56	-1.68	1.61	-1.73	1.55	66	67.3	65.8	66	Negative	-1.28	1.53	-1.28	1.53	-0.75	0.62	-1.43	1.88	65.4	35	72.8	65.4	292.75	O08796;Q7TPC7;Q8BNP6;Q8CEC8;Q3UWZ1	IPI00115681;IPI00654189	444	IPI00115681	Elongation factor 2 kinase;Putative uncharacterized protein	_M(ox)DNHRDSENSGDSGYPS(ph)EK_	Eef2k;Eef2k	Calcium/calmodulin-dependent eukaryotic elongation factor 2 kinase;Eukaroytic elongation factor 2 kinase;Eef2k protein;Putative uncharacterized protein;Putative uncharacterized protein	2.25e-245
Eef2k	S	70	IPI00115681	Class I	0.998704	TKTECGSTGSPAS	1.89	Positive	1.91	-5.5	2.17	-5.2	1.88	-6.08	1.91	-5.5	97.3	98.5	97.8	97.8	Positive	1.8	-2.78	2.27	-3.53	1.66	-2.78	1.8	-2.36	91.4	85.4	80.5	85.4	247.38	O08796;Q7TPC7;Q8BNP6;Q8CEC8;Q3UWZ1	IPI00115681;IPI00654189;IPI00857562	70	IPI00115681	Elongation factor 2 kinase;Putative uncharacterized protein;18 kDa protein	_TECGS(ph)TGS(ph)PASSFHFK_	Eef2k;Eef2k	Calcium/calmodulin-dependent eukaryotic elongation factor 2 kinase;Eukaroytic elongation factor 2 kinase;Eef2k protein;Putative uncharacterized protein;Putative uncharacterized protein	1.11e-28
Eepd1	S	25	IPI00464138	Class I	1	SHNRKFSAACNFS	-2.69	Negative	-2.14	0.98	NaN	NaN	-2.75	1.28	-1.52	0.68	NaN	59	37.5	50.5	Negative	-2.78	1.67	NaN	NaN	-2.93	1.86	-2.63	1.47	NaN	72.5	63.9	68.8	227.89	Q3TGW2	IPI00464138	25	IPI00464138	Endonuclease/exonuclease/phosphatase family domain-containing protein 1	_KFS(ph)AACNFSNIIVNQER_	Eepd1;Kiaa1706	Endonuclease/exonuclease/phosphatase family domain-containing protein 1	3.22e-104
Efhd2	S	74	IPI00226872	Class I	0.968561	GIGEPQSPSRRVF	1.67	Positive	1.67	-0.23	NaN	NaN	1.67	-0.23	NaN	NaN	NaN	14.6	NaN	14.6	Positive	1.69	-1.8	NaN	NaN	1.76	-3.1	1.62	-0.49	NaN	88.4	29	58.7	116.82	Q8C845;Q9D8Y0	IPI00226872;IPI00112223	74	IPI00226872	Putative uncharacterized protein;EF-hand domain-containing protein D2	_RADINQGIGEPQS(ph)PSR_	Efhd2;RP23-423G13.3-001;Efhd2;Sws1	EF hand domain containing 2;Efhd2 protein;Putative uncharacterized protein;EF-hand domain-containing protein D2;Swiprosin-1	4.34e-13
Ehbp1	S	1061	IPI00845795	Class I	0.999509	ETQRKPSEDEKGF	2.35	Positive	2.13	-1.04	NaN	NaN	2.41	-0.88	1.85	-1.19	NaN	45.6	56.3	50.9	Positive	2.35	-0.22	NaN	NaN	NaN	NaN	2.35	-0.22	NaN	NaN	14.3	14.3	139.6	Q69ZW3-1;Q69ZW3;Q69ZW3-2	IPI00845795;IPI00515576	1061	IPI00845795	Isoform 1 of EH domain-binding protein 1;Isoform 2 of EH domain-binding protein 1	_AEITETQRKPS(ph)EDEK_	Ehbp1;Kiaa0903;Ehbp1;Kiaa0903	EH domain-binding protein 1;EH domain-binding protein 1	4.57e-12
Ehbp1l1	S	1462	IPI00118018	Class I	0.999993	PPRAHGSFSHVRD	2.13	Positive	1.96	-1.99	NaN	NaN	2.05	-2.07	1.87	-1.91	NaN	76.1	73.3	74.7	Positive	2.7	-2.96	2.13	-3.34	2.7	-2.96	2.76	-1.99	90.1	87.1	74.8	87.1	129.1	Q99MS7-1;Q99MS7;Q99MS7-2;Q99MS7-3;Q99MS7-5;Q99MS7-4	IPI00118018;IPI00845814;IPI00885667;IPI00885577;IPI00845841;IPI00845793;IPI00845738	1462;618	IPI00118018;IPI00845841	tangerin isoform a;Isoform 2 of EH domain-binding protein 1-like protein 1;tangerin isoform D;tangerin isoform C;Isoform 3 of EH domain-binding protein 1-like protein 1;Isoform 5 of EH domain-binding protein 1-like protein 1;Isoform 4 of EH domain-binding	_AHGS(ph)FSHVR_	Ehbp1l1;Ehbp1l1;Ehbp1l1;Ehbp1l1;Ehbp1l1	EH domain-binding protein 1-like protein 1;Tangerin;EH domain-binding protein 1-like protein 1;Tangerin;EH domain-binding protein 1-like protein 1;Tangerin;EH domain-binding protein 1-like protein 1;Tangerin;EH domain-binding protein 1-like protein 1;Tangerin	0.000142676
Ehbp1l1	S	173	IPI00118018	Class I	0.998624	DMQSLASLMSVKP	-3.08	Negative	-1.99	0.66	-3.78	1.74	-0.2	-0.42	NaN	NaN	70.1	-33.7	NaN	51.1	Negative	-3.08	1.17	-3.08	1.17	NaN	NaN	NaN	NaN	55.4	NaN	NaN	55.4	235.17	Q99MS7-1;Q99MS7;Q99MS7-2;Q99MS7-3;Q99MS7-5;Q99MS7-4	IPI00118018;IPI00845814;IPI00885667;IPI00885577;IPI00845841;IPI00845793;IPI00845738	173;173	IPI00118018;IPI00845841	tangerin isoform a;Isoform 2 of EH domain-binding protein 1-like protein 1;tangerin isoform D;tangerin isoform C;Isoform 3 of EH domain-binding protein 1-like protein 1;Isoform 5 of EH domain-binding protein 1-like protein 1;Isoform 4 of EH domain-binding	_ATDDDMQS(ph)IAS(ph)IMS(ph)VKPSDVGNIDDFAES(ph)DEEEANGPGAPEVR_	Ehbp1l1;Ehbp1l1;Ehbp1l1;Ehbp1l1;Ehbp1l1	EH domain-binding protein 1-like protein 1;Tangerin;EH domain-binding protein 1-like protein 1;Tangerin;EH domain-binding protein 1-like protein 1;Tangerin;EH domain-binding protein 1-like protein 1;Tangerin;EH domain-binding protein 1-like protein 1;Tangerin	2.6e-88
Ehbp1l1	S	176	IPI00118018	Class I	0.974051	SLASLMSVKPSDV	-3.08	Negative	-1.99	0.66	-3.78	1.74	-0.2	-0.42	NaN	NaN	70.1	-33.7	NaN	51.1	Negative	-3.08	1.17	-3.08	1.17	NaN	NaN	NaN	NaN	55.4	NaN	NaN	55.4	235.17	Q99MS7-1;Q99MS7;Q99MS7-2;Q99MS7-3;Q99MS7-5;Q99MS7-4	IPI00118018;IPI00845814;IPI00885667;IPI00885577;IPI00845841;IPI00845793;IPI00845738	176;176	IPI00118018;IPI00845841	tangerin isoform a;Isoform 2 of EH domain-binding protein 1-like protein 1;tangerin isoform D;tangerin isoform C;Isoform 3 of EH domain-binding protein 1-like protein 1;Isoform 5 of EH domain-binding protein 1-like protein 1;Isoform 4 of EH domain-binding	_ATDDDMQS(ph)IAS(ph)IMS(ph)VKPSDVGNIDDFAES(ph)DEEEANGPGAPEVR_	Ehbp1l1;Ehbp1l1;Ehbp1l1;Ehbp1l1;Ehbp1l1	EH domain-binding protein 1-like protein 1;Tangerin;EH domain-binding protein 1-like protein 1;Tangerin;EH domain-binding protein 1-like protein 1;Tangerin;EH domain-binding protein 1-like protein 1;Tangerin;EH domain-binding protein 1-like protein 1;Tangerin	2.6e-88
Ehd1	S	456	IPI00126083	Class I	0.999999	EIFYTLSPVNGKI	1.11	Positive	1.01	-1.41	0.82	-0.93	1.01	-1.41	1.45	-1.81	47.7	62.4	71.6	62.4	Positive	1.22	-1.18	1.22	-1.04	1.87	-1.72	0.98	-1.18	51.3	69.6	55.9	55.9	318.16	Q9WVK4;Q3TCK3;Q3TGS1;Q3TIT3;Q3TUW9;Q80ZZ0;Q8K1X5	IPI00126083	456	IPI00126083	EH domain-containing protein 1	_DKPTYDEIFYTIS(ph)PVNGK_	Ehd1;Past1;mCG_5032	EH domain-containing protein 1;PAST homolog 1;Putative uncharacterized protein;EH-domain containing 1	3.61e-110
Ehd2	S	484	IPI00402968	Class I	1	GTKLPNSVLGRIW	1.77	Positive	1.83	-2.42	NaN	NaN	1.88	-2.47	1.78	-2.36	NaN	82	80.6	81.3	Positive	1.73	-1.83	NaN	NaN	1.69	-2.12	1.76	-1.54	NaN	77	65.6	71.3	111.74	Q8BH64;Q8R2X0	IPI00402968	484	IPI00402968	EH domain-containing protein 2	_IPNS(ph)VIGR_	Ehd2	EH domain-containing protein 2;Ehd2 protein	0.00052606
Ehd4	S	459	IPI00318671	Class I	0.999815	ELFYTLSPINGKI	1.48	Positive	1.22	-2.24	NaN	NaN	1.22	-2.24	NaN	NaN	NaN	78.8	NaN	78.8	Positive	1.74	-1.4	1.74	-1.4	NaN	NaN	NaN	NaN	62.2	NaN	NaN	62.2	152.18	Q9EQP2;Q1MWP8;Q1MWP9;Q3TM70;Q3TQ74;Q3TWP9;Q91VL7	IPI00318671	459	IPI00318671	EH-domain containing 4-KJR (Fragment)	_DKPVYDEIFYTIS(ph)PINGK_	Ehd4;Past2;ehd4;mCG_9738;RP23-383I16.6-001	EH domain-containing protein 4;PAST homolog 2;EH-domain containing 4-KJR;EH-domain containing 4;Putative uncharacterized protein	1.74e-23
Ei24	S	344	IPI00117068	Class I	1	SAEKFPSPHPSPA	1.43	Positive	1.62	-0.41	1.68	1.1	1.37	-0.41	1.62	-0.45	-114.8	24.8	27	24.8	Positive	1.42	0.3	1.11	1.29	1.42	0.3	1.43	0.29	-144	-23.1	-22.2	-23.1	249.78	Q61070;C3VDI2;Q8C5G8	IPI00117068	344	IPI00117068	etoposide induced 2.4	_FPS(ph)PHPS(ph)PAK_	Ei24;Pig8	Etoposide-induced protein 2.4;p53-induced gene 8 protein;Etoposide induced 2.4 protein;Putative uncharacterized protein	1.12e-180
Ei24	S	348	IPI00117068	Class I	1	FPSPHPSPAKLKA	2.14	Positive	2.46	-0.94	1.3	-0.13	2.46	-1.05	2.46	-0.94	8.9	51.6	47.7	47.7	Positive	1.82	0.73	1.11	1.29	1.82	0.73	2.58	0.36	-144	-65.6	-28.2	-65.6	249.78	Q61070;C3VDI2;Q8C5G8	IPI00117068	348	IPI00117068	etoposide induced 2.4	_TVYIQSAISSSSSAEKFPS(ph)PHPS(ph)PAK_	Ei24;Pig8	Etoposide-induced protein 2.4;p53-induced gene 8 protein;Etoposide induced 2.4 protein;Putative uncharacterized protein	1.12e-180
Eif3b	S	111	IPI00229859	Class I	1	QARGHPSAGAEEE	1.43	Positive	1.43	-0.2	NaN	NaN	1.43	-0.2	NaN	NaN	NaN	13.1	NaN	13.1	Positive	1.77	0.22	1.18	0.67	NaN	NaN	2.37	-0.23	-59	NaN	14.9	-22.1	334.15	Q8JZQ9;Q8CIJ3	IPI00229859;IPI00761592	111	IPI00229859	Eif3b protein;109 kDa protein	_GHPS(ph)AGAEEEGGS(ph)DGS(ph)AAEAEPR_	Eif3b;Eif3s9	eIF3 p116;eIF-3-eta;Eukaryotic translation initiation factor 3 subunit 9;Eukaryotic translation initiation factor 3 subunit B;Eif3b protein	9.08e-141
Eif3m	T	338	IPI00115580	Class I	0.874741	VVVSHSTHRTFGK	-1.53	Negative	-1.8	1.72	NaN	NaN	NaN	NaN	-1.8	1.72	NaN	NaN	69.7	69.7	Negative	-1.27	1.3	NaN	NaN	NaN	NaN	-1.27	1.3	NaN	NaN	59.4	59.4	143.86	Q99JX4;A2A701;A2A702	IPI00115580;IPI00752200;IPI00752792	338;206	IPI00115580;IPI00752792	Eukaryotic translation initiation factor 3 subunit M;Eukaryotic translation initiation factor 3, subunit M;Eukaryotic translation initiation factor 3, subunit M	_VVVSHST(ph)HR_	Eif3m;Pcid1;Eif3m;RP24-297H17.12-003;Eif3m;RP24-297H17.12-004	Eukaryotic translation initiation factor 3 subunit M;PCI domain-containing protein 1;Eukaryotic translation initiation factor 3, subunit M;Eukaryotic translation initiation factor 3, subunit M	1.6e-15
Eif4b	S	340	IPI00221581	Class I	1	LNLKPRSAPKEDD	2.54	Positive	2.41	-2.09	3.04	-2.83	2.16	-2.09	2.41	-1.88	86	76.5	72.9	76.5	Positive	2.63	-2.24	2.54	-2.74	2.72	-1.73	NaN	NaN	85	69.9	NaN	77.5	152.68	Q8BGD9;B2RWE8;Q3TDD8;Q3THB0;Q3TLQ9;Q3TSY9;Q3UGC0;Q922K6	IPI00221581	340	IPI00221581	Eukaryotic translation initiation factor 4B	_S(ph)APKEDDASASTSQSSR_	Eif4b	Eukaryotic translation initiation factor 4B;Eif4b protein;Putative uncharacterized protein	1.28e-21
Eif4b	S	418	IPI00221581	Class I	0.999458	TQERERSRTGSES	1.94	Positive	2.43	-0.77	NaN	NaN	2.43	-0.77	NaN	NaN	NaN	41.5	NaN	41.5	Positive	1.44	-0.72	3.3	-0.72	1.44	-1.82	-0.06	0.77	39.3	71.6	41.5	39.3	300.89	Q8BGD9;B2RWE8;Q3TDD8;Q3THB0;Q3TLQ9;Q3TSY9;Q3UGC0;Q922K6	IPI00221581	418	IPI00221581	Eukaryotic translation initiation factor 4B	_S(ph)RTGS(ph)ESSQTGASATSGR_	Eif4b	Eukaryotic translation initiation factor 4B;Eif4b protein;Putative uncharacterized protein	0
Eif4b	T	420	IPI00221581	Class I	0.997583	ERERSRTGSESSQ	2.37	Positive	2.27	-0.64	2.56	-2.14	2.21	-0.64	2.27	-0.62	77.3	35.8	35	35.8	Positive	2.46	-0.72	3.3	-0.72	2.46	-0.93	-0.06	0.77	39.3	47.7	41.5	39.3	300.89	Q8BGD9;B2RWE8;Q3TDD8;Q3THB0;Q3TLQ9;Q3TSY9;Q3UGC0;Q922K6	IPI00221581	420	IPI00221581	Eukaryotic translation initiation factor 4B	_ERS(ph)RT(ph)GS(ph)ESS(ph)QTGASATSGR_	Eif4b	Eukaryotic translation initiation factor 4B;Eif4b protein;Putative uncharacterized protein	0
Eif4b	S	422	IPI00221581	Class I	0.999859	ERSRTGSESSQTG	2.12	Positive	1.83	-0.81	2.08	-0.96	1.81	-0.81	1.83	-0.8	48.6	43	42.8	43	Positive	2.52	-0.46	2.15	-0.46	3.01	-0.56	2.52	-0.45	27.2	32.1	26.6	27.2	300.89	Q8BGD9;B2RWE8;Q3TDD8;Q3THB0;Q3TLQ9;Q3TSY9;Q3UGC0;Q922K6	IPI00221581	422	IPI00221581	Eukaryotic translation initiation factor 4B	_SRTGS(ph)ESSQTGASATSGR_	Eif4b	Eukaryotic translation initiation factor 4B;Eif4b protein;Putative uncharacterized protein	0
Eif4b	S	424	IPI00221581	Class I	0.988884	SRTGSESSQTGAS	3.38	Positive	3.13	-2.2	3.38	-1.99	2.88	-2.42	NaN	NaN	74.8	81.3	NaN	78	Positive	3.52	-0.94	3.55	-0.88	3.52	-1.21	3.18	-0.94	45.7	56.8	47.7	47.7	300.89	Q8BGD9;B2RWE8;Q3TDD8;Q3THB0;Q3TLQ9;Q3TSY9;Q3UGC0;Q922K6	IPI00221581	424	IPI00221581	Eukaryotic translation initiation factor 4B	_SRTGSES(ph)S(ph)QTGASATSGR_	Eif4b	Eukaryotic translation initiation factor 4B;Eif4b protein;Putative uncharacterized protein	0
Eif4b	S	425	IPI00221581	Class I	0.999912	RTGSESSQTGASA	2.41	Positive	2.52	-2.43	3.14	-2.01	2.33	-3.01	2.52	-2.43	75.2	87.6	81.5	81.5	Positive	2.16	-0.93	1.7	-1.1	2.16	-0.93	2.49	-0.19	53.5	47.6	12.6	47.6	300.89	Q8BGD9;B2RWE8;Q3TDD8;Q3THB0;Q3TLQ9;Q3TSY9;Q3UGC0;Q922K6	IPI00221581	425	IPI00221581	Eukaryotic translation initiation factor 4B	_SRTGSES(ph)S(ph)QTGASATSGR_	Eif4b	Eukaryotic translation initiation factor 4B;Eif4b protein;Putative uncharacterized protein	0
Eif4ebp1	T	10	IPI00318938	Class I	0.99821	GSSCSQTPSRAIP	3.02	Positive	3.69	-4.72	NaN	NaN	NaN	NaN	3.69	-4.72	NaN	NaN	96.2	96.2	Positive	2.35	-2.97	2.35	-2.97	NaN	NaN	NaN	NaN	87.2	NaN	NaN	87.2	200.21	Q60876;Q3TII9	IPI00318938	10	IPI00318938	Eukaryotic translation initiation factor 4E-binding protein 1	_(ac)S(ph)AGS(ph)SCSQT(ph)PSR_	Eif4ebp1	Eukaryotic translation initiation factor 4E-binding protein 1;Phosphorylated heat- and acid-stable protein regulated by insulin 1;Putative uncharacterized protein	7.98e-64
Eif4ebp1	S	2	IPI00318938	Class I	1	_____MSAGSSCS	2.5	Positive	2.58	-5.65	2.58	-5.65	2.73	-4.45	2.5	-5.77	98	95.4	98.2	98	Positive	1.88	-2.27	2.5	-3.52	NaN	NaN	1.26	-1.03	91.3	NaN	51	71.1	200.21	Q60876;Q3TII9	IPI00318938	2	IPI00318938	Eukaryotic translation initiation factor 4E-binding protein 1	_(ac)S(ph)AGS(ph)SCS(ph)QTPSR_	Eif4ebp1	Eukaryotic translation initiation factor 4E-binding protein 1;Phosphorylated heat- and acid-stable protein regulated by insulin 1;Putative uncharacterized protein	7.98e-64
Eif4ebp1	S	5	IPI00318938	Class I	0.999869	__MSAGSSCSQTP	2.57	Positive	2.56	-5.77	2.48	-5.35	2.57	-5.77	2.56	-5.85	97.5	98.2	98.3	98.2	Positive	2.7	-3.3	2.71	-3.85	NaN	NaN	2.68	-2.74	93.1	NaN	85.1	89.1	200.21	Q60876;Q3TII9	IPI00318938	5	IPI00318938	Eukaryotic translation initiation factor 4E-binding protein 1	_(ac)S(ph)AGS(ph)SCSQTPSR_	Eif4ebp1	Eukaryotic translation initiation factor 4E-binding protein 1;Phosphorylated heat- and acid-stable protein regulated by insulin 1;Putative uncharacterized protein	7.98e-64
Eif4ebp1	S	6	IPI00318938	Class I	0.998386	_MSAGSSCSQTPS	2.85	Positive	2.69	-4.89	2.69	-6.05	3.02	-4.77	2.5	-4.89	98.5	96.3	96.6	96.6	Positive	3.9	-2.38	NaN	NaN	NaN	NaN	3.9	-2.38	NaN	NaN	80.8	80.8	200.21	Q60876;Q3TII9	IPI00318938	6	IPI00318938	Eukaryotic translation initiation factor 4E-binding protein 1	_(ac)SAGSS(ph)CSQT(ph)PSR_	Eif4ebp1	Eukaryotic translation initiation factor 4E-binding protein 1;Phosphorylated heat- and acid-stable protein regulated by insulin 1;Putative uncharacterized protein	7.98e-64
Eif4ebp1	T	69	IPI00318938	Class I	1	NSPVAKTPPKDLP	-2.29	Negative	-2.22	0.56	-2.38	1.94	-2.22	0.56	-1.97	0.4	73.9	32.4	24	32.4	Negative	-2.37	1.96	-2.45	1.96	-2.37	1.98	-1.98	1.27	74.2	74.6	58.5	74.2	212.08	Q60876;Q3TII9	IPI00318938	69	IPI00318938	Eukaryotic translation initiation factor 4E-binding protein 1	_T(ph)PPKDIPAIPGVTSPTSDEPPMQASQSQIPSSPEDKR_	Eif4ebp1	Eukaryotic translation initiation factor 4E-binding protein 1;Phosphorylated heat- and acid-stable protein regulated by insulin 1;Putative uncharacterized protein	2.61e-73
Eif4ebp2	S	2	IPI00109318	Class I	0.999533	_____MSASAGGS	3.08	Positive	3.08	-5.92	2.96	-5.92	3.22	-5.59	3.08	-5.95	98.4	97.9	98.4	98.4	Positive	3.52	-3.97	2.83	-5.04	NaN	NaN	4.2	-2.9	97	NaN	86.6	91.8	186.13	P70445;Q3UFP6;Q3UZD4	IPI00109318	2	IPI00109318	Eukaryotic translation initiation factor 4E-binding protein 2	_(ac)S(ph)ASAGGSHQPSQSR_	Eif4ebp2;mCG_15757	Eukaryotic translation initiation factor 4E-binding protein 2;Phosphorylated heat- and acid-stable protein regulated by insulin 2;Eif4ebp2 protein;MCG15757, isoform CRA_a;Putative uncharacterized protein	2.04e-40
Eif4g1	S	708	IPI00421179	Class I	1	GLGPRRSQQGPRK	-1.81	Negative	-2.38	1.57	-2.38	2.72	-2.47	1.19	-1.14	1.57	84.8	56.3	66.3	66.3	Negative	-1.24	1.85	-1.24	1.85	NaN	NaN	NaN	NaN	72.2	NaN	NaN	72.2	126.56	Q6NZJ6-1;Q6NZJ6;Q3UTK0;Q3UYM6;Q6PD42;Q8K0J8;Q8R2V4;Q6NZJ6-2	IPI00421179;IPI00856453;IPI00515195	708;701	IPI00421179;IPI00515195	Isoform 1 of Eukaryotic translation initiation factor 4 gamma 1;Eif4g1 protein;Isoform 2 of Eukaryotic translation initiation factor 4 gamma 1	_GPAGIGPRRS(ph)QQGPR_	Eif4g1;Eif4g1;Eif4g1	Eukaryotic translation initiation factor 4 gamma 1;Putative uncharacterized protein;Eif4g1 protein;Eukaryotic translation initiation factor 4 gamma 1	1.89e-15
Eif4g1	S	1081	IPI00858249	Class I	0.999996	KITKPGSIDSNNQ	-2.29	Negative	-2.18	2.09	-1.98	2.02	-2.39	2.16	NaN	NaN	75.3	77.7	NaN	76.6	Negative	-2.29	1.7	-2.44	2.46	-2.29	1.7	-1.73	0.97	81.9	69.3	48.9	69.3	260.45	Q6NZJ6-1;Q6NZJ6;Q3UTK0;Q3UYM6;Q6PD42;Q8K0J8;Q8R2V4;Q6NZJ6-2;Q3UZD9	IPI00421179;IPI00856453;IPI00515195;IPI00858249	1081;1067;1075	IPI00421179;IPI00515195;IPI00858249	Isoform 1 of Eukaryotic translation initiation factor 4 gamma 1;Eif4g1 protein;Isoform 2 of Eukaryotic translation initiation factor 4 gamma 1;eukaryotic translation initiation factor 4, gamma 1 isoform b	_ITKPGS(ph)IDSNNQIFAPGGR_	Eif4g1;Eif4g1;Eif4g1;Eif4g1	Eukaryotic translation initiation factor 4 gamma 1;Putative uncharacterized protein;Eif4g1 protein;Eukaryotic translation initiation factor 4 gamma 1;Putative uncharacterized protein	1.15e-25
Eif4g1	S	1096	IPI00858249	Class I	1	APGGRLSWGKGSS	-2.08	Negative	-2.38	2.55	-2.93	4.49	-1.9	2.1	-2.38	2.55	95.5	76.8	83	83	Negative	-1.86	1.89	-1.86	2.11	-1.59	1.54	-2.26	1.89	76.8	65.6	72.9	72.9	260.45	Q6NZJ6-1;Q6NZJ6;Q3UTK0;Q3UYM6;Q6PD42;Q8K0J8;Q8R2V4;Q6NZJ6-2;Q3UZD9	IPI00421179;IPI00856453;IPI00515195;IPI00858249	1096;1082;1090	IPI00421179;IPI00515195;IPI00858249	Isoform 1 of Eukaryotic translation initiation factor 4 gamma 1;Eif4g1 protein;Isoform 2 of Eukaryotic translation initiation factor 4 gamma 1;eukaryotic translation initiation factor 4, gamma 1 isoform b	_PGSIDSNNQIFAPGGRIS(ph)WGK_	Eif4g1;Eif4g1;Eif4g1;Eif4g1	Eukaryotic translation initiation factor 4 gamma 1;Putative uncharacterized protein;Eif4g1 protein;Eukaryotic translation initiation factor 4 gamma 1;Putative uncharacterized protein	1.15e-25
Eif4g1	S	1189	IPI00858249	Class I	1	ATKRSFSKEVEER	1.25	Positive	1.4	-2.29	1.4	-2.29	NaN	NaN	NaN	NaN	79.5	NaN	NaN	79.5	Positive	1.09	-1.35	1.09	-1.35	NaN	NaN	NaN	NaN	60.7	NaN	NaN	60.7	103.7	Q6NZJ6-1;Q6NZJ6;Q3UTK0;Q3UYM6;Q6PD42;Q8K0J8;Q8R2V4;Q6NZJ6-2;Q3UZD9	IPI00421179;IPI00856453;IPI00515195;IPI00858249	1189;1175;1183	IPI00421179;IPI00515195;IPI00858249	Isoform 1 of Eukaryotic translation initiation factor 4 gamma 1;Eif4g1 protein;Isoform 2 of Eukaryotic translation initiation factor 4 gamma 1;eukaryotic translation initiation factor 4, gamma 1 isoform b	_S(ph)FS(ph)KEVEER_	Eif4g1;Eif4g1;Eif4g1;Eif4g1	Eukaryotic translation initiation factor 4 gamma 1;Putative uncharacterized protein;Eif4g1 protein;Eukaryotic translation initiation factor 4 gamma 1;Putative uncharacterized protein	0.00130018
Eif5b	S	209	IPI00756424	Class I	0.99998	KNQKNKSVPTVDS	-3.16	Negative	-3.16	1.16	-3.16	1.16	NaN	NaN	NaN	NaN	55.4	NaN	NaN	55.4	Negative	-6.03	5.5	-10.13	9.79	-1.94	1.22	NaN	NaN	99.9	57	NaN	99.8	160.13	Q05D44;Q6A002;Q7TPC0;Q8BYX3;Q8BYY7	IPI00756424	209	IPI00756424	Eukaryotic translation initiation factor 5B	_NKS(ph)VPTVDS(ph)GNEDDDSSFK_	Eif5b;If2;mKIAA0741	Eukaryotic translation initiation factor 5B;Translation initiation factor IF-2;MKIAA0741 protein;Eif5b protein;Putative uncharacterized protein	5.94e-06
Elf	S	2315	IPI00319830	Class I	0.999144	KHDTSASTQSTPA	-1.56	Negative	-1.56	1.16	-1.56	0.88	-1.62	1.66	-1.29	1.16	45.8	68.5	55.3	55.3	Negative	-1.66	1.26	NaN	NaN	-2.48	2.12	-0.83	0.4	NaN	77	24.3	64.8	321.62	Q62261-1;Q62261;Q8BQ35;Q8R1C2	IPI00319830	2315	IPI00319830	Isoform 1 of Spectrin beta chain, brain 1	_HDTSAS(ph)TQS(ph)T(ph)PASSR_	Elf;Spnb2;Spnb-2;Sptb2;Sptbn1	Beta-II spectrin;Embryonic liver fodrin;Fodrin beta chain;Spectrin beta chain, brain 1;Spectrin, non-erythroid beta chain 1;Putative uncharacterized protein;Spnb2 protein	6.1e-124
Emk	S	40	IPI00554871	Class I	0.999952	MLRGRNSATSADE	1.64	Positive	1.79	-0.28	NaN	NaN	1.51	-0.28	2.07	-0.27	NaN	17.8	17.1	17.4	Positive	0.98	-0.36	NaN	NaN	0.2	-0.22	1.77	-0.5	NaN	14.3	29.3	21.8	252.51	Q05512-1;Q05512;Q3U3A1;Q571J8;Q05512-2;Q3T9A3;Q05512-4;Q05512-3	IPI00554855;IPI00111754;IPI00828227;IPI00828737;IPI00554871;IPI00762727	40;40	IPI00554855;IPI00554871	Isoform 1 of Serine/threonine-protein kinase MARK2;Isoform 2 of Serine/threonine-protein kinase MARK2;86 kDa protein;MAP/microtubule affinity-regulating kinase 2 isoform 4;Isoform 4 of Serine/threonine-protein kinase MARK2;Isoform 3 of Serine/threonine-pro	_GRNS(ph)ATSADEQPHIGNYR_	Emk;Mark2;mKIAA4207;Emk;Mark2;Mark2;Emk;Mark2;Emk;Mark2	ELKL motif kinase 1;MAP/microtubule affinity-regulating kinase 2;Serine/threonine-protein kinase MARK2;Putative uncharacterized protein;MKIAA4207 protein;ELKL motif kinase 1;MAP/microtubule affinity-regulating kinase 2;Serine/threonine-protein kinase MARK2;Putative uncharacterized protein;ELKL motif kinase 1;MAP/microtubule affinity-regulating kinase 2;Serine/threonine-protein kinase MARK2;ELKL m…	1.48e-20
Emk	S	616	IPI00554871	Class I	0.993021	YGVTPASPSGHSQ	1.41	Positive	1.41	-0.87	1.14	-1.13	1.68	-0.61	NaN	NaN	54.3	34.5	NaN	44.4	Positive	1.64	-0.69	1.07	-0.17	2.2	-1.2	NaN	NaN	11.2	56.5	NaN	33.9	178.19	Q05512-1;Q05512;Q3U3A1;Q571J8;Q05512-2;Q3T9A3;Q05512-4;Q05512-3	IPI00554855;IPI00111754;IPI00828227;IPI00828737;IPI00554871;IPI00762727	616;562	IPI00554855;IPI00554871	Isoform 1 of Serine/threonine-protein kinase MARK2;Isoform 2 of Serine/threonine-protein kinase MARK2;86 kDa protein;MAP/microtubule affinity-regulating kinase 2 isoform 4;Isoform 4 of Serine/threonine-protein kinase MARK2;Isoform 3 of Serine/threonine-pro	_DQQNIPYGVTPAS(ph)PSGHSQGR_	Emk;Mark2;mKIAA4207;Emk;Mark2;Mark2;Emk;Mark2;Emk;Mark2	ELKL motif kinase 1;MAP/microtubule affinity-regulating kinase 2;Serine/threonine-protein kinase MARK2;Putative uncharacterized protein;MKIAA4207 protein;ELKL motif kinase 1;MAP/microtubule affinity-regulating kinase 2;Serine/threonine-protein kinase MARK2;Putative uncharacterized protein;ELKL motif kinase 1;MAP/microtubule affinity-regulating kinase 2;Serine/threonine-protein kinase MARK2;ELKL m…	7.58e-47
Eml3	S	199	IPI00121225	Class I	0.998889	NKDPLSSPGGPGS	2.15	Positive	2.36	-0.41	1.86	-0.15	2.38	-0.41	2.36	-0.71	9.6	24.6	38.9	24.6	Positive	2.14	0.21	2.09	0.21	2.16	-0.2	2.14	0.29	-15.3	12.9	-22.6	-15.3	165.24	Q8VC03	IPI00121225	199	IPI00121225	Echinoderm microtubule-associated protein-like 3	_DPISS(ph)PGGPGSR_	Eml3	Echinoderm microtubule-associated protein-like 3	8.56e-24
Enh	S	111	IPI00828969	Class I	0.935928	KPVPITSPAVSKV	2.06	Positive	1.74	-2.71	NaN	NaN	1.74	-2.71	NaN	NaN	NaN	84.7	NaN	84.7	Positive	2.39	-2.07	NaN	NaN	NaN	NaN	2.39	-2.07	NaN	NaN	76.1	76.1	114.63	Q8CI51-1;Q8CI51;Q2Q7P0;Q3UGD0;Q8VDV4;Q8CI51-2	IPI00828969;IPI00653381;IPI00415684	111	IPI00828969	Isoform 1 of PDZ and LIM domain protein 5;PDZ and LIM domain 5 isoform ENH1;Isoform 2 of PDZ and LIM domain protein 5	_EVVKPVPITS(ph)PAVSK_	Enh;Pdlim5;Pdlim5;Enh;Pdlim5	Enigma homolog;Enigma-like PDZ and LIM domains protein;PDZ and LIM domain protein 5;ENH1;Putative uncharacterized protein;Pdlim5 protein;Enigma homolog;Enigma-like PDZ and LIM domains protein;PDZ and LIM domain protein 5	9.1e-14
Enh	S	359	IPI00828969	Class I	0.999698	GSTSVKSPSWQRP	1.57	Positive	1.31	-0.21	NaN	NaN	1.28	-0.25	1.34	-0.16	NaN	16	10.7	13.3	Positive	1.84	-0.56	NaN	NaN	1.8	-0.71	1.88	-0.41	NaN	38.9	24.7	31.8	207.31	Q8CI51-1;Q8CI51;Q2Q7P0;Q3UGD0;Q8VDV4	IPI00828969;IPI00653381	359	IPI00828969	Isoform 1 of PDZ and LIM domain protein 5;PDZ and LIM domain 5 isoform ENH1	_S(ph)PSWQRPNQAAPSTGR_	Enh;Pdlim5;Pdlim5	Enigma homolog;Enigma-like PDZ and LIM domains protein;PDZ and LIM domain protein 5;ENH1;Putative uncharacterized protein;Pdlim5 protein	1.95e-68
Enh	S	361	IPI00828969	Class I	0.952073	TSVKSPSWQRPNQ	1.49	Positive	1.39	-0.24	NaN	NaN	1.49	-0.31	1.29	-0.17	NaN	19.3	11.3	15.3	Positive	1.66	-0.88	NaN	NaN	1.66	-0.88	NaN	NaN	NaN	45.6	NaN	45.6	207.31	Q8CI51-1;Q8CI51;Q2Q7P0;Q3UGD0;Q8VDV4	IPI00828969;IPI00653381	361	IPI00828969	Isoform 1 of PDZ and LIM domain protein 5;PDZ and LIM domain 5 isoform ENH1	_SPS(ph)WQRPNQAAPSTGR_	Enh;Pdlim5;Pdlim5	Enigma homolog;Enigma-like PDZ and LIM domains protein;PDZ and LIM domain protein 5;ENH1;Putative uncharacterized protein;Pdlim5 protein	1.95e-68
Eno1	S	349	IPI00462072	Class I	0.854856	KVNQIGSVTESLQ	3.63	Positive	3.52	-1.18	3.52	-1.18	NaN	NaN	NaN	NaN	55.9	NaN	NaN	55.9	Positive	3.74	-1.58	5.02	-0.7	3.74	-1.58	0.73	-3.5	38.5	66.6	91.2	66.6	61.37	P17182;Q5FW97;Q6PHC1	IPI00462072;IPI00648821	349	IPI00462072	Alpha-enolase;Enolase	_SCNCIIIKVNQIGS(ph)VTES(ph)IQACK_	Eno1;Eno-1;EG433182;mCG_115657;mCG_17183;RP23-278I3.3-001;Eno1;RP23-278I3.3-002	2-phospho-D-glycerate hydro-lyase;Alpha-enolase;Enolase 1;Non-neural enolase;Enolase;Enolase	0.000847977
Eno1	S	353	IPI00462072	Class I	0.931137	IGSVTESLQACKL	3.63	Positive	3.52	-1.18	3.52	-1.18	NaN	NaN	NaN	NaN	55.9	NaN	NaN	55.9	Positive	3.74	-1.58	5.02	-0.7	3.74	-1.58	0.73	-3.5	38.5	66.6	91.2	66.6	61.37	P17182;Q5FW97;Q6PHC1	IPI00462072;IPI00648821	353	IPI00462072	Alpha-enolase;Enolase	_SCNCIIIKVNQIGS(ph)VTES(ph)IQACK_	Eno1;Eno-1;EG433182;mCG_115657;mCG_17183;RP23-278I3.3-001;Eno1;RP23-278I3.3-002	2-phospho-D-glycerate hydro-lyase;Alpha-enolase;Enolase 1;Non-neural enolase;Enolase;Enolase	0.000847977
Ensa	S	109	IPI00409045	Class I	0.999531	LPQRKSSLVTSKL	-1.94	Negative	-1.94	1.95	NaN	NaN	NaN	NaN	-1.94	1.95	NaN	NaN	74.1	74.1	Negative	-2.47	0.74	NaN	NaN	-1.58	-0.23	-3.37	1.71	NaN	-17.3	69.5	51.6	130.75	P60840-1;P60840;P60840-2	IPI00409045;IPI00230470;IPI00850363;IPI00755879	109	IPI00409045	Isoform 1 of Alpha-endosulfine;Isoform 2 of Alpha-endosulfine;similar to endosulfine-alpha;similar to endosulfine-alpha isoform 1	_KSS(ph)IVTSK_	Ensa;Ensa	Alpha-endosulfine;ARPP-19e;Alpha-endosulfine;ARPP-19e	1.24e-05
Ep	S	290	IPI00876033	Class I	0.987992	QQARSQSTSVPTR	2.57	Positive	2.44	-1.24	1.85	-0.97	2.69	-1.24	2.44	-1.4	49	57.5	62.2	57.5	Positive	3.03	-1.17	NaN	NaN	NaN	NaN	3.03	-1.17	NaN	NaN	55.6	55.6	77.633	O08983;Q3TBI2;Q3U309;Q5FWJ4;Q80VD7;Q8CD56	IPI00876033;IPI00919214;IPI00406671;IPI00918195	290	IPI00876033	Putative uncharacterized protein;pale ear;Putative uncharacterized protein;71 kDa protein	_SQS(ph)TSVPTR_	Ep;Hps;Hps1;Hps1;Hps1	Hermansky-Pudlak syndrome 1 protein homolog;Putative uncharacterized protein;Hps1 protein;Hps1 protein;Putative uncharacterized protein	0.00227396
Epb4	S	441	IPI00465812	Class I	0.999983	EFSRPASVSENHD	1.8	Positive	1.71	-0.78	NaN	NaN	1.71	-0.78	NaN	NaN	NaN	41.8	NaN	41.8	Positive	1.81	-0.4	NaN	NaN	1.83	-0.41	1.8	-0.38	NaN	24.9	23.4	24.2	370.13	Q9Z2H5-2;Q9Z2H5;A2AUK5;B6ZHC9;A2AUK8;A2AUK7;A2AUK6	IPI00465812;IPI00480250;IPI00652972;IPI00753967	441	IPI00465812	erythrocyte protein band 4.1-like 1 isoform a;Erythrocyte protein band 4.1-like 1, isoform CRA_a;Erythrocyte protein band 4.1-like 1;Erythrocyte protein band 4.1-like 1	_PAS(ph)VSENHDAGPDGDKREDDAESGGR_	Epb4;Epb4.1l1;Epb41l1;Kiaa0338;mCG_5224;RP23-55C8.1-001;Epb4.1l1;mCG_5224;RP23-55C8.1-006;Epb4.1l1;RP23-55C8.1-002;Epb4.1l1;RP23-55C8.1-008	Band 4.1-like protein 1;Neuronal protein 4.1;Erythrocyte protein band 4.1-like 1;Erythrocyte protein band 4.1-like 1, isoform CRA_c;Erythrocyte protein band 4.1-like 1;Erythrocyte protein band 4.1-like 1, isoform CRA_a;Erythrocyte protein band 4.1-like 1;Erythrocyte protein band 4.1-like 1	0
Epb4	S	441	IPI00830613	Class I	0.999998	EFSRPASVSENHD	1.76	Positive	1.41	-0.39	0.76	0.13	2.07	-0.9	NaN	NaN	-9.4	46.6	NaN	18.6	Positive	1.76	-0.72	NaN	NaN	1.76	-0.72	NaN	NaN	NaN	39.4	NaN	39.4	327.2	Q9Z2H5-1;Q9Z2H5	IPI00830613	441	IPI00830613	Isoform 1 of Band 4.1-like protein 1	_PAS(ph)VSENHDAGPEGDKREDDAESGGR_	Epb4;Epb4.1l1;Epb41l1;Kiaa0338	Band 4.1-like protein 1;Neuronal protein 4.1	0
Epb4.1l1	T	474	IPI00465812	Class I	0.99978	EEGEVRTPTKIKE	2.48	Positive	3.13	-0.57	NaN	NaN	NaN	NaN	3.13	-0.57	NaN	NaN	32.4	32.4	Positive	1.83	-0.06	NaN	NaN	NaN	NaN	1.83	-0.06	NaN	NaN	4.4	4.4	224.43	A2AUK4;Q8C8P2;Q9Z2H5-2;Q9Z2H5;A2AUK5;B6ZHC9;A2AUK8;A2AUK7;A2AUK6;Q9Z2H5-1	IPI00405986;IPI00465812;IPI00480250;IPI00652972;IPI00753967;IPI00830613	474;475;475	IPI00405986;IPI00465812;IPI00830613	Erythrocyte protein band 4.1-like 1;erythrocyte protein band 4.1-like 1 isoform a;Erythrocyte protein band 4.1-like 1, isoform CRA_a;Erythrocyte protein band 4.1-like 1;Erythrocyte protein band 4.1-like 1;Isoform 1 of Band 4.1-like protein 1	_SEAEEGEVRT(ph)PTK_	Epb4.1l1;RP23-55C8.1-003;Epb4;Epb4.1l1;Epb41l1;Kiaa0338;mCG_5224;RP23-55C8.1-001;Epb4.1l1;mCG_5224;RP23-55C8.1-006;Epb4.1l1;RP23-55C8.1-002;Epb4.1l1;RP23-55C8.1-008;Epb4;Epb4.1l1;Epb41l1;Kiaa0338	Erythrocyte protein band 4.1-like 1;Putative uncharacterized protein;Band 4.1-like protein 1;Neuronal protein 4.1;Erythrocyte protein band 4.1-like 1;Erythrocyte protein band 4.1-like 1, isoform CRA_c;Erythrocyte protein band 4.1-like 1;Erythrocyte protein band 4.1-like 1, isoform CRA_a;Erythrocyte protein band 4.1-like 1;Erythrocyte protein band 4.1-like 1;Band 4.1-like protein 1;Neuronal protei…	2.3e-145
Epb4.1l1	S	539	IPI00465812	Class I	1	RERRLPSSPASPS	2.47	Positive	1.4	-0.17	1.4	-0.17	2.6	0.03	1.31	-1.12	11.2	-2.1	54.1	11.2	Positive	2.6	0.25	2.6	0.64	2.35	-0.75	2.81	0.25	-55.3	40.4	-19.1	-19.1	182.34	A2AUK4;Q8C8P2;Q9Z2H5-2;Q9Z2H5;A2AUK5;B6ZHC9;A2AUK8;A2AUK7;A2AUK6;Q9Z2H5-1	IPI00405986;IPI00465812;IPI00480250;IPI00652972;IPI00753967;IPI00830613	539;540;540	IPI00405986;IPI00465812;IPI00830613	Erythrocyte protein band 4.1-like 1;erythrocyte protein band 4.1-like 1 isoform a;Erythrocyte protein band 4.1-like 1, isoform CRA_a;Erythrocyte protein band 4.1-like 1;Erythrocyte protein band 4.1-like 1;Isoform 1 of Band 4.1-like protein 1	_RIPS(ph)S(ph)PAS(ph)PSPK_	Epb4.1l1;RP23-55C8.1-003;Epb4;Epb4.1l1;Epb41l1;Kiaa0338;mCG_5224;RP23-55C8.1-001;Epb4.1l1;mCG_5224;RP23-55C8.1-006;Epb4.1l1;RP23-55C8.1-002;Epb4.1l1;RP23-55C8.1-008;Epb4;Epb4.1l1;Epb41l1;Kiaa0338	Erythrocyte protein band 4.1-like 1;Putative uncharacterized protein;Band 4.1-like protein 1;Neuronal protein 4.1;Erythrocyte protein band 4.1-like 1;Erythrocyte protein band 4.1-like 1, isoform CRA_c;Erythrocyte protein band 4.1-like 1;Erythrocyte protein band 4.1-like 1, isoform CRA_a;Erythrocyte protein band 4.1-like 1;Erythrocyte protein band 4.1-like 1;Band 4.1-like protein 1;Neuronal protei…	4.69e-08
Epb4.1l1	S	540	IPI00465812	Class I	1	ERRLPSSPASPSP	3.04	Positive	2.16	-0.93	2.16	-0.37	1.2	-1.37	3.81	-0.93	22.4	61.3	47.6	47.6	Positive	3.05	-0.53	3.05	0.09	3.02	-0.53	4.33	-0.82	-6.3	30.9	43.5	30.9	182.34	A2AUK4;Q8C8P2;Q9Z2H5-2;Q9Z2H5;A2AUK5;B6ZHC9;A2AUK8;A2AUK7;A2AUK6;Q9Z2H5-1	IPI00405986;IPI00465812;IPI00480250;IPI00652972;IPI00753967;IPI00830613	540;541;541	IPI00405986;IPI00465812;IPI00830613	Erythrocyte protein band 4.1-like 1;erythrocyte protein band 4.1-like 1 isoform a;Erythrocyte protein band 4.1-like 1, isoform CRA_a;Erythrocyte protein band 4.1-like 1;Erythrocyte protein band 4.1-like 1;Isoform 1 of Band 4.1-like protein 1	_RIPS(ph)S(ph)PAS(ph)PSPK_	Epb4.1l1;RP23-55C8.1-003;Epb4;Epb4.1l1;Epb41l1;Kiaa0338;mCG_5224;RP23-55C8.1-001;Epb4.1l1;mCG_5224;RP23-55C8.1-006;Epb4.1l1;RP23-55C8.1-002;Epb4.1l1;RP23-55C8.1-008;Epb4;Epb4.1l1;Epb41l1;Kiaa0338	Erythrocyte protein band 4.1-like 1;Putative uncharacterized protein;Band 4.1-like protein 1;Neuronal protein 4.1;Erythrocyte protein band 4.1-like 1;Erythrocyte protein band 4.1-like 1, isoform CRA_c;Erythrocyte protein band 4.1-like 1;Erythrocyte protein band 4.1-like 1, isoform CRA_a;Erythrocyte protein band 4.1-like 1;Erythrocyte protein band 4.1-like 1;Band 4.1-like protein 1;Neuronal protei…	4.69e-08
Epb4.1l1	S	543	IPI00465812	Class I	0.998422	LPSSPASPSPKGT	2.56	Positive	2.52	-0.4	2.45	-0.73	2.52	-0.4	2.59	-0.4	39.7	24.2	24.1	24.2	Positive	2.66	-0.34	2.32	-0.34	3.13	-0.47	2.66	-0.1	21	27.7	6.5	21	182.34	A2AUK4;Q8C8P2;Q9Z2H5-2;Q9Z2H5;A2AUK5;B6ZHC9;A2AUK8;A2AUK7;A2AUK6;Q9Z2H5-1	IPI00405986;IPI00465812;IPI00480250;IPI00652972;IPI00753967;IPI00830613	543;544;544	IPI00405986;IPI00465812;IPI00830613	Erythrocyte protein band 4.1-like 1;erythrocyte protein band 4.1-like 1 isoform a;Erythrocyte protein band 4.1-like 1, isoform CRA_a;Erythrocyte protein band 4.1-like 1;Erythrocyte protein band 4.1-like 1;Isoform 1 of Band 4.1-like protein 1	_RIPS(ph)S(ph)PAS(ph)PSPK_	Epb4.1l1;RP23-55C8.1-003;Epb4;Epb4.1l1;Epb41l1;Kiaa0338;mCG_5224;RP23-55C8.1-001;Epb4.1l1;mCG_5224;RP23-55C8.1-006;Epb4.1l1;RP23-55C8.1-002;Epb4.1l1;RP23-55C8.1-008;Epb4;Epb4.1l1;Epb41l1;Kiaa0338	Erythrocyte protein band 4.1-like 1;Putative uncharacterized protein;Band 4.1-like protein 1;Neuronal protein 4.1;Erythrocyte protein band 4.1-like 1;Erythrocyte protein band 4.1-like 1, isoform CRA_c;Erythrocyte protein band 4.1-like 1;Erythrocyte protein band 4.1-like 1, isoform CRA_a;Erythrocyte protein band 4.1-like 1;Erythrocyte protein band 4.1-like 1;Band 4.1-like protein 1;Neuronal protei…	4.69e-08
Epb4.9	S	156	IPI00125328	Class I	0.999845	RESVGGSPQSKHL	2.33	Positive	2.55	-3.24	2.55	-2.85	NaN	NaN	2.55	-3.64	86.1	NaN	92	89	Positive	1.93	-2.14	2.11	-2.28	NaN	NaN	1.75	-1.99	79.4	NaN	74.9	77.2	167.05	Q9WV69;Q3TYC5;Q3UEW2;Q8JZV5;Q9WVM2	IPI00125328;IPI00620207	156	IPI00125328	Dematin;Putative uncharacterized protein	_QRESVGGS(ph)PQSK_	Epb4.9;Epb49;Epb4.9	Dematin;Erythrocyte membrane protein band 4.9;Putative uncharacterized protein;Epb4.9 protein;Putative uncharacterized protein;Dematin 48 kDa subunit;Erythrocyte protein band 4.9	3.54e-27
Epb4.9	S	26	IPI00125328	Class I	0.8986	DSSVPGSPSSIVA	2.57	Positive	2.67	-0.71	2.49	-0.68	2.67	-0.71	2.89	-1.22	37.5	39	56.9	39	Positive	2.54	-0.51	2.61	-0.51	2.54	-0.7	2.36	-0.43	29.9	38.4	25.6	29.9	98.439	Q9WV69;Q3TYC5;Q3UEW2;Q8JZV5;Q9WVM2	IPI00125328;IPI00620207	26	IPI00125328	Dematin;Putative uncharacterized protein	_DSSVPGS(ph)PSSIVAK_	Epb4.9;Epb49;Epb4.9	Dematin;Erythrocyte membrane protein band 4.9;Putative uncharacterized protein;Epb4.9 protein;Putative uncharacterized protein;Dematin 48 kDa subunit;Erythrocyte protein band 4.9	7.85e-05
Epb4.9	S	92	IPI00125328	Class I	0.981721	LSPKSTSPPPSPE	2.04	Positive	2.04	-0.76	1.46	-0.09	2.04	-0.76	2.09	-0.76	5.9	40.8	41	40.8	Positive	2.07	-0.27	1.89	-0.39	2.26	-0.14	NaN	NaN	23.6	9.5	NaN	16.6	98.796	Q9WV69;Q3TYC5;Q3UEW2;Q8JZV5;Q9WVM2	IPI00125328;IPI00620207	92	IPI00125328	Dematin;Putative uncharacterized protein	_STS(ph)PPPS(ph)PEVWAESR_	Epb4.9;Epb49;Epb4.9	Dematin;Erythrocyte membrane protein band 4.9;Putative uncharacterized protein;Epb4.9 protein;Putative uncharacterized protein;Dematin 48 kDa subunit;Erythrocyte protein band 4.9	0.000187757
Epb4.9	S	96	IPI00125328	Class I	0.999958	STSPPPSPEVWAE	2.08	Positive	2.04	-0.88	1.62	-0.29	2.04	-0.92	2.12	-0.88	18.3	47	45.5	45.5	Positive	2.19	-0.32	1.64	-0.14	2.19	-0.32	2.52	-0.5	9.3	19.7	29.1	19.7	98.796	Q9WV69;Q3TYC5;Q3UEW2;Q8JZV5;Q9WVM2	IPI00125328;IPI00620207	96	IPI00125328	Dematin;Putative uncharacterized protein	_STS(ph)PPPS(ph)PEVWAESR_	Epb4.9;Epb49;Epb4.9	Dematin;Erythrocyte membrane protein band 4.9;Putative uncharacterized protein;Epb4.9 protein;Putative uncharacterized protein;Dematin 48 kDa subunit;Erythrocyte protein band 4.9	0.000187757
Eps15	T	779	IPI00117454	Class I	0.999935	LPPKVGTPTRPCP	1.6	Positive	1.41	-0.22	NaN	NaN	1.34	-0.16	1.48	-0.27	NaN	10.8	17.3	14.1	Positive	1.93	0.62	2.14	0.79	1.72	0.45	NaN	NaN	-73.5	-36.7	NaN	-55.1	130.72	P42567-1;P42567;Q5JC28;Q80ZL3;P42567-2	IPI00117454;IPI00473528	779	IPI00117454	Isoform 1 of Epidermal growth factor receptor substrate 15;epidermal growth factor receptor pathway substrate 15 isoform B	_VGT(ph)PTRPCPPPPGK_	Eps15;RP23-414M10.3-001;Eps15	Epidermal growth factor receptor substrate 15;Protein AF-1p;Epidermal growth factor receptor pathway substrate 15 isoform B;Epidermal growth factor receptor pathway substrate 15;Epidermal growth factor receptor substrate 15;Protein AF-1p	4.13e-08
Eps15	S	798	IPI00117454	Class I	0.999534	PINKLDSSDPLKL	-1.29	Negative	-1.25	2.39	-0.23	2.43	-1.25	2.17	-1.34	2.39	81.4	77.7	80.9	80.9	Negative	-1.34	2.8	-1.63	3.01	-1.34	2.8	-1.19	2.28	87.6	85.7	79.5	85.7	163.33	P42567-1;P42567;Q5JC28;Q80ZL3;P42567-2	IPI00117454;IPI00473528	798	IPI00117454	Isoform 1 of Epidermal growth factor receptor substrate 15;epidermal growth factor receptor pathway substrate 15 isoform B	_IDS(ph)SDPIK_	Eps15;RP23-414M10.3-001;Eps15	Epidermal growth factor receptor substrate 15;Protein AF-1p;Epidermal growth factor receptor pathway substrate 15 isoform B;Epidermal growth factor receptor pathway substrate 15;Epidermal growth factor receptor substrate 15;Protein AF-1p	3.93e-27
Eps15l1	S	695	IPI00890139	Class I	0.999957	PFTKNPSLPSKLD	1.51	Positive	1.51	0.1	2.21	0.33	1.51	-0.18	1.51	0.1	-25.3	11.5	-7	-7	Positive	1.34	1	1.34	1.43	1.85	0.99	1.2	1	-169.4	-98.7	-99.8	-99.8	172.2	Q60902-1;Q60902;Q60902-2;Q60902-4;Q3UIS9	IPI00420185;IPI00420186;IPI00653328;IPI00890139	695;664;695	IPI00420185;IPI00653328;IPI00890139	Isoform 1 of Epidermal growth factor receptor substrate 15-like 1;Isoform 2 of Epidermal growth factor receptor substrate 15-like 1;Isoform 4 of Epidermal growth factor receptor substrate 15-like 1;epidermal growth factor receptor pathway substrate 15, rel	_NPS(ph)IPSKIDPFESSDPFSSSSISSK_	Eps15l1;Eps15R;Eps15-rs;Eps15l1;Eps15R;Eps15-rs;Eps15l1;Eps15R;Eps15-rs;Eps15l1;mCG_18932	Epidermal growth factor receptor pathway substrate 15-related sequence;Epidermal growth factor receptor substrate 15-like 1;Eps15-related protein;Epidermal growth factor receptor pathway substrate 15-related sequence;Epidermal growth factor receptor substrate 15-like 1;Eps15-related protein;Epidermal growth factor receptor pathway substrate 15-related sequence;Epidermal growth factor receptor sub…	4e-11
Erbb2ip	S	1171	IPI00896710	Class I	1	PNTRVGSEHSLLD	1.19	Positive	1.2	-1.37	1.43	-0.12	0.84	-1.37	1.2	-1.72	7.9	61.4	69.6	61.4	Positive	1.18	-1.18	1.18	-1.18	0.91	-1.33	1.22	-0.85	55.7	60.2	44.5	55.7	170.66	Q80TH2-3;Q80TH2;B2RUK2;B7ZNX6;B7ZNY4;Q80TH2-2;Q80TH2-1;B2RUJ2	IPI00896710;IPI00457485;IPI00454041;IPI00454039;IPI00896681	1171	IPI00896710	Erbb2 interacting protein isoform 1;Isoform 2 of Protein LAP2;157 kDa protein;Isoform 1 of Protein LAP2;Erbb2ip protein	_VGS(ph)EHSIIDPPGK_	Erbb2ip;Erbin;Kiaa1225;Lap2;mCG_17227;Erbb2ip;Erbin;Kiaa1225;Lap2;Erbb2ip;Erbin;Kiaa1225;Lap2;Erbb2ip	Densin-180-like protein;Erbb2-interacting protein;Protein LAP2;Erbb2 interacting protein;Erbb2ip protein;Densin-180-like protein;Erbb2-interacting protein;Protein LAP2;Densin-180-like protein;Erbb2-interacting protein;Protein LAP2;Erbb2ip protein	5.63e-29
Erf3a	S	199	IPI00230355	Class I	1	EIPKPKSAVAPPG	1.41	Positive	1.25	1.09	NaN	NaN	1.25	1.09	NaN	NaN	NaN	-113.5	NaN	-113.5	Positive	1.57	0.49	NaN	NaN	NaN	NaN	1.57	0.49	NaN	NaN	-40.4	-40.4	58.674	Q8R050;Q3UL02;Q8BPH0;Q8K2E1;Q8CCV1	IPI00230355;IPI00911165	199	IPI00230355	G1 to S phase transition 1 isoform 1;G1 to S phase transition 1 isoform 2	_S(ph)AVAPPGAPKK_	Erf3a;Gspt1;Gspt1	Eukaryotic peptide chain release factor GTP-binding subunit ERF3A;G1 to S phase transition protein 1 homolog;Putative uncharacterized protein;G1 to S phase transition 1;Putative uncharacterized protein	0.000676185
Erk1	T	203	IPI00230277	Class I	1	DHTGFLTEYVATR	2.36	Positive	2	-0.24	2.68	-0.44	1.8	-0.24	2	0.35	26.5	15.2	-27	15.2	Positive	2.86	0.16	2.03	0.55	2.86	0.16	4.21	-0.18	-46.8	-11.5	12	-11.5	299.79	Q63844;Q3U2H3	IPI00230277;IPI00750828;IPI00654328	203	IPI00230277	Mitogen-activated protein kinase 3;42 kDa protein;Putative uncharacterized protein	_IADPEHDHTGFIT(ph)EY(ph)VATR_	Erk1;Mapk3;Prkm3;Mapk3	ERT2;Extracellular signal-regulated kinase 1;Insulin-stimulated MAP2 kinase;MAP kinase isoform p44;Microtubule-associated protein 2 kinase;Mitogen-activated protein kinase 1;Mitogen-activated protein kinase 3;MNK1;p44-ERK1;Putative uncharacterized protein	1.74e-74
Erk1	Y	205	IPI00230277	Class I	1	TGFLTEYVATRWY	2.18	Positive	2.03	-0.75	2.68	-0.44	2.03	-0.96	1.95	-0.75	26.5	48.7	40.6	40.6	Positive	2.25	-0.21	2.1	-1.24	2.25	-0.02	2.99	-0.21	57.6	1.5	13.3	13.3	299.79	Q63844;Q3U2H3	IPI00230277;IPI00750828;IPI00654328	205	IPI00230277	Mitogen-activated protein kinase 3;42 kDa protein;Putative uncharacterized protein	_IADPEHDHTGFIT(ph)EY(ph)VATR_	Erk1;Mapk3;Prkm3;Mapk3	ERT2;Extracellular signal-regulated kinase 1;Insulin-stimulated MAP2 kinase;MAP kinase isoform p44;Microtubule-associated protein 2 kinase;Mitogen-activated protein kinase 1;Mitogen-activated protein kinase 3;MNK1;p44-ERK1;Putative uncharacterized protein	1.74e-74
Erk2	T	183	IPI00119663	Class I	1	DHTGFLTEYVATR	2.19	Positive	2	-0.56	2.68	-0.57	1.84	-0.56	2	0.28	32.6	32	-21.3	32	Positive	2.37	0.42	1.84	0.42	2.37	0.44	4.23	-0.13	-33.9	-35.5	8.5	-33.9	284.15	P63085;Q3UF82;Q922X7;O35558	IPI00119663;IPI00474243	183	IPI00119663	Mitogen-activated protein kinase 1;ERK2	_VADPDHDHTGFIT(ph)EY(ph)VATR_	Erk2;Mapk;Mapk1;Prkm1;Erk2;Mapk1	ERT1;Extracellular signal-regulated kinase 2;MAP kinase isoform p42;Mitogen-activated protein kinase 1;Mitogen-activated protein kinase 2;Putative uncharacterized protein;Mapk1 protein;ERK2	1.96e-48
Erk2	Y	185	IPI00119663	Class I	1	TGFLTEYVATRWY	2.34	Positive	2	0.29	2.68	-0.57	-0.24	1.22	2	0.29	32.6	57	-22.2	-22.2	Positive	3.18	-0.16	1.89	0.56	3.18	-0.75	3.57	-0.16	-47.9	40.5	10.6	10.6	284.15	P63085;Q3UF82;Q922X7;O35558	IPI00119663;IPI00474243	185	IPI00119663	Mitogen-activated protein kinase 1;ERK2	_VADPDHDHTGFIT(ph)EY(ph)VATR_	Erk2;Mapk;Mapk1;Prkm1;Erk2;Mapk1	ERT1;Extracellular signal-regulated kinase 2;MAP kinase isoform p42;Mitogen-activated protein kinase 1;Mitogen-activated protein kinase 2;Putative uncharacterized protein;Mapk1 protein;ERK2	1.96e-48
Erk3	S	683	IPI00122366	Class I	0.999999	GTPQFHSPVGSPL	2.2	Positive	2.52	-3.91	1.5	-2.67	2.52	-3.91	2.59	-4.19	84.3	93.4	94.5	93.4	Positive	2.09	-3.45	1.98	-3.55	2.2	-3.35	NaN	NaN	91.5	90.2	NaN	90.8	222.7	Q61532;Q8R3S3	IPI00122366;IPI00849679	683	IPI00122366	Mitogen-activated protein kinase 6;similar to Mapk6 protein	_QIESIGTPQFHS(ph)PVGS(ph)PIK_	Erk3;Mapk6;Prkm4;Prkm6	Extracellular signal-regulated kinase 3;Mitogen-activated protein kinase 6;Mapk6 protein	1.14e-109
Erk3	S	687	IPI00122366	Class I	1	FHSPVGSPLKSIQ	2.05	Positive	2.36	-4.12	2.12	-3.94	2.61	-4.3	NaN	NaN	93.5	94.9	NaN	94.2	Positive	1.93	-3.29	1.98	-3.55	1.89	-3.03	NaN	NaN	91.5	87.7	NaN	89.6	222.7	Q61532;Q8R3S3	IPI00122366;IPI00849679	687	IPI00122366	Mitogen-activated protein kinase 6;similar to Mapk6 protein	_QIESIGTPQFHS(ph)PVGS(ph)PIK_	Erk3;Mapk6;Prkm4;Prkm6	Extracellular signal-regulated kinase 3;Mitogen-activated protein kinase 6;Mapk6 protein	1.14e-109
Erk3	S	704	IPI00122366	Class I	0.951766	PSAMKSSPQIPHK	1.58	Positive	1.94	-3.6	1.58	-2.87	NaN	NaN	2.31	-4.34	86.3	NaN	95.1	90.7	Positive	1.28	-2.15	0.78	-2.15	2.29	-2.91	1.28	-2.06	77.4	86.7	76.1	77.4	90.629	Q61532;Q8R3S3	IPI00122366;IPI00849679	704	IPI00122366	Mitogen-activated protein kinase 6;similar to Mapk6 protein	_SS(ph)PQIPHK_	Erk3;Mapk6;Prkm4;Prkm6	Extracellular signal-regulated kinase 3;Mitogen-activated protein kinase 6;Mapk6 protein	0.000930549
Errfi1	S	72	IPI00115648	Class I	0.999999	VGCAARSAPGSGH	3.02	Positive	3.28	-3.81	3.28	-3.81	NaN	NaN	NaN	NaN	92.9	NaN	NaN	92.9	Positive	2.77	-3.06	2.77	-3.06	NaN	NaN	NaN	NaN	88	NaN	NaN	88	143.14	Q99JZ7;Q3TJN8;Q3TK48	IPI00115648	72	IPI00115648	ERBB receptor feedback inhibitor 1	_S(ph)APGSGHFFAECGPSPR_	Errfi1;Mig6;mCG_1312;RP23-272N19.4-001	ERBB receptor feedback inhibitor 1;Mitogen-inducible gene 6 protein homolog;Putative uncharacterized protein	2.42e-15
Ese1	S	313	IPI00831223	Class I	0.754339	SFRRVRSGSGMSV	1.53	Positive	1.35	-1.41	1.2	-1.84	1.35	-1.41	1.47	-1.39	72.1	62.3	61.9	62.3	Positive	1.6	-1.49	1.6	-1.84	1.58	-1.49	1.76	-1.33	72.1	64.3	60.3	64.3	280.47	Q9Z0R4-1;Q9Z0R4;Q6J1F0;Q8C4B5;Q9Z0R4-2;Q3TUF4;Q8CGU5;Q8CJ43;Q8CJ54;Q9EPX6;Q3U2A1;Q6IZF3;Q6NZJ5	IPI00831223;IPI00129356;IPI00831310;IPI00222409;IPI00462032;IPI00831017;IPI00831697;IPI00755029;IPI00830729	313	IPI00831223	195 kDa protein;Isoform 1 of Intersectin-1;137 kDa protein;Isoform 2 of Intersectin-1;Putative uncharacterized protein;130 kDa protein;Intersectin short form 2 variant 2;intersectin 1 isoform 3;41 kDa protein	_VRS(ph)GSGMSVISSSSVDQR_	Ese1;Itsn;Itsn1;Ese1;Itsn;Itsn1;Itsn1;Itsn;Itsn;Itsn1;Itsn1;Itsn	EH and SH3 domains protein 1;Intersectin-1;Intersectin 1 long isoform;Putative uncharacterized protein;EH and SH3 domains protein 1;Intersectin-1;Putative uncharacterized protein;Intersectin isoform 5;Intersectin isoform 4;Intersectin short form 2 variant 2;ITSN;Putative uncharacterized protein;Intersectin 1 isoform 13;Itsn1 protein	1.94e-58
[truncated: 1,173 more rows]
