# Supplementary material for: Dynamic Adipocyte Phosphoproteome Reveals that Akt Directly Regulates mTORC2
Source: Cell Metab. 2013 Jun 4;17(6):1009–20. doi: 10.1016/j.cmet.2013.04.010 (PMC3690479; doi:10.1016/j.cmet.2013.04.010)
Supplement: Table S2. All Identified Phosphorylation Sites, Related to Figure 1 — All phosphorylation sites identified from combined inhibitor and time course studies. [file mmc3.xlsx]

## Sheet: All sites
Gene Name	Phosphorylated Amino Acid	IPI 3.68 Position in Protein	IPI	Site Localization Class	Localization Probability	Sequence Window	15sec/Starved (log2) Median	30sec/Starved (log2) Median	1min/Starved (log2) Median	2min/Starved (log2) Median	5min/Starved (log2) Median	10min/Starved (log2) Median	20min/Starved (log2) Median	60min/Starved (log2) Median	LY Exps Insulin/Starved Median (log2)	LY Exps Insulin+LY/Insulin Median (log2)	MK Exps Insulin/Starved Median (log2)	MK Exps Insulin+MK/Insulin Median (log2)	Cluster	Akt Positive Training Set	mTOR Positive Training Set	PKA Positive Training Set	LY Inhibition (%) Median	MK Inhibition (%) Median	Mass Error (ppm)	PEP	Search Score	Akt Prediction Score	Akt Delta Score	Akt Pareto Ranking	mTOR Prediction Score	mTOR Delta Score	mTOR Pareto Ranking	PKA Prediction Score	PKA Delta Score	PKA Pareto Ranking	Uniprot ID	Proteins IPI IDs	Leading Proteins	Modified Sequence	TC Exp1 15sec (log2)	TC Exp1 30sec (log2)	TC Exp1 1min (log2)	TC Exp1 2min (log2)	TC Exp1 5min (log2)	TC Exp1 10min (log2)	TC Exp1 20min (log2)	TC Exp1 60min (log2)	TC Exp2 15sec (log2)
36951	S	1737	IPI00381599	Class I	1	ARLEELSDSDDEL	NaN	NaN	NaN	NaN	NaN	NaN	NaN	NaN	NaN	NaN	NaN	NaN					NaN	NaN	-0.23262	0.00145962	79.614	NaN	NaN	NaN	NaN	NaN	NaN	NaN	NaN	NaN	Q7M732;B4YB44	IPI00381599	IPI00381599	_IEEIS(ph)DS(ph)DDEID_	NaN	NaN	NaN	NaN	NaN	NaN	NaN	NaN	NaN
36951	S	1739	IPI00381599	Class I	1	LEELSDSDDELD_	NaN	NaN	NaN	NaN	NaN	NaN	NaN	NaN	NaN	NaN	NaN	NaN					NaN	NaN	-0.23262	0.00145962	79.614	NaN	NaN	NaN	NaN	NaN	NaN	NaN	NaN	NaN	Q7M732;B4YB44	IPI00381599	IPI00381599	_IEEIS(ph)DS(ph)DDEID_	NaN	NaN	NaN	NaN	NaN	NaN	NaN	NaN	NaN
37165	S	474	IPI00465498	Class I	0.903104	SGGTSSSPIKAIF	-0.133385	-0.0458484	0.1396	0.064469	-0.0724494	0.103625	0.796788	-0.122209	0.807886	-0.340133	NaN	NaN					19.58	NaN	0.058449	2.66e-08	99.069	1.53009	-17.9862	NaN	19.5163	15.778	NaN	3.73826	-15.778	NaN	P25425-12;P25425;P25425-1;P25425-5;P25425-6;P25425-2;P25425-4;P25425-3;P25425-8;P25425-11;P25425-9;P25425-7;P25425-10;Q7TSC9;Q8C4C1	IPI00465498;IPI00788364;IPI00788428;IPI00474110;IPI00387182;IPI00402829;IPI00261313;IPI00221543;IPI00261318;IPI00554892;IPI00261319;IPI00396819;IPI00555098;IPI00408499	IPI00465498	_RINPPSSGGTSSS(ph)PIK_	NaN	-0.0458484	NaN	NaN	NaN	NaN	0.51163	NaN	NaN
37165	S	411	IPI00465498	Class I	0.998776	RRKKRTSIETNIR	-0.0451337	1.54072	0.44074	0.862749	2.63711	4.7636	6.03249	3.20543	NaN	NaN	NaN	NaN	D				NaN	NaN	-1.9093	6.84e-06	130.66	51.7287	26.4456	52	25.2831	-26.4456	NaN	17.7937	-33.935	NaN	P25425-12;P25425;P25425-1;P25425-5;P25425-6;P25425-2;P25425-4;P25425-3;P25425-8;P25425-11;P25425-9;P25425-7;P25425-10;Q7TSC9;Q8C4C1;P31362;P70260;Q3U5D1	IPI00465498;IPI00788364;IPI00788428;IPI00474110;IPI00387182;IPI00402829;IPI00261313;IPI00221543;IPI00261318;IPI00554892;IPI00261319;IPI00396819;IPI00555098;IPI00408499;IPI00133443	IPI00465498	_RTS(ph)IETNIR_	NaN	NaN	NaN	NaN	NaN	NaN	NaN	NaN	NaN
37165	T	471	IPI00465498	Class III	0.307148	PPSSGGTSSSPIK	NaN	NaN	NaN	NaN	NaN	NaN	NaN	NaN	NaN	NaN	NaN	NaN					NaN	NaN	1.6222	2.66e-08	99.069	NaN	NaN	NaN	NaN	NaN	NaN	NaN	NaN	NaN	P25425-12;P25425;P25425-1;P25425-5;P25425-6;P25425-2;P25425-4;P25425-3;P25425-8;P25425-11;P25425-9;P25425-7;P25425-10;Q7TSC9;Q8C4C1	IPI00465498;IPI00788364;IPI00788428;IPI00474110;IPI00387182;IPI00402829;IPI00261313;IPI00221543;IPI00261318;IPI00554892;IPI00261319;IPI00396819;IPI00555098;IPI00408499	IPI00465498	_RINPPSSGGT(ph)SSSPIK_	NaN	NaN	NaN	NaN	NaN	NaN	NaN	NaN	NaN
37165	S	472	IPI00465498	Class III	0.358323	PSSGGTSSSPIKA	NaN	NaN	NaN	NaN	NaN	NaN	NaN	NaN	NaN	NaN	NaN	NaN					NaN	NaN	0.2675	2.66e-08	99.069	NaN	NaN	NaN	NaN	NaN	NaN	NaN	NaN	NaN	P25425-12;P25425;P25425-1;P25425-5;P25425-6;P25425-2;P25425-4;P25425-3;P25425-8;P25425-11;P25425-9;P25425-7;P25425-10;Q7TSC9;Q8C4C1	IPI00465498;IPI00788364;IPI00788428;IPI00474110;IPI00387182;IPI00402829;IPI00261313;IPI00221543;IPI00261318;IPI00554892;IPI00261319;IPI00396819;IPI00555098;IPI00408499	IPI00465498	_RINPPSSGGTS(ph)SSPIK_	NaN	NaN	NaN	NaN	NaN	NaN	NaN	NaN	NaN
37165	S	473	IPI00465498	Class III	0.455699	SSGGTSSSPIKAI	NaN	NaN	NaN	NaN	NaN	NaN	NaN	NaN	NaN	NaN	NaN	NaN					NaN	NaN	1.6607	2.66e-08	99.069	NaN	NaN	NaN	NaN	NaN	NaN	NaN	NaN	NaN	P25425-12;P25425;P25425-1;P25425-5;P25425-6;P25425-2;P25425-4;P25425-3;P25425-8;P25425-11;P25425-9;P25425-7;P25425-10;Q7TSC9;Q8C4C1	IPI00465498;IPI00788364;IPI00788428;IPI00474110;IPI00387182;IPI00402829;IPI00261313;IPI00221543;IPI00261318;IPI00554892;IPI00261319;IPI00396819;IPI00555098;IPI00408499	IPI00465498	_RINPPSSGGTSS(ph)SPIK_	NaN	NaN	NaN	NaN	NaN	NaN	NaN	NaN	NaN
38596	S	225	IPI00923056	Class I	1	QFPECDSDEDEDF	0.185993	0.12075	0.132243	-0.0954743	-0.0533889	0.124063	0.11414	0.163589	-0.156466	0.0548372	0.145873	-0.304158	Q				3.7297	19.0085	-0.64859	1.68e-19	250.13	3.366	-4.58433	NaN	1.95826	-5.99208	NaN	7.95034	4.58433	NaN	B7ZNM7;Q9Z2Q6;Q68FM0;Q52KH2	IPI00923056;IPI00850740;IPI00416280;IPI00850539;IPI00914157;IPI00605733	IPI00923056	_FGIHVYQFPECDS(ph)DEDEDFKQQDR_	0.259905	0.207643	0.239031	0.18053	0.130602	0.124063	0.11414	0.163589	-0.0451635
39326	T	228	IPI00224626	Class I	1	IYEFPETDDEEEN	NaN	NaN	0.782828	0.76774	-0.206768	0.0588429	NaN	NaN	0.165301	-0.1943	NaN	NaN					12.6003	NaN	-0.16273	8.51e-05	102.28	NaN	NaN	NaN	NaN	NaN	NaN	NaN	NaN	NaN	Q3UGE0;Q3UNN1;Q5DTS3;Q8C2A3;O55131	IPI00224626;IPI00874440	IPI00224626	_IYEFPET(ph)DDEEENK_	NaN	NaN	0.782828	0.76774	-0.206768	0.0588429	NaN	NaN	NaN
39326	S	423	IPI00224626	Class I	0.917807	ILEQQNSSRTLEK	NaN	NaN	NaN	NaN	NaN	0.2728	0.0794703	0.220751	NaN	NaN	NaN	NaN					NaN	NaN	1.1076	2.73e-55	261.67	NaN	NaN	NaN	NaN	NaN	NaN	NaN	NaN	NaN	Q3UGE0;Q3UNN1;Q5DTS3;Q8C2A3;O55131	IPI00224626;IPI00874440	IPI00224626	_IIEQQNS(ph)SR_	NaN	NaN	NaN	NaN	NaN	0.2728	0.0794703	0.220751	NaN
39326	S	424	IPI00224626	Class I	0.90855	LEQQNSSRTLEKN	NaN	NaN	NaN	NaN	NaN	NaN	NaN	NaN	-1.29442	0.294218	NaN	NaN					18.4486	NaN	0.099113	2.73e-55	261.67	NaN	NaN	NaN	NaN	NaN	NaN	NaN	NaN	NaN	Q3UGE0;Q3UNN1;Q5DTS3;Q8C2A3;O55131	IPI00224626;IPI00874440	IPI00224626	_IIEQQNSS(ph)RTIEK_	NaN	NaN	NaN	NaN	NaN	NaN	NaN	NaN	NaN
39326	T	426	IPI00224626	Class I	0.999318	QQNSSRTLEKNKK	0.451435	0.496309	0.0596322	-0.722753	-0.367259	-0.593592	-0.226262	-0.191437	-1.46168	0.131796	-1.36119	0.0399985	H				8.73056	2.73443	0.24711	2.73e-55	261.67	2.52569	-13.5083	NaN	3.01409	-13.0199	NaN	16.034	13.0199	NaN	Q3UGE0;Q3UNN1;Q5DTS3;Q8C2A3;O55131	IPI00224626;IPI00874440	IPI00224626	_IIEQQNSSRT(ph)IEK_	0.623399	0.496309	0.289953	-0.722753	-0.367259	-0.219339	-0.226262	0.194364	-0.0812032
39326	S	334	IPI00224626	Class I	1	KGQLTKSPLAQME	0.288772	-0.0946799	0.417549	0.0911243	0.240363	0.166613	0.114967	0.160765	-0.181679	0.0227051	-0.0146556	-0.250328					1.81629	15.6353	0.19664	4.12e-47	212.82	3.99452	-7.30652	NaN	11.301	2.35323	NaN	8.94781	-2.35323	NaN	Q3UGE0;Q3UNN1;Q5DTS3;Q8C2A3;O55131	IPI00224626;IPI00874440	IPI00224626	_S(ph)PIAQM(ox)EEERR_	0.288772	-0.0946799	0.636729	0.182947	0.235212	0.166613	0.293288	0.160765	0.445695
40422	S	413	IPI00606459	Class III	0.496678	SFLASGSSIRKDK	NaN	NaN	NaN	NaN	NaN	NaN	NaN	NaN	NaN	NaN	NaN	NaN					NaN	NaN	-1.034	4.85e-06	163.45	NaN	NaN	NaN	NaN	NaN	NaN	NaN	NaN	NaN	Q8C650-2;Q8C650;Q8C650-1	IPI00606459;IPI00275587	IPI00606459	_ATCEIFPNQSFIASGS(ph)SIRK_	NaN	NaN	NaN	NaN	NaN	NaN	NaN	NaN	NaN
40422	S	414	IPI00606459	Class III	0.496678	FLASGSSIRKDKD	NaN	NaN	NaN	NaN	NaN	NaN	NaN	NaN	NaN	NaN	NaN	NaN					NaN	NaN	-1.034	4.85e-06	163.45	NaN	NaN	NaN	NaN	NaN	NaN	NaN	NaN	NaN	Q8C650-2;Q8C650;Q8C650-1	IPI00606459;IPI00275587	IPI00606459	_ATCEIFPNQSFIASGS(ph)SIRK_	NaN	NaN	NaN	NaN	NaN	NaN	NaN	NaN	NaN
40422	S	424	IPI00606459	Class I	1	DKDRKNSNFM___	0.702125	NaN	0.335369	NaN	NaN	-0.906967	-1.23119	-0.590721	NaN	NaN	NaN	NaN					NaN	NaN	0.58559	0.000854488	76.221	NaN	NaN	NaN	NaN	NaN	NaN	NaN	NaN	NaN	Q8C650-2;Q8C650	IPI00606459	IPI00606459	_DRKNS(ph)NFM(ox)_	0.702125	NaN	0.335369	NaN	NaN	-0.906967	-1.23119	-0.590721	NaN
230696	S	43	IPI00109131	Class I	0.978466	GGLALVSPYHTHR	-0.342726	0.692784	1.3851	NaN	NaN	3.96225	2.98108	2.38919	NaN	NaN	NaN	NaN					NaN	NaN	-0.059552	1.11e-47	139.19	NaN	NaN	NaN	NaN	NaN	NaN	NaN	NaN	NaN	Q5EBG8;A2A7Q3	IPI00109131	IPI00109131	_EAAGPGGAIVEITPTPGGIAIVS(ph)PYHTHR_	-0.342726	0.692784	1.3851	NaN	NaN	3.96225	2.98108	2.38919	NaN
381484	S	210	IPI00378612	Class I	0.999993	PRITNVSDATKRR	NaN	3.50843	1.1932	NaN	NaN	-0.837782	-0.106885	NaN	NaN	NaN	NaN	NaN					NaN	NaN	2.6443	0.00829371	55.567	NaN	NaN	NaN	NaN	NaN	NaN	NaN	NaN	NaN	Q1AN92	IPI00378612;IPI00678093	IPI00378612	_ITNVS(ph)DAT(ph)KR_	NaN	3.50843	1.1932	NaN	NaN	-0.837782	-0.106885	NaN	NaN
668009	T	143	IPI00678603	Class II	0.56487	LQRLKRTHSGENP	NaN	NaN	NaN	NaN	NaN	NaN	1.88641	1.94403	NaN	NaN	NaN	NaN					NaN	NaN	0.10714	0.000188628	83.253	NaN	NaN	NaN	NaN	NaN	NaN	NaN	NaN	NaN	A2BE20	IPI00678603	IPI00678603	_RT(ph)HSGENPYECNHCGK_	NaN	NaN	NaN	NaN	NaN	NaN	1.88641	1.94403	NaN
668009	S	145	IPI00678603	Class I	0.79117	RLKRTHSGENPYE	NaN	NaN	0.260508	NaN	NaN	2.66905	NaN	NaN	NaN	NaN	NaN	NaN					NaN	NaN	-1.7596	0.000188628	83.253	NaN	NaN	NaN	NaN	NaN	NaN	NaN	NaN	NaN	A2BE20	IPI00678603	IPI00678603	_RTHS(ph)GENPYECNHCGK_	NaN	NaN	0.260508	NaN	NaN	2.66905	NaN	NaN	NaN
100043914	S	88	IPI00470194	Class II	0.650922	GRHERRSSAEQHS	-0.192925	1.42199	1.68938	0.680594	3.85363	1.94137	1.44397	-0.0694035	NaN	NaN	2.157	-0.0190807					NaN	0.84652	0.29789	1.13e-42	188.47	29.6434	-1.12039	NaN	12.6392	-18.1246	NaN	30.7638	1.12039	NaN	A2ART2;A3KQJ7;A2BE20	IPI00470194;IPI00678603	IPI00470194;IPI00678603	_RS(ph)SAEQHSEFIPCGK_	NaN	0.595504	NaN	0.680594	3.85363	2.61812	2.18797	1.43156	NaN
100043914	S	89	IPI00470194	Class I	0.955395	RHERRSSAEQHSE	-0.175762	1.3305	0.508022	1.14561	2.60315	2.81294	0.275663	0.382872	NaN	NaN	3.09635	0.130486	J				NaN	-9.4662	-1.6095	1.13e-42	188.47	31.7611	-11.0784	99	17.0935	-25.7461	NaN	42.8395	11.0784	72	A2ART2;A3KQJ7;A2BE20	IPI00470194;IPI00678603	IPI00470194;IPI00678603	_RSS(ph)AEQHSEFIPCGK_	NaN	NaN	1.27691	NaN	2.55792	3.69446	NaN	1.42229	NaN
100043914	S	94	IPI00470194	Class III	0.417969	SSAEQHSEFIPCG	NaN	NaN	NaN	NaN	NaN	NaN	NaN	NaN	NaN	NaN	NaN	NaN					NaN	NaN	1.6215	1.13e-42	188.47	NaN	NaN	NaN	NaN	NaN	NaN	NaN	NaN	NaN	A2ART2;A3KQJ7;A2BE20	IPI00470194;IPI00678603	IPI00470194;IPI00678603	_RSSAEQHS(ph)EFIPCGK_	NaN	NaN	NaN	NaN	NaN	NaN	NaN	NaN	NaN
0610007P08Rik	S	917	IPI00463659	Class I	1	KLLLGESEDSEAE	NaN	-0.357197	-0.118241	0.448901	0.149246	-0.332164	0.0342439	NaN	0.281362	-0.731953	-0.0942948	0.0763812					35.0884	5.15663	-2.2811	3.96e-14	137.14	NaN	NaN	NaN	NaN	NaN	NaN	NaN	NaN	NaN	Q6DI94-1;Q6DI94;Q8BYL8	IPI00463659;IPI00876043	IPI00463659	_IIIGES(ph)EDS(ph)EAENPVK_	NaN	-0.357197	-0.118241	0.448901	0.149246	-0.332164	0.0342439	NaN	NaN
0610007P08Rik	S	920	IPI00463659	Class I	1	LGESEDSEAENPV	NaN	-0.357197	-0.118241	0.448901	0.149246	-0.332164	0.0342439	NaN	0.281362	-0.731953	-0.0942948	0.0763812					35.0884	5.15663	-2.2811	3.96e-14	137.14	NaN	NaN	NaN	NaN	NaN	NaN	NaN	NaN	NaN	Q6DI94-1;Q6DI94;Q8BYL8	IPI00463659;IPI00876043	IPI00463659	_IIIGES(ph)EDS(ph)EAENPVK_	NaN	-0.357197	-0.118241	0.448901	0.149246	-0.332164	0.0342439	NaN	NaN
0610007P08Rik	S	862	IPI00463659	Class I	0.9973	TLEQNVSSESDDE	0.528471	-0.63776	NaN	NaN	NaN	NaN	-0.122077	0.175327	NaN	NaN	0.371169	-0.278014					NaN	17.5275	0.68371	0.000855373	64.26	NaN	NaN	NaN	NaN	NaN	NaN	NaN	NaN	NaN	Q6DI94-1;Q6DI94;Q8BYL8	IPI00463659;IPI00876043	IPI00463659	_TIEQNVS(ph)S(ph)ES(ph)DDETK_	0.528471	-0.63776	NaN	NaN	NaN	NaN	-0.122077	0.175327	NaN
0610007P08Rik	S	863	IPI00463659	Class I	0.997611	LEQNVSSESDDET	0.528471	-0.63776	NaN	NaN	NaN	NaN	-0.122077	0.175327	NaN	NaN	0.371169	-0.278014					NaN	17.5275	0.68371	0.000855373	64.26	NaN	NaN	NaN	NaN	NaN	NaN	NaN	NaN	NaN	Q6DI94-1;Q6DI94;Q8BYL8	IPI00463659;IPI00876043	IPI00463659	_TIEQNVS(ph)S(ph)ES(ph)DDETK_	0.528471	-0.63776	NaN	NaN	NaN	NaN	-0.122077	0.175327	NaN
0610007P08Rik	S	865	IPI00463659	Class I	0.972275	QNVSSESDDETKD	0.528471	-0.63776	NaN	NaN	NaN	NaN	-0.122077	0.175327	NaN	NaN	0.371169	-0.278014					NaN	17.5275	0.6762	0.000855373	64.26	NaN	NaN	NaN	NaN	NaN	NaN	NaN	NaN	NaN	Q6DI94-1;Q6DI94;Q8BYL8	IPI00463659;IPI00876043	IPI00463659	_TIEQNVS(ph)S(ph)ES(ph)DDETK_	0.528471	-0.63776	NaN	NaN	NaN	NaN	-0.122077	0.175327	NaN
0610010K14Rik	S	96	IPI00265101	Class I	0.999996	IPLPAESPKKGPK	NaN	NaN	NaN	NaN	NaN	NaN	NaN	NaN	NaN	NaN	NaN	NaN					NaN	NaN	0.77406	1.92e-05	83.213	NaN	NaN	NaN	NaN	NaN	NaN	NaN	NaN	NaN	Q9DCT6-1;Q9DCT6;A2CF78;Q9DCT6-2;A2CF81;A2CF76;A2CF79;A2CF75;Q9DCT6-3;A2CF77;Q9DCT6-4;A2CF82;A2CF83;A2CF80;A2CF74	IPI00265101;IPI00757518;IPI00648024;IPI00875903;IPI00407871;IPI00648748;IPI00876479;IPI00408937;IPI00654032;IPI00648496;IPI00648282;IPI00649121	IPI00265101	_VYEDSGIPIPAES(ph)PKKGPK_	NaN	NaN	NaN	NaN	NaN	NaN	NaN	NaN	NaN
0610042G04Rik	S	184	IPI00108663	Class I	0.999992	GPDLITSRVSWSF	NaN	2.20342	NaN	NaN	NaN	NaN	4.25718	NaN	NaN	NaN	NaN	NaN					NaN	NaN	-0.036782	0.00749472	51.841	NaN	NaN	NaN	NaN	NaN	NaN	NaN	NaN	NaN	Q9CW83	IPI00108663	IPI00108663	_SAGGPDIIT(ph)S(ph)R_	NaN	2.20342	NaN	NaN	NaN	NaN	4.25718	NaN	NaN
1110018J18Rik	S	18	IPI00133519	Class I	0.999001	CAGRVPSPAGSVT	0.745625	-0.0709059	0.0451633	0.409907	0.500058	0.463528	0.404533	-0.0532497	NaN	NaN	NaN	NaN					NaN	NaN	1.0864	0.00104228	65.179	12.0162	-9.05287	NaN	21.0691	4.80726	NaN	16.2618	-4.80726	NaN	Q9D1A0;Q3TGK4;Q3TGU8;Q3UKU2	IPI00133519;IPI00654064	IPI00133519	_VPS(ph)PAGSVTER_	0.745625	-0.0709059	0.0451633	0.409907	0.500058	0.463528	0.404533	-0.0532497	NaN
1110020G09Rik	S	176	IPI00662342	Class I	0.998567	NTDPERSEGHLCL	NaN	NaN	-0.333437	NaN	-0.0642569	0.0612575	-0.0943371	-0.00333729	NaN	NaN	NaN	NaN					NaN	NaN	0.15903	8.67e-08	127.8	NaN	NaN	NaN	NaN	NaN	NaN	NaN	NaN	NaN	Q8C5H8-3;Q8C5H8;Q14BL1;Q9CUB4;Q8C5H8-2;Q8C5H8-1	IPI00651954;IPI00855212;IPI00662342	IPI00651954;IPI00662342	_IKPVIGVNTDPERS(ph)EGHICIPVR_	NaN	NaN	-0.260446	NaN	-0.0846091	0.151508	-0.185359	-0.0625366	NaN
1110032A13Rik	S	227	IPI00356813	Class I	1	AQVPHDSPEPAAH	NaN	0.0356239	NaN	NaN	NaN	0.366722	-0.1653	-0.176833	NaN	NaN	NaN	NaN					NaN	NaN	-0.46914	8.79e-06	68.689	NaN	NaN	NaN	NaN	NaN	NaN	NaN	NaN	NaN	Q6P3B9;Q3UKZ0	IPI00356813	IPI00356813	_NADAQVPHDS(ph)PEPAAHPNICGIDHEAINK_	NaN	NaN	NaN	NaN	NaN	NaN	NaN	NaN	NaN
1110032A13Rik	S	311	IPI00356813	Class III	0.333333	EDEDEDSSTEWEC	NaN	NaN	NaN	NaN	NaN	NaN	NaN	NaN	NaN	NaN	NaN	NaN					NaN	NaN	-0.34976	6.73e-59	198.69	NaN	NaN	NaN	NaN	NaN	NaN	NaN	NaN	NaN	Q6P3B9;Q3UKZ0	IPI00356813	IPI00356813	_SFIIGEEDEDEDS(ph)STEWECHAHEAEDDDDHQEEEIGADR_	NaN	NaN	NaN	NaN	NaN	NaN	NaN	NaN	NaN
1110032A13Rik	S	312	IPI00356813	Class III	0.333333	DEDEDSSTEWECH	NaN	NaN	NaN	NaN	NaN	NaN	NaN	NaN	NaN	NaN	NaN	NaN					NaN	NaN	-0.34976	6.73e-59	198.69	NaN	NaN	NaN	NaN	NaN	NaN	NaN	NaN	NaN	Q6P3B9;Q3UKZ0	IPI00356813	IPI00356813	_SFIIGEEDEDEDS(ph)STEWECHAHEAEDDDDHQEEEIGADR_	NaN	NaN	NaN	NaN	NaN	NaN	NaN	NaN	NaN
1110032A13Rik	T	313	IPI00356813	Class III	0.333333	EDEDSSTEWECHA	NaN	NaN	NaN	NaN	NaN	NaN	NaN	NaN	NaN	NaN	NaN	NaN					NaN	NaN	-0.34976	6.73e-59	198.69	NaN	NaN	NaN	NaN	NaN	NaN	NaN	NaN	NaN	Q6P3B9;Q3UKZ0	IPI00356813	IPI00356813	_SFIIGEEDEDEDS(ph)STEWECHAHEAEDDDDHQEEEIGADR_	NaN	NaN	NaN	NaN	NaN	NaN	NaN	NaN	NaN
1110037F02Rik	S	133	IPI00229328	Class I	0.925174	SVDRVISHDRDSP	-0.428588	-0.032979	-0.396977	-0.648033	-0.534948	-0.354374	-0.461649	-0.492324	0.173511	-0.43319	0.30126	-0.476741					25.9378	28.1401	-0.32996	4.6e-16	134.04	10.1697	-4.54353	NaN	6.29988	-8.41331	NaN	14.7132	4.54353	NaN	Q8CFK9;A2AIV2-1;A2AIV2;A2AIV2-2	IPI00229328;IPI00348445;IPI00869461	IPI00229328	_VIS(ph)HDRDSPPPPPPPPPPPQPQPTIK_	-0.459556	NaN	-0.379282	-0.648033	-0.510354	-0.54409	-0.739589	-0.872948	NaN
1110037F02Rik	S	138	IPI00229328	Class I	0.867452	ISHDRDSPPPPPP	-0.397619	-0.27418	-0.270156	-0.244155	-0.35111	-0.391794	-0.62421	-0.628828	0.229219	-0.687181	0.413024	-0.568181	M				37.8934	32.4178	-0.81669	4.6e-16	134.04	5.75259	-18.8716	NaN	24.6242	4.66187	NaN	19.9624	-4.66187	NaN	Q8CFK9;A2AIV2-1;A2AIV2;A2AIV2-2	IPI00229328;IPI00348445;IPI00869461	IPI00229328	_VISHDRDS(ph)PPPPPPPPPPPQPQPTIK_	NaN	-0.27418	-0.270156	NaN	-0.50335	-0.567351	-0.820813	-1.0812	NaN
1110037F02Rik	S	1610	IPI00229328	Class I	0.999967	LSEKCCSDFDLHS	NaN	NaN	NaN	NaN	0.167859	-0.0134988	-1.06433	-0.289716	NaN	NaN	NaN	NaN					NaN	NaN	-0.1585	0.000948622	54.729	NaN	NaN	NaN	NaN	NaN	NaN	NaN	NaN	NaN	Q8CFK9;A2AIV2-1;A2AIV2	IPI00229328;IPI00348445	IPI00229328	_CCS(ph)DFDIHSEIER_	NaN	NaN	NaN	NaN	NaN	NaN	NaN	NaN	NaN
1110037F02Rik	S	1624	IPI00229328	Class I	0.99505	LERSFLSEPSSPG	NaN	NaN	NaN	NaN	NaN	NaN	NaN	NaN	NaN	NaN	NaN	NaN					NaN	NaN	1.0717	5.1e-10	122.42	NaN	NaN	NaN	NaN	NaN	NaN	NaN	NaN	NaN	Q8CFK9;A2AIV2-1;A2AIV2	IPI00229328;IPI00348445	IPI00229328	_SFIS(ph)EPS(ph)SPGR_	NaN	NaN	NaN	NaN	NaN	NaN	NaN	NaN	NaN
1110037F02Rik	S	1627	IPI00229328	Class II	0.574961	SFLSEPSSPGRSK	NaN	-0.251453	-0.626892	-0.806241	-0.388356	-0.405883	-0.501821	NaN	0.308594	-0.635598	NaN	NaN					35.6326	NaN	0.057147	5.1e-10	122.42	NaN	NaN	NaN	NaN	NaN	NaN	NaN	NaN	NaN	Q8CFK9;A2AIV2-1;A2AIV2	IPI00229328;IPI00348445	IPI00229328	_SFISEPS(ph)SPGR_	NaN	-0.251453	-0.626892	-0.806241	-0.388356	-0.405883	-0.501821	NaN	NaN
1110037F02Rik	S	1628	IPI00229328	Class I	0.948191	FLSEPSSPGRSKT	-0.181728	-0.172398	-0.0180641	-0.353303	-0.222928	0.00515562	-0.330778	-0.300001	0.298776	-0.757162	0.108665	-0.195226					40.8341	12.6564	-0.16344	5.1e-10	122.42	7.7897	-21.6846	NaN	29.4743	21.6846	90	1.68889	-27.7854	NaN	Q8CFK9;A2AIV2-1;A2AIV2	IPI00229328;IPI00348445	IPI00229328	_SFISEPSS(ph)PGR_	-0.391134	-0.226037	-0.616459	-0.653015	-0.406971	-0.525669	-0.556011	-0.561986	0.0276778
1110037F02Rik	S	173	IPI00229328	Class I	1	EDQFNGSPPRPQP	-0.239335	-0.309995	-0.0686952	0.0274372	-0.148479	-0.301236	-0.260026	-0.296192	0.00934717	-0.232283	0.167743	0.125923	P				14.8713	-9.1205	0.14551	3.63e-18	182.57	2.38375	-22.0246	NaN	24.4083	20.9642	NaN	3.44412	-20.9642	NaN	Q8CFK9;A2AIV2-1;A2AIV2;A2AIV2-2	IPI00229328;IPI00348445;IPI00869461	IPI00229328	_HADGEKEDQFNGS(ph)PPRPQPR_	-0.185081	-0.150401	-0.748117	-0.588639	-0.336969	-0.531269	-0.671384	-0.846314	NaN
1110059G10Rik	S	147	IPI00320990	Class I	0.999935	KNSSLLSFDSEDE	NaN	NaN	NaN	NaN	NaN	NaN	NaN	NaN	NaN	NaN	NaN	NaN					NaN	NaN	0.20321	7.55e-11	137.91	NaN	NaN	NaN	NaN	NaN	NaN	NaN	NaN	NaN	Q8K039;Q571N2	IPI00320990;IPI00556902	IPI00320990	_NSSIIS(ph)FDS(ph)EDENE_	NaN	NaN	NaN	NaN	NaN	NaN	NaN	NaN	NaN
1110059G10Rik	S	150	IPI00320990	Class I	1	SLLSFDSEDENE_	NaN	NaN	NaN	NaN	NaN	NaN	NaN	NaN	NaN	NaN	NaN	NaN					NaN	NaN	0.20321	7.55e-11	137.91	NaN	NaN	NaN	NaN	NaN	NaN	NaN	NaN	NaN	Q8K039;Q571N2	IPI00320990;IPI00556902	IPI00320990	_NSSIIS(ph)FDS(ph)EDENE_	NaN	NaN	NaN	NaN	NaN	NaN	NaN	NaN	NaN
1200014J11Rik	S	209	IPI00869441	Class I	0.953049	KDKQEDSSDDDET	-0.299738	NaN	NaN	NaN	NaN	NaN	2.96038	-1.11136	NaN	NaN	NaN	NaN					NaN	NaN	-0.13139	1.16e-19	105.71	NaN	NaN	NaN	NaN	NaN	NaN	NaN	NaN	NaN	Q8BZR9-1;Q8BZR9;B2KG93;Q3TLD7;Q7TPS9	IPI00869441;IPI00655152	IPI00869441	_DKQEDS(ph)S(ph)DDDETEEGEVEDENS(ph)SDVEIDTISQVEEESIIR_	-0.299738	NaN	NaN	NaN	NaN	NaN	2.96038	-1.11136	NaN
1200014J11Rik	S	210	IPI00869441	Class I	0.953049	DKQEDSSDDDETE	-0.299738	NaN	NaN	NaN	NaN	NaN	2.96038	-1.11136	NaN	NaN	NaN	NaN					NaN	NaN	-0.13139	1.16e-19	105.71	NaN	NaN	NaN	NaN	NaN	NaN	NaN	NaN	NaN	Q8BZR9-1;Q8BZR9;B2KG93;Q3TLD7;Q7TPS9	IPI00869441;IPI00655152	IPI00869441	_DKQEDS(ph)S(ph)DDDETEEGEVEDENS(ph)SDVEIDTISQVEEESIIR_	-0.299738	NaN	NaN	NaN	NaN	NaN	2.96038	-1.11136	NaN
1200014J11Rik	S	225	IPI00869441	Class III	0.492406	EVEDENSSDVELD	NaN	NaN	NaN	NaN	NaN	NaN	NaN	NaN	NaN	NaN	NaN	NaN					NaN	NaN	-0.13139	1.16e-19	105.71	NaN	NaN	NaN	NaN	NaN	NaN	NaN	NaN	NaN	Q8BZR9-1;Q8BZR9;B2KG93;Q3TLD7;Q7TPS9	IPI00869441;IPI00655152	IPI00869441	_DKQEDS(ph)S(ph)DDDETEEGEVEDENS(ph)SDVEIDTISQVEEESIIR_	NaN	NaN	NaN	NaN	NaN	NaN	NaN	NaN	NaN
1200014J11Rik	S	226	IPI00869441	Class III	0.492406	VEDENSSDVELDT	NaN	NaN	NaN	NaN	NaN	NaN	NaN	NaN	NaN	NaN	NaN	NaN					NaN	NaN	-0.13139	1.16e-19	105.71	NaN	NaN	NaN	NaN	NaN	NaN	NaN	NaN	NaN	Q8BZR9-1;Q8BZR9;B2KG93;Q3TLD7;Q7TPS9	IPI00869441;IPI00655152	IPI00869441	_DKQEDS(ph)S(ph)DDDETEEGEVEDENS(ph)SDVEIDTISQVEEESIIR_	NaN	NaN	NaN	NaN	NaN	NaN	NaN	NaN	NaN
1200014J11Rik	T	408	IPI00869441	Class I	0.921325	ELKMISTPSPKKS	NaN	NaN	NaN	NaN	NaN	NaN	NaN	NaN	1.84555	-1.04547	NaN	NaN					51.5512	NaN	-0.56673	0.000529434	79.693	NaN	NaN	NaN	NaN	NaN	NaN	NaN	NaN	NaN	Q8BZR9-1;Q8BZR9;B2KG93;Q3TLD7;Q7TPS9	IPI00869441;IPI00655152	IPI00869441	_MIST(ph)PS(ph)PKK_	NaN	NaN	NaN	NaN	NaN	NaN	NaN	NaN	NaN
1200014J11Rik	S	410	IPI00869441	Class I	0.999376	KMISTPSPKKSMK	NaN	NaN	NaN	NaN	NaN	NaN	NaN	NaN	1.84555	-1.04547	NaN	NaN					51.5512	NaN	-0.56673	0.000529434	79.693	NaN	NaN	NaN	NaN	NaN	NaN	NaN	NaN	NaN	Q8BZR9-1;Q8BZR9;B2KG93;Q3TLD7;Q7TPS9	IPI00869441;IPI00655152	IPI00869441	_MIST(ph)PS(ph)PKK_	NaN	NaN	NaN	NaN	NaN	NaN	NaN	NaN	NaN
1200014J11Rik	S	495	IPI00869441	Class I	1	LGKRPYSPEKAFS	NaN	0.0863269	NaN	-0.400911	-0.499679	-0.081339	-0.33216	NaN	0.332049	-0.253439	NaN	NaN					16.1106	NaN	0.8871	0.00200409	101.33	NaN	NaN	NaN	NaN	NaN	NaN	NaN	NaN	NaN	Q8BZR9-1;Q8BZR9;B2KG93;Q3TLD7;Q7TPS9	IPI00869441;IPI00655152	IPI00869441	_RPYS(ph)PEK_	NaN	0.116764	NaN	-0.400911	-0.499679	NaN	-0.153156	NaN	NaN
1200014J11Rik	S	563	IPI00869441	Class I	1	KVDHRASGAEEDD	0.392342	0.150212	-0.218363	NaN	0.210813	-0.350837	-0.0603029	-0.0850603	0.365581	-0.73443	-0.0652727	-0.0202717					39.8944	-1.24046	-0.73499	3.58e-08	170.5	NaN	NaN	NaN	NaN	NaN	NaN	NaN	NaN	NaN	Q8BZR9-1;Q8BZR9;B2KG93;Q3TLD7;Q7TPS9	IPI00869441;IPI00655152	IPI00869441	_VDHRAS(ph)GAEEDDSEIQR_	0.0263043	0.192068	-0.218363	NaN	0.210813	-0.350837	-0.132774	-1.22589	0.75838
1300018I17Rik	S	116	IPI00885472	Class I	1	RHRRVCSDEGGKL	NaN	-0.218112	NaN	0.215989	-1.264	NaN	-2.27101	NaN	NaN	NaN	NaN	NaN					NaN	NaN	-5.9572	0.00162703	82.749	NaN	NaN	NaN	NaN	NaN	NaN	NaN	NaN	NaN	Q8C190-2;Q8C190;Q3U280;Q8C190-1;Q8VDI6	IPI00885472;IPI00886013;IPI00378237	IPI00885472	_RVCS(ph)DEGGK_	NaN	NaN	NaN	NaN	NaN	NaN	NaN	NaN	NaN
1520402A15Rik	S	118	IPI00109147	Class I	0.997186	YSLTGGSPGRSRR	0.130746	NaN	NaN	NaN	NaN	NaN	NaN	0.495122	NaN	NaN	NaN	NaN					NaN	NaN	-1.6281	6.73e-11	95.71	NaN	NaN	NaN	NaN	NaN	NaN	NaN	NaN	NaN	Q9D6I9;A2A8F6	IPI00109147	IPI00109147	_GTITSHCSSITSSQYSITGGS(ph)PGR_	NaN	NaN	NaN	NaN	NaN	NaN	NaN	NaN	0.130746
1520402A15Rik	S	122	IPI00109147	Class I	0.976111	GGSPGRSRRGSWD	0.334351	NaN	NaN	NaN	NaN	NaN	NaN	0.0387171	NaN	NaN	NaN	NaN					NaN	NaN	-0.023681	0.00109162	57.299	NaN	NaN	NaN	NaN	NaN	NaN	NaN	NaN	NaN	Q9D6I9;A2A8F6	IPI00109147	IPI00109147	_GTITSHCSSITSSQYSITGGS(ph)PGRS(ph)R_	NaN	NaN	NaN	NaN	NaN	NaN	NaN	NaN	0.334351
1600027N09Rik	S	195	IPI00720110	Class I	0.98546	ANSNPSSPSAAKR	-0.17492	0.123387	-0.174605	-0.112626	0.0212324	-0.484957	-0.788019	-2.11168	-0.894218	-0.271646	NaN	NaN	N				28.6968	NaN	-0.31485	1.96e-12	195.38	18.9805	0.212829	NaN	18.7676	-0.212829	NaN	17.9124	-1.06805	NaN	Q14AR7;Q2NL54	IPI00720110	IPI00720110	_VITANS(ph)NPSS(ph)PSAAK_	-0.473771	0.129745	-0.174605	-0.349713	0.373253	-0.32458	-0.144307	-1.79123	NaN
1600027N09Rik	S	191	IPI00720110	Class I	0.999998	KVLTANSNPSSPS	-0.473771	-0.371814	-0.174605	-0.112626	-0.546149	-1.13621	-2.06229	-1.79123	-2.7441	0.761766	-2.06915	1.60959	M				41.0226	67.2309	-0.31485	1.96e-12	195.38	22.031	-2.27299	NaN	7.80445	-16.4996	NaN	24.304	2.27299	NaN	Q14AR7;Q2NL54	IPI00720110	IPI00720110	_VITANS(ph)NPSS(ph)PSAAK_	-0.473771	-0.371814	-0.174605	-0.349713	-0.855591	-1.62709	-2.06229	-1.79123	NaN
1600027N09Rik	S	194	IPI00720110	Class I	0.924121	TANSNPSSPSAAK	0.123931	0.11703	NaN	NaN	-0.959845	NaN	-1.43173	-2.43214	-1.86691	1.3415	NaN	NaN					60.5389	NaN	-1.1337	1.96e-12	195.38	NaN	NaN	NaN	NaN	NaN	NaN	NaN	NaN	NaN	Q14AR7;Q2NL54	IPI00720110	IPI00720110	_VITANSNPS(ph)S(ph)PSAAK_	NaN	NaN	NaN	NaN	NaN	NaN	NaN	NaN	NaN
1600027N09Rik	S	197	IPI00720110	Class II	0.558378	SNPSSPSAAKRRR	NaN	NaN	NaN	NaN	NaN	NaN	NaN	NaN	NaN	NaN	NaN	NaN					NaN	NaN	-0.1865	1.96e-12	195.38	NaN	NaN	NaN	NaN	NaN	NaN	NaN	NaN	NaN	Q14AR7;Q2NL54	IPI00720110	IPI00720110	_VITANS(ph)NPSSPS(ph)AAK_	NaN	NaN	NaN	NaN	NaN	NaN	NaN	NaN	NaN
16M5	S	684	IPI00169585	Class III	0.499434	EKDLQLSSGAEEP	NaN	NaN	NaN	NaN	NaN	NaN	NaN	NaN	NaN	NaN	NaN	NaN					NaN	NaN	-0.11642	0.00865733	52.862	NaN	NaN	NaN	NaN	NaN	NaN	NaN	NaN	NaN	A2NTK5;A2NTK6;P97484;Q8K4V6;Q8R2Z1;O54999	IPI00169585;IPI00453607;IPI00877203;IPI00762532	IPI00169585	_EKDIQIS(ph)SGAEEPITR_	NaN	NaN	NaN	NaN	NaN	NaN	NaN	NaN	NaN
16M5	S	685	IPI00169585	Class III	0.499434	KDLQLSSGAEEPI	NaN	NaN	NaN	NaN	NaN	NaN	NaN	NaN	NaN	NaN	NaN	NaN					NaN	NaN	-0.11642	0.00865733	52.862	NaN	NaN	NaN	NaN	NaN	NaN	NaN	NaN	NaN	A2NTK5;A2NTK6;P97484;Q8K4V6;Q8R2Z1;O54999	IPI00169585;IPI00453607;IPI00877203;IPI00762532	IPI00169585	_EKDIQIS(ph)SGAEEPITR_	NaN	NaN	NaN	NaN	NaN	NaN	NaN	NaN	NaN
1700009N14Rik	S	135	IPI00134621	Class I	1	RKVKAKSIVFHRK	-0.0234457	0.43189	0.0110519	0.0861303	0.169733	-0.0725859	0.220582	0.453439	-0.0984436	0.0941427	-0.138409	0.800329	G				6.71717	43.2673	0.32538	0.000383514	120.87	2.84984	-4.08311	NaN	2.06778	-4.86517	NaN	6.93295	4.08311	NaN	Q14AA6;P62827;Q3ULW0	IPI00127109;IPI00134621	IPI00127109;IPI00134621	_S(ph)IVFHR_	0.316262	0.43189	0.0738202	NaN	0.169733	0.196078	0.223064	0.453439	-0.513492
1700017B05Rik	S	471	IPI00652193	Class I	0.925276	SPVPRTSPALHPC	-0.210914	0.11472	-0.0856571	-0.0339831	-0.0184922	0.379089	0.12458	0.0742451	-0.152654	-0.466148	0.340163	-0.370901					-27.8281	22.67	2.356	0.001245	67.153	2.54211	-7.11955	NaN	9.05777	-0.603887	NaN	9.66165	0.603887	NaN	Q3TEI4-1;Q3TEI4;A0PJL0;B9EKK8;Q8BNT0	IPI00652193;IPI00118082	IPI00652193	_TS(ph)PAIHPCAK_	-0.210914	-0.296828	-0.0451337	-0.164787	-0.160145	-0.268075	-0.384271	-0.370277	0.12006
1700017B05Rik	S	493	IPI00652193	Class II	0.6097	KDARPPSSPPMPV	-0.268	-0.244224	-0.124236	0.251689	0.00191751	0.0198869	-0.136255	0.0538469	0.172365	-0.845334	0.654344	0.075883					44.2755	-5.4006	-0.52336	6.01e-08	172.49	3.96734	-24.5679	NaN	4.9245	-23.6107	NaN	28.5352	23.6107	NaN	Q3TEI4-1;Q3TEI4;A0PJL0;B9EKK8;Q8BNT0	IPI00652193;IPI00118082	IPI00652193	_DARPPS(ph)SPPMPVIDNVFSIAPYR_	-0.268	-0.244224	-0.124236	0.251689	0.00191751	0.0198869	-0.138421	-0.114901	NaN
1700017B05Rik	S	579	IPI00652193	Class I	1	VPVKVPSPEVHEK	NaN	NaN	NaN	NaN	NaN	NaN	NaN	NaN	0.223661	-1.0977	NaN	NaN					52.9963	NaN	-1.6035	4.74e-61	150.77	NaN	NaN	NaN	NaN	NaN	NaN	NaN	NaN	NaN	Q3TEI4-1;Q3TEI4;A0PJL0;B9EKK8;Q8BNT0	IPI00652193;IPI00118082	IPI00652193	_TM(ox)AEGVPVKVPS(ph)PEVHEKPAEAVDGPGIENTVSGIPGIK_	NaN	NaN	NaN	NaN	NaN	NaN	NaN	NaN	NaN
1700017B05Rik	T	470	IPI00652193	Class III	0.5	DSPVPRTSPALHP	0.085244	-0.0882777	NaN	0.310945	0.118166	NaN	0.0508569	-0.255441	0.488926	-0.572801	NaN	NaN					32.769	NaN	-0.34304	0.001245	67.153	NaN	NaN	NaN	NaN	NaN	NaN	NaN	NaN	NaN	Q3TEI4-1;Q3TEI4;A0PJL0;B9EKK8;Q8BNT0	IPI00652193;IPI00118082	IPI00652193	_T(ph)SPAIHPCAK_	NaN	NaN	NaN	0.502229	0.0877751	NaN	NaN	-0.335026	-0.111299
1700017B05Rik	S	494	IPI00652193	Class III	0.5	DARPPSSPPMPVI	-0.261275	NaN	0.224287	0.0923428	-0.198871	0.000995116	-0.158078	-0.0643306	0.100574	-0.915773	0.654344	0.075883					46.994	-5.4006	0.3602	6.01e-08	172.49	NaN	NaN	NaN	NaN	NaN	NaN	NaN	NaN	NaN	Q3TEI4-1;Q3TEI4;A0PJL0;B9EKK8;Q8BNT0	IPI00652193;IPI00118082	IPI00652193	_DARPPS(ph)SPPMPVIDNVFSIAPYR_	-0.261275	NaN	0.224287	0.0923428	-0.198871	0.000995116	-0.158078	-0.0643306	NaN
1700017B05Rik	T	598	IPI00652193	Class III	0.5	GPGIENTVSGLPG	NaN	NaN	NaN	NaN	NaN	0.682627	NaN	NaN	NaN	NaN	NaN	NaN					NaN	NaN	-0.67892	4.74e-61	150.77	NaN	NaN	NaN	NaN	NaN	NaN	NaN	NaN	NaN	Q3TEI4-1;Q3TEI4;A0PJL0;B9EKK8;Q8BNT0	IPI00652193;IPI00118082	IPI00652193	_PAEAVDGPGIENT(ph)VSGIPGIKK_	NaN	NaN	NaN	NaN	NaN	NaN	NaN	NaN	NaN
1700017B05Rik	S	600	IPI00652193	Class III	0.5	GIENTVSGLPGLK	NaN	NaN	NaN	NaN	NaN	0.682627	NaN	NaN	NaN	NaN	NaN	NaN					NaN	NaN	-0.67892	4.74e-61	150.77	NaN	NaN	NaN	NaN	NaN	NaN	NaN	NaN	NaN	Q3TEI4-1;Q3TEI4;A0PJL0;B9EKK8;Q8BNT0	IPI00652193;IPI00118082	IPI00652193	_PAEAVDGPGIENT(ph)VSGIPGIKK_	NaN	NaN	NaN	NaN	NaN	NaN	NaN	NaN	NaN
1700017B05Rik	S	912	IPI00652193	Class I	0.996745	TEARTLSPSEPTV	-0.0589118	-0.904764	0.827209	NaN	0.11723	-0.205197	-0.191689	-0.471592	0.590722	-0.800267	NaN	NaN					42.5757	NaN	0.27871	0.000574765	61.524	NaN	NaN	NaN	NaN	NaN	NaN	NaN	NaN	NaN	Q3TEI4-1;Q3TEI4;A0PJL0;B9EKK8;Q3TEI4-2	IPI00652193;IPI00762035	IPI00652193	_TIS(ph)PSEPTVTRDEPESQAIAGK_	0.132774	-0.904764	NaN	NaN	0.11723	-0.319271	-0.191689	-0.432425	-0.250598
1700017B05Rik	S	960	IPI00652193	Class II	0.604874	AATGEGSRNPSPS	0.676295	NaN	NaN	NaN	NaN	NaN	NaN	-1.88565	0.103934	-1.21183	NaN	NaN					56.828	NaN	-0.52564	2.75e-20	174.89	NaN	NaN	NaN	NaN	NaN	NaN	NaN	NaN	NaN	Q3TEI4-1;Q3TEI4;A0PJL0;B9EKK8;Q3TEI4-2	IPI00652193;IPI00762035	IPI00652193	_AEAATGEGS(ph)RNPSPSSGASTSPPGPTIR_	NaN	NaN	NaN	NaN	NaN	NaN	NaN	NaN	0.676295
1700017B05Rik	S	964	IPI00652193	Class I	0.992115	EGSRNPSPSSGAS	0.462657	0.96997	1.57032	0.486148	0.201672	1.0677	0.533618	-0.195399	0.487178	-0.99093	NaN	NaN					49.6847	NaN	-0.85806	2.75e-20	174.89	29.7261	10.7285	94	12.5984	-17.1277	NaN	18.9976	-10.7285	NaN	Q3TEI4-1;Q3TEI4;A0PJL0;B9EKK8;Q3TEI4-2	IPI00652193;IPI00762035	IPI00652193	_AEAATGEGSRNPS(ph)PSSGASTS(ph)PPGPTIR_	0.249021	0.96997	1.57032	0.486148	0.201672	1.0677	0.534769	-0.275365	0.676295
1700017B05Rik	S	970	IPI00652193	Class III	0.35287	SPSSGASTSPPGP	NaN	NaN	NaN	NaN	NaN	NaN	NaN	NaN	NaN	NaN	NaN	NaN					NaN	NaN	-0.72166	2.75e-20	174.89	NaN	NaN	NaN	NaN	NaN	NaN	NaN	NaN	NaN	Q3TEI4-1;Q3TEI4;A0PJL0;B9EKK8;Q3TEI4-2	IPI00652193;IPI00762035	IPI00652193	_NPS(ph)PSSGAS(ph)TSPPGPTIR_	NaN	NaN	NaN	NaN	NaN	NaN	NaN	NaN	NaN
1700017B05Rik	T	971	IPI00652193	Class III	0.492895	PSSGASTSPPGPT	NaN	NaN	NaN	NaN	NaN	NaN	NaN	NaN	NaN	NaN	NaN	NaN					NaN	NaN	-0.10773	2.75e-20	174.89	NaN	NaN	NaN	NaN	NaN	NaN	NaN	NaN	NaN	Q3TEI4-1;Q3TEI4;A0PJL0;B9EKK8;Q3TEI4-2	IPI00652193;IPI00762035	IPI00652193	_AEAATGEGSRNPS(ph)PSSGAST(ph)SPPGPTIR_	NaN	NaN	NaN	NaN	NaN	NaN	NaN	NaN	NaN
1700017B05Rik	S	972	IPI00652193	Class I	0.826818	SSGASTSPPGPTL	NaN	NaN	NaN	NaN	NaN	NaN	0.4296	NaN	NaN	NaN	NaN	NaN					NaN	NaN	-0.85806	2.75e-20	174.89	NaN	NaN	NaN	NaN	NaN	NaN	NaN	NaN	NaN	Q3TEI4-1;Q3TEI4;A0PJL0;B9EKK8;Q3TEI4-2	IPI00652193;IPI00762035	IPI00652193	_AEAATGEGSRNPS(ph)PSSGASTS(ph)PPGPTIR_	NaN	NaN	NaN	NaN	NaN	NaN	0.4296	NaN	NaN
1700017B05Rik	T	946	IPI00652193	Class I	1	PGRKPPTPGPEKA	-0.00219456	0.0738202	0.126841	0.0852887	-0.216238	-0.435735	-0.532566	-0.155491	0.0426498	-0.733349	NaN	NaN	R				39.1354	NaN	-0.41577	0.000260434	117.7	5.5937	-10.3388	NaN	15.9325	9.50589	NaN	6.42664	-9.50589	NaN	Q3TEI4-1;Q3TEI4;A0PJL0;B9EKK8;Q3TEI4-2	IPI00652193;IPI00762035	IPI00652193	_KPPT(ph)PGPEK_	-0.00219456	0.0738202	0.126841	0.0852887	-0.216238	-0.435735	-0.532566	-0.155491	NaN
1700025G04Rik	S	115	IPI00169799	Class I	0.999999	KGRDYCSEEEDIT	0.278817	-0.228111	-0.109829	0.130288	0.0462202	0.0460719	0.238897	0.241718	-0.0511151	-0.062483	-0.138092	-0.061721					-4.42615	-4.13029	0.066812	7.84e-11	115.12	3.51594	0.551819	NaN	2.81856	-0.697376	NaN	2.96412	-0.551819	NaN	Q8K207;Q3TJL3	IPI00169799	IPI00169799	_GRDYCS(ph)EEEDIT_	0.278817	0.206768	0.331247	0.308361	0.411133	0.407896	0.476133	0.241718	NaN
1700025G04Rik	S	93	IPI00169799	Class II	0.676054	RANMHISESQQEF	NaN	0.174529	NaN	0.448267	0.300592	NaN	0.0482879	NaN	-0.600577	0.442067	NaN	NaN					26.3921	NaN	1.0411	1.89e-18	172.57	NaN	NaN	NaN	NaN	NaN	NaN	NaN	NaN	NaN	Q8K207;Q3TJL3	IPI00169799	IPI00169799	_ANMHIS(ph)ESQQEFFR_	NaN	0.598079	NaN	NaN	NaN	NaN	0.434914	NaN	NaN
1700025G04Rik	S	95	IPI00169799	Class I	0.999837	NMHISESQQEFFR	0.325854	-0.859694	0.0275879	-0.403595	-0.0795664	0.00875921	-0.735956	-0.716866	-0.609354	0.863948	-0.481928	0.523031					45.0553	30.4092	-0.30824	1.89e-18	172.57	2.50804	-2.07233	NaN	3.17238	-1.40799	NaN	4.58037	1.40799	NaN	Q8K207;Q3TJL3	IPI00169799	IPI00169799	_ANMHISES(ph)QQEFFR_	0.516318	0.167872	0.223175	0.691177	0.219141	-0.114901	-0.735956	-0.89569	0.13539
1700030K09Rik	S	314	IPI00378324	Class III	0.442744	GCIKLASSPSRTE	NaN	NaN	NaN	NaN	NaN	NaN	NaN	NaN	NaN	NaN	NaN	NaN					NaN	NaN	0.23764	8.35e-68	165.24	NaN	NaN	NaN	NaN	NaN	NaN	NaN	NaN	NaN	Q922C1;Q9CVT9	IPI00378324;IPI00895377	IPI00378324	_IAS(ph)SPSRTEIESSEEPVSEAAADSIHDFR_	NaN	NaN	NaN	NaN	NaN	NaN	NaN	NaN	NaN
1700030K09Rik	S	315	IPI00378324	Class III	0.442744	CIKLASSPSRTEL	NaN	NaN	NaN	NaN	NaN	NaN	NaN	NaN	NaN	NaN	NaN	NaN					NaN	NaN	0.23764	8.35e-68	165.24	NaN	NaN	NaN	NaN	NaN	NaN	NaN	NaN	NaN	Q922C1;Q9CVT9	IPI00378324;IPI00895377	IPI00378324	_IAS(ph)SPSRTEIESSEEPVSEAAADSIHDFR_	NaN	NaN	NaN	NaN	NaN	NaN	NaN	NaN	NaN
1700030K09Rik	S	317	IPI00378324	Class IV	0.240286	KLASSPSRTELES	NaN	NaN	NaN	NaN	NaN	NaN	NaN	NaN	NaN	NaN	NaN	NaN					NaN	NaN	-0.069592	8.35e-68	165.24	NaN	NaN	NaN	NaN	NaN	NaN	NaN	NaN	NaN	Q922C1;Q9CVT9	IPI00378324;IPI00895377	IPI00378324	_IAS(ph)SPSRTEIESSEEPVSEAAADSIHDFR_	NaN	NaN	NaN	NaN	NaN	NaN	NaN	NaN	NaN
1700030K09Rik	T	319	IPI00378324	Class IV	0.240286	ASSPSRTELESSE	NaN	NaN	NaN	NaN	NaN	NaN	NaN	NaN	NaN	NaN	NaN	NaN					NaN	NaN	-0.069592	8.35e-68	165.24	NaN	NaN	NaN	NaN	NaN	NaN	NaN	NaN	NaN	Q922C1;Q9CVT9	IPI00378324;IPI00895377	IPI00378324	_IAS(ph)SPSRTEIESSEEPVSEAAADSIHDFR_	NaN	NaN	NaN	NaN	NaN	NaN	NaN	NaN	NaN
1700037H04Rik	T	147	IPI00133853	Class I	1	MDRHHGTPMLLDG	0.187008	0.370053	-0.625556	-0.518246	1.81939	3.08988	3.1818	3.36734	NaN	NaN	NaN	NaN	D				NaN	NaN	-0.4045	0.000116829	102.62	17.4178	-16.8945	NaN	34.3124	16.8945	76	4.86467	-29.4477	NaN	Q9D1K7;A2ANS6;A2ANS5	IPI00133853;IPI00758326	IPI00133853	_HHGT(ph)PMIIDGVK_	0.187008	0.370053	-0.625556	-0.518246	1.81939	3.08988	3.1818	3.36734	NaN
1700037H04Rik	S	26	IPI00133853	Class I	0.823205	GHDAEGSQSHVHF	NaN	0.623211	NaN	NaN	NaN	NaN	-0.058802	NaN	NaN	NaN	NaN	NaN					NaN	NaN	0.53395	0.000652336	64.705	NaN	NaN	NaN	NaN	NaN	NaN	NaN	NaN	NaN	Q9D1K7;A2ANS6;A2ANS5;A2ANS7;Q6IR22	IPI00133853;IPI00758326;IPI00757746;IPI00463525	IPI00133853	_FAAGHDAEGS(ph)QSHVHFDEK_	NaN	0.623211	NaN	NaN	NaN	NaN	-0.058802	NaN	NaN
1700071K01Rik	S	151	IPI00133440	Class I	0.999919	LVSRQVSDDLTER	0.0988708	0.222681	-0.297898	-0.56797	-0.00958171	0.768278	0.063213	0.170262	-0.441981	0.253314	-0.201094	0.183016					18.8906	11.9235	0.092936	0.00536187	74.162	3.8835	-24.5669	NaN	1.54413	-26.9062	NaN	28.4504	24.5669	100	Q3V2K0;P67778;Q5SQG5;Q3TV00	IPI00126917;IPI00133440;IPI00649084;IPI00876224;IPI00890014	IPI00126917;IPI00133440	_QVS(ph)DDITER_	0.130667	0.222681	0.0100637	-0.0663367	0.161875	0.132366	0.063213	0.0329331	0.0670742
1700080G18Rik	S	308	IPI00108279	Class I	0.998163	FKAPTRSVNGELW	NaN	NaN	NaN	NaN	NaN	NaN	NaN	NaN	-2.26972	-6.85909	-2.81317	-5.73491					-11508.9	-5198.38	-2.413	0.00143581	70.98	NaN	NaN	NaN	NaN	NaN	NaN	NaN	NaN	NaN	Q9CVQ8	IPI00108279;IPI00808211	IPI00108279;IPI00808211	_APTRS(ph)VNGEIWYKAIW_	NaN	NaN	NaN	NaN	NaN	NaN	NaN	NaN	NaN
1700108M19Rik	S	15	IPI00112523	Class I	1	KAHVIQSVAFGKR	0.635364	NaN	NaN	NaN	NaN	NaN	NaN	-3.16491	NaN	NaN	NaN	NaN					NaN	NaN	0.52879	0.00167075	73.435	NaN	NaN	NaN	NaN	NaN	NaN	NaN	NaN	NaN	Q9D9C3	IPI00112523;IPI00880789	IPI00112523	_AHVIQS(ph)VAFGK_	NaN	NaN	NaN	NaN	NaN	NaN	NaN	NaN	0.635364
1700113I22Rik	S	129	IPI00112462	Class III	0.5	HYAEDDSDS____	NaN	NaN	NaN	NaN	NaN	NaN	NaN	NaN	NaN	NaN	NaN	NaN					NaN	NaN	-0.83338	5.71e-51	150.83	NaN	NaN	NaN	NaN	NaN	NaN	NaN	NaN	NaN	B2RUL0;Q9D9A7	IPI00112462	IPI00112462	_DWEGDDEVEIAQVEHYAEDDS(ph)DS_	NaN	NaN	NaN	NaN	NaN	NaN	NaN	NaN	NaN
1700113I22Rik	S	131	IPI00112462	Class III	0.5	AEDDSDS______	NaN	NaN	NaN	NaN	NaN	NaN	NaN	NaN	NaN	NaN	NaN	NaN					NaN	NaN	-0.83338	5.71e-51	150.83	NaN	NaN	NaN	NaN	NaN	NaN	NaN	NaN	NaN	B2RUL0;Q9D9A7	IPI00112462	IPI00112462	_DWEGDDEVEIAQVEHYAEDDS(ph)DS_	NaN	NaN	NaN	NaN	NaN	NaN	NaN	NaN	NaN
1700113I22Rik	S	149	IPI00649916	Class I	0.882709	LDDDSDS______	-0.903039	-0.222624	-0.287662	NaN	0.571968	0.679746	0.468961	-0.000144277	NaN	NaN	0.0401319	-0.00700252					NaN	0.274755	0.69017	3.13e-17	148.03	NaN	NaN	NaN	NaN	NaN	NaN	NaN	NaN	NaN	A2A4P5;A2A4P2	IPI00649916;IPI00649264	IPI00649916	_RPPPAMDDIDDDSDS(ph)_	NaN	NaN	NaN	NaN	NaN	NaN	NaN	NaN	-0.903039
1700113I22Rik	S	147	IPI00649916	Class I	0.990698	DDLDDDSDS____	-0.685716	-0.147502	0.294783	0.371726	0.432275	0.460942	0.420822	0.189515	-0.348208	0.0741922	-0.258926	-0.0202705					5.12302	-1.41496	0.76414	3.13e-17	148.03	NaN	NaN	NaN	NaN	NaN	NaN	NaN	NaN	NaN	A2A4P5;A2A4P2	IPI00649916;IPI00649264	IPI00649916	_RPPPAMDDIDDDS(ph)DS_	NaN	0.430606	NaN	NaN	NaN	NaN	0.491453	NaN	-0.685716
1810008A18Rik	S	38	IPI00119727	Class I	1	EPALPQSPAGGAG	-0.0355401	0.289917	-0.572394	-0.140698	0.818932	0.993435	2.31438	1.63219	1.39199	-0.279021	NaN	NaN	E				17.585	NaN	-0.27469	0.000163518	62.203	9.06523	-31.3367	NaN	40.4019	31.3367	55	2.26737	-38.1346	NaN	P58468;Q8C2N1;Q8C660	IPI00119727	IPI00119727	_AVEPAIPQS(ph)PAGGAGAK_	-0.50982	NaN	-0.572394	-0.140698	0.818932	0.993435	NaN	1.14973	0.43874
1810008A18Rik	S	76	IPI00119727	Class I	1	LELDQRSVVSLKR	-0.0247881	NaN	0.0984195	0.146786	-0.136929	-0.425934	-0.121546	0.0356549	-0.260947	0.192948	-0.503228	0.372298					12.5184	23.2041	-0.40213	9.39e-26	174.83	NaN	NaN	NaN	NaN	NaN	NaN	NaN	NaN	NaN	P58468;Q8C2N1;Q8C660;Q3TVF6	IPI00119727;IPI00652520	IPI00119727	_S(ph)VVS(ph)IKR_	0.0542233	NaN	0.0984195	0.146786	-0.0535281	-0.254837	-0.121546	0.123309	-0.1038
1810008A18Rik	S	79	IPI00119727	Class I	1	DQRSVVSLKRGAE	-0.0247881	NaN	0.0984195	0.146786	-0.136929	-0.425934	-0.121546	0.0356549	-0.260947	0.192948	-0.503228	0.372298					12.5184	23.2041	-0.40213	9.39e-26	174.83	NaN	NaN	NaN	NaN	NaN	NaN	NaN	NaN	NaN	P58468;Q8C2N1;Q8C660;Q3TVF6	IPI00119727;IPI00652520	IPI00119727	_S(ph)VVS(ph)IKR_	0.0542233	NaN	0.0984195	0.146786	-0.0535281	-0.254837	-0.121546	0.123309	-0.1038
1810030O07Rik	T	283	IPI00225904	Class II	0.599793	GFLGSNTDLRNGL	-0.741276	NaN	NaN	NaN	0.0803711	0.629165	-0.195348	NaN	NaN	NaN	NaN	NaN					NaN	NaN	-0.1601	0.000428216	84.17	NaN	NaN	NaN	NaN	NaN	NaN	NaN	NaN	NaN	Q8C5K5-1;Q8C5K5;A2BDN9;Q8C5K5-2	IPI00225904;IPI00608074	IPI00225904	_GFIGSNT(ph)DIR_	-0.741276	NaN	NaN	NaN	0.0803711	0.629165	-0.195348	NaN	NaN
1810030O07Rik	T	315	IPI00225904	Class I	1	KDAGRQTPERKA_	0.0825663	0.0192037	0.188609	-0.13606	-0.0343568	0.0593071	-0.00748243	0.0137981	-0.337521	0.531104	-2.94341	0.796556					30.7975	53.7836	0.53543	0.000135397	106.4	NaN	NaN	NaN	NaN	NaN	NaN	NaN	NaN	NaN	Q8C5K5-1;Q8C5K5;A2BDN9;Q8C5K5-2	IPI00225904;IPI00608074	IPI00225904	_DAGRQT(ph)PER_	0.0825663	0.1149	0.226139	0.181675	0.105718	0.00624775	-0.00748243	0.0137981	-0.163628
1810043G02Rik	S	76	IPI00133028	Class I	1	RRNRIPSLNELFY	0.164632	NaN	NaN	NaN	NaN	NaN	NaN	2.49916	NaN	NaN	NaN	NaN					NaN	NaN	-0.27398	1.55e-05	80.96	NaN	NaN	NaN	NaN	NaN	NaN	NaN	NaN	NaN	Q9D127;Q8C6G1;Q91Z02;Q3U699	IPI00133028;IPI00875704;IPI00830466	IPI00133028	_NRIPS(ph)INEIFYIK_	NaN	NaN	NaN	NaN	NaN	NaN	NaN	NaN	0.164632
1810046J19Rik	S	97	IPI00132184	Class I	1	EAIRRASNGEPVE	NaN	0.792106	0.709996	NaN	NaN	0.659998	0.689612	-0.00647779	NaN	NaN	NaN	NaN					NaN	NaN	-0.13512	0.00277089	51.252	NaN	NaN	NaN	NaN	NaN	NaN	NaN	NaN	NaN	Q9CQ86;A2A556	IPI00132184	IPI00132184	_RAS(ph)NGEPVEK_	NaN	0.792106	0.709996	NaN	NaN	0.659998	0.689612	-0.00647779	NaN
2010106G01Rik	S	507	IPI00944682	Class I	0.84945	MDHLDYSTNEENP	NaN	NaN	NaN	NaN	NaN	NaN	NaN	NaN	NaN	NaN	NaN	NaN					NaN	NaN	-0.41636	3.03e-14	102.46	NaN	NaN	NaN	NaN	NaN	NaN	NaN	NaN	NaN	A2AI51;Q9CPY9;Q9CVG0	IPI00944682	IPI00944682	_GSSYQVMDHIDYS(ph)TNEENPVTTDEQIVQQ_	NaN	NaN	NaN	NaN	NaN	NaN	NaN	NaN	NaN
2010106G01Rik	T	508	IPI00944682	Class III	0.498818	DHLDYSTNEENPV	NaN	NaN	NaN	NaN	NaN	NaN	NaN	NaN	NaN	NaN	NaN	NaN					NaN	NaN	-0.18565	3.03e-14	102.46	NaN	NaN	NaN	NaN	NaN	NaN	NaN	NaN	NaN	A2AI51;Q9CPY9;Q9CVG0	IPI00944682	IPI00944682	_GSSYQVMDHIDYS(ph)TNEENPVTTDEQIVQQ_	NaN	NaN	NaN	NaN	NaN	NaN	NaN	NaN	NaN
2010106G01Rik	T	515	IPI00944682	Class IV	0.232416	NEENPVTTDEQIV	NaN	NaN	NaN	NaN	NaN	NaN	NaN	NaN	NaN	NaN	NaN	NaN					NaN	NaN	-0.2723	3.03e-14	102.46	NaN	NaN	NaN	NaN	NaN	NaN	NaN	NaN	NaN	A2AI51;Q9CPY9;Q9CVG0	IPI00944682	IPI00944682	_GSSYQVM(ox)DHIDYSTNEENPVT(ph)TDEQIVQQ_	NaN	NaN	NaN	NaN	NaN	NaN	NaN	NaN	NaN
2010106G01Rik	T	516	IPI00944682	Class IV	0.232416	EENPVTTDEQIVQ	NaN	NaN	NaN	NaN	NaN	NaN	NaN	NaN	NaN	NaN	NaN	NaN					NaN	NaN	-0.2723	3.03e-14	102.46	NaN	NaN	NaN	NaN	NaN	NaN	NaN	NaN	NaN	A2AI51;Q9CPY9;Q9CVG0	IPI00944682	IPI00944682	_GSSYQVM(ox)DHIDYSTNEENPVT(ph)TDEQIVQQ_	NaN	NaN	NaN	NaN	NaN	NaN	NaN	NaN	NaN
2310014H01Rik	S	134	IPI00336929	Class I	1	GNLRDQSPKGRES	0.395282	0.408277	NaN	NaN	-0.0420839	1.02547	0.262638	0.498751	0.659356	-1.11395	NaN	NaN					53.7309	NaN	-0.58834	5.6e-17	141.37	NaN	NaN	NaN	NaN	NaN	NaN	NaN	NaN	NaN	Q8BQ30-2;Q8BQ30;B2RWV7;B7ZND7;Q8BQ30-1;Q3U3A9	IPI00336929;IPI00607928	IPI00336929	_SSPGNIRDQS(ph)PK_	NaN	NaN	NaN	NaN	NaN	NaN	NaN	NaN	NaN
2310014H01Rik	S	234	IPI00336929	Class I	0.997417	PGDQKASPTDVHK	-0.146428	0.0356239	-0.229255	-0.191662	-0.246335	0.247809	0.627738	1.69609	0.810763	-0.263544	0.694427	-0.355168	F				16.4416	21.8182	0.42152	1.37e-172	243.48	3.02874	-14.9233	NaN	17.9521	14.9233	NaN	1.8682	-16.0839	NaN	Q8BQ30-2;Q8BQ30;B2RWV7;B7ZND7;Q8BQ30-1;Q3U3A9	IPI00336929;IPI00607928	IPI00336929	_AS(ph)PTDVHK_	-0.179368	0.018919	-0.267496	-0.257735	-0.231801	0.186209	0.748332	1.60516	NaN
2310014H01Rik	S	125	IPI00336929	Class II	0.553892	EVLERRSSPGNLR	NaN	NaN	NaN	NaN	0.152806	-0.760433	0.725113	0.34711	NaN	NaN	NaN	NaN					NaN	NaN	0.47545	5.6e-17	141.37	NaN	NaN	NaN	NaN	NaN	NaN	NaN	NaN	NaN	Q8BQ30-2;Q8BQ30;B2RWV7;B7ZND7;Q8BQ30-1;Q3U3A9	IPI00336929;IPI00607928	IPI00336929	_RS(ph)SPGNIRDQS(ph)PK_	NaN	NaN	NaN	NaN	NaN	NaN	NaN	NaN	NaN
2310014H01Rik	S	126	IPI00336929	Class I	0.997823	VLERRSSPGNLRD	0.120485	NaN	NaN	1.26159	-0.273328	NaN	0.725113	0.436665	NaN	NaN	NaN	NaN					NaN	NaN	2.7604	5.6e-17	141.37	NaN	NaN	NaN	NaN	NaN	NaN	NaN	NaN	NaN	Q8BQ30-2;Q8BQ30;B2RWV7;B7ZND7;Q8BQ30-1;Q3U3A9	IPI00336929;IPI00607928	IPI00336929	_RSS(ph)PGNIR_	0.120485	NaN	NaN	1.26159	-0.699461	NaN	NaN	0.526219	NaN
2310014H01Rik	S	194	IPI00336929	Class I	0.99994	AQKWRLSPGETPE	NaN	-0.420337	0.919607	-0.0455505	-0.382169	-0.226385	0.116421	0.631709	NaN	NaN	NaN	NaN					NaN	NaN	-0.015505	2.53e-06	86.497	NaN	NaN	NaN	NaN	NaN	NaN	NaN	NaN	NaN	Q8BQ30-2;Q8BQ30;B2RWV7;B7ZND7;Q8BQ30-1;Q3U3A9	IPI00336929;IPI00607928	IPI00336929	_WRIS(ph)PGETPEESIR_	NaN	-0.420337	0.919607	-0.0455505	-0.382169	-0.226385	0.0687121	0.903817	NaN
2310014H01Rik	S	208	IPI00336929	Class I	1	SLRLAGSGDDSPK	NaN	NaN	NaN	NaN	NaN	NaN	NaN	NaN	0.981999	-0.403688	1.19975	-5.24526					24.4077	97.3636	0.26821	3.2e-13	155.15	NaN	NaN	NaN	NaN	NaN	NaN	NaN	NaN	NaN	Q8BQ30-2;Q8BQ30;B2RWV7;B7ZND7;Q8BQ30-1;Q3U3A9	IPI00336929;IPI00607928	IPI00336929	_IAGS(ph)GDDS(ph)PKRK_	NaN	NaN	NaN	NaN	NaN	NaN	NaN	NaN	NaN
2310014H01Rik	S	212	IPI00336929	Class I	1	AGSGDDSPKRKEV	-0.378082	-0.0162056	-0.295502	-0.366708	-0.0601852	0.265489	0.847957	1.40985	0.784085	0.0435713	1.11002	-2.63775	F				-3.0662	49.7186	0.26821	3.2e-13	155.15	3.48403	-17.5527	NaN	21.0367	17.5527	NaN	2.00928	-19.0274	NaN	Q8BQ30-2;Q8BQ30;B2RWV7;B7ZND7;Q8BQ30-1;Q3U3A9	IPI00336929;IPI00607928	IPI00336929	_IAGS(ph)GDDS(ph)PKRK_	-0.378082	-0.258995	-0.410198	-0.366708	-0.0601852	0.438676	0.880309	1.40985	0.099928
2310014H01Rik	T	236	IPI00336929	Class II	0.549357	DQKASPTDVHKWN	-0.239395	-0.0551116	-0.579404	-0.150157	-0.199348	-0.374288	0.543909	1.41555	NaN	NaN	-0.555914	0.054704	F				NaN	3.72081	-0.96162	1.37e-172	243.48	2.21272	-3.08039	NaN	5.29312	2.34721	NaN	2.94591	-2.34721	NaN	Q8BQ30-2;Q8BQ30;B2RWV7;B7ZND7;Q8BQ30-1;Q3U3A9	IPI00336929;IPI00607928	IPI00336929	_EVIESIISPGEPGDQKASPT(ph)DVHK_	-0.177115	NaN	NaN	-0.415615	0.166805	NaN	0.72104	1.58792	NaN
2310014H01Rik	S	510	IPI00336929	Class I	1	SCLVKGSPERHHK	-0.431715	NaN	NaN	-0.783936	-1.20764	-0.0536674	NaN	0.234244	-0.0272047	-0.895879	0.000432744	-0.261743					-54.8635	16.592	2.9388	6.01e-07	140.3	NaN	NaN	NaN	NaN	NaN	NaN	NaN	NaN	NaN	Q8BQ30-2;Q8BQ30;B2RWV7;B7ZND7;Q8BQ30-1;Q3U3A9	IPI00336929;IPI00607928	IPI00336929	_SCIVKGS(ph)PER_	-0.431715	NaN	NaN	-0.783936	-1.20764	-0.0536674	NaN	0.234244	NaN
2310028H24Rik	T	96	IPI00650017	Class I	1	PLVALDTDSDDDF	-0.0988342	0.360467	0.12619	0.272336	0.0102318	0.105162	0.0271597	-0.225029	-0.180332	0.116018	0.274171	-0.345361					7.72686	21.085	0.25839	2.31e-53	280.94	4.00902	-0.463919	NaN	3.86833	-0.6046	NaN	4.47294	0.463919	NaN	A2ANP1;B7ZWP1;A2ANP3;Q9D772;A2ANP2	IPI00650017;IPI00751263;IPI00341317;IPI00828879;IPI00918248	IPI00650017	_PIVAIDT(ph)DS(ph)DDDFDMSR_	NaN	0.668936	0.0828388	0.486148	0.0898913	-0.0781996	0.0940198	-0.225029	-0.287709
2310028H24Rik	S	98	IPI00650017	Class I	1	VALDTDSDDDFDM	-0.0988342	0.360467	0.12619	0.272336	0.0102318	0.105162	0.0271597	-0.225029	0.0457225	0.108337	0.274171	-0.345361					-7.7985	21.085	0.41759	2.31e-53	280.94	4.38868	-2.22781	NaN	2.21816	-4.39833	NaN	6.61649	2.22781	NaN	A2ANP1;B7ZWP1;A2ANP3;Q9D772;A2ANP2	IPI00650017;IPI00751263;IPI00341317;IPI00828879;IPI00918248	IPI00650017	_PIVAIDT(ph)DS(ph)DDDFDMSR_	NaN	0.668936	0.0828388	0.486148	0.0898913	-0.0781996	0.0940198	-0.225029	-0.287709
2310028H24Rik	S	55	IPI00650017	Class I	0.999982	KNGSMGSPVNQQP	0.503349	0.0231844	NaN	0.544584	0.728861	NaN	0.719306	1.05256	0.501899	-1.76355	NaN	NaN					69.878	NaN	0.40053	1.87e-06	129.54	NaN	NaN	NaN	NaN	NaN	NaN	NaN	NaN	NaN	A2ANP1;B7ZWP1;A2ANP3;Q9D772;A2ANP2	IPI00650017;IPI00751263;IPI00341317;IPI00828879;IPI00918248	IPI00650017	_NGSMGS(ph)PVNQQPK_	0.503349	0.0231844	NaN	0.544584	0.728861	NaN	0.719306	1.05256	NaN
2310079F23Rik	S	76	IPI00943450	Class I	1	REPGQASPKGEPE	0.720637	-0.139427	NaN	0.147542	0.132208	0.521303	1.06691	1.65672	0.167486	0.250542	1.92094	-0.475532					-18.9654	28.0799	0.49721	2.94e-08	151.44	NaN	NaN	NaN	NaN	NaN	NaN	NaN	NaN	NaN	A7MCV4;Q8BPL8;Q99KA6;Q9D2Q2	IPI00943450;IPI00135137	IPI00943450	_QGQGHGIEREPGQAS(ph)PK_	0.14104	-0.139427	NaN	NaN	-0.276794	-0.226632	0.464762	1.65672	0.720637
2410002I01Rik	S	400	IPI00224240	Class I	0.999946	QELGAGSPGPVTN	-0.0207692	-0.638907	0.0878035	0.0687957	0.502228	-0.0543398	-0.0828132	0.100573	-0.117352	-0.0357139	NaN	NaN					-2.49637	NaN	-0.92605	1.26e-07	194.05	1.46955	-13.1954	NaN	14.665	7.79404	NaN	6.87092	-7.79404	NaN	Q3U3N6;B2RPS6;B1AXJ1;B1AXJ2	IPI00224240;IPI00649534;IPI00649209	IPI00224240	_QQIQEIGAGS(ph)PGPVTNK_	NaN	-1.01034	0.0258793	0.299245	0.41315	0.10333	0.218645	-0.148219	-0.0207692
2410075B13Rik	S	352	IPI00153379	Class I	0.995084	SPSHPGSRVSSLT	NaN	NaN	NaN	NaN	NaN	NaN	NaN	NaN	NaN	NaN	NaN	NaN					NaN	NaN	-0.27567	0.00358698	69.954	NaN	NaN	NaN	NaN	NaN	NaN	NaN	NaN	NaN	Q8R1H4	IPI00153379	IPI00153379	_SPSHPGS(ph)R_	NaN	NaN	NaN	NaN	NaN	NaN	NaN	NaN	NaN
2510012J08Rik	S	108	IPI00553266	Class I	0.996812	WHSQNQSSCSDSG	NaN	NaN	NaN	-0.0370735	0.469313	NaN	NaN	-0.431141	NaN	NaN	NaN	NaN					NaN	NaN	0.77416	4.54e-14	127.29	NaN	NaN	NaN	NaN	NaN	NaN	NaN	NaN	NaN	Q9CS00;A1L013	IPI00553266	IPI00553266	_WHSQNQS(ph)S(ph)CS(ph)DS(ph)GEER_	NaN	NaN	NaN	-0.0370735	0.469313	NaN	NaN	-0.431141	NaN
2510012J08Rik	S	109	IPI00553266	Class I	0.997554	HSQNQSSCSDSGE	NaN	NaN	NaN	-0.0370735	0.469313	NaN	NaN	-0.431141	NaN	NaN	NaN	NaN					NaN	NaN	0.77416	4.54e-14	127.29	NaN	NaN	NaN	NaN	NaN	NaN	NaN	NaN	NaN	Q9CS00;A1L013	IPI00553266	IPI00553266	_WHSQNQS(ph)S(ph)CS(ph)DS(ph)GEER_	NaN	NaN	NaN	-0.0370735	0.469313	NaN	NaN	-0.431141	NaN
2510012J08Rik	S	111	IPI00553266	Class I	0.999358	QNQSSCSDSGEER	NaN	NaN	NaN	-0.0370735	0.469313	NaN	NaN	-0.431141	NaN	NaN	NaN	NaN					NaN	NaN	0.77416	4.54e-14	127.29	NaN	NaN	NaN	NaN	NaN	NaN	NaN	NaN	NaN	Q9CS00;A1L013	IPI00553266	IPI00553266	_WHSQNQS(ph)S(ph)CS(ph)DS(ph)GEER_	NaN	NaN	NaN	-0.0370735	0.469313	NaN	NaN	-0.431141	NaN
2510012J08Rik	S	113	IPI00553266	Class I	0.99956	QSSCSDSGEERAQ	NaN	0.0306892	NaN	-0.988962	-0.202262	-0.120086	-0.159758	0.0237521	NaN	NaN	NaN	NaN					NaN	NaN	0.77416	4.54e-14	127.29	NaN	NaN	NaN	NaN	NaN	NaN	NaN	NaN	NaN	Q9CS00;A1L013	IPI00553266	IPI00553266	_WHSQNQS(ph)S(ph)CS(ph)DS(ph)GEER_	NaN	0.0306892	NaN	-0.988962	-0.202262	-0.120086	-0.159758	0.0237521	NaN
2510012J08Rik	S	146	IPI00553266	Class II	0.612304	LDSPRRSRSPGTA	NaN	NaN	-0.473422	-0.0255955	-0.207768	-0.454281	-0.401195	NaN	NaN	NaN	NaN	NaN					NaN	NaN	-0.14528	4.68e-05	182.17	NaN	NaN	NaN	NaN	NaN	NaN	NaN	NaN	NaN	Q9CS00;A1L013	IPI00553266	IPI00553266	_S(ph)RSPGTATIAISQQQSIQER_	NaN	NaN	NaN	NaN	NaN	NaN	NaN	NaN	NaN
2510012J08Rik	S	148	IPI00553266	Class I	0.999427	SPRRSRSPGTATL	0.00158609	0.0812033	1.09916	NaN	NaN	0.624466	0.0447718	-0.293606	NaN	NaN	NaN	NaN					NaN	NaN	0.27593	4.68e-05	182.17	NaN	NaN	NaN	NaN	NaN	NaN	NaN	NaN	NaN	Q9CS00;A1L013	IPI00553266	IPI00553266	_S(ph)PGTATIAISQQQSIQER_	0.00158609	0.0812033	1.09916	NaN	NaN	0.624466	0.0447718	-0.293606	NaN
2510012J08Rik	T	151	IPI00553266	Class II	0.54641	RSRSPGTATLALS	0.243425	NaN	NaN	NaN	NaN	NaN	NaN	-0.276794	NaN	NaN	NaN	NaN					NaN	NaN	-0.63856	4.68e-05	182.17	NaN	NaN	NaN	NaN	NaN	NaN	NaN	NaN	NaN	Q9CS00;A1L013	IPI00553266	IPI00553266	_SPGT(ph)ATIAISQQQSIQER_	0.243425	NaN	NaN	NaN	NaN	NaN	NaN	-0.276794	NaN
2510012J08Rik	T	153	IPI00553266	Class III	0.333316	RSPGTATLALSQQ	NaN	NaN	NaN	NaN	NaN	NaN	NaN	NaN	NaN	NaN	NaN	NaN					NaN	NaN	0.84279	4.68e-05	182.17	NaN	NaN	NaN	NaN	NaN	NaN	NaN	NaN	NaN	Q9CS00;A1L013	IPI00553266	IPI00553266	_S(ph)PGTATIAISQQQSIQER_	NaN	NaN	NaN	NaN	NaN	NaN	NaN	NaN	NaN
2510012J08Rik	S	244	IPI00553266	Class I	1	LEKKGISHLEEKE	NaN	-1.70953	NaN	NaN	NaN	-0.307544	-0.660746	-0.261109	0.162726	-0.523049	NaN	NaN					30.41	NaN	0.23585	0.0016852	80.438	NaN	NaN	NaN	NaN	NaN	NaN	NaN	NaN	NaN	Q9CS00;A1L013	IPI00553266	IPI00553266	_GIS(ph)HIEEK_	NaN	-1.70953	NaN	NaN	NaN	-0.307544	-0.660746	-0.261109	NaN
2510012J08Rik	S	80	IPI00553266	Class I	1	RSRGRRSDSEGEQ	NaN	NaN	NaN	NaN	NaN	NaN	NaN	NaN	NaN	NaN	-0.0671678	-0.11588					NaN	-8.36361	0.77199	6.53e-05	85.288	NaN	NaN	NaN	NaN	NaN	NaN	NaN	NaN	NaN	Q9CS00;A1L013	IPI00553266	IPI00553266	_GRRS(ph)DS(ph)EGEQR_	NaN	NaN	NaN	NaN	NaN	NaN	NaN	NaN	NaN
2510012J08Rik	S	82	IPI00553266	Class I	1	RGRRSDSEGEQRQ	NaN	NaN	NaN	NaN	NaN	NaN	NaN	NaN	NaN	NaN	-0.0671678	-0.11588					NaN	-8.36361	0.77199	6.53e-05	85.288	NaN	NaN	NaN	NaN	NaN	NaN	NaN	NaN	NaN	Q9CS00;A1L013	IPI00553266	IPI00553266	_GRRS(ph)DS(ph)EGEQR_	NaN	NaN	NaN	NaN	NaN	NaN	NaN	NaN	NaN
2610019F03Rik	T	67	IPI00225952	Class III	0.429941	EEHLLETSRSPKS	NaN	NaN	NaN	NaN	NaN	NaN	NaN	NaN	NaN	NaN	NaN	NaN					NaN	NaN	0.04856	7.42e-24	228.25	NaN	NaN	NaN	NaN	NaN	NaN	NaN	NaN	NaN	Q8C5P7-1;Q8C5P7;B7ZNJ7	IPI00225952;IPI00894788	IPI00225952	_DDEEHIIET(ph)SRSPK_	NaN	NaN	NaN	NaN	NaN	NaN	NaN	NaN	NaN
2610019F03Rik	S	68	IPI00225952	Class III	0.387494	EHLLETSRSPKSK	NaN	NaN	NaN	NaN	NaN	NaN	NaN	NaN	NaN	NaN	NaN	NaN					NaN	NaN	-0.58733	7.42e-24	228.25	NaN	NaN	NaN	NaN	NaN	NaN	NaN	NaN	NaN	Q8C5P7-1;Q8C5P7;B7ZNJ7	IPI00225952;IPI00894788	IPI00225952	_DDEEHIIET(ph)SRSPK_	NaN	NaN	NaN	NaN	NaN	NaN	NaN	NaN	NaN
2610019F03Rik	S	70	IPI00225952	Class I	0.989354	LLETSRSPKSKGT	NaN	-0.814641	NaN	NaN	1.54557	NaN	1.11481	NaN	NaN	NaN	1.99841	-1.95018					NaN	74.1215	0.53503	7.42e-24	228.25	NaN	NaN	NaN	NaN	NaN	NaN	NaN	NaN	NaN	Q8C5P7-1;Q8C5P7;B7ZNJ7	IPI00225952;IPI00894788	IPI00225952	_DDEEHIIETSRS(ph)PK_	NaN	NaN	NaN	NaN	NaN	NaN	NaN	NaN	NaN
2610029G23Rik	S	184	IPI00132352	Class I	1	AEKGADSGGEKEE	-0.0695438	0.0709561	0.242572	0.112261	0.0487393	-0.144721	-0.03258	-0.0831893	-0.00267146	0.243528	0.0651311	0.15986	P				15.5323	-11.7179	0.062389	9.55e-06	214.82	2.55662	-0.236069	NaN	2.18988	-0.602813	NaN	2.79269	0.236069	NaN	Q9D0B6-1;Q9D0B6;B1AUP4	IPI00132352	IPI00132352	_GADS(ph)GGEKEEGANREGEK_	-0.00855162	0.270469	0.242572	0.214	0.0635306	-0.0451635	0.0960189	-0.0439047	-0.130536
2610036D13Rik	S	823	IPI00380701	Class I	0.966058	VAEGNVSDLEAEE	-0.3687	0.00906047	-0.191574	-0.093448	-0.347098	-0.263154	-0.300065	0.36446	-4.49102	4.6732	NaN	NaN					99.7632	NaN	0.075591	2.52e-23	109.38	NaN	NaN	NaN	NaN	NaN	NaN	NaN	NaN	NaN	Q7TS79;Q91V83	IPI00380701;IPI00269223	IPI00380701	_DVAEGNVS(ph)DIEAEEEVQSAPPKVDENDTIPDVEPPIPTHIQIAK_	-0.3687	NaN	-0.191574	NaN	NaN	-0.263154	NaN	0.36446	NaN
2610036D13Rik	S	833	IPI00380701	Class III	0.457607	AEEEVQSAPPKVD	NaN	NaN	NaN	NaN	NaN	NaN	NaN	NaN	NaN	NaN	NaN	NaN					NaN	NaN	0.068214	2.52e-23	109.38	NaN	NaN	NaN	NaN	NaN	NaN	NaN	NaN	NaN	Q7TS79;Q91V83	IPI00380701;IPI00269223	IPI00380701	_DVAEGNVS(ph)DIEAEEEVQSAPPKVDENDTIPDVEPPIPTHIQIAK_	NaN	NaN	NaN	NaN	NaN	NaN	NaN	NaN	NaN
2610110G12Rik	S	276	IPI00230368	Class I	1	SSSLGNSPDRGPL	-0.0560363	-0.0494121	-0.290542	-0.508027	0.0293469	0.35487	0.622284	0.230277	-0.124244	-0.246374	0.46162	-0.442671	E				-18.5369	25.9434	0.24403	2.27e-09	166.89	3.58799	-12.7104	NaN	16.2984	12.7104	NaN	2.10099	-14.1974	NaN	Q8K341-1;Q8K341;B8JJ73;Q8K341-2;B8JJ74;Q8K341-3;Q8K341-4;B8JJ76;Q8K341-5;B8JJ71	IPI00230368;IPI00322313;IPI00404416;IPI00903416;IPI00263903;IPI00918805	IPI00230368	_SSS(ph)IGNS(ph)PDRGPIRPFVPEQEIIR_	0.0568609	-0.86247	0.00288251	-0.480136	0.0293469	0.35487	0.807808	0.230277	NaN
2610110G12Rik	S	270	IPI00230368	Class III	0.391643	AHPPPRSSSLGNS	NaN	NaN	NaN	NaN	NaN	NaN	NaN	NaN	NaN	NaN	NaN	NaN					NaN	NaN	0.29904	2.27e-09	166.89	NaN	NaN	NaN	NaN	NaN	NaN	NaN	NaN	NaN	Q8K341-1;Q8K341;B8JJ73;Q8K341-2;B8JJ74;Q8K341-3;Q8K341-4;B8JJ76;Q8K341-5;B8JJ71	IPI00230368;IPI00322313;IPI00404416;IPI00903416;IPI00263903;IPI00918805	IPI00230368	_S(ph)SSIGNS(ph)PDRGPIRPFVPEQEIIR_	NaN	NaN	NaN	NaN	NaN	NaN	NaN	NaN	NaN
2610110G12Rik	S	271	IPI00230368	Class III	0.391643	HPPPRSSSLGNSP	NaN	NaN	NaN	NaN	NaN	NaN	NaN	NaN	NaN	NaN	NaN	NaN					NaN	NaN	0.29904	2.27e-09	166.89	NaN	NaN	NaN	NaN	NaN	NaN	NaN	NaN	NaN	Q8K341-1;Q8K341;B8JJ73;Q8K341-2;B8JJ74;Q8K341-3;Q8K341-4;B8JJ76;Q8K341-5;B8JJ71	IPI00230368;IPI00322313;IPI00404416;IPI00903416;IPI00263903;IPI00918805	IPI00230368	_S(ph)SSIGNS(ph)PDRGPIRPFVPEQEIIR_	NaN	NaN	NaN	NaN	NaN	NaN	NaN	NaN	NaN
2610110G12Rik	S	272	IPI00230368	Class I	0.999854	PPPRSSSLGNSPD	0.425567	-0.0494121	-0.295899	NaN	0.323944	0.707922	0.36005	0.574377	0.450485	-0.301096	0.564213	-0.47077					18.8364	27.5188	-0.69627	2.27e-09	166.89	NaN	NaN	NaN	NaN	NaN	NaN	NaN	NaN	NaN	Q8K341-1;Q8K341;B8JJ73;Q8K341-2;B8JJ74;Q8K341-3;Q8K341-4;B8JJ76;Q8K341-5;B8JJ71	IPI00230368;IPI00322313;IPI00404416;IPI00903416;IPI00263903;IPI00918805	IPI00230368	_SSS(ph)IGNS(ph)PDRGPIRPFVPEQEIIR_	0.425567	-0.582555	-0.640816	NaN	NaN	0.707922	0.36005	0.541535	NaN
2700007P21Rik	S	179	IPI00222310	Class I	0.999126	KLTKATSAASDRQ	NaN	NaN	NaN	NaN	NaN	NaN	NaN	NaN	-0.431948	1.09903	-0.664745	1.18781					53.317	56.103	0.24009	1.58e-05	80.738	NaN	NaN	NaN	NaN	NaN	NaN	NaN	NaN	NaN	Q8BIX3-1;Q8BIX3;A2BHR4	IPI00222310	IPI00222310	_ATS(ph)AAS(ph)DRQIIPAK_	NaN	NaN	NaN	NaN	NaN	NaN	NaN	NaN	NaN
2700007P21Rik	S	182	IPI00222310	Class I	0.999999	KATSAASDRQIIP	NaN	NaN	NaN	NaN	NaN	NaN	NaN	NaN	-0.431948	1.09903	-0.664745	1.18781					53.317	56.103	0.24009	1.58e-05	80.738	NaN	NaN	NaN	NaN	NaN	NaN	NaN	NaN	NaN	Q8BIX3-1;Q8BIX3;A2BHR4	IPI00222310	IPI00222310	_ATS(ph)AAS(ph)DRQIIPAK_	NaN	NaN	NaN	NaN	NaN	NaN	NaN	NaN	NaN
2700078E11Rik	S	366	IPI00283079	Class I	0.999122	DELAYNSPSACAS	-0.244942	-0.167058	-0.29419	-0.256752	-0.192573	0.101287	0.379162	0.00515562	NaN	NaN	NaN	NaN					NaN	NaN	0.84315	7.84e-06	84.499	2.41944	-12.1387	NaN	14.5581	5.42243	NaN	9.13568	-5.42243	NaN	Q8R0X2-1;Q8R0X2;Q3TAW5;Q921D1	IPI00283079	IPI00283079	_RAGDEIAYNS(ph)PSACASSR_	-0.244942	-0.34289	-0.29419	-0.256752	-0.192573	0.101287	0.344579	0.00515562	NaN
2700078E11Rik	S	72	IPI00283079	Class I	1	LAVHAGSMERKGP	NaN	0.0114956	NaN	NaN	NaN	NaN	1.24862	NaN	NaN	NaN	NaN	NaN					NaN	NaN	-1.3343	0.00482691	55.589	NaN	NaN	NaN	NaN	NaN	NaN	NaN	NaN	NaN	Q8R0X2-1;Q8R0X2;Q3TAW5;Q921D1;Q8R0X2-2	IPI00283079;IPI00468580	IPI00283079	_EIPGGQIIAVHAGS(ph)MER_	NaN	0.0114956	NaN	NaN	NaN	NaN	1.24862	NaN	NaN
2810004N23Rik	S	51	IPI00136186	Class I	0.783898	KAKKRDSETIEDV	0.691623	NaN	NaN	NaN	NaN	NaN	NaN	4.23227	NaN	NaN	NaN	NaN					NaN	NaN	0.76647	8.03e-20	116.34	NaN	NaN	NaN	NaN	NaN	NaN	NaN	NaN	NaN	Q8CIL4;Q9CSU7;Q3TKJ9	IPI00136186;IPI00653301	IPI00136186	_KRDS(ph)ETIEDVAVEPIPIPGS(ph)PVR_	0.691623	NaN	NaN	NaN	NaN	NaN	NaN	4.23227	NaN
2810004N23Rik	T	53	IPI00136186	Class II	0.561708	KKRDSETIEDVAV	0.117429	1.27558	NaN	NaN	NaN	NaN	3.12513	3.23428	NaN	NaN	NaN	NaN					NaN	NaN	0.37453	8.03e-20	116.34	NaN	NaN	NaN	NaN	NaN	NaN	NaN	NaN	NaN	Q8CIL4;Q9CSU7;Q3TKJ9	IPI00136186;IPI00653301	IPI00136186	_KRDSET(ph)IEDVAVEPIPIPGS(ph)PVR_	NaN	1.84611	NaN	NaN	NaN	NaN	3.89218	NaN	0.0472173
2810004N23Rik	S	67	IPI00136186	Class I	1	PLPLPGSPVRGQK	0.187641	1.27558	NaN	NaN	NaN	NaN	3.12513	3.36447	NaN	NaN	NaN	NaN					NaN	NaN	0.37453	8.03e-20	116.34	NaN	NaN	NaN	NaN	NaN	NaN	NaN	NaN	NaN	Q8CIL4;Q9CSU7;Q3TKJ9	IPI00136186;IPI00653301	IPI00136186	_KRDSET(ph)IEDVAVEPIPIPGS(ph)PVR_	0.691623	1.84611	NaN	NaN	NaN	NaN	3.89218	4.23227	0.0472173
2810004N23Rik	S	7	IPI00136186	Class I	0.907924	MAAEHDSDSVEPP	NaN	NaN	NaN	NaN	NaN	NaN	NaN	NaN	NaN	NaN	NaN	NaN					NaN	NaN	0.63297	3.47e-08	86.211	NaN	NaN	NaN	NaN	NaN	NaN	NaN	NaN	NaN	Q8CIL4;Q9CSU7	IPI00136186	IPI00136186	_(ac)AAEHDS(ph)DSVEPPGSEAIIDAVIR_	NaN	NaN	NaN	NaN	NaN	NaN	NaN	NaN	NaN
2810046L04Rik	S	500	IPI00227274	Class I	0.999957	PNRNSDSPASATN	0.121944	0.536749	0.105544	NaN	NaN	-0.667756	-0.801657	-1.75754	NaN	NaN	NaN	NaN					NaN	NaN	0.12778	9.09e-06	98.105	NaN	NaN	NaN	NaN	NaN	NaN	NaN	NaN	NaN	Q5PRE5;Q8R3E4	IPI00227274;IPI00471344	IPI00227274	_NSDS(ph)PASATNK_	0.121944	0.536749	0.105544	NaN	NaN	-0.667756	-0.801657	-1.75754	NaN
2810410L24Rik	S	57	IPI00651919	Class I	1	ASRPPHSLLIQRT	-0.00846455	-0.164157	-0.469949	-0.0815527	0.0621632	0.387859	0.622884	0.384227	NaN	NaN	NaN	NaN	E				NaN	NaN	-0.42075	0.00540546	61.65	4.54164	-2.58964	NaN	7.13128	2.40251	NaN	4.72877	-2.40251	NaN	Q3TRT8	IPI00651919	IPI00651919	_PPHS(ph)IIIQR_	-0.00846455	-0.164157	-0.469949	-0.0815527	0.0621632	0.387859	0.622884	0.384227	NaN
2810432D09Rik	S	147	IPI00319955	Class I	0.838209	GLGSIPSPSCGPR	-0.354483	0.133695	NaN	NaN	NaN	0.563715	0.537425	0.708346	NaN	NaN	NaN	NaN					NaN	NaN	0.00066578	4.57e-16	96.024	NaN	NaN	NaN	NaN	NaN	NaN	NaN	NaN	NaN	Q99JH1;A2AMR8	IPI00319955	IPI00319955	_DPIDPSECGYQPPGAPPGIGSIPS(ph)PSCGPRPR_	-0.354483	0.133695	NaN	NaN	NaN	0.563715	0.537425	0.708346	NaN
2900010J23Rik	S	26	IPI00752148	Class I	1	YHGGYRSPQRPFP	-0.794357	0.0626744	1.48995	-0.322866	0.0636548	0.401191	0.0498956	-0.415759	NaN	NaN	NaN	NaN					NaN	NaN	0.40711	4.89e-36	189.79	1.23113	-4.04893	NaN	5.28006	0.55756	NaN	4.7225	-0.55756	NaN	A2AN41	IPI00752148	IPI00752148	_S(ph)PQRPFPMIDENNDVSEEAISSDIKK_	-0.794357	0.0626744	1.48995	-0.322866	0.0636548	0.51342	0.0498956	-0.415759	NaN
2900073G15Rik	T	19	IPI00132705	Class I	1	KRPQRATSNVFAM	1.09889	0.723864	0.334277	0.582845	0.297787	0.289191	0.632854	0.858459	-0.400435	0.237361	-0.760724	1.18048					15.1704	55.8795	0.95107	3.17e-07	139.81	19.9869	-15.6028	NaN	2.60315	-32.9865	NaN	35.5896	15.6028	90	Q6ZWQ9;Q922W7;Q9CXD2;Q9D6E6;Q3THE2;Q9CQ19;A2AVY6	IPI00109044;IPI00750441;IPI00758006;IPI00918606;IPI00132705;IPI00750595	IPI00109044;IPI00132705;IPI00750595	_AT(ph)S(ph)NVFAM(ox)FDQSQIQEFK_	1.09889	0.723864	0.692874	0.582845	0.37699	0.499486	0.632854	0.858459	NaN
2900073G15Rik	S	20	IPI00132705	Class I	1	RPQRATSNVFAMF	0.776946	0.842456	0.415715	NaN	0.389844	0.156828	0.582575	0.692338	-0.26278	0.133678	-0.760724	1.18048					8.84953	55.8795	0.95107	3.17e-07	139.81	NaN	NaN	NaN	NaN	NaN	NaN	NaN	NaN	NaN	Q6ZWQ9;Q922W7;Q9CXD2;Q9D6E6;Q3THE2;Q9CQ19;A2AVY6	IPI00109044;IPI00750441;IPI00758006;IPI00918606;IPI00132705;IPI00750595	IPI00109044;IPI00132705;IPI00750595	_AT(ph)S(ph)NVFAM(ox)FDQSQIQEFK_	0.776946	0.842456	0.855751	NaN	0.561106	0.234759	0.582575	0.692338	NaN
3230401D17Rik	S	103	IPI00109489	Class III	0.457887	TTAPPSSSQLKHR	NaN	NaN	NaN	NaN	NaN	NaN	NaN	NaN	NaN	NaN	NaN	NaN					NaN	NaN	1.212	0.00122773	38.933	NaN	NaN	NaN	NaN	NaN	NaN	NaN	NaN	NaN	Q9D722;Q3UT72	IPI00109489	IPI00109489	_FIHCSTTAPPSS(ph)S(ph)QIKHR_	NaN	NaN	NaN	NaN	NaN	NaN	NaN	NaN	NaN
3230401D17Rik	S	104	IPI00109489	Class I	0.828603	TAPPSSSQLKHRS	NaN	NaN	-0.0845632	-0.0599611	6.88181	0.902521	0.936772	0.673764	NaN	NaN	-0.993063	-1.59968					NaN	-203.077	1.212	0.00122773	38.933	NaN	NaN	NaN	NaN	NaN	NaN	NaN	NaN	NaN	Q9D722;Q3UT72	IPI00109489	IPI00109489	_FIHCSTTAPPSS(ph)S(ph)QIKHR_	NaN	NaN	-0.0845632	-0.0599611	6.88181	0.902521	0.936772	0.673764	NaN
3230401D17Rik	S	82	IPI00109489	Class I	1	TQRRRRSKSPVLH	-0.0344972	1.54935	1.97918	-0.170004	0.131089	0.0833291	0.185461	0.1894	NaN	NaN	0.479851	-0.683365					NaN	37.7289	0.32232	1.01e-05	130.56	9.23309	-42.0228	NaN	3.81558	-47.4403	NaN	51.2559	42.0228	47	Q9D722;Q3UT72;A2A478;Q5F2C2	IPI00109489;IPI00649650	IPI00109489	_S(ph)KS(ph)PVIHPPK_	NaN	0.799336	1.97918	1.63784	0.131089	0.0833291	0.148674	0.168385	-0.0344972
3230401D17Rik	S	84	IPI00109489	Class I	1	RRRRSKSPVLHPP	-0.0344972	1.54935	1.97918	-0.170004	0.131089	0.0833291	0.185461	0.1894	NaN	NaN	0.479851	-0.683365					NaN	37.7289	0.32232	1.01e-05	130.56	27.1933	10.2782	100	6.92114	-20.2722	NaN	16.9151	-10.2782	NaN	Q9D722;Q3UT72;A2A478;Q5F2C2	IPI00109489;IPI00649650	IPI00109489	_S(ph)KS(ph)PVIHPPK_	NaN	0.799336	1.97918	1.63784	0.131089	0.0833291	0.148674	0.168385	-0.0344972
3bp1	T	167	IPI00136897	Class III	0.388477	SLTSLDTALAELR	NaN	NaN	NaN	NaN	NaN	NaN	NaN	NaN	NaN	NaN	NaN	NaN					NaN	NaN	-0.85601	3e-05	68.326	NaN	NaN	NaN	NaN	NaN	NaN	NaN	NaN	NaN	P55194	IPI00136897	IPI00136897	_SITSIDT(ph)AIAEIRDNHNQADHSPITTAAPFSR_	NaN	NaN	NaN	NaN	NaN	NaN	NaN	NaN	NaN
3bp1	S	182	IPI00136897	Class I	1	HNQADHSPLTTAA	0.00690837	-0.0223024	-0.034973	-0.151314	0.0394051	0.327825	0.604963	1.10696	0.558659	-0.386792	0.612683	0.100287	F				23.5171	-7.1987	-0.88711	2.49e-18	248.76	3.63915	-18.4342	NaN	22.0734	18.4342	NaN	2.82634	-19.247	NaN	P55194	IPI00136897	IPI00136897	_DNHNQADHS(ph)PITTAAPFSR_	0.00690837	-0.0223024	-0.034973	-0.151314	-0.0641933	0.327825	0.604963	1.10696	0.314012
3bp1	T	185	IPI00136897	Class III	0.362164	ADHSPLTTAAPFS	NaN	NaN	NaN	NaN	NaN	NaN	NaN	NaN	NaN	NaN	NaN	NaN					NaN	NaN	-0.52712	2.49e-18	248.76	NaN	NaN	NaN	NaN	NaN	NaN	NaN	NaN	NaN	P55194	IPI00136897	IPI00136897	_SITSIDTAIAEIRDNHNQADHSPIT(ph)TAAPFSR_	NaN	NaN	NaN	NaN	NaN	NaN	NaN	NaN	NaN
3bp1	T	186	IPI00136897	Class IV	0.19879	DHSPLTTAAPFSR	NaN	NaN	NaN	NaN	NaN	NaN	NaN	NaN	NaN	NaN	NaN	NaN					NaN	NaN	-0.57908	2.49e-18	248.76	NaN	NaN	NaN	NaN	NaN	NaN	NaN	NaN	NaN	P55194	IPI00136897	IPI00136897	_SITSIDT(ph)AIAEIRDNHNQADHSPITTAAPFSR_	NaN	NaN	NaN	NaN	NaN	NaN	NaN	NaN	NaN
3bp1	S	191	IPI00136897	Class IV	0.19879	TTAAPFSRVYGVS	NaN	NaN	NaN	NaN	NaN	NaN	NaN	NaN	NaN	NaN	NaN	NaN					NaN	NaN	-0.57908	2.49e-18	248.76	NaN	NaN	NaN	NaN	NaN	NaN	NaN	NaN	NaN	P55194	IPI00136897	IPI00136897	_SITSIDT(ph)AIAEIRDNHNQADHSPITTAAPFSR_	NaN	NaN	NaN	NaN	NaN	NaN	NaN	NaN	NaN
3bp1	T	455	IPI00828245	Class III	0.5	ADLPKPTSPKVSR	0.409907	0.0153548	0.383165	0.267458	0.258025	-0.00789082	0.358509	0.266109	0.0126402	0.0587106	NaN	NaN	A				-4.1535	NaN	2.4586	6.66e-19	150.76	5.07455	-0.865498	NaN	5.94005	0.865498	NaN	4.53505	-1.405	NaN	P55194;A2A5V4;A2A5V2;A2A5V3	IPI00136897;IPI00828245;IPI00830150;IPI00761459	IPI00136897;IPI00828245	_TEADIPKPT(ph)SPK_	0.409907	NaN	0.383165	0.77484	0.218917	0.138801	0.358509	0.373609	NaN
3bp1	S	456	IPI00828245	Class I	0.978168	DLPKPTSPKVSRN	0.209516	0.128346	0.223052	0.257011	0.117589	0.123547	0.145143	0.182756	0.140779	-0.286256	0.251568	-0.372901	A				17.9973	22.7772	0.38291	6.66e-19	150.76	16.0657	-10.338	NaN	26.4037	10.338	NaN	2.12149	-24.2822	NaN	P55194;A2A5V4;A2A5V2;A2A5V3	IPI00136897;IPI00828245;IPI00830150;IPI00761459	IPI00136897;IPI00828245	_ERTEADIPKPTS(ph)PK_	0.209516	-0.0648269	0.223052	0.257011	0.117589	0.123547	0.287496	0.400363	-0.0840646
3bp1	S	497	IPI00828245	Class III	0.446404	QPSSTRSSPPAPS	NaN	NaN	NaN	NaN	NaN	NaN	NaN	NaN	NaN	NaN	NaN	NaN					NaN	NaN	0.25636	0.00307924	34.418	NaN	NaN	NaN	NaN	NaN	NaN	NaN	NaN	NaN	P55194;A2A5V4	IPI00136897;IPI00828245	IPI00136897;IPI00828245	_S(ph)SPPAPSIPPGSVSPGTPQAIPR_	NaN	NaN	NaN	NaN	NaN	NaN	NaN	NaN	NaN
3bp1	S	498	IPI00828245	Class III	0.446404	PSSTRSSPPAPSL	NaN	NaN	NaN	NaN	NaN	NaN	NaN	NaN	NaN	NaN	NaN	NaN					NaN	NaN	0.25636	0.00307924	34.418	NaN	NaN	NaN	NaN	NaN	NaN	NaN	NaN	NaN	P55194;A2A5V4	IPI00136897;IPI00828245	IPI00136897;IPI00828245	_S(ph)SPPAPSIPPGSVSPGTPQAIPR_	NaN	NaN	NaN	NaN	NaN	NaN	NaN	NaN	NaN
3bp1	S	508	IPI00828245	Class III	0.253422	PSLPPGSVSPGTP	NaN	NaN	NaN	NaN	NaN	NaN	NaN	NaN	NaN	NaN	NaN	NaN					NaN	NaN	-0.3957	0.00307924	34.418	NaN	NaN	NaN	NaN	NaN	NaN	NaN	NaN	NaN	P55194;A2A5V4	IPI00136897;IPI00828245	IPI00136897;IPI00828245	_SSPPAPSIPPGS(ph)VSPGTPQAIPR_	NaN	NaN	NaN	NaN	NaN	NaN	NaN	NaN	NaN
3bp1	S	553	IPI00828245	Class I	0.999999	SRRLPASPVISNM	0.140255	0.784588	-0.387487	0.957774	3.27258	3.79	3.61528	3.11854	NaN	NaN	3.53245	-0.259738	D				NaN	16.4761	-0.50203	3.59e-114	220.69	51.3573	-17.4829	55	68.8402	17.4829	24	3.35325	-65.4869	NaN	P55194;A2A5V4	IPI00136897;IPI00828245	IPI00136897;IPI00828245	_RIPAS(ph)PVISNMPAQVDQGVATEDR_	0.140255	-0.0388509	-0.387487	NaN	NaN	3.9739	3.97245	3.11854	0.445398
3bp2	S	281	IPI00881074	Class I	0.999931	DLPRAHSFTSKSP	-0.478608	-0.0195213	0.169155	0.135141	0.427209	0.676484	0.713713	0.428464	NaN	NaN	NaN	NaN	J				NaN	NaN	0.030416	0.00222488	116.88	35.9386	18.3835	76	11.5807	-24.3579	NaN	17.5551	-18.3835	NaN	Q06649;Q3U1H0;Q3UD40;Q8C220;Q91Z52;Q5U3L0	IPI00881074;IPI00331306;IPI00761797	IPI00881074	_AHS(ph)FTSK_	-0.478608	-0.0195213	0.169155	NaN	NaN	0.676484	0.713713	0.428464	NaN
3bp2	S	489	IPI00881074	Class I	0.997171	EKARQPSQADTGE	NaN	NaN	NaN	NaN	NaN	NaN	NaN	NaN	-0.0946799	0.441665	NaN	NaN					26.3716	NaN	-0.4945	2.96e-135	238.64	NaN	NaN	NaN	NaN	NaN	NaN	NaN	NaN	NaN	Q06649;Q3U1H0;Q3UD40;Q8C220;Q91Z52;Q5U3L0	IPI00881074;IPI00331306;IPI00761797	IPI00881074	_ARQPS(ph)QADTGEEDS(ph)DEDYEK_	NaN	NaN	NaN	NaN	NaN	NaN	NaN	NaN	NaN
3bp2	T	493	IPI00881074	Class I	0.996524	QPSQADTGEEDSD	0.676827	NaN	NaN	NaN	NaN	NaN	NaN	1.04757	NaN	NaN	NaN	NaN					NaN	NaN	0.96642	2.96e-135	238.64	NaN	NaN	NaN	NaN	NaN	NaN	NaN	NaN	NaN	Q06649;Q3U1H0;Q3UD40;Q8C220;Q91Z52;Q5U3L0	IPI00881074;IPI00331306;IPI00761797	IPI00881074	_ARQPSQADT(ph)GEEDS(ph)DEDYEK_	NaN	NaN	NaN	NaN	NaN	NaN	NaN	NaN	0.676827
3bp2	S	498	IPI00881074	Class I	1	DTGEEDSDEDYEK	0.175045	0.0535284	0.266789	0.128293	-0.0321233	-0.300397	-0.057138	-0.136848	-0.0962984	0.0881953	-0.210595	-0.145435	I				5.93016	-10.4803	-0.10763	2.96e-135	238.64	3.2772	-1.83775	NaN	1.77483	-3.34012	NaN	5.11494	1.83775	NaN	Q06649;Q3U1H0;Q3UD40;Q8C220;Q91Z52;Q5U3L0	IPI00881074;IPI00331306;IPI00761797	IPI00881074	_ARQPSQADTGEEDS(ph)DEDYEK_	0.175045	0.0535284	0.416948	0.128293	-0.0554728	-0.265197	-0.057138	-0.251326	0.0320444
46mpr	S	268	IPI00108844	Class I	1	DQLGEESEERDDH	0.0957759	-0.160441	0.0455828	-0.0402595	-0.107018	-0.0731352	-0.0861046	0.0913681	-0.0747753	0.0278322	-0.278937	0.22666					1.91068	14.5389	-2.7464	4.22e-06	142.43	1.41975	-2.64485	NaN	1.59523	-2.46937	NaN	4.0646	2.46937	NaN	P24668;Q3UF03;Q3UKQ5	IPI00108844	IPI00108844	_GVGDDQIGEES(ph)EERDDHIIPM(ox)_	0.346531	0.0761486	0.0455828	-0.0402595	-0.107018	-0.0731352	-0.0922079	0.0913681	0.0957759
4930534B04Rik	S	102	IPI00556912	Class I	0.880399	HSRFLSSPQFSHS	NaN	NaN	NaN	1.05381	1.24239	NaN	NaN	NaN	-0.459477	0.324128	NaN	NaN					20.1219	NaN	-0.36783	0.0046002	56.407	NaN	NaN	NaN	NaN	NaN	NaN	NaN	NaN	NaN	Q9D4Z7;Q8BI22-1;Q8BI22;B7ZNX8	IPI00138117;IPI00556912	IPI00138117;IPI00556912	_FISS(ph)PQFSHSIPVFTK_	NaN	NaN	NaN	1.05381	1.24239	NaN	NaN	NaN	NaN
4930534B04Rik	S	79	IPI00556912	Class I	0.836921	RDDRPLSAGSHAH	0.420186	NaN	NaN	0.348006	0.111793	NaN	NaN	1.83161	NaN	NaN	NaN	NaN					NaN	NaN	-0.62606	8.74e-06	50.942	NaN	NaN	NaN	NaN	NaN	NaN	NaN	NaN	NaN	Q9D4Z7;Q8BI22-1;Q8BI22;B7ZNX8	IPI00138117;IPI00556912	IPI00138117;IPI00556912	_SFRDDRPIS(ph)AGS(ph)HAHGIDHSSSCQDHSR_	0.420186	NaN	NaN	0.348006	0.111793	NaN	NaN	1.83161	NaN
4930534B04Rik	S	82	IPI00556912	Class I	0.814691	RPLSAGSHAHGLD	0.420186	NaN	NaN	0.348006	0.111793	NaN	NaN	1.83161	NaN	NaN	NaN	NaN					NaN	NaN	-0.62606	8.74e-06	50.942	NaN	NaN	NaN	NaN	NaN	NaN	NaN	NaN	NaN	Q9D4Z7;Q8BI22-1;Q8BI22;B7ZNX8	IPI00138117;IPI00556912	IPI00138117;IPI00556912	_SFRDDRPIS(ph)AGS(ph)HAHGIDHSSSCQDHSR_	0.420186	NaN	NaN	0.348006	0.111793	NaN	NaN	1.83161	NaN
4930546C10Rik	S	127	IPI00134797	Class I	0.995418	THLFRWSRTFWGS	-0.0270133	-0.0144558	0.159173	-0.0764725	1.5167	0.0348285	-0.185359	-0.0434838	NaN	NaN	NaN	NaN					NaN	NaN	0.0654	0.000894419	51.211	1.15319	-24.8682	NaN	7.92426	-18.0971	NaN	26.0214	18.0971	NaN	Q9D2F9	IPI00134797	IPI00134797	_WS(ph)RT(ph)FWGSSWIP_	-0.0270133	-0.0144558	-0.0127519	-0.0519674	-0.20364	-0.147176	-0.185359	-0.0434838	NaN
4930546C10Rik	T	129	IPI00134797	Class I	0.995418	LFRWSRTFWGSSW	-0.0270133	-0.0144558	0.159173	-0.0764725	1.5167	0.0348285	-0.185359	-0.0434838	NaN	NaN	NaN	NaN					NaN	NaN	0.0654	0.000894419	51.211	2.17392	-7.44457	NaN	9.61848	6.38668	NaN	3.23181	-6.38668	NaN	Q9D2F9	IPI00134797	IPI00134797	_WS(ph)RT(ph)FWGSSWIP_	-0.0270133	-0.0144558	-0.0127519	-0.0519674	-0.20364	-0.147176	-0.185359	-0.0434838	NaN
4931406P16Rik	T	663	IPI00467793	Class III	0.499896	VTRRNSTATAMVT	NaN	NaN	NaN	NaN	NaN	NaN	NaN	NaN	NaN	NaN	NaN	NaN					NaN	NaN	-0.0062236	3.54e-55	259	NaN	NaN	NaN	NaN	NaN	NaN	NaN	NaN	NaN	Q3TDH2;Q6PAL5;Q6ZQD1;Q8C5X1	IPI00467793	IPI00467793	_RNS(ph)TATAMVTEQK_	NaN	NaN	NaN	NaN	NaN	NaN	NaN	NaN	NaN
4931406P16Rik	T	665	IPI00467793	Class III	0.333332	RRNSTATAMVTEQ	NaN	NaN	NaN	NaN	NaN	NaN	NaN	NaN	NaN	NaN	NaN	NaN					NaN	NaN	-0.7656	3.54e-55	259	NaN	NaN	NaN	NaN	NaN	NaN	NaN	NaN	NaN	Q3TDH2;Q6PAL5;Q6ZQD1;Q8C5X1	IPI00467793	IPI00467793	_RNS(ph)TATAMVTEQK_	NaN	NaN	NaN	NaN	NaN	NaN	NaN	NaN	NaN
4931406P16Rik	S	934	IPI00467793	Class I	0.77098	KQRRKHSSGEQET	0.093425	-0.0327428	NaN	NaN	NaN	NaN	0.47805	0.963785	1.37723	-1.04244	-1.54751	0.27678					51.4494	17.4569	-0.67112	1.59e-36	131.43	NaN	NaN	NaN	NaN	NaN	NaN	NaN	NaN	NaN	Q3TDH2;Q6PAL5;Q6ZQD1;Q8C5X1	IPI00467793	IPI00467793	_KHS(ph)S(ph)GEQETSTIPSPPIITTVEDVNQDNK_	0.093425	-0.0327428	NaN	NaN	NaN	NaN	0.47805	0.963785	NaN
4931406P16Rik	S	935	IPI00467793	Class I	0.77098	QRRKHSSGEQETS	0.093425	-0.0327428	NaN	NaN	NaN	NaN	0.47805	0.963785	1.37723	-1.04244	NaN	NaN					51.4494	NaN	-0.67112	1.59e-36	131.43	NaN	NaN	NaN	NaN	NaN	NaN	NaN	NaN	NaN	Q3TDH2;Q6PAL5;Q6ZQD1;Q8C5X1	IPI00467793	IPI00467793	_KHS(ph)S(ph)GEQETSTIPSPPIITTVEDVNQDNK_	0.093425	-0.0327428	NaN	NaN	NaN	NaN	0.47805	0.963785	NaN
4931406P16Rik	T	940	IPI00467793	Class II	0.548124	SSGEQETSTLPSP	NaN	NaN	NaN	NaN	NaN	NaN	NaN	NaN	1.06833	-0.758685	1.65938	-0.217468					40.8965	13.9927	-1.7299	1.59e-36	131.43	NaN	NaN	NaN	NaN	NaN	NaN	NaN	NaN	NaN	Q3TDH2;Q6PAL5;Q6ZQD1;Q8C5X1	IPI00467793	IPI00467793	_KHS(ph)S(ph)GEQETSTIPSPPIITTVEDVNQDNK_	NaN	NaN	NaN	NaN	NaN	NaN	NaN	NaN	NaN
4931406P16Rik	S	941	IPI00467793	Class III	0.266209	SGEQETSTLPSPP	NaN	NaN	NaN	NaN	NaN	NaN	NaN	NaN	NaN	NaN	NaN	NaN					NaN	NaN	-1.1856	1.59e-36	131.43	NaN	NaN	NaN	NaN	NaN	NaN	NaN	NaN	NaN	Q3TDH2;Q6PAL5;Q6ZQD1;Q8C5X1	IPI00467793	IPI00467793	_KHS(ph)SGEQETSTIPS(ph)PPIITTVEDVNQDNK_	NaN	NaN	NaN	NaN	NaN	NaN	NaN	NaN	NaN
4931406P16Rik	T	942	IPI00467793	Class III	0.266209	GEQETSTLPSPPL	NaN	NaN	NaN	NaN	NaN	NaN	NaN	NaN	NaN	NaN	NaN	NaN					NaN	NaN	-1.1856	1.59e-36	131.43	NaN	NaN	NaN	NaN	NaN	NaN	NaN	NaN	NaN	Q3TDH2;Q6PAL5;Q6ZQD1;Q8C5X1	IPI00467793	IPI00467793	_KHS(ph)SGEQETSTIPS(ph)PPIITTVEDVNQDNK_	NaN	NaN	NaN	NaN	NaN	NaN	NaN	NaN	NaN
4931406P16Rik	S	945	IPI00467793	Class II	0.594976	ETSTLPSPPLLTT	NaN	NaN	NaN	NaN	NaN	NaN	NaN	NaN	0.62368	-0.73282	NaN	NaN					39.8274	NaN	-1.1856	1.59e-36	131.43	NaN	NaN	NaN	NaN	NaN	NaN	NaN	NaN	NaN	Q3TDH2;Q6PAL5;Q6ZQD1;Q8C5X1	IPI00467793	IPI00467793	_KHS(ph)SGEQETSTIPS(ph)PPIITTVEDVNQDNK_	NaN	NaN	NaN	NaN	NaN	NaN	NaN	NaN	NaN
4931406P16Rik	S	662	IPI00467793	Class I	0.999948	LVTRRNSTATAMV	-0.229061	0.515561	0.139076	0.183201	0.829206	0.103518	-0.00172938	0.0306751	-0.101705	-0.100282	0.368835	-0.245103					-7.16689	15.6244	-0.62328	3.54e-55	259	7.44433	-44.4387	NaN	3.24426	-48.6388	NaN	51.883	44.4387	46	Q3TDH2;Q6PAL5;Q6ZQD1;Q8C5X1	IPI00467793	IPI00467793	_RNS(ph)TATAM(ox)VTEQK_	-0.229061	0.086512	0.139076	0.183201	0.490355	0.103518	-0.00172938	0.0306751	NaN
4931406P16Rik	T	806	IPI00467793	Class I	1	QGPRNNTWPNRDQ	0.0142424	0.0924236	-0.264201	-0.222805	-0.273218	0.0732856	-0.0635026	0.0617249	0.199462	-0.554259	0.144308	-0.316868	Q				31.887	19.7189	0.13928	0.00251911	112.17	10.255	-6.71792	NaN	2.56569	-14.4073	NaN	16.973	6.71792	NaN	Q3TDH2;Q6PAL5;Q6ZQD1;Q8C5X1	IPI00467793	IPI00467793	_NNT(ph)WPNR_	-0.266004	-0.0942794	-0.264201	-0.245027	-0.0465604	0.0732856	-0.0635026	-0.0669501	0.294488
4931408A02Rik	S	364	IPI00381267	Class I	1	EHLVLGSDKAEED	0.8292	1.05464	NaN	1.8088	2.78657	NaN	1.9328	1.28255	NaN	NaN	NaN	NaN					NaN	NaN	0.68971	9.32e-05	130.66	NaN	NaN	NaN	NaN	NaN	NaN	NaN	NaN	NaN	P58659-1;P58659;P58659-2;P58659-3;B2RXT2;Q8CAX0	IPI00381267;IPI00664720;IPI00666111;IPI00666107;IPI00677460;IPI00678755	IPI00381267	_EHIVIGS(ph)DK_	0.8292	1.05464	NaN	1.8088	2.78657	NaN	1.9328	1.28255	NaN
4931414P19Rik	S	114	IPI00172222	Class I	1	ADEDRESRARTPP	NaN	NaN	-0.250938	-0.245643	-0.38637	-0.345282	-0.564817	NaN	NaN	NaN	NaN	NaN					NaN	NaN	-1.5688	0.0002459	89.805	NaN	NaN	NaN	NaN	NaN	NaN	NaN	NaN	NaN	Q8K2W9;Q3TR30	IPI00172222	IPI00172222	_VCTADEDRES(ph)R_	NaN	NaN	-0.250938	-0.245643	-0.38637	-0.345282	-0.564817	NaN	NaN
4931414P19Rik	S	226	IPI00172222	Class I	0.999998	AYAKQLSPATQLA	NaN	-1.06558	NaN	NaN	NaN	NaN	-1.12942	NaN	0.0532504	-0.232389	NaN	NaN					14.8776	NaN	1.386	1.41e-07	111.39	NaN	NaN	NaN	NaN	NaN	NaN	NaN	NaN	NaN	Q8K2W9;Q3TR30	IPI00172222	IPI00172222	_QIS(ph)PATQIAIQR_	NaN	-1.06558	NaN	NaN	NaN	NaN	-1.12942	NaN	NaN
4931414P19Rik	S	286	IPI00172222	Class I	1	SLGFVGSPCRIRG	NaN	NaN	NaN	NaN	-1.00267	-0.987611	NaN	NaN	NaN	NaN	NaN	NaN					NaN	NaN	-0.098106	4.58e-05	94.616	NaN	NaN	NaN	NaN	NaN	NaN	NaN	NaN	NaN	Q8K2W9;Q3TR30	IPI00172222	IPI00172222	_SIGFVGS(ph)PCR_	NaN	NaN	NaN	NaN	-1.00267	-0.987611	NaN	NaN	NaN
4931414P19Rik	S	429	IPI00172222	Class I	0.967122	VTEELMSDEEDSL	NaN	NaN	NaN	NaN	NaN	NaN	NaN	NaN	NaN	NaN	NaN	NaN					NaN	NaN	0.49811	2.25e-08	88.976	NaN	NaN	NaN	NaN	NaN	NaN	NaN	NaN	NaN	Q8K2W9;Q3TR30	IPI00172222	IPI00172222	_DVTEEIMS(ph)DEEDSINEPGVWVAR_	NaN	NaN	NaN	NaN	NaN	NaN	NaN	NaN	NaN
4931414P19Rik	S	512	IPI00172222	Class I	0.998661	NEKGPVSPSYDQP	-0.782893	-0.721116	-1.33939	NaN	-0.607863	-1.04975	-0.604064	-0.345745	NaN	NaN	0.484829	-0.627961					NaN	35.291	0.48414	4.32e-17	142.1	NaN	NaN	NaN	NaN	NaN	NaN	NaN	NaN	NaN	Q8K2W9;Q3TR30	IPI00172222	IPI00172222	_GPVS(ph)PSYDQPHK_	NaN	NaN	-1.38206	NaN	NaN	-1.07916	NaN	NaN	NaN
4932438A13Rik	S	2919	IPI00930753	Class I	1	NNLEKNSQEQLLD	0.0313952	0.201463	0.166207	0.122462	0.0451354	-0.0695498	-0.372062	-0.586596	-1.20507	0.275683	-0.778783	0.261503	M				40.3063	17.1137	-0.055358	5.94e-23	141.32	15.9772	8.20772	NaN	5.5218	-10.4554	NaN	7.76952	-8.20772	NaN	A2AAD0	IPI00930753	IPI00930753	_NS(ph)QEQIIDAAHHR_	0.0313952	0.144829	0.153157	0.0783366	-0.225275	-0.319388	-0.492314	-0.586596	-0.771884
4933424B01Rik	S	623	IPI00154065	Class I	1	AEVIKDSPDSPEP	-0.418832	-0.220093	-0.45415	0.237074	-0.0395595	0.549659	-0.147698	0.00749693	NaN	NaN	0.249021	-0.119408					NaN	7.94345	3.0252	4.39e-141	332.91	1.52478	-9.33058	NaN	10.8554	6.49953	NaN	4.35583	-6.49953	NaN	Q8QZV7;B2KG23;B2KG22	IPI00154065;IPI00894711;IPI00881615	IPI00154065	_GKEEIAEAEVIKDS(ph)PDS(ph)PEPPNK_	NaN	NaN	NaN	NaN	NaN	NaN	NaN	NaN	NaN
4933424B01Rik	S	626	IPI00154065	Class I	1	IKDSPDSPEPPNK	-0.159928	-0.119636	-0.190551	-0.0506817	-0.136848	-0.313362	-0.285344	-0.0924786	0.298658	-0.74611	0.287208	-0.295854	R				40.3791	18.5108	3.0252	4.39e-141	332.91	4.23474	-23.4789	NaN	27.7137	23.4789	92	3.40803	-24.3057	NaN	Q8QZV7;B2KG23;B2KG22	IPI00154065;IPI00894711;IPI00881615	IPI00154065	_GKEEIAEAEVIKDS(ph)PDS(ph)PEPPNK_	-0.159928	-0.119636	-0.250423	-0.195798	-0.461738	-0.567156	-0.710789	-0.734222	0.313443
4933424B01Rik	S	715	IPI00154065	Class I	1	FLKCPRSPVVNRM	-0.179237	0.0702105	-0.047413	-0.175479	0.0944646	-0.356144	-0.46722	0.08233	NaN	NaN	NaN	NaN	R				NaN	NaN	-1.303	0.000757844	77.662	3.5939	-5.84859	NaN	9.44249	5.84859	NaN	2.21906	-7.22342	NaN	Q8QZV7;B2KG23	IPI00154065;IPI00894711	IPI00154065	_CPRS(ph)PVVNR_	NaN	0.237074	NaN	-0.215546	-0.0237522	NaN	-0.264235	0.195914	NaN
4933427D14Rik	S	182	IPI00857992	Class I	0.887622	DLTVPNSPPTHDP	NaN	NaN	NaN	NaN	NaN	NaN	NaN	NaN	0.139862	-0.0440054	NaN	NaN					3.00418	NaN	0.26213	1.04e-06	96.131	NaN	NaN	NaN	NaN	NaN	NaN	NaN	NaN	NaN	A6QRF1;Q8C913	IPI00857992;IPI00857604;IPI00459785	IPI00857992	_ADITVPNS(ph)PPTHDPGIQPQPR_	NaN	NaN	NaN	NaN	NaN	NaN	NaN	NaN	NaN
5730455O13Rik	S	248	IPI00652478	Class I	0.999988	ESPRKKSRSPPSE	0.182565	NaN	-0.219505	0.174487	0.012139	NaN	-0.1308	0.0554456	-0.243377	0.319338	NaN	NaN					21.1435	NaN	0.072437	9.8e-52	198.32	NaN	NaN	NaN	NaN	NaN	NaN	NaN	NaN	NaN	Q1LZ54;Q3T9W6;Q8BP78	IPI00652478;IPI00223429	IPI00652478	_S(ph)RS(ph)PPSEEASK_	0.182565	NaN	-0.219505	0.0451633	0.0611679	NaN	-0.1308	0.0554456	NaN
5730455O13Rik	S	12	IPI00652478	Class I	1	GYDSDFSDDEQGG	-0.428527	-0.186131	-0.0383592	-0.0191119	0.018563	-0.0867831	0.0214087	-0.0265871	-0.0103814	-0.0109453	-0.243352	0.349409					-0.761556	21.5095	0.47825	1.9e-289	301.24	6.50016	0.0752264	NaN	2.76031	-3.73986	NaN	6.42494	-0.0752264	NaN	Q1LZ54;Q3T9W6;Q8BP78	IPI00652478;IPI00223429	IPI00652478	_(ac)M(ox)HGHGGYDS(ph)DFS(ph)DDEQGGGSSKK_	-0.428527	-0.186131	-0.226628	0.235727	0.0614444	0.414763	0.492202	-0.0265871	-0.853757
5730455O13Rik	S	20	IPI00652478	Class II	0.602578	DEQGGGSSKKRKK	NaN	0.677729	0.238359	NaN	NaN	-0.265797	-0.800993	-0.600365	NaN	NaN	NaN	NaN					NaN	NaN	-0.32311	1.9e-289	301.24	NaN	NaN	NaN	NaN	NaN	NaN	NaN	NaN	NaN	Q1LZ54;Q3T9W6;Q8BP78	IPI00652478;IPI00223429	IPI00652478	_(ac)MHGHGGYDS(ph)DFSDDEQGGGS(ph)SK_	NaN	NaN	NaN	NaN	NaN	NaN	NaN	NaN	NaN
5730455O13Rik	S	243	IPI00652478	Class I	1	TPECDESPRKKSR	1.14352	0.100305	NaN	-0.225295	0.232391	0.284585	0.284479	0.518888	NaN	NaN	NaN	NaN					NaN	NaN	-0.56907	0.000196969	91.549	NaN	NaN	NaN	NaN	NaN	NaN	NaN	NaN	NaN	Q1LZ54;Q3T9W6;Q8BP78	IPI00652478;IPI00223429	IPI00652478	_TTPECDES(ph)PR_	1.14352	0.100305	NaN	-0.225295	0.232391	0.284585	0.284479	0.518888	NaN
5730455O13Rik	S	250	IPI00652478	Class I	0.999835	PRKKSRSPPSEEA	0.000721167	0.0897693	0.152548	-0.0962213	0.0642345	0.115062	0.154142	-0.0123546	-0.0305161	-0.0598414	-0.0596771	-0.083592					-4.23511	-5.5684	0.072437	9.8e-52	198.32	16.7094	1.61829	NaN	15.0911	-1.61829	NaN	7.29319	-9.41619	NaN	Q1LZ54;Q3T9W6;Q8BP78	IPI00652478;IPI00223429	IPI00652478	_S(ph)RS(ph)PPSEEASK_	0.000721167	-0.0431404	0.237319	-0.0962213	0.0642345	0.140478	0.154142	-0.0123546	-0.203264
5730455O13Rik	S	283	IPI00652478	Class I	1	NAEEEDSASDSEL	-0.0406304	0.217727	0.0571383	0.280838	0.257216	0.067267	0.170066	0.124977	-0.10967	0.00250396	-0.225143	0.367205	B				0.173399	22.4717	0.1336	1.18e-12	176.28	10.7523	6.26297	NaN	3.28001	-7.47232	NaN	4.48936	-6.26297	NaN	Q1LZ54;Q3T9W6	IPI00652478	IPI00652478	_NAEEEDS(ph)AS(ph)DSEIWK_	0.139076	0.217727	0.0571383	0.280838	0.417196	-0.0524161	0.170066	0.124977	-0.308244
5730455O13Rik	S	285	IPI00652478	Class I	0.999029	EEEDSASDSELWK	-0.0406304	0.154065	0.351063	0.216982	-0.0458618	-0.0859683	-0.136455	-0.248656	-0.225396	0.156595	-0.229687	0.298465	P				10.286	18.6883	-0.50997	1.18e-12	176.28	6.03549	0.329378	NaN	3.33883	-2.69666	NaN	5.70611	-0.329378	NaN	Q1LZ54;Q3T9W6	IPI00652478	IPI00652478	_NRNAEEEDS(ph)AS(ph)DSEIWKGPIPETDEK_	-0.0126791	0.188781	0.351063	0.216982	-0.0458618	-0.0859683	-0.136455	-0.248656	-0.544881
5730455O13Rik	S	287	IPI00652478	Class I	0.764977	EDSASDSELWKGP	-0.308244	0.547647	NaN	NaN	-0.0378745	NaN	-0.0250288	-0.0409629	-0.10827	0.178247	-0.0529398	-0.0661004					11.6224	-4.68831	-0.057169	1.18e-12	176.28	NaN	NaN	NaN	NaN	NaN	NaN	NaN	NaN	NaN	Q1LZ54;Q3T9W6	IPI00652478	IPI00652478	_NAEEEDS(ph)ASDS(ph)EIWK_	NaN	NaN	NaN	NaN	NaN	NaN	NaN	NaN	-0.308244
5730455O13Rik	S	9	IPI00652478	Class I	1	GHGGYDSDFSDDE	0.0684644	0.135929	0.155102	-0.0191119	0.018563	-0.101247	0.0152406	-0.0695639	0.0244615	-0.0257172	-0.0583858	-0.114037	I				1.76679	-8.22524	0.47825	1.9e-289	301.24	2.92986	-7.81915	NaN	1.82245	-8.92656	NaN	10.749	7.81915	NaN	Q1LZ54;Q3T9W6;Q8BP78	IPI00652478;IPI00223429	IPI00652478	_(ac)M(ox)HGHGGYDS(ph)DFS(ph)DDEQGGGSSKK_	0.0684644	0.135929	0.155102	0.235727	0.0614444	0.0702931	0.0152406	-0.101651	-0.140778
5730455P16Rik	S	18	IPI00344786	Class I	1	DEKELESSEEGGS	0.0406821	0.15043	0.0684644	0.00684684	0.0363134	0.0725586	0.0462256	0.00718115	-0.00246912	0.0261489	0.314917	-0.215339					1.79615	13.8656	-2.1055	1.52e-18	151.3	2.76571	-2.54522	NaN	3.81425	-1.49668	NaN	5.31092	1.49668	NaN	Q9CYI0;A0PJK9;Q3TUY5	IPI00344786	IPI00344786	_EIES(ph)S(ph)EEGGS(ph)AEER_	0.0406821	0.15043	0.0684644	0.206393	0.0713783	0.0725586	0.0462256	0.0556954	-0.115699
5730455P16Rik	S	19	IPI00344786	Class I	1	EKELESSEEGGSA	-0.206013	-0.0325953	-0.261711	0.142087	0.0652138	0.229329	0.000158688	0.0430785	0.116631	-0.0795551	-0.470015	-0.0790538					5.36506	0.982766	-2.1055	1.52e-18	151.3	2.19723	-5.42338	NaN	4.50528	-3.11533	NaN	7.62061	3.11533	NaN	Q9CYI0;A0PJK9;Q3TUY5	IPI00344786	IPI00344786	_EIES(ph)S(ph)EEGGS(ph)AEER_	0.0388575	0.0831112	0.141956	0.142087	0.0631578	-0.0643306	0.0488639	0.0430785	-0.257252
5730455P16Rik	S	24	IPI00344786	Class I	1	SSEEGGSAEERRL	0.130672	0.0544991	-0.0225309	NaN	0.0377617	-0.140822	0.226435	0.0794254	-0.115551	-0.162458	-0.431715	0.67148					-11.9192	37.2137	-2.1055	1.52e-18	151.3	NaN	NaN	NaN	NaN	NaN	NaN	NaN	NaN	NaN	Q9CYI0;A0PJK9;Q3TUY5	IPI00344786	IPI00344786	_EIES(ph)S(ph)EEGGS(ph)AEER_	0.0604625	0.0519985	-0.0175339	NaN	NaN	-0.035906	0.226607	-0.099632	NaN
5730455P16Rik	T	49	IPI00344786	Class III	0.362375	FRGSRLTQNRGDS	NaN	NaN	NaN	NaN	NaN	NaN	NaN	NaN	NaN	NaN	NaN	NaN					NaN	NaN	-0.014514	1.26e-50	167.3	NaN	NaN	NaN	NaN	NaN	NaN	NaN	NaN	NaN	Q9CYI0;A0PJK9;Q3TUY5;B1AQG3	IPI00344786;IPI00515686	IPI00344786	_IT(ph)QNRGDSDDGRSGGINAETPSGDDFSISIVDTNIPSEVEPEIR_	NaN	NaN	NaN	NaN	NaN	NaN	NaN	NaN	NaN
5730455P16Rik	S	55	IPI00344786	Class I	1	TQNRGDSDDGRSG	0.135009	0.108223	0.166262	0.256099	0.0263751	0.0176468	-0.016639	0.0228294	0.178109	0.0720036	-0.0959915	0.0527794	I				-5.1176	3.62649	-0.21558	1.26e-50	167.3	10.0925	-5.97705	NaN	6.0947	-9.97481	NaN	16.0695	5.97705	NaN	Q9CYI0;A0PJK9;Q3TUY5;B1AQG3	IPI00344786;IPI00515686	IPI00344786	_ITQNRGDS(ph)DDGR_	0.135009	0.108223	0.271784	0.412836	0.100143	0.0661236	0.125955	0.0228294	-0.275126
5730455P16Rik	S	60	IPI00344786	Class III	0.329315	DSDDGRSGGINAE	NaN	NaN	NaN	NaN	NaN	NaN	NaN	NaN	NaN	NaN	NaN	NaN					NaN	NaN	-0.012869	4.83e-24	112.9	NaN	NaN	NaN	NaN	NaN	NaN	NaN	NaN	NaN	Q9CYI0;A0PJK9;Q3TUY5;B1AQG3	IPI00344786;IPI00515686	IPI00344786	_IT(ph)QNRGDSDDGRSGGINAETPSGDDFSISIVDTNIPSEVEPEIR_	NaN	NaN	NaN	NaN	NaN	NaN	NaN	NaN	NaN
5730469M10Rik	S	226	IPI00880610	Class II	0.718974	KLQTPASGRS___	NaN	NaN	-1.36796	-0.172555	-0.0203419	0.0427844	0.460093	0.098972	NaN	NaN	NaN	NaN					NaN	NaN	-0.38221	0.000116727	111.65	NaN	NaN	NaN	NaN	NaN	NaN	NaN	NaN	NaN	Q3U125;Q9CYH2	IPI00880610;IPI00187272	IPI00880610	_IQTPAS(ph)GRS_	NaN	NaN	-1.36796	-0.172555	-0.0203419	0.0427844	0.460093	0.098972	NaN
5730469M10Rik	S	229	IPI00880610	Class I	0.940635	TPASGRS______	NaN	-0.35299	NaN	NaN	NaN	NaN	-0.1653	-0.0347794	-0.00507277	0.357379	NaN	NaN					21.9419	NaN	0.92784	0.000116727	111.65	NaN	NaN	NaN	NaN	NaN	NaN	NaN	NaN	NaN	Q3U125;Q9CYH2	IPI00880610;IPI00187272	IPI00880610	_IQTPASGRS(ph)_	NaN	-0.35299	NaN	NaN	NaN	NaN	-0.1653	-0.0347794	NaN
5730494N06Rik	S	24	IPI00111462	Class I	0.999927	KYSRLASTDDGYI	-0.938846	-1.44583	-1.44733	-1.61124	-1.21009	-0.396379	-0.684459	-0.259302	-1.11191	2.05436	-0.53174	1.1171	O				75.9244	53.8979	0.52007	2.88e-29	240.44	6.5801	-35.0904	NaN	3.75867	-37.9118	NaN	41.6705	35.0904	64	Q8CIB6;A2AMQ1	IPI00111462	IPI00111462	_IAS(ph)TDDGYIDIQFKK_	-0.938846	-0.820158	-1.073	-1.19575	-0.99429	-0.396379	-0.22231	-0.259302	-1.447
5730494N06Rik	T	25	IPI00111462	Class II	0.640741	YSRLASTDDGYID	-0.888658	-1.18367	-1.90682	-1.52073	-1.24726	-0.381173	-0.488206	-0.247638	-2.07151	2.87226	0.164529	0.281505	O				86.3427	-21.5462	1.5205	2.88e-29	240.44	3.57692	-11.7867	NaN	6.94172	-8.42189	NaN	15.3636	8.42189	NaN	Q8CIB6;A2AMQ1	IPI00111462	IPI00111462	_IAST(ph)DDGYIDIQFKK_	-1.11632	-1.18367	-1.90682	-1.52073	-1.24726	-0.381173	-0.224658	-0.4567	NaN
5830433M19Rik	S	306	IPI00954606	Class II	0.577006	ILGLAESSPKEPK	0.128518	-0.0399628	-0.17798	0.183963	0.107822	-0.180021	-0.0561672	0.104202	0.127866	-0.219435	-0.0484271	0.150352					13.133	9.89692	1.1103	1.21e-09	161.32	0.883351	-7.58178	NaN	2.48678	-5.97835	NaN	8.46513	5.97835	NaN	Q3TUU0;Q3USG8;Q8VDY9	IPI00954606;IPI00165832	IPI00954606	_SVNEIIGIAES(ph)SPKEPK_	-0.0561312	-0.0399628	-0.17798	-0.222768	-0.380951	-0.836571	-0.630499	-0.501821	0.128518
5830433M19Rik	S	307	IPI00954606	Class I	0.944891	LGLAESSPKEPKV	-0.455157	-0.0284087	-0.163236	0.200253	-0.0746416	-0.139077	-0.0561672	0.0166817	0.172023	-0.299336	0.201193	-0.0849271					18.6771	5.50331	0.97971	1.21e-09	161.32	2.75379	-7.91424	NaN	10.668	7.91424	NaN	2.21642	-8.4516	NaN	Q3TUU0;Q3USG8;Q8VDY9	IPI00954606;IPI00165832	IPI00954606	_SVNEIIGIAESS(ph)PKEPK_	-0.931481	-0.138839	-0.116082	-0.222768	-0.379509	-0.323659	-0.32458	-0.213502	0.021167
5830433M19Rik	S	68	IPI00954606	Class I	0.995915	ERRKRRSTDSSSS	-1.34575	-1.32346	0.423094	NaN	NaN	5.15062	1.25342	0.227606	NaN	NaN	3.47171	-0.287807					NaN	18.0854	-0.30153	5.01e-65	192.23	NaN	NaN	NaN	NaN	NaN	NaN	NaN	NaN	NaN	Q3TUU0;Q3USG8;Q8VDY9	IPI00954606;IPI00165832	IPI00954606	_RRS(ph)T(ph)DSSSSVSGSIQQETK_	NaN	-2.86155	NaN	NaN	NaN	NaN	-1.60455	NaN	NaN
5830433M19Rik	T	69	IPI00954606	Class I	0.995915	RRKRRSTDSSSSV	NaN	-1.32346	0.423094	NaN	NaN	5.15062	1.25342	NaN	NaN	NaN	2.33968	0.0517673					NaN	-6.53792	-0.30153	5.01e-65	192.23	NaN	NaN	NaN	NaN	NaN	NaN	NaN	NaN	NaN	Q3TUU0;Q3USG8;Q8VDY9	IPI00954606;IPI00165832	IPI00954606	_RRS(ph)T(ph)DSSSSVSGSIQQETK_	NaN	-2.86155	NaN	NaN	NaN	NaN	-1.60455	NaN	NaN
5830433M19Rik	S	71	IPI00954606	Class I	0.880577	KRRSTDSSSSVSG	-1.34575	-2.86155	NaN	NaN	NaN	NaN	-1.60455	0.227606	NaN	NaN	2.33968	0.0517673					NaN	-6.53792	3.896	5.01e-65	192.23	NaN	NaN	NaN	NaN	NaN	NaN	NaN	NaN	NaN	Q3TUU0;Q3USG8;Q8VDY9	IPI00954606;IPI00165832	IPI00954606	_RRST(ph)DS(ph)SSSVSGSIQQETK_	NaN	-2.86155	NaN	NaN	NaN	NaN	-1.60455	NaN	NaN
5830433M19Rik	S	73	IPI00954606	Class III	0.44439	RSTDSSSSVSGSL	NaN	NaN	NaN	NaN	NaN	NaN	NaN	NaN	NaN	NaN	NaN	NaN					NaN	NaN	-0.78088	5.01e-65	192.23	NaN	NaN	NaN	NaN	NaN	NaN	NaN	NaN	NaN	Q3TUU0;Q3USG8;Q8VDY9	IPI00954606;IPI00165832	IPI00954606	_RRST(ph)DSSS(ph)S(ph)VSGSIQQETK_	NaN	NaN	NaN	NaN	NaN	NaN	NaN	NaN	NaN
5830433M19Rik	S	74	IPI00954606	Class II	0.658798	STDSSSSVSGSLQ	NaN	NaN	NaN	NaN	NaN	0.314012	0.875536	0.582508	NaN	NaN	NaN	NaN					NaN	NaN	-0.78088	5.01e-65	192.23	NaN	NaN	NaN	NaN	NaN	NaN	NaN	NaN	NaN	Q3TUU0;Q3USG8;Q8VDY9	IPI00954606;IPI00165832	IPI00954606	_RRST(ph)DSSS(ph)S(ph)VSGSIQQETK_	NaN	NaN	NaN	NaN	NaN	NaN	NaN	NaN	NaN
6330577E15Rik	S	102	IPI00761240	Class II	0.637023	NPPSPHSNSSGKQ	NaN	NaN	NaN	NaN	NaN	NaN	NaN	NaN	0.0354483	0.304185	NaN	NaN					-27.1956	NaN	0.10046	4.21e-22	134.21	NaN	NaN	NaN	NaN	NaN	NaN	NaN	NaN	NaN	Q8BP27;Q3TI03;Q3TJK0;Q3TH62	IPI00761240;IPI00458153;IPI00653368	IPI00761240	_ENPPSPHS(ph)NSSGK_	NaN	NaN	NaN	NaN	NaN	NaN	NaN	NaN	NaN
6330577E15Rik	S	104	IPI00761240	Class II	0.698108	PSPHSNSSGKQPL	NaN	-0.261396	NaN	NaN	NaN	NaN	-0.271186	NaN	0.162468	0.657609	NaN	NaN					-57.7466	NaN	0.55801	4.21e-22	134.21	NaN	NaN	NaN	NaN	NaN	NaN	NaN	NaN	NaN	Q8BP27;Q3TI03;Q3TJK0;Q3TH62	IPI00761240;IPI00458153;IPI00653368	IPI00761240	_ENPPSPHSNS(ph)SGK_	NaN	-0.261396	NaN	NaN	NaN	NaN	-0.271186	NaN	NaN
6330577E15Rik	S	105	IPI00761240	Class III	0.363566	SPHSNSSGKQPLS	NaN	NaN	NaN	NaN	NaN	NaN	NaN	NaN	NaN	NaN	NaN	NaN					NaN	NaN	-0.44028	4.21e-22	134.21	NaN	NaN	NaN	NaN	NaN	NaN	NaN	NaN	NaN	Q8BP27;Q3TI03;Q3TJK0;Q3TH62	IPI00761240;IPI00458153;IPI00653368	IPI00761240	_ENPPSPHSNSS(ph)GK_	NaN	NaN	NaN	NaN	NaN	NaN	NaN	NaN	NaN
6330577E15Rik	S	123	IPI00761240	Class II	0.630452	RLKKARSSSHSFC	-3.02609	NaN	-0.393843	NaN	NaN	2.60757	NaN	-0.117828	NaN	NaN	NaN	NaN					NaN	NaN	-0.045579	4.98e-21	158.56	NaN	NaN	NaN	NaN	NaN	NaN	NaN	NaN	NaN	Q8BP27;Q3TI03;Q3TJK0	IPI00761240;IPI00458153	IPI00761240	_ARS(ph)S(ph)SHSFCSVVK_	-3.02609	NaN	-0.727093	NaN	NaN	1.22405	NaN	-0.117828	NaN
6330577E15Rik	S	124	IPI00761240	Class II	0.687348	LKKARSSSHSFCS	NaN	NaN	-0.0605929	NaN	NaN	3.99109	NaN	NaN	NaN	NaN	NaN	NaN					NaN	NaN	-0.9303	4.98e-21	158.56	NaN	NaN	NaN	NaN	NaN	NaN	NaN	NaN	NaN	Q8BP27;Q3TI03;Q3TJK0	IPI00761240;IPI00458153	IPI00761240	_ARSS(ph)S(ph)HSFCSVVK_	NaN	NaN	NaN	NaN	NaN	NaN	NaN	NaN	NaN
6330577E15Rik	S	125	IPI00761240	Class I	0.999183	KKARSSSHSFCSV	-0.0727287	-0.1038	0.0697022	0.117695	3.06287	4.32063	0.796614	1.43593	0.577054	1.43094	1.68693	1.0175	J				-169.621	-102.441	-0.63056	4.98e-21	158.56	20.6937	-15.9791	NaN	14.3089	-22.3639	NaN	36.6728	15.9791	86	Q8BP27;Q3TI03;Q3TJK0	IPI00761240;IPI00458153	IPI00761240	_SSS(ph)HSFCSVVK_	NaN	-2.94286	-0.426742	0.117695	2.90855	2.53751	0.365838	NaN	-0.111031
6330577E15Rik	S	127	IPI00761240	Class I	0.999913	ARSSSHSFCSVVK	0.0980152	0.971956	0.000481198	-0.392434	1.40452	0.963097	0.723333	1.02812	NaN	NaN	0.95561	0.920523	D				NaN	-89.2802	0.37413	4.98e-21	158.56	27.8117	21.0192	79	6.79247	-21.0192	NaN	4.14655	-23.6651	NaN	Q8BP27;Q3TI03;Q3TJK0	IPI00761240;IPI00458153	IPI00761240	_SSSHS(ph)FCSVVK_	NaN	2.10796	0.267955	-0.870836	1.07351	0.771818	0.358993	NaN	NaN
6330577E15Rik	S	130	IPI00761240	Class I	0.905763	SSHSFCSVVKRMK	NaN	NaN	-0.616545	NaN	NaN	0.14814	NaN	NaN	NaN	NaN	NaN	NaN					NaN	NaN	2.0332	4.98e-21	158.56	NaN	NaN	NaN	NaN	NaN	NaN	NaN	NaN	NaN	Q8BP27;Q3TI03;Q3TJK0	IPI00761240;IPI00458153	IPI00761240	_ARSSSHSFCS(ph)VVK_	NaN	NaN	NaN	NaN	NaN	NaN	NaN	NaN	NaN
6330577E15Rik	S	152	IPI00761240	Class III	0.495274	LSEPGESSKEENC	NaN	NaN	NaN	NaN	NaN	NaN	NaN	NaN	NaN	NaN	NaN	NaN					NaN	NaN	0.17436	1e-19	252.6	NaN	NaN	NaN	NaN	NaN	NaN	NaN	NaN	NaN	Q8BP27;Q3TI03;Q3TJK0	IPI00761240;IPI00458153	IPI00761240	_VENDENNETISEPGES(ph)SKEENCSK_	NaN	NaN	NaN	NaN	NaN	NaN	NaN	NaN	NaN
6330577E15Rik	S	153	IPI00761240	Class III	0.495274	SEPGESSKEENCS	NaN	NaN	NaN	NaN	NaN	NaN	NaN	NaN	NaN	NaN	NaN	NaN					NaN	NaN	0.17436	1e-19	252.6	NaN	NaN	NaN	NaN	NaN	NaN	NaN	NaN	NaN	Q8BP27;Q3TI03;Q3TJK0	IPI00761240;IPI00458153	IPI00761240	_VENDENNETISEPGES(ph)SKEENCSK_	NaN	NaN	NaN	NaN	NaN	NaN	NaN	NaN	NaN
6330577E15Rik	S	51	IPI00761240	Class I	0.999997	TRENPPSPPTSPA	0.0255958	0.100574	0.0712135	0.171719	-0.0182073	-0.161306	-0.513693	-0.332622	-0.86352	0.333926	-0.92262	0.278879	M				20.6626	17.5769	-0.22264	1.93e-43	183.6	25.029	4.31079	NaN	20.7182	-4.31079	NaN	7.3171	-17.7119	NaN	Q8BP27;Q3TI03;Q3TJK0;Q3TH62	IPI00761240;IPI00458153;IPI00653368	IPI00761240	_ENPPS(ph)PPTS(ph)PAAPQPR_	0.159758	0.1333	0.0712135	0.171719	-0.0182073	-0.316726	-0.412403	-0.398022	-0.00690827
6330577E15Rik	S	55	IPI00761240	Class I	0.999289	PPSPPTSPAAPQP	0.0364682	0.0133551	0.0273098	-0.0132119	0.133103	0.267596	0.298377	0.212881	0.167486	-0.190302	0.229096	0.045988	D				12.3578	-3.239	0.12402	1.93e-43	183.6	4.47851	-22.7524	NaN	27.2309	22.7524	95	2.93694	-24.294	NaN	Q8BP27;Q3TI03;Q3TJK0;Q3TH62	IPI00761240;IPI00458153;IPI00653368	IPI00761240	_ENPPSPPT(ph)S(ph)PAAPQPR_	0.0588014	0.0133551	-0.0982584	-0.0636655	0.103491	0.188907	0.2296	0.163022	0.0244473
6330577E15Rik	S	99	IPI00761240	Class I	0.999971	PRENPPSPHSNSS	-0.0171104	-0.0169236	-0.00446483	0.00149962	0.0144124	0.0895795	0.0877344	-0.0305485	-0.0459526	-0.163225	0.0874628	-0.0500103	J				-11.9788	3.40706	-0.71155	4.21e-22	134.21	4.87745	-15.1561	NaN	20.0335	15.1561	NaN	3.6398	-16.3937	NaN	Q8BP27;Q3TI03;Q3TJK0;Q3TH62	IPI00761240;IPI00458153;IPI00653368	IPI00761240	_ENPPS(ph)PHSNSSGK_	-0.0171104	-0.0194043	-0.00446483	-0.0839667	-0.0251712	0.019403	-0.00633433	-0.0732718	-0.0221896
6330577E15Rik	T	54	IPI00761240	Class I	0.996439	NPPSPPTSPAAPQ	0.0364682	0.0287277	0.0120966	0.111966	0.0432185	0.225078	0.278163	0.30779	0.187483	-0.124498	0.226385	0.0435688	E				8.03292	-3.066	0.12402	1.93e-43	183.6	7.45153	-3.45227	NaN	10.9038	3.45227	NaN	7.37019	-3.53361	NaN	Q8BP27;Q3TI03;Q3TJK0;Q3TH62	IPI00761240;IPI00458153;IPI00653368	IPI00761240	_ENPPSPPT(ph)S(ph)PAAPQPR_	-0.0290433	NaN	-0.0127519	0.111966	0.0432185	-0.27858	0.209366	0.206868	0.0766001
6330577E15Rik	S	147	IPI00761240	Class I	0.999902	ENNETLSEPGESS	-0.015068	-0.00862999	0.0241778	0.0839282	-0.0254545	-0.103666	-0.115487	-0.508734	0.368524	-0.162086	0.53446	-0.383421	N				9.25731	23.3382	0.35827	1e-19	252.6	20.6785	12.2511	NaN	8.42741	-12.2511	NaN	4.08877	-16.5898	NaN	Q8BP27;Q3TI03;Q3TJK0	IPI00761240;IPI00458153	IPI00761240	_VENDENNETIS(ph)EPGESSK_	-0.103317	-0.0642235	-0.0406304	-0.132372	-0.0254545	-0.103666	-0.235238	-0.508734	0.0227584
7420426K07Rik	S	10	IPI00605537	Class III	0.493149	VRPSSTSADLGPT	NaN	NaN	NaN	NaN	NaN	NaN	NaN	NaN	NaN	NaN	NaN	NaN					NaN	NaN	-3.5503	0.00749086	53.252	NaN	NaN	NaN	NaN	NaN	NaN	NaN	NaN	NaN	Q3UX66	IPI00605537	IPI00605537	_PSSTS(ph)ADIGPTPAK_	NaN	NaN	NaN	NaN	NaN	NaN	NaN	NaN	NaN
8030462N17Rik	S	69	IPI00466384	Class I	0.999991	RRDSSESQLASTE	-0.0912486	0.626918	-0.15023	-0.0945296	0.657009	1.24489	1.48564	1.35823	0.753019	-0.121789	1.09775	0.181012	E				5.25566	-13.3679	1.6901	5.96e-26	257.5	26.283	18.1191	84	8.16391	-18.1191	NaN	6.33939	-19.9436	NaN	Q8BH50-1;Q8BH50;Q0VAW6;Q19SD0;Q8BH50-2	IPI00466384;IPI00874579	IPI00466384	_RDS(ph)SES(ph)QIASTESDKPTTGR_	0.725174	1.44398	0.286053	0.212881	0.657009	1.60279	1.55996	1.45202	-0.272263
8030462N17Rik	S	143	IPI00466384	Class I	1	GRKSRRSRSESET	-0.547055	0.040668	-0.346477	-0.328091	1.09387	1.03745	1.59231	1.92074	2.73192	-0.50449	3.88491	-0.0208924	E				29.5091	1.34837	-0.70801	6.17e-55	256.52	45.2264	25.8089	59	14.9588	-30.2676	NaN	19.4175	-25.8089	NaN	Q8BH50-1;Q8BH50;Q0VAW6;Q19SD0;Q8BH50-2;Q19SC5	IPI00466384;IPI00874579;IPI00719980	IPI00466384	_S(ph)RS(ph)ES(ph)ETSTMAAK_	0.529371	0.106884	-0.0279103	-0.328091	0.936742	0.945638	1.59231	1.92074	-0.547055
8030462N17Rik	S	145	IPI00466384	Class I	1	KSRRSRSESETST	0.24062	-0.111432	0.026446	-0.123183	0.976562	1.05215	0.496411	0.364629	0.194213	-0.457028	-0.0824292	-0.00326802	J				27.1515	-0.226783	-0.70801	6.17e-55	256.52	18.0521	-13.1285	NaN	9.83076	-21.3498	NaN	31.1806	13.1285	NaN	Q8BH50-1;Q8BH50;Q0VAW6;Q19SD0;Q8BH50-2;Q19SC5	IPI00466384;IPI00874579;IPI00719980	IPI00466384	_S(ph)RS(ph)ES(ph)ETSTMAAK_	0.402722	0.409147	0.195852	0.15069	0.976562	0.979089	0.496411	0.464522	-0.035906
8030462N17Rik	S	147	IPI00466384	Class I	0.999996	RRSRSESETSTMA	-0.323209	0.281787	-0.76994	0.131798	2.19904	1.05215	1.37228	0.790355	0.123136	-0.395138	0.504061	-0.62836	J				23.9583	35.3088	-0.38495	6.17e-55	256.52	37.3352	7.24367	82	22.6566	-14.6787	NaN	30.0916	-7.24367	NaN	Q8BH50-1;Q8BH50;Q0VAW6;Q19SD0;Q8BH50-2;Q19SC5	IPI00466384;IPI00874579;IPI00719980	IPI00466384	_SRS(ph)ES(ph)ETSTMAAK_	-0.430198	0.281787	-0.896899	-0.194262	2.10346	-0.185993	0.506023	0.366912	0.90809
8030462N17Rik	T	149	IPI00466384	Class III	0.333333	SRSESETSTMAAK	NaN	NaN	NaN	NaN	NaN	NaN	NaN	NaN	NaN	NaN	NaN	NaN					NaN	NaN	-1.5456	6.17e-55	256.52	NaN	NaN	NaN	NaN	NaN	NaN	NaN	NaN	NaN	Q8BH50-1;Q8BH50;Q0VAW6;Q19SD0;Q8BH50-2;Q19SC5	IPI00466384;IPI00874579;IPI00719980	IPI00466384	_S(ph)RS(ph)ESETSTMAAK_	NaN	NaN	NaN	NaN	NaN	NaN	NaN	NaN	NaN
8030462N17Rik	S	150	IPI00466384	Class III	0.333333	RSESETSTMAAKK	NaN	NaN	NaN	NaN	NaN	NaN	NaN	NaN	NaN	NaN	NaN	NaN					NaN	NaN	-1.5456	6.17e-55	256.52	NaN	NaN	NaN	NaN	NaN	NaN	NaN	NaN	NaN	Q8BH50-1;Q8BH50;Q0VAW6;Q19SD0;Q8BH50-2;Q19SC5	IPI00466384;IPI00874579;IPI00719980	IPI00466384	_S(ph)RS(ph)ESETSTMAAK_	NaN	NaN	NaN	NaN	NaN	NaN	NaN	NaN	NaN
8030462N17Rik	T	151	IPI00466384	Class III	0.333333	SESETSTMAAKKN	NaN	NaN	NaN	NaN	NaN	NaN	NaN	NaN	NaN	NaN	NaN	NaN					NaN	NaN	-1.5456	6.17e-55	256.52	NaN	NaN	NaN	NaN	NaN	NaN	NaN	NaN	NaN	Q8BH50-1;Q8BH50;Q0VAW6;Q19SD0;Q8BH50-2;Q19SC5	IPI00466384;IPI00874579;IPI00719980	IPI00466384	_S(ph)RS(ph)ESETSTMAAK_	NaN	NaN	NaN	NaN	NaN	NaN	NaN	NaN	NaN
8030462N17Rik	S	66	IPI00466384	Class I	1	MELRRDSSESQLA	-0.21486	-0.117429	-0.166904	0.120485	0.790188	1.34004	1.13008	1.23752	0.887447	0.0427833	1.0684	0.174431	D				-3.0099	-12.852	-0.1805	5.96e-26	257.5	23.3463	-36.8494	NaN	8.69977	-51.4959	NaN	60.1957	36.8494	38	Q8BH50-1;Q8BH50;Q0VAW6;Q19SD0;Q8BH50-2	IPI00466384;IPI00874579	IPI00466384	_RDS(ph)S(ph)ESQIASTESDKPTTGR_	-0.21486	0.194465	-0.277167	0.212881	0.933603	1.34004	1.36795	1.23752	0.0471894
8030462N17Rik	S	67	IPI00466384	Class I	0.99999	ELRRDSSESQLAS	-0.129276	-0.0247571	0.205017	0.382833	0.268422	-0.248413	-0.210493	-1.20076	-0.996311	1.35918	-1.58723	1.45826	N				61.0197	63.6069	-0.1805	5.96e-26	257.5	31.2874	-11.0443	NaN	2.21906	-40.1126	NaN	42.3317	11.0443	74	Q8BH50-1;Q8BH50;Q0VAW6;Q19SD0;Q8BH50-2	IPI00466384;IPI00874579	IPI00466384	_RDS(ph)S(ph)ESQIASTESDKPTTGR_	0.679334	-0.270834	1.05471	NaN	0.544495	0.478392	-0.140387	-1.20076	-0.168129
8030462N17Rik	S	73	IPI00466384	Class III	0.331507	SESQLASTESDKP	NaN	NaN	NaN	NaN	NaN	NaN	NaN	NaN	NaN	NaN	NaN	NaN					NaN	NaN	0.21674	5.96e-26	257.5	NaN	NaN	NaN	NaN	NaN	NaN	NaN	NaN	NaN	Q8BH50-1;Q8BH50;Q0VAW6;Q19SD0;Q8BH50-2	IPI00466384;IPI00874579	IPI00466384	_DSSESQIAS(ph)TESDKPTTGR_	NaN	NaN	NaN	NaN	NaN	NaN	NaN	NaN	NaN
8030462N17Rik	T	74	IPI00466384	Class I	0.845306	ESQLASTESDKPT	-0.272263	NaN	NaN	NaN	NaN	NaN	NaN	1.14836	NaN	NaN	NaN	NaN					NaN	NaN	-0.30851	5.96e-26	257.5	NaN	NaN	NaN	NaN	NaN	NaN	NaN	NaN	NaN	Q8BH50-1;Q8BH50;Q0VAW6;Q19SD0;Q8BH50-2	IPI00466384;IPI00874579	IPI00466384	_RDS(ph)SES(ph)QIAST(ph)ESDKPTTGR_	NaN	NaN	NaN	NaN	NaN	NaN	NaN	NaN	-0.272263
8030462N17Rik	S	76	IPI00466384	Class I	0.990198	QLASTESDKPTTG	0.0260431	NaN	NaN	0.388024	-0.103186	-0.827741	0.801101	1.03186	NaN	NaN	0.102457	0.911613					NaN	-88.1148	-0.38892	5.96e-26	257.5	NaN	NaN	NaN	NaN	NaN	NaN	NaN	NaN	NaN	Q8BH50-1;Q8BH50;Q0VAW6;Q19SD0;Q8BH50-2	IPI00466384;IPI00874579	IPI00466384	_RDS(ph)SES(ph)QIASTES(ph)DKPTTGR_	0.00489684	NaN	NaN	NaN	0.279982	-2.12697	0.886246	1.03186	0.0471894
9030420J04Rik	S	553	IPI00757335	Class I	0.999999	PLPQPQSRSGSRR	NaN	NaN	NaN	NaN	NaN	NaN	NaN	0.234918	-4.53077	4.28388	NaN	NaN					94.9316	NaN	-0.32714	0.000574258	67.43	NaN	NaN	NaN	NaN	NaN	NaN	NaN	NaN	NaN	B2RQE8	IPI00757335	IPI00757335	_IFHTAPDPNIPIPQPQS(ph)R_	NaN	NaN	NaN	NaN	NaN	NaN	NaN	NaN	NaN
9030420J04Rik	S	700	IPI00757335	Class II	0.695655	SGLKRSSASSSLR	NaN	NaN	NaN	NaN	NaN	NaN	NaN	NaN	NaN	NaN	-1.21143	1.36731					NaN	61.2387	-3.0208	2.68e-05	66.045	NaN	NaN	NaN	NaN	NaN	NaN	NaN	NaN	NaN	B2RQE8	IPI00757335	IPI00757335	_RSS(ph)AS(ph)SSIRS(ph)ISAAEGNK_	NaN	NaN	NaN	NaN	NaN	NaN	NaN	NaN	NaN
9030420J04Rik	S	702	IPI00757335	Class II	0.637861	LKRSSASSSLRSI	NaN	NaN	NaN	NaN	NaN	NaN	NaN	NaN	NaN	NaN	-1.21143	1.36731					NaN	61.2387	0.36718	2.68e-05	66.045	NaN	NaN	NaN	NaN	NaN	NaN	NaN	NaN	NaN	B2RQE8	IPI00757335	IPI00757335	_RSS(ph)AS(ph)S(ph)SIRS(ph)ISAAEGNK_	NaN	NaN	NaN	NaN	NaN	NaN	NaN	NaN	NaN
9030420J04Rik	S	703	IPI00757335	Class II	0.637861	KRSSASSSLRSIS	NaN	NaN	NaN	NaN	NaN	NaN	NaN	NaN	NaN	NaN	-0.856998	0.912194					NaN	46.8624	0.36718	2.68e-05	66.045	NaN	NaN	NaN	NaN	NaN	NaN	NaN	NaN	NaN	B2RQE8	IPI00757335	IPI00757335	_RSS(ph)AS(ph)S(ph)SIRS(ph)ISAAEGNK_	NaN	NaN	NaN	NaN	NaN	NaN	NaN	NaN	NaN
9030420J04Rik	S	704	IPI00757335	Class II	0.637861	RSSASSSLRSISA	NaN	NaN	NaN	NaN	NaN	NaN	NaN	NaN	NaN	NaN	-0.856998	0.912194					NaN	46.8624	0.36718	2.68e-05	66.045	NaN	NaN	NaN	NaN	NaN	NaN	NaN	NaN	NaN	B2RQE8	IPI00757335	IPI00757335	_RSS(ph)AS(ph)S(ph)SIRS(ph)ISAAEGNK_	NaN	NaN	NaN	NaN	NaN	NaN	NaN	NaN	NaN
9030420J04Rik	S	707	IPI00757335	Class I	0.9731	ASSSLRSISAAEG	NaN	-1.0373	NaN	NaN	0.153014	-0.208143	NaN	1.33975	NaN	NaN	-1.21143	1.36731					NaN	61.2387	-1.1122	2.68e-05	66.045	NaN	NaN	NaN	NaN	NaN	NaN	NaN	NaN	NaN	B2RQE8	IPI00757335	IPI00757335	_RS(ph)SASSSIRS(ph)ISAAEGNK_	NaN	-1.0373	NaN	NaN	NaN	NaN	NaN	NaN	NaN
9030420J04Rik	S	720	IPI00757335	Class I	0.981786	NKSYSGSIQSLTS	NaN	NaN	NaN	NaN	NaN	NaN	NaN	NaN	-0.723134	0.29864	NaN	NaN					18.6982	NaN	0.91289	0.000876272	84.829	NaN	NaN	NaN	NaN	NaN	NaN	NaN	NaN	NaN	B2RQE8	IPI00757335	IPI00757335	_SYSGS(ph)IQS(ph)ITSIGSK_	NaN	NaN	NaN	NaN	NaN	NaN	NaN	NaN	NaN
9030420J04Rik	S	723	IPI00757335	Class I	0.971108	YSGSIQSLTSIGS	NaN	NaN	NaN	NaN	NaN	NaN	NaN	NaN	-0.723134	0.29864	NaN	NaN					18.6982	NaN	0.91289	0.000876272	84.829	NaN	NaN	NaN	NaN	NaN	NaN	NaN	NaN	NaN	B2RQE8	IPI00757335	IPI00757335	_SYSGS(ph)IQS(ph)ITSIGSK_	NaN	NaN	NaN	NaN	NaN	NaN	NaN	NaN	NaN
9030420J04Rik	S	764	IPI00757335	Class II	0.503551	GYQRPGSVVAAKA	NaN	NaN	-0.0938482	NaN	NaN	-1.10963	NaN	NaN	NaN	NaN	NaN	NaN					NaN	NaN	0.94806	0.00249413	58.159	NaN	NaN	NaN	NaN	NaN	NaN	NaN	NaN	NaN	B2RQE8	IPI00757335	IPI00757335	_IDTASSNGYQRPGS(ph)VVAAK_	NaN	NaN	-0.0938482	NaN	NaN	-1.10963	NaN	NaN	NaN
9030420J04Rik	S	778	IPI00757335	Class I	0.974003	LFENAGSPKPVSS	NaN	NaN	NaN	NaN	NaN	NaN	NaN	NaN	NaN	NaN	NaN	NaN					NaN	NaN	-1.0318	0.00258896	92.211	NaN	NaN	NaN	NaN	NaN	NaN	NaN	NaN	NaN	B2RQE8	IPI00757335	IPI00757335	_AQIFENAGS(ph)PKPVSSGR_	NaN	NaN	NaN	NaN	NaN	NaN	NaN	NaN	NaN
9030624J02Rik	S	81	IPI00410844	Class IV	0.234412	KVSRKGSTSSTSS	NaN	NaN	NaN	NaN	NaN	NaN	NaN	NaN	NaN	NaN	NaN	NaN					NaN	NaN	-0.19221	1.46e-58	140.22	NaN	NaN	NaN	NaN	NaN	NaN	NaN	NaN	NaN	Q8BWQ6-1;Q8BWQ6;Q8BWQ6-2;Q9D0B4	IPI00410844;IPI00857196;IPI00856796;IPI00135151	IPI00410844	_KGS(ph)T(ph)S(ph)STSSSSSSSVIDPISSVIDGTDPISMFAATSDPAATGTVTDSSR_	NaN	NaN	NaN	NaN	NaN	NaN	NaN	NaN	NaN
9030624J02Rik	T	82	IPI00410844	Class IV	0.234412	VSRKGSTSSTSSS	NaN	NaN	NaN	NaN	NaN	NaN	NaN	NaN	NaN	NaN	NaN	NaN					NaN	NaN	-0.19221	1.46e-58	140.22	NaN	NaN	NaN	NaN	NaN	NaN	NaN	NaN	NaN	Q8BWQ6-1;Q8BWQ6;Q8BWQ6-2;Q9D0B4	IPI00410844;IPI00857196;IPI00856796;IPI00135151	IPI00410844	_KGS(ph)T(ph)S(ph)STSSSSSSSVIDPISSVIDGTDPISMFAATSDPAATGTVTDSSR_	NaN	NaN	NaN	NaN	NaN	NaN	NaN	NaN	NaN
9030624J02Rik	S	83	IPI00410844	Class IV	0.23818	SRKGSTSSTSSSS	NaN	NaN	NaN	NaN	NaN	NaN	NaN	NaN	NaN	NaN	NaN	NaN					NaN	NaN	-0.28544	1.46e-58	140.22	NaN	NaN	NaN	NaN	NaN	NaN	NaN	NaN	NaN	Q8BWQ6-1;Q8BWQ6;Q8BWQ6-2;Q9D0B4	IPI00410844;IPI00857196;IPI00856796;IPI00135151	IPI00410844	_KGS(ph)T(ph)S(ph)STSSSSSSSVIDPISSVIDGTDPISMFAATSDPAATGTVTDSSR_	NaN	NaN	NaN	NaN	NaN	NaN	NaN	NaN	NaN
9030624J02Rik	S	84	IPI00410844	Class IV	0.249147	RKGSTSSTSSSSS	NaN	NaN	NaN	NaN	NaN	NaN	NaN	NaN	NaN	NaN	NaN	NaN					NaN	NaN	-0.28544	1.46e-58	140.22	NaN	NaN	NaN	NaN	NaN	NaN	NaN	NaN	NaN	Q8BWQ6-1;Q8BWQ6;Q8BWQ6-2;Q9D0B4	IPI00410844;IPI00857196;IPI00856796;IPI00135151	IPI00410844	_KGS(ph)T(ph)S(ph)STSSSSSSSVIDPISSVIDGTDPISMFAATSDPAATGTVTDSSR_	NaN	NaN	NaN	NaN	NaN	NaN	NaN	NaN	NaN
9030624J02Rik	T	85	IPI00410844	Class IV	0.249147	KGSTSSTSSSSSS	NaN	NaN	NaN	NaN	NaN	NaN	NaN	NaN	NaN	NaN	NaN	NaN					NaN	NaN	-0.28544	1.46e-58	140.22	NaN	NaN	NaN	NaN	NaN	NaN	NaN	NaN	NaN	Q8BWQ6-1;Q8BWQ6;Q8BWQ6-2;Q9D0B4	IPI00410844;IPI00857196;IPI00856796;IPI00135151	IPI00410844	_KGS(ph)T(ph)S(ph)STSSSSSSSVIDPISSVIDGTDPISMFAATSDPAATGTVTDSSR_	NaN	NaN	NaN	NaN	NaN	NaN	NaN	NaN	NaN
9030624J02Rik	S	86	IPI00410844	Class IV	0.249147	GSTSSTSSSSSSS	NaN	NaN	NaN	NaN	NaN	NaN	NaN	NaN	NaN	NaN	NaN	NaN					NaN	NaN	-0.28544	1.46e-58	140.22	NaN	NaN	NaN	NaN	NaN	NaN	NaN	NaN	NaN	Q8BWQ6-1;Q8BWQ6;Q8BWQ6-2;Q9D0B4	IPI00410844;IPI00857196;IPI00856796;IPI00135151	IPI00410844	_KGS(ph)T(ph)S(ph)STSSSSSSSVIDPISSVIDGTDPISMFAATSDPAATGTVTDSSR_	NaN	NaN	NaN	NaN	NaN	NaN	NaN	NaN	NaN
9030624J02Rik	S	87	IPI00410844	Class IV	0.249147	STSSTSSSSSSSV	NaN	NaN	NaN	NaN	NaN	NaN	NaN	NaN	NaN	NaN	NaN	NaN					NaN	NaN	-0.28544	1.46e-58	140.22	NaN	NaN	NaN	NaN	NaN	NaN	NaN	NaN	NaN	Q8BWQ6-1;Q8BWQ6;Q8BWQ6-2;Q9D0B4	IPI00410844;IPI00857196;IPI00856796;IPI00135151	IPI00410844	_KGS(ph)T(ph)S(ph)STSSSSSSSVIDPISSVIDGTDPISMFAATSDPAATGTVTDSSR_	NaN	NaN	NaN	NaN	NaN	NaN	NaN	NaN	NaN
9030624J02Rik	S	88	IPI00410844	Class IV	0.249147	TSSTSSSSSSSVI	NaN	NaN	NaN	NaN	NaN	NaN	NaN	NaN	NaN	NaN	NaN	NaN					NaN	NaN	-0.28544	1.46e-58	140.22	NaN	NaN	NaN	NaN	NaN	NaN	NaN	NaN	NaN	Q8BWQ6-1;Q8BWQ6;Q8BWQ6-2;Q9D0B4	IPI00410844;IPI00857196;IPI00856796;IPI00135151	IPI00410844	_KGS(ph)T(ph)S(ph)STSSSSSSSVIDPISSVIDGTDPISMFAATSDPAATGTVTDSSR_	NaN	NaN	NaN	NaN	NaN	NaN	NaN	NaN	NaN
9030624J02Rik	S	89	IPI00410844	Class IV	0.249147	SSTSSSSSSSVID	NaN	NaN	NaN	NaN	NaN	NaN	NaN	NaN	NaN	NaN	NaN	NaN					NaN	NaN	-0.28544	1.46e-58	140.22	NaN	NaN	NaN	NaN	NaN	NaN	NaN	NaN	NaN	Q8BWQ6-1;Q8BWQ6;Q8BWQ6-2;Q9D0B4	IPI00410844;IPI00857196;IPI00856796;IPI00135151	IPI00410844	_KGS(ph)T(ph)S(ph)STSSSSSSSVIDPISSVIDGTDPISMFAATSDPAATGTVTDSSR_	NaN	NaN	NaN	NaN	NaN	NaN	NaN	NaN	NaN
9030624J02Rik	S	90	IPI00410844	Class IV	0.249147	STSSSSSSSVIDP	NaN	NaN	NaN	NaN	NaN	NaN	NaN	NaN	NaN	NaN	NaN	NaN					NaN	NaN	-0.28544	1.46e-58	140.22	NaN	NaN	NaN	NaN	NaN	NaN	NaN	NaN	NaN	Q8BWQ6-1;Q8BWQ6;Q8BWQ6-2;Q9D0B4	IPI00410844;IPI00857196;IPI00856796;IPI00135151	IPI00410844	_KGS(ph)T(ph)S(ph)STSSSSSSSVIDPISSVIDGTDPISMFAATSDPAATGTVTDSSR_	NaN	NaN	NaN	NaN	NaN	NaN	NaN	NaN	NaN
9030624J02Rik	S	91	IPI00410844	Class IV	0.249147	TSSSSSSSVIDPL	NaN	NaN	NaN	NaN	NaN	NaN	NaN	NaN	NaN	NaN	NaN	NaN					NaN	NaN	-0.28544	1.46e-58	140.22	NaN	NaN	NaN	NaN	NaN	NaN	NaN	NaN	NaN	Q8BWQ6-1;Q8BWQ6;Q8BWQ6-2;Q9D0B4	IPI00410844;IPI00857196;IPI00856796;IPI00135151	IPI00410844	_KGS(ph)T(ph)S(ph)STSSSSSSSVIDPISSVIDGTDPISMFAATSDPAATGTVTDSSR_	NaN	NaN	NaN	NaN	NaN	NaN	NaN	NaN	NaN
9030624J02Rik	S	92	IPI00410844	Class IV	0.249147	SSSSSSSVIDPLS	NaN	NaN	NaN	NaN	NaN	NaN	NaN	NaN	NaN	NaN	NaN	NaN					NaN	NaN	-0.28544	1.46e-58	140.22	NaN	NaN	NaN	NaN	NaN	NaN	NaN	NaN	NaN	Q8BWQ6-1;Q8BWQ6;Q8BWQ6-2;Q9D0B4	IPI00410844;IPI00857196;IPI00856796;IPI00135151	IPI00410844	_KGS(ph)T(ph)S(ph)STSSSSSSSVIDPISSVIDGTDPISMFAATSDPAATGTVTDSSR_	NaN	NaN	NaN	NaN	NaN	NaN	NaN	NaN	NaN
9830001H06Rik	S	33	IPI00944761	Class I	1	KSHRAPSPARPKD	0.213129	0.324695	0.39846	NaN	NaN	-0.542902	-0.0934249	0.00776959	-0.101139	-0.00505675	NaN	NaN					0.0392946	NaN	-0.32587	0.000317487	116.52	NaN	NaN	NaN	NaN	NaN	NaN	NaN	NaN	NaN	A2ACV6;Q69ZW6;Q8CBB8;Q8CD47	IPI00944761	IPI00944761	_APS(ph)PARPK_	0.213129	0.324695	0.39846	NaN	NaN	-0.542902	-0.0934249	0.00776959	NaN
9830001H06Rik	S	1536	IPI00944761	Class I	0.999643	VCGRAPSPTTAAG	-0.366346	-0.111373	0.0564448	-0.379451	0.542156	0.388002	0.438484	-0.610134	0.0300159	-0.668032	NaN	NaN	J				37.0536	NaN	0.49462	8.54e-37	150.04	3.55066	-31.0271	NaN	9.29162	-25.2862	NaN	34.5778	25.2862	87	A2ACV6;Q69ZW6;Q8CBB8;Q8CD47	IPI00944761	IPI00944761	_APS(ph)PTTAAGEESCK_	-0.276782	-0.250749	-0.235892	0.414677	0.710569	-0.262313	-0.276436	-0.610134	NaN
9830001H06Rik	S	139	IPI00944761	Class I	0.991465	GLELALSSDAESA	NaN	NaN	NaN	-0.463144	0.186868	NaN	NaN	NaN	-0.0134037	-0.79964	-0.00986193	-0.258269					-67.0209	-19.4672	-0.42097	2.24e-10	93.5	NaN	NaN	NaN	NaN	NaN	NaN	NaN	NaN	NaN	A2ACV6;Q69ZW6;Q8CBB8;Q8CD47	IPI00944761	IPI00944761	_QIGIEIAIS(ph)S(ph)DAESAAGGPAGTR_	NaN	NaN	NaN	-0.679019	0.327273	NaN	NaN	NaN	NaN
9830001H06Rik	S	140	IPI00944761	Class I	0.991465	LELALSSDAESAA	NaN	NaN	NaN	-0.463144	0.186868	NaN	NaN	NaN	-0.0134037	-0.79964	-0.00986193	-0.258269					-67.0209	-19.4672	-0.42097	2.24e-10	93.5	NaN	NaN	NaN	NaN	NaN	NaN	NaN	NaN	NaN	A2ACV6;Q69ZW6;Q8CBB8;Q8CD47	IPI00944761	IPI00944761	_QIGIEIAIS(ph)S(ph)DAESAAGGPAGTR_	NaN	NaN	NaN	-0.679019	0.327273	NaN	NaN	NaN	NaN
9830001H06Rik	S	1160	IPI00944761	Class II	0.702663	GLKRTKSVSSMSE	NaN	NaN	NaN	NaN	-0.478402	NaN	NaN	NaN	NaN	NaN	NaN	NaN					NaN	NaN	0.13175	1.13e-05	74.408	NaN	NaN	NaN	NaN	NaN	NaN	NaN	NaN	NaN	A2ACV6;Q69ZW6;Q8CBB8;Q8CD47	IPI00944761	IPI00944761	_S(ph)VSSMSEFESIIDCSPYIAGGDAR_	NaN	NaN	NaN	NaN	-0.478402	NaN	NaN	NaN	NaN
9830001H06Rik	S	1165	IPI00944761	Class III	0.270695	KSVSSMSEFESLL	NaN	NaN	NaN	NaN	NaN	NaN	NaN	NaN	NaN	NaN	NaN	NaN					NaN	NaN	0.10716	1.13e-05	74.408	NaN	NaN	NaN	NaN	NaN	NaN	NaN	NaN	NaN	A2ACV6;Q69ZW6;Q8CBB8;Q8CD47	IPI00944761	IPI00944761	_SVSS(ph)MSEFESIIDCSPYIAGGDAR_	NaN	NaN	NaN	NaN	NaN	NaN	NaN	NaN	NaN
9830001H06Rik	T	1538	IPI00944761	Class II	0.571464	GRAPSPTTAAGEE	-0.45591	0.0280033	0.0564448	-1.17358	0.373743	0.388002	0.656332	NaN	NaN	NaN	NaN	NaN					NaN	NaN	-0.64832	8.54e-37	150.04	NaN	NaN	NaN	NaN	NaN	NaN	NaN	NaN	NaN	A2ACV6;Q69ZW6;Q8CBB8;Q8CD47	IPI00944761	IPI00944761	_APS(ph)PT(ph)TAAGEESCKK_	NaN	NaN	NaN	NaN	NaN	NaN	NaN	NaN	NaN
9830001H06Rik	T	1539	IPI00944761	Class II	0.571464	RAPSPTTAAGEES	-0.45591	0.0280033	0.0564448	-1.17358	0.373743	0.388002	0.656332	NaN	NaN	NaN	NaN	NaN					NaN	NaN	-0.64832	8.54e-37	150.04	NaN	NaN	NaN	NaN	NaN	NaN	NaN	NaN	NaN	A2ACV6;Q69ZW6;Q8CBB8;Q8CD47	IPI00944761	IPI00944761	_APS(ph)PT(ph)TAAGEESCKK_	NaN	NaN	NaN	NaN	NaN	NaN	NaN	NaN	NaN
9830001H06Rik	S	1545	IPI00944761	Class III	0.5	TAAGEESCKKPEP	NaN	0.0709388	0.0993625	-1.17358	0.372261	0.388002	0.656332	NaN	NaN	NaN	NaN	NaN					NaN	NaN	-1.966	8.54e-37	150.04	NaN	NaN	NaN	NaN	NaN	NaN	NaN	NaN	NaN	A2ACV6;Q69ZW6;Q8CBB8;Q8CD47	IPI00944761	IPI00944761	_APS(ph)PT(ph)TAAGEESCKK_	NaN	NaN	NaN	NaN	NaN	NaN	NaN	NaN	NaN
9830001H06Rik	S	1553	IPI00944761	Class I	0.957819	KKPEPLSPASYHQ	NaN	NaN	0.960067	NaN	NaN	3.15534	1.29029	NaN	2.33442	-0.785348	NaN	NaN					41.9788	NaN	1.751	8.54e-37	150.04	NaN	NaN	NaN	NaN	NaN	NaN	NaN	NaN	NaN	A2ACV6;Q69ZW6;Q8CBB8;Q8CD47	IPI00944761	IPI00944761	_APS(ph)PTTAAGEESCKKPEPIS(ph)PASYHQPEGVSR_	NaN	NaN	0.960067	NaN	NaN	3.15534	1.29029	NaN	NaN
9830001H06Rik	S	173	IPI00944761	Class I	0.9999	PPRPPASPDEPSV	NaN	0.00647756	0.1333	-0.26583	-0.00283226	0.234204	0.192162	0.0456946	0.0706641	0.114314	0.0173518	0.207429					-8.2461	-15.4629	-0.38838	1.19e-47	136.36	NaN	NaN	NaN	NaN	NaN	NaN	NaN	NaN	NaN	A2ACV6;Q69ZW6;Q8CBB8;Q8CD47	IPI00944761	IPI00944761	_TGQPPQPAQSGQQPPRPPAS(ph)PDEPSVAASSVGSSR_	NaN	0.00647756	0.1333	-0.26583	-0.163756	0.325525	0.261916	0.0456946	NaN
A170	S	152	IPI00133374	Class I	1	PDYDLCSVCEGKG	-2.66795	NaN	-0.503139	0.137635	-0.17364	0.0278759	NaN	-0.0391384	NaN	NaN	NaN	NaN					NaN	NaN	-0.45369	2.94e-14	137.52	NaN	NaN	NaN	NaN	NaN	NaN	NaN	NaN	NaN	Q64337-1;Q64337;Q64337-2	IPI00133374;IPI00474373;IPI00928073	IPI00133374	_CSVCPDYDICS(ph)VCEGK_	-2.66795	NaN	-0.503139	0.137635	-0.17364	0.0278759	NaN	-0.0391384	NaN
A170	S	176	IPI00133374	Class III	0.25	NPFGHLSDSFSHS	NaN	NaN	NaN	NaN	NaN	NaN	NaN	NaN	NaN	NaN	NaN	NaN					NaN	NaN	-1.3887	3.6e-07	94.01	NaN	NaN	NaN	NaN	NaN	NaN	NaN	NaN	NaN	Q64337-1;Q64337;Q64337-2	IPI00133374;IPI00474373;IPI00928073	IPI00133374	_IIFPNPFGHIS(ph)DSFSHSR_	NaN	NaN	NaN	NaN	NaN	NaN	NaN	NaN	NaN
A170	S	178	IPI00133374	Class I	0.85516	FGHLSDSFSHSRW	0.284751	NaN	NaN	NaN	NaN	NaN	NaN	-1.05762	NaN	NaN	NaN	NaN					NaN	NaN	2.5406	3.6e-07	94.01	NaN	NaN	NaN	NaN	NaN	NaN	NaN	NaN	NaN	Q64337-1;Q64337;Q64337-2	IPI00133374;IPI00474373;IPI00928073	IPI00133374	_IIFPNPFGHISDS(ph)FSHSR_	0.284751	NaN	NaN	NaN	NaN	NaN	NaN	-1.05762	NaN
A170	S	180	IPI00133374	Class III	0.25	HLSDSFSHSRWLR	NaN	NaN	NaN	NaN	NaN	NaN	NaN	NaN	NaN	NaN	NaN	NaN					NaN	NaN	-1.3887	3.6e-07	94.01	NaN	NaN	NaN	NaN	NaN	NaN	NaN	NaN	NaN	Q64337-1;Q64337;Q64337-2	IPI00133374;IPI00474373;IPI00928073	IPI00133374	_IIFPNPFGHIS(ph)DSFSHSR_	NaN	NaN	NaN	NaN	NaN	NaN	NaN	NaN	NaN
A170	S	182	IPI00133374	Class III	0.25	SDSFSHSRWLRKL	NaN	NaN	NaN	NaN	NaN	NaN	NaN	NaN	NaN	NaN	NaN	NaN					NaN	NaN	-1.3887	3.6e-07	94.01	NaN	NaN	NaN	NaN	NaN	NaN	NaN	NaN	NaN	Q64337-1;Q64337;Q64337-2	IPI00133374;IPI00474373;IPI00928073	IPI00133374	_IIFPNPFGHIS(ph)DSFSHSR_	NaN	NaN	NaN	NaN	NaN	NaN	NaN	NaN	NaN
A170	S	207	IPI00133374	Class I	1	GPPGNWSPRPPRA	0.176961	NaN	NaN	NaN	NaN	NaN	NaN	1.07847	NaN	NaN	NaN	NaN					NaN	NaN	0.40165	1.78e-11	102.6	NaN	NaN	NaN	NaN	NaN	NaN	NaN	NaN	NaN	Q64337-1;Q64337;Q64337-2	IPI00133374;IPI00474373;IPI00928073	IPI00133374	_HGHFGWPGWEMGPPGNWS(ph)PRPPR_	0.176961	NaN	NaN	NaN	NaN	NaN	NaN	1.07847	NaN
A170	S	24	IPI00133374	Class I	0.999989	REIRRFSFCFSPE	0.332164	0.155502	0.16129	0.144308	0.23776	0.342448	0.22259	0.394558	0.121015	-0.417932	NaN	NaN	A				25.1503	NaN	-0.22421	9.96e-37	271.51	34.7973	-23.878	96	3.59955	-55.0758	NaN	58.6753	23.878	42	Q64337-1;Q64337;Q64337-2	IPI00133374;IPI00474373;IPI00928073	IPI00133374	_RFS(ph)FCFSPEPEAEAQAAAGPGPCER_	0.332164	0.40294	0.253263	0.144308	0.23776	0.280232	0.145338	0.394558	NaN
A170	T	269	IPI00133374	Class I	0.995732	GKRSRLTPTTPES	-0.0358897	-0.0839285	0.0525411	-0.123748	0.00890276	0.206481	0.132866	0.172859	0.490878	0.0384917	0.460585	0.50129	E				-2.704	-41.5478	0.96269	8.03e-14	238.7	5.42309	-16.9318	NaN	14.3254	-8.0295	NaN	22.3549	8.0295	NaN	Q64337-1;Q64337;Q64337-2	IPI00133374;IPI00474373;IPI00928073	IPI00133374	_IT(ph)PTTPESSSTGTEDK_	0.300768	0.316493	0.258459	0.0556122	0.00890276	0.206481	0.132866	0.172859	-0.331247
A170	T	272	IPI00133374	Class I	0.993807	SRLTPTTPESSST	0.396817	0.105142	0.202101	-0.126048	0.368221	0.635699	0.892873	1.45783	0.448795	-0.110161	0.401084	0.468708	F				7.35151	-38.387	0.36009	8.03e-14	238.7	21.4238	-19.3253	NaN	40.7491	19.3253	62	3.41142	-37.3377	NaN	Q64337-1;Q64337;Q64337-2	IPI00133374;IPI00474373;IPI00928073	IPI00133374	_ITPT(ph)T(ph)PESSSTGTEDK_	0.443288	0.105142	0.0204844	0.08882	0.368221	0.635699	0.751926	1.44572	0.138343
A170	S	275	IPI00133374	Class II	0.695104	TPTTPESSSTGTE	NaN	NaN	NaN	NaN	NaN	NaN	NaN	NaN	0.380508	0.0384917	NaN	NaN					-2.704	NaN	-0.22609	8.03e-14	238.7	NaN	NaN	NaN	NaN	NaN	NaN	NaN	NaN	NaN	Q64337-1;Q64337;Q64337-2	IPI00133374;IPI00474373;IPI00928073	IPI00133374	_SRIT(ph)PTTPES(ph)SSTGTEDK_	NaN	NaN	NaN	NaN	NaN	NaN	NaN	NaN	NaN
A170	S	276	IPI00133374	Class III	0.281365	PTTPESSSTGTED	NaN	NaN	NaN	NaN	NaN	NaN	NaN	NaN	NaN	NaN	NaN	NaN					NaN	NaN	-0.4137	8.03e-14	238.7	NaN	NaN	NaN	NaN	NaN	NaN	NaN	NaN	NaN	Q64337-1;Q64337;Q64337-2	IPI00133374;IPI00474373;IPI00928073	IPI00133374	_ITPTT(ph)PES(ph)SSTGTEDK_	NaN	NaN	NaN	NaN	NaN	NaN	NaN	NaN	NaN
A170	S	277	IPI00133374	Class III	0.273959	TTPESSSTGTEDK	NaN	NaN	NaN	NaN	NaN	NaN	NaN	NaN	NaN	NaN	NaN	NaN					NaN	NaN	-0.4137	8.03e-14	238.7	NaN	NaN	NaN	NaN	NaN	NaN	NaN	NaN	NaN	Q64337-1;Q64337;Q64337-2	IPI00133374;IPI00474373;IPI00928073	IPI00133374	_ITPTT(ph)PES(ph)SSTGTEDK_	NaN	NaN	NaN	NaN	NaN	NaN	NaN	NaN	NaN
A170	S	28	IPI00133374	Class II	0.574327	RFSFCFSPEPEAE	NaN	NaN	NaN	NaN	NaN	NaN	NaN	NaN	NaN	NaN	NaN	NaN					NaN	NaN	0.64128	9.96e-37	271.51	NaN	NaN	NaN	NaN	NaN	NaN	NaN	NaN	NaN	Q64337-1;Q64337;Q64337-2	IPI00133374;IPI00474373;IPI00928073	IPI00133374	_RFSFCFS(ph)PEPEAEAQAAAGPGPCER_	NaN	NaN	NaN	NaN	NaN	NaN	NaN	NaN	NaN
A170	S	289	IPI00133374	Class III	0.426137	KSNTQPSSCSSEV	NaN	NaN	NaN	NaN	NaN	NaN	NaN	NaN	NaN	NaN	NaN	NaN					NaN	NaN	0.41498	7.62e-127	207.76	NaN	NaN	NaN	NaN	NaN	NaN	NaN	NaN	NaN	Q64337-1;Q64337;Q64337-2	IPI00133374;IPI00474373;IPI00928073;IPI00928041	IPI00133374	_SNTQPS(ph)SCSSEVSKPDGAGEGPAQSITEQM(ox)K_	NaN	NaN	NaN	NaN	NaN	NaN	NaN	NaN	NaN
A170	S	290	IPI00133374	Class III	0.426137	SNTQPSSCSSEVS	NaN	NaN	NaN	NaN	NaN	NaN	NaN	NaN	NaN	NaN	NaN	NaN					NaN	NaN	0.41498	7.62e-127	207.76	NaN	NaN	NaN	NaN	NaN	NaN	NaN	NaN	NaN	Q64337-1;Q64337;Q64337-2	IPI00133374;IPI00474373;IPI00928073;IPI00928041	IPI00133374	_SNTQPS(ph)SCSSEVSKPDGAGEGPAQSITEQM(ox)K_	NaN	NaN	NaN	NaN	NaN	NaN	NaN	NaN	NaN
A170	S	292	IPI00133374	Class III	0.305751	TQPSSCSSEVSKP	NaN	NaN	NaN	NaN	NaN	NaN	NaN	NaN	NaN	NaN	NaN	NaN					NaN	NaN	-0.58973	7.62e-127	207.76	NaN	NaN	NaN	NaN	NaN	NaN	NaN	NaN	NaN	Q64337-1;Q64337;Q64337-2	IPI00133374;IPI00474373;IPI00928073;IPI00928041	IPI00133374	_SNTQPS(ph)SCSSEVSKPDGAGEGPAQSITEQMK_	NaN	NaN	NaN	NaN	NaN	NaN	NaN	NaN	NaN
A170	S	293	IPI00133374	Class IV	0.239599	QPSSCSSEVSKPD	NaN	NaN	NaN	NaN	NaN	NaN	NaN	NaN	NaN	NaN	NaN	NaN					NaN	NaN	-2.259	7.62e-127	207.76	NaN	NaN	NaN	NaN	NaN	NaN	NaN	NaN	NaN	Q64337-1;Q64337;Q64337-2	IPI00133374;IPI00474373;IPI00928073;IPI00928041	IPI00133374	_SNTQPS(ph)SCSSEVSKPDGAGEGPAQSITEQM(ox)K_	NaN	NaN	NaN	NaN	NaN	NaN	NaN	NaN	NaN
A170	S	296	IPI00133374	Class IV	0.198649	SCSSEVSKPDGAG	NaN	NaN	NaN	NaN	NaN	NaN	NaN	NaN	NaN	NaN	NaN	NaN					NaN	NaN	-1.4521	7.62e-127	207.76	NaN	NaN	NaN	NaN	NaN	NaN	NaN	NaN	NaN	Q64337-1;Q64337;Q64337-2	IPI00133374;IPI00474373;IPI00928073;IPI00928041	IPI00133374	_SNTQPS(ph)SCSSEVSKPDGAGEGPAQSITEQM(ox)K_	NaN	NaN	NaN	NaN	NaN	NaN	NaN	NaN	NaN
A170	S	308	IPI00133374	Class I	0.992796	GEGPAQSLTEQMK	0.389897	0.110764	-0.0538156	0.0717627	0.0619282	-0.0325244	-0.287353	-0.318407	-0.0840738	0.835387	-0.185486	0.630399	M				43.9567	35.5366	0.017169	7.62e-127	207.76	5.59564	-8.58199	NaN	2.3499	-11.8277	NaN	14.1776	8.58199	NaN	Q64337-1;Q64337;Q64337-2	IPI00133374;IPI00474373;IPI00928073;IPI00928041	IPI00133374	_SNTQPSSCSSEVSKPDGAGEGPAQS(ph)ITEQMK_	0.389897	0.110764	0.210389	0.0717627	0.0619282	-0.0325244	-0.287353	-0.421695	NaN
A170	T	310	IPI00133374	Class II	0.619869	GPAQSLTEQMKKI	NaN	0.377179	NaN	NaN	2.44316	NaN	-0.206018	NaN	-0.935117	2.09875	NaN	NaN					76.6539	NaN	-0.73759	7.62e-127	207.76	NaN	NaN	NaN	NaN	NaN	NaN	NaN	NaN	NaN	Q64337-1;Q64337;Q64337-2	IPI00133374;IPI00474373;IPI00928073;IPI00928041	IPI00133374	_SNTQPSSCSSEVSKPDGAGEGPAQSIT(ph)EQMKK_	NaN	0.377179	NaN	NaN	2.44316	NaN	-0.206018	NaN	NaN
A170	S	330	IPI00133374	Class I	0.997654	PEEQMESGNCSGG	0.252658	0.210015	NaN	0.160275	0.00233527	NaN	-0.504061	-0.41262	-0.0371623	0.0420591	-0.0819862	-0.0624422					2.8732	1.05043	0.29391	1.64e-100	185.54	NaN	NaN	NaN	NaN	NaN	NaN	NaN	NaN	NaN	Q64337-1;Q64337;Q64337-2	IPI00133374;IPI00474373	IPI00133374	_IAIESVGQPEEQMES(ph)GNCS(ph)GGDDDWTHISSK_	0.252658	0.210015	NaN	0.160275	0.00233527	NaN	-0.504061	-0.41262	NaN
A170	S	334	IPI00133374	Class I	0.998291	MESGNCSGGDDDW	0.277152	0.164529	0.183328	0.272143	0.0333983	-0.0133546	0.240107	0.154713	-0.0450742	0.00786746	-0.054647	0.236139	I				0.543826	15.7486	-0.20907	1.64e-100	185.54	4.73747	2.34971	NaN	2.38776	-2.34971	NaN	1.93942	-2.79805	NaN	Q64337-1;Q64337;Q64337-2	IPI00133374;IPI00474373	IPI00133374	_IAIESVGQPEEQMESGNCS(ph)GGDDDWTHISSK_	0.277152	0.164529	0.183328	0.272143	0.0333983	-0.0133546	0.240107	0.154713	NaN
A170	T	341	IPI00133374	Class II	0.546862	GGDDDWTHLSSKE	NaN	NaN	0.243547	NaN	NaN	NaN	NaN	NaN	NaN	NaN	NaN	NaN					NaN	NaN	-1.246	1.64e-100	185.54	NaN	NaN	NaN	NaN	NaN	NaN	NaN	NaN	NaN	Q64337-1;Q64337;Q64337-2	IPI00133374;IPI00474373	IPI00133374	_KIAIESVGQPEEQMESGNCSGGDDDWT(ph)HISSK_	NaN	NaN	0.243547	NaN	NaN	NaN	NaN	NaN	NaN
A170	S	344	IPI00133374	Class III	0.41931	DDWTHLSSKEVDP	NaN	NaN	NaN	NaN	NaN	NaN	NaN	NaN	NaN	NaN	NaN	NaN					NaN	NaN	1.7521	1.64e-100	185.54	NaN	NaN	NaN	NaN	NaN	NaN	NaN	NaN	NaN	Q64337-1;Q64337;Q64337-2	IPI00133374;IPI00474373	IPI00133374	_IAIESVGQPEEQM(ox)ES(ph)GNCSGGDDDWTHIS(ph)SK_	NaN	NaN	NaN	NaN	NaN	NaN	NaN	NaN	NaN
A170	S	345	IPI00133374	Class III	0.41931	DWTHLSSKEVDPS	NaN	NaN	NaN	NaN	NaN	NaN	NaN	NaN	NaN	NaN	NaN	NaN					NaN	NaN	1.7521	1.64e-100	185.54	NaN	NaN	NaN	NaN	NaN	NaN	NaN	NaN	NaN	Q64337-1;Q64337;Q64337-2	IPI00133374;IPI00474373	IPI00133374	_IAIESVGQPEEQM(ox)ES(ph)GNCSGGDDDWTHIS(ph)SK_	NaN	NaN	NaN	NaN	NaN	NaN	NaN	NaN	NaN
A170	S	357	IPI00133374	Class I	0.983178	STGELQSLQMPES	0.263155	NaN	0.347666	-0.16558	0.0549179	0.0888065	NaN	0.725497	0.0661236	1.02405	-0.181575	0.598955					-103.362	33.9768	-0.49212	1.72e-54	145.65	NaN	NaN	NaN	NaN	NaN	NaN	NaN	NaN	NaN	Q64337-1;Q64337	IPI00133374	IPI00133374	_EVDPSTGEIQS(ph)IQMPESEGPS(ph)SIDPSQEGPTGIK_	0.263155	NaN	0.347666	-0.16558	0.0549179	0.0888065	NaN	0.725497	NaN
A170	S	363	IPI00133374	Class I	0.997558	SLQMPESEGPSSL	-0.181166	0.225769	0.114234	-0.381705	-0.0816122	0.38094	-0.292074	0.417542	-0.638389	0.53566	-0.798291	0.424216					31.0157	25.4756	-0.48367	1.72e-54	145.65	2.18988	-13.7142	NaN	3.15777	-12.7463	NaN	15.9041	12.7463	NaN	Q64337-1;Q64337	IPI00133374	IPI00133374	_EVDPSTGEIQSIQM(ox)PES(ph)EGPSS(ph)IDPSQEGPTGIK_	-0.181166	0.225769	0.114234	-0.381705	-0.0816122	0.38094	-0.292074	0.417542	NaN
A170	S	368	IPI00133374	Class I	0.888527	ESEGPSSLDPSQE	0.263155	NaN	0.108357	0.105008	0.221704	0.102524	0.50461	0.725497	-0.638389	0.411989	-0.798291	0.424216					24.8414	25.4756	0.55688	1.72e-54	145.65	NaN	NaN	NaN	NaN	NaN	NaN	NaN	NaN	NaN	Q64337-1;Q64337	IPI00133374	IPI00133374	_EVDPSTGEIQSIQM(ox)PES(ph)EGPSS(ph)IDPSQEGPTGIK_	0.263155	NaN	0.108357	0.105008	0.221704	0.102524	0.50461	0.725497	NaN
A170	S	266	IPI00133374	Class I	0.818071	EHGGKRSRLTPTT	-0.154857	-0.157716	-0.0253121	-0.169526	0.0802483	0.126299	0.167346	1.46181	-0.108009	-0.552724	0.262553	0.537089	F				-29.0821	-45.1042	0.18672	8.03e-14	238.7	1.99115	-4.28755	NaN	6.2787	0.52125	NaN	5.75745	-0.52125	NaN	Q64337-1;Q64337;Q64337-2	IPI00133374;IPI00474373;IPI00928073	IPI00133374	_RS(ph)RITPTTPESSSTGTEDK_	-0.3182	-0.0631378	NaN	0.0332292	0.200115	NaN	0.288996	1.20993	0.00848689
A170	S	367	IPI00133374	Class I	0.827417	PESEGPSSLDPSQ	0.383718	0.225769	0.114234	-0.0960825	0.0426864	0.130127	-0.292074	0.325444	-0.582413	0.357196	-0.98819	0.381012					21.932	23.2102	-2.4443	1.72e-54	145.65	2.1459	-9.46233	NaN	2.21957	-9.38867	NaN	11.6082	9.38867	NaN	Q64337-1;Q64337	IPI00133374	IPI00133374	_EVDPSTGEIQS(ph)IQM(ox)PESEGPS(ph)S(ph)IDPSQEGPTGIK_	0.383718	0.225769	0.114234	-0.0960825	0.0426864	0.130127	-0.292074	0.325444	NaN
A170	T	271	IPI00133374	Class I	0.882141	RSRLTPTTPESSS	0.36309	-0.225076	-0.767216	-0.190108	0.0712516	0.339092	0.646633	1.553	0.290443	-0.113371	0.262553	0.639636	F				7.34601	-55.7936	-0.51588	8.03e-14	238.7	8.85486	-0.193859	NaN	9.04872	0.193859	NaN	4.82783	-4.22089	NaN	Q64337-1;Q64337;Q64337-2	IPI00133374;IPI00474373;IPI00928073	IPI00133374	_ITPT(ph)T(ph)PESSSTGTEDK_	0.394624	0.525668	-0.767216	-0.190108	0.330398	-0.290896	0.646633	1.553	0.331556
A2lp	S	27	IPI00458001	Class I	0.830666	QAVARRSPGGTSP	0.00504062	-0.185477	-0.085257	1.15082	1.79488	0.149935	0.147679	-0.263395	-0.786452	-1.35082	NaN	NaN					-58.631	NaN	-0.15884	2.31e-50	138.69	3.6236	-63.9177	NaN	67.5413	44.7682	21	22.7731	-44.7682	NaN	Q7TQH0-2;Q7TQH0;Q7TQH0-3;Q7TQH0-1;Q3TGG2;Q3TYH7	IPI00458001;IPI00458002;IPI00169500	IPI00458001	_RS(ph)PGGT(ph)SPPNGGIPGPITATAAPPGPPAAVSPCIGPAAAAGSGIR_	0.00504062	-0.15822	-0.203884	NaN	1.95887	-0.0109235	0.274446	-0.263395	NaN
A2lp	S	556	IPI00458001	Class I	0.868557	KLQPSSSPETGLD	-0.411925	NaN	-0.480378	-0.28207	NaN	-0.237564	0.389545	0.421975	0.788109	-0.500301	NaN	NaN					21.9858	NaN	1.365	0.000101216	86.367	NaN	NaN	NaN	NaN	NaN	NaN	NaN	NaN	NaN	Q7TQH0-2;Q7TQH0;Q7TQH0-3;Q7TQH0-1;Q3TGG2;Q3TYH7	IPI00458001;IPI00458002;IPI00169500	IPI00458001	_IQPSSS(ph)PETGIDPFPSR_	-0.411925	NaN	-0.480378	-0.28207	NaN	-0.237564	0.389545	0.421975	NaN
A2lp	S	631	IPI00458001	Class I	0.993846	CPSQTGSPPVGLI	0.077066	-0.0511594	-0.0554564	-0.0755808	-0.218843	-0.260508	-0.0373358	-0.00121022	-0.0454588	0.541209	0.160791	-0.321476	H				35.8841	19.9749	-0.1813	8.68e-48	138.02	3.68084	-10.86	NaN	14.5408	10.86	NaN	3.46895	-11.0719	NaN	Q7TQH0-2;Q7TQH0;Q7TQH0-3;Q7TQH0-1;Q3TGG2;Q3TYH7	IPI00458001;IPI00458002;IPI00169500	IPI00458001	_EDKVPMAGVGGTEGPEQIPAPCPSQTGS(ph)PPVGIIK_	-0.0676213	-0.0988609	-0.0554564	-0.0755808	-0.218843	-0.260508	-0.120352	-0.14991	0.221753
A2lp	S	109	IPI00458001	Class I	1	GKGPPQSPVFEGV	-0.124538	-0.367936	0.0081282	-0.0733887	0.371075	1.13909	1.18328	1.9678	0.773406	-0.241874	0.962808	0.56306	E				15.4354	-47.74	-0.33668	6.65e-29	250.95	9.77911	-17.8551	NaN	27.6342	17.8551	NaN	9.23025	-18.404	NaN	Q7TQH0-2;Q7TQH0;Q7TQH0-3;Q7TQH0-1;Q3TGG2;Q3TYH7	IPI00458001;IPI00458002;IPI00169500	IPI00458001	_GPPQS(ph)PVFEGVYNNSR_	-0.389829	-0.412904	-0.412347	-0.530385	0.0897693	0.750444	1.16531	1.71767	0.140753
A2lp	S	304	IPI00458001	Class I	0.913676	AREIESSPQYRLR	NaN	NaN	-0.23851	-0.339455	0.488597	0.498159	0.850559	1.297	NaN	NaN	NaN	NaN					NaN	NaN	0.01043	0.00553829	61.353	NaN	NaN	NaN	NaN	NaN	NaN	NaN	NaN	NaN	Q7TQH0-2;Q7TQH0;Q7TQH0-3;Q7TQH0-1;Q3TGG2;Q3TYH7	IPI00458001;IPI00458002;IPI00169500	IPI00458001	_EIESS(ph)PQYR_	NaN	NaN	-0.23851	-0.339455	0.488597	0.498159	0.850559	1.297	NaN
A2lp	T	31	IPI00458001	Class II	0.702822	RRSPGGTSPPNGG	0.00504062	-0.12485	-0.085257	NaN	1.95887	0.149935	1.19277	-0.23634	-0.730536	0.144888	NaN	NaN					9.55506	NaN	-0.61508	2.31e-50	138.69	NaN	NaN	NaN	NaN	NaN	NaN	NaN	NaN	NaN	Q7TQH0-2;Q7TQH0;Q7TQH0-3;Q7TQH0-1;Q3TGG2;Q3TYH7	IPI00458001;IPI00458002;IPI00169500	IPI00458001	_RSPGGT(ph)S(ph)PPNGGIPGPITATAAPPGPPAAVSPCIGPAAAAGSGIR_	0.00504062	-0.15822	-0.203884	NaN	1.95887	-0.0109235	0.20543	-0.23634	NaN
A2lp	S	32	IPI00458001	Class II	0.683582	RSPGGTSPPNGGL	0.00504062	-0.118735	-0.085257	NaN	1.95887	0.149935	1.18003	-0.23634	-0.730536	0.144888	NaN	NaN					9.55506	NaN	-0.61508	2.31e-50	138.69	NaN	NaN	NaN	NaN	NaN	NaN	NaN	NaN	NaN	Q7TQH0-2;Q7TQH0;Q7TQH0-3;Q7TQH0-1;Q3TGG2;Q3TYH7	IPI00458001;IPI00458002;IPI00169500	IPI00458001	_RSPGGT(ph)S(ph)PPNGGIPGPITATAAPPGPPAAVSPCIGPAAAAGSGIR_	0.00504062	-0.15822	-0.203884	NaN	1.95887	-0.0109235	0.20543	-0.23634	NaN
A2lp	S	333	IPI00458001	Class I	0.999995	AVQRQGSGRESPS	-0.131963	0.140517	-0.371756	-0.411992	1.02116	-0.41916	-0.0751902	0.245116	-0.594683	0.888294	-0.527928	0.439583					45.9747	26.2652	0.1358	1.68e-22	135.81	2.12753	-35.6271	NaN	2.55272	-35.2019	NaN	37.7546	35.2019	69	Q7TQH0-2;Q7TQH0;Q7TQH0-3;Q7TQH0-1;Q3TGG2;Q3TYH7	IPI00458001;IPI00458002;IPI00169500	IPI00458001	_QGS(ph)GRES(ph)PSIVSR_	-0.205264	0.500394	-0.393653	-0.676526	-0.0246031	-0.086512	-0.0751902	-0.173895	-0.0586623
A2lp	S	337	IPI00458001	Class I	0.998919	QGSGRESPSLVSR	0.107273	0.0124686	0.176693	0.0708015	-0.180402	-0.491289	-0.268914	-0.143786	0.15043	-1.20437	-0.123277	-0.703325	L				56.6042	-62.8253	0.41178	1.68e-22	135.81	6.73233	-10.6182	NaN	14.6864	-2.66406	NaN	17.3505	2.66406	NaN	Q7TQH0-2;Q7TQH0;Q7TQH0-3;Q7TQH0-1;Q3TGG2;Q3TYH7	IPI00458001;IPI00458002;IPI00169500	IPI00458001	_QGSGRES(ph)PSIVSR_	-0.184605	-0.18313	-0.295765	-0.254668	-0.352645	-0.566182	-0.353098	-0.472383	0.107273
A2lp	S	339	IPI00458001	Class II	0.705606	SGRESPSLVSREG	NaN	NaN	NaN	NaN	NaN	NaN	NaN	NaN	0.042084	-1.09753	-1.46399	NaN					53.2683	NaN	0.1746	1.68e-22	135.81	NaN	NaN	NaN	NaN	NaN	NaN	NaN	NaN	NaN	Q7TQH0-2;Q7TQH0;Q7TQH0-3;Q7TQH0-1;Q3TGG2;Q3TYH7	IPI00458001;IPI00458002;IPI00169500	IPI00458001	_QGSGRESPS(ph)IVSR_	NaN	NaN	NaN	NaN	NaN	NaN	NaN	NaN	NaN
A2lp	S	388	IPI00458001	Class II	0.589114	PHHLDNSSPGPGS	NaN	NaN	NaN	NaN	1.32796	1.14111	NaN	NaN	NaN	NaN	NaN	NaN					NaN	NaN	0.25353	1.08e-06	91.076	NaN	NaN	NaN	NaN	NaN	NaN	NaN	NaN	NaN	Q7TQH0-2;Q7TQH0;Q7TQH0-3;Q7TQH0-1;Q3TGG2;Q3TYH7	IPI00458001;IPI00458002;IPI00169500	IPI00458001	_GPHHIDNS(ph)SPGPGSEAR_	NaN	NaN	NaN	NaN	1.32796	1.14111	NaN	NaN	NaN
A2lp	S	389	IPI00458001	Class I	0.965633	HHLDNSSPGPGSE	0.55091	0.469073	0.159112	NaN	1.22183	1.23599	1.12952	1.2996	1.63054	-1.51791	1.96717	-1.27689					65.0809	58.7315	0.60725	1.08e-06	91.076	NaN	NaN	NaN	NaN	NaN	NaN	NaN	NaN	NaN	Q7TQH0-2;Q7TQH0;Q7TQH0-3;Q7TQH0-1;Q3TGG2;Q3TYH7	IPI00458001;IPI00458002;IPI00169500	IPI00458001	_GPHHIDNSS(ph)PGPGSEAR_	NaN	NaN	0.159112	NaN	1.22183	1.23599	0.943801	1.21635	0.55091
A2lp	S	404	IPI00458001	Class III	0.5	GINGGPSRMSPKA	NaN	NaN	-0.319244	-1.59723	-0.484069	-0.551589	-0.365132	NaN	NaN	NaN	NaN	NaN					NaN	NaN	0.032225	5.72e-18	143.42	NaN	NaN	NaN	NaN	NaN	NaN	NaN	NaN	NaN	Q7TQH0-2;Q7TQH0;Q7TQH0-3;Q7TQH0-1;Q3TGG2;Q3TYH7	IPI00458001;IPI00458002;IPI00169500	IPI00458001	_GINGGPS(ph)RMSPK_	NaN	NaN	-0.319244	-1.59723	0.349513	-0.551589	-0.365132	NaN	NaN
A2lp	S	421	IPI00458001	Class III	0.473617	RGAKTLSSPSNRP	NaN	NaN	NaN	NaN	NaN	NaN	NaN	NaN	NaN	NaN	NaN	NaN					NaN	NaN	-0.068823	2.47e-15	105.24	NaN	NaN	NaN	NaN	NaN	NaN	NaN	NaN	NaN	Q7TQH0-2;Q7TQH0;Q7TQH0-3	IPI00458001;IPI00458002	IPI00458001	_TIS(ph)SPSNRPSGEASVPPTSAVGR_	NaN	NaN	NaN	NaN	NaN	NaN	NaN	NaN	NaN
A2lp	S	422	IPI00458001	Class I	0.952916	GAKTLSSPSNRPS	0.296022	NaN	NaN	NaN	NaN	NaN	NaN	-0.649142	NaN	NaN	NaN	NaN					NaN	NaN	0.20113	2.47e-15	105.24	NaN	NaN	NaN	NaN	NaN	NaN	NaN	NaN	NaN	Q7TQH0-2;Q7TQH0;Q7TQH0-3	IPI00458001;IPI00458002	IPI00458001	_TISS(ph)PSNRPSGEASVPPTSAVGR_	0.445833	NaN	NaN	NaN	NaN	NaN	NaN	-0.843583	0.146212
A2lp	T	43	IPI00458001	Class III	0.476781	GLPGPLTATAAPP	NaN	NaN	NaN	NaN	NaN	NaN	NaN	NaN	NaN	NaN	NaN	NaN					NaN	NaN	-0.54492	2.31e-50	138.69	NaN	NaN	NaN	NaN	NaN	NaN	NaN	NaN	NaN	Q7TQH0-2;Q7TQH0;Q7TQH0-3;Q7TQH0-1;Q3TGG2;Q3TYH7	IPI00458001;IPI00458002;IPI00169500	IPI00458001	_RSPGGT(ph)SPPNGGIPGPIT(ph)ATAAPPGPPAAVSPCIGPAAAAGSGIR_	NaN	NaN	NaN	NaN	NaN	NaN	NaN	NaN	NaN
A2lp	S	432	IPI00458001	Class III	0.291151	RPSGEASVPPTSA	NaN	NaN	NaN	NaN	NaN	NaN	NaN	NaN	NaN	NaN	NaN	NaN					NaN	NaN	-0.96069	2.47e-15	105.24	NaN	NaN	NaN	NaN	NaN	NaN	NaN	NaN	NaN	Q7TQH0-2;Q7TQH0;Q7TQH0-3	IPI00458001;IPI00458002	IPI00458001	_TISSPSNRPSGEAS(ph)VPPTSAVGR_	NaN	NaN	NaN	NaN	NaN	NaN	NaN	NaN	NaN
A2lp	S	447	IPI00458001	Class I	1	RMYPPRSPKSAAP	-0.123953	-0.359564	-0.372539	-0.560605	0.818815	1.67595	1.86602	1.97024	1.53814	-0.283426	0.131279	0.36041	D				17.8362	-33.831	-0.21181	0.000387366	93.162	8.03529	-20.6588	NaN	28.6941	20.6588	96	3.28417	-25.4099	NaN	Q7TQH0-2;Q7TQH0;Q7TQH0-3;Q7TQH0-1;Q3TGG2;Q3TYH7	IPI00458001;IPI00458002;IPI00169500	IPI00458001	_MYPPRS(ph)PK_	0.0669503	-0.359564	-0.181346	-0.22122	0.894348	1.702	1.75011	1.82966	-0.124857
A2lp	T	45	IPI00458001	Class III	0.476781	PGPLTATAAPPGP	NaN	NaN	NaN	NaN	NaN	NaN	NaN	NaN	NaN	NaN	NaN	NaN					NaN	NaN	-0.54492	2.31e-50	138.69	NaN	NaN	NaN	NaN	NaN	NaN	NaN	NaN	NaN	Q7TQH0-2;Q7TQH0;Q7TQH0-3;Q7TQH0-1;Q3TGG2;Q3TYH7	IPI00458001;IPI00458002;IPI00169500	IPI00458001	_RSPGGT(ph)SPPNGGIPGPIT(ph)ATAAPPGPPAAVSPCIGPAAAAGSGIR_	NaN	NaN	NaN	NaN	NaN	NaN	NaN	NaN	NaN
A2lp	S	488	IPI00458001	Class II	0.709117	VDPGAGSISPASP	NaN	NaN	-0.340386	NaN	NaN	-0.120486	NaN	NaN	NaN	NaN	NaN	NaN					NaN	NaN	0.36818	1.14e-14	79.833	NaN	NaN	NaN	NaN	NaN	NaN	NaN	NaN	NaN	Q7TQH0-2;Q7TQH0;Q7TQH0-3;Q7TQH0-1;Q3TGG2;Q3TYH7	IPI00458001;IPI00458002;IPI00169500	IPI00458001	_SAAPAPVSASCPEPPIGSAVASSASIPVTSSVVDPGAGS(ph)IS(ph)PASPK_	NaN	NaN	-0.340386	NaN	NaN	-0.120486	NaN	NaN	NaN
A2lp	S	490	IPI00458001	Class I	0.834928	PGAGSISPASPKL	-0.77868	NaN	-0.340386	NaN	NaN	-0.120486	NaN	0.488597	NaN	NaN	NaN	NaN					NaN	NaN	0.43149	1.14e-14	79.833	NaN	NaN	NaN	NaN	NaN	NaN	NaN	NaN	NaN	Q7TQH0-2;Q7TQH0;Q7TQH0-3;Q7TQH0-1;Q3TGG2;Q3TYH7	IPI00458001;IPI00458002;IPI00169500	IPI00458001	_SAAPAPVSASCPEPPIGSAVASSASIPVTSSVVDPGAGSIS(ph)PAS(ph)PK_	-0.77868	NaN	-0.340386	NaN	NaN	-0.120486	NaN	0.488597	NaN
A2lp	S	493	IPI00458001	Class I	0.767835	GSISPASPKLSLT	-0.77868	NaN	-0.340386	-0.231193	-0.36233	-0.120486	NaN	0.488597	NaN	NaN	NaN	NaN					NaN	NaN	0.43149	1.14e-14	79.833	NaN	NaN	NaN	NaN	NaN	NaN	NaN	NaN	NaN	Q7TQH0-2;Q7TQH0;Q7TQH0-3;Q7TQH0-1;Q3TGG2;Q3TYH7	IPI00458001;IPI00458002;IPI00169500	IPI00458001	_SAAPAPVSASCPEPPIGSAVASSASIPVTSSVVDPGAGSIS(ph)PAS(ph)PK_	-0.77868	NaN	-0.340386	-0.231193	-0.36233	-0.120486	NaN	0.488597	NaN
A2lp	T	499	IPI00458001	Class I	0.98969	SPKLSLTPTDVKE	-0.201915	-0.641829	-0.889717	-0.481324	0.0678177	0.266697	0.58892	1.79978	0.702569	-0.181719	NaN	NaN	F				11.8348	NaN	-0.032634	0.00259062	87.258	4.57153	-26.4421	NaN	31.0136	26.4421	78	1.95964	-29.054	NaN	Q7TQH0-2;Q7TQH0;Q7TQH0-3;Q7TQH0-1;Q3TGG2;Q3TYH7	IPI00458001;IPI00458002;IPI00169500	IPI00458001	_ISIT(ph)PTDVK_	-0.662734	-0.641829	-0.889717	-0.481324	0.0678177	0.266697	0.58892	1.56687	0.258905
A2lp	T	501	IPI00458001	Class II	0.662043	KLSLTPTDVKELP	0.0543901	-0.685338	-0.889717	NaN	-0.160274	0.297661	0.876495	1.82113	NaN	NaN	NaN	NaN					NaN	NaN	0.4186	0.00259062	87.258	NaN	NaN	NaN	NaN	NaN	NaN	NaN	NaN	NaN	Q7TQH0-2;Q7TQH0;Q7TQH0-3;Q7TQH0-1;Q3TGG2;Q3TYH7	IPI00458001;IPI00458002;IPI00169500	IPI00458001	_ISITPT(ph)DVK_	NaN	-0.685338	-0.889717	NaN	-0.160274	0.297661	0.876495	1.72709	0.0543901
A2lp	S	554	IPI00458001	Class III	0.33009	QFKLQPSSSPETG	NaN	NaN	NaN	NaN	NaN	NaN	NaN	NaN	NaN	NaN	NaN	NaN					NaN	NaN	0.24751	0.000101216	86.367	NaN	NaN	NaN	NaN	NaN	NaN	NaN	NaN	NaN	Q7TQH0-2;Q7TQH0;Q7TQH0-3;Q7TQH0-1;Q3TGG2;Q3TYH7	IPI00458001;IPI00458002;IPI00169500	IPI00458001	_IQPS(ph)SSPETGIDPFPSR_	NaN	NaN	NaN	NaN	NaN	NaN	NaN	NaN	NaN
A2lp	S	555	IPI00458001	Class III	0.424423	FKLQPSSSPETGL	NaN	NaN	NaN	NaN	NaN	NaN	NaN	NaN	NaN	NaN	NaN	NaN					NaN	NaN	-0.16524	0.000101216	86.367	NaN	NaN	NaN	NaN	NaN	NaN	NaN	NaN	NaN	Q7TQH0-2;Q7TQH0;Q7TQH0-3;Q7TQH0-1;Q3TGG2;Q3TYH7	IPI00458001;IPI00458002;IPI00169500	IPI00458001	_IQPSS(ph)SPETGIDPFPSR_	NaN	NaN	NaN	NaN	NaN	NaN	NaN	NaN	NaN
A2lp	T	559	IPI00458001	Class III	0.266298	PSSSPETGLDPFP	NaN	NaN	NaN	NaN	NaN	NaN	NaN	NaN	NaN	NaN	NaN	NaN					NaN	NaN	1.0197	0.000101216	86.367	NaN	NaN	NaN	NaN	NaN	NaN	NaN	NaN	NaN	Q7TQH0-2;Q7TQH0;Q7TQH0-3;Q7TQH0-1;Q3TGG2;Q3TYH7	IPI00458001;IPI00458002;IPI00169500	IPI00458001	_IQPSSSPET(ph)GIDPFPSR_	NaN	NaN	NaN	NaN	NaN	NaN	NaN	NaN	NaN
A2lp	T	585	IPI00458001	Class IV	0.210101	EVDGLLTSDPMGS	NaN	NaN	NaN	NaN	NaN	NaN	NaN	NaN	NaN	NaN	NaN	NaN					NaN	NaN	0.7448	2.83e-09	234.04	NaN	NaN	NaN	NaN	NaN	NaN	NaN	NaN	NaN	Q7TQH0-2;Q7TQH0;Q7TQH0-3;Q7TQH0-1;Q3TGG2;Q3TYH7	IPI00458001;IPI00458002;IPI00169500	IPI00458001	_EVDGIIT(ph)SDPMGSPVSSK_	NaN	NaN	NaN	NaN	NaN	NaN	NaN	NaN	NaN
A2lp	S	586	IPI00458001	Class IV	0.210101	VDGLLTSDPMGSP	NaN	NaN	NaN	NaN	NaN	NaN	NaN	NaN	NaN	NaN	NaN	NaN					NaN	NaN	0.7448	2.83e-09	234.04	NaN	NaN	NaN	NaN	NaN	NaN	NaN	NaN	NaN	Q7TQH0-2;Q7TQH0;Q7TQH0-3;Q7TQH0-1;Q3TGG2;Q3TYH7	IPI00458001;IPI00458002;IPI00169500	IPI00458001	_EVDGIIT(ph)SDPMGSPVSSK_	NaN	NaN	NaN	NaN	NaN	NaN	NaN	NaN	NaN
A2lp	S	591	IPI00458001	Class I	0.998859	TSDPMGSPVSSKT	-0.122185	-0.243422	-0.0274084	-0.0382863	0.0731977	0.390002	0.669854	1.18836	0.658006	-0.234697	0.784493	0.294316	F				15.0136	-22.6304	-0.23046	2.83e-09	234.04	10.2032	-38.1513	NaN	48.3545	38.1513	39	2.44303	-45.9115	NaN	Q7TQH0-2;Q7TQH0;Q7TQH0-3;Q7TQH0-1;Q3TGG2;Q3TYH7	IPI00458001;IPI00458002;IPI00169500	IPI00458001	_EVDGIITSDPM(ox)GS(ph)PVSSK_	-0.373402	-0.41179	-0.305681	-0.215898	-0.0662612	0.179231	0.565012	1.07285	0.129032
A2lp	S	595	IPI00458001	Class III	0.394729	MGSPVSSKTESIL	NaN	NaN	NaN	NaN	NaN	NaN	NaN	NaN	NaN	NaN	NaN	NaN					NaN	NaN	-0.17167	2.83e-09	234.04	NaN	NaN	NaN	NaN	NaN	NaN	NaN	NaN	NaN	Q7TQH0-2;Q7TQH0;Q7TQH0-3;Q7TQH0-1;Q3TGG2;Q3TYH7	IPI00458001;IPI00458002;IPI00169500	IPI00458001	_EVDGIITSDPM(ox)GSPVSS(ph)K_	NaN	NaN	NaN	NaN	NaN	NaN	NaN	NaN	NaN
A2lp	S	627	IPI00458001	Class II	0.675052	LPAPCPSQTGSPP	NaN	NaN	NaN	NaN	NaN	NaN	NaN	0.0213091	NaN	NaN	NaN	NaN					NaN	NaN	-1.4681	8.68e-48	138.02	NaN	NaN	NaN	NaN	NaN	NaN	NaN	NaN	NaN	Q7TQH0-2;Q7TQH0;Q7TQH0-3;Q7TQH0-1;Q3TGG2;Q3TYH7	IPI00458001;IPI00458002;IPI00169500	IPI00458001	_EDKVPMAGVGGTEGPEQIPAPCPS(ph)QTGSPPVGIIK_	NaN	NaN	NaN	NaN	NaN	NaN	NaN	NaN	NaN
A2lp	T	629	IPI00458001	Class II	0.501525	APCPSQTGSPPVG	0.217863	NaN	NaN	NaN	NaN	NaN	NaN	0.0581086	NaN	NaN	NaN	NaN					NaN	NaN	1.0905	8.68e-48	138.02	NaN	NaN	NaN	NaN	NaN	NaN	NaN	NaN	NaN	Q7TQH0-2;Q7TQH0;Q7TQH0-3;Q7TQH0-1;Q3TGG2;Q3TYH7	IPI00458001;IPI00458002;IPI00169500	IPI00458001	_EDKVPMAGVGGTEGPEQIPAPCPSQT(ph)GSPPVGIIK_	NaN	NaN	NaN	NaN	NaN	NaN	NaN	NaN	0.217863
A2lp	T	676	IPI00458001	Class II	0.608454	LSVNKSTSTPTSP	NaN	NaN	NaN	-0.0246031	-0.266757	NaN	NaN	NaN	NaN	NaN	NaN	NaN					NaN	NaN	-1.736	5.11e-10	122.51	NaN	NaN	NaN	NaN	NaN	NaN	NaN	NaN	NaN	Q7TQH0-2;Q7TQH0;Q7TQH0-3;Q7TQH0-1;Q3TGG2;Q3TYH7	IPI00458001;IPI00458002;IPI00169500	IPI00458001	_ST(ph)STPTS(ph)PGPR_	NaN	NaN	NaN	NaN	NaN	NaN	NaN	NaN	NaN
A2lp	S	677	IPI00458001	Class I	0.998585	SVNKSTSTPTSPG	-0.149977	-0.255682	-0.0758722	0.0272956	-0.283092	-0.283331	-1.02424	-0.863066	-0.791483	-0.113768	-0.837403	0.797974	M				-8.20505	42.4844	-1.3303	5.11e-10	122.51	18.6999	11.387	NaN	7.31294	-11.387	NaN	4.91786	-13.7821	NaN	Q7TQH0-2;Q7TQH0;Q7TQH0-3;Q7TQH0-1;Q3TGG2;Q3TYH7	IPI00458001;IPI00458002;IPI00169500	IPI00458001	_STS(ph)TPTS(ph)PGPR_	-0.345803	NaN	-0.330937	0.0272956	-0.283092	-0.248778	NaN	-0.863066	0.0458483
A2lp	T	678	IPI00458001	Class III	0.483738	VNKSTSTPTSPGP	NaN	NaN	NaN	NaN	NaN	NaN	NaN	NaN	NaN	NaN	NaN	NaN					NaN	NaN	0.16414	5.11e-10	122.51	NaN	NaN	NaN	NaN	NaN	NaN	NaN	NaN	NaN	Q7TQH0-2;Q7TQH0;Q7TQH0-3;Q7TQH0-1;Q3TGG2;Q3TYH7	IPI00458001;IPI00458002;IPI00169500	IPI00458001	_STS(ph)TPTS(ph)PGPR_	NaN	NaN	NaN	NaN	NaN	NaN	NaN	NaN	NaN
A2lp	T	680	IPI00458001	Class II	0.527127	KSTSTPTSPGPRT	NaN	0.495511	NaN	NaN	NaN	NaN	-0.811883	NaN	NaN	NaN	NaN	NaN					NaN	NaN	-0.56699	5.11e-10	122.51	NaN	NaN	NaN	NaN	NaN	NaN	NaN	NaN	NaN	Q7TQH0-2;Q7TQH0;Q7TQH0-3;Q7TQH0-1;Q3TGG2;Q3TYH7	IPI00458001;IPI00458002;IPI00169500	IPI00458001	_STS(ph)TPT(ph)SPGPR_	NaN	NaN	NaN	NaN	NaN	NaN	NaN	NaN	NaN
A2lp	S	681	IPI00458001	Class I	0.99554	STSTPTSPGPRTH	0.574731	0.517326	0.538836	0.587269	1.00318	1.01039	1.2307	1.24066	0.844064	-0.481796	1.0329	-0.173812	C				28.3914	11.1871	0.64587	5.11e-10	122.51	31.9915	-7.2051	98	39.1966	7.2051	69	0.98757	-38.209	NaN	Q7TQH0-2;Q7TQH0;Q7TQH0-3;Q7TQH0-1;Q3TGG2;Q3TYH7	IPI00458001;IPI00458002;IPI00169500	IPI00458001	_STSTPTS(ph)PGPR_	0.574731	0.517326	0.538836	0.587269	0.919889	0.950506	1.06906	1.24066	0.863859
A2lp	S	407	IPI00458001	Class I	0.999833	GGPSRMSPKAQRP	-0.292732	0.0700782	0.463099	0.187894	-0.694775	-0.0615682	0.187745	-0.0320148	0.138781	-1.28716	NaN	NaN					58.2035	NaN	0.0345	5.72e-18	143.42	1.53127	-33.1598	NaN	8.43827	-26.2528	NaN	34.6911	26.2528	86	Q7TQH0-2;Q7TQH0;Q7TQH0-3;Q7TQH0-1;Q3TGG2;Q3TYH7	IPI00458001;IPI00458002;IPI00169500	IPI00458001	_GINGGPSRMS(ph)PK_	0.0489336	-0.0573316	0.463099	0.187894	-0.0719003	-0.0615682	0.540404	0.269165	NaN
A2mr	S	4521	IPI00119063	Class I	1	GHGSRHSLASTDE	0.157044	-0.121546	-0.050746	-0.557091	-0.459326	-0.435522	-0.545771	-0.478402	-0.753045	1.08724	-0.359296	0.160676	H				52.9338	10.5394	-0.89992	9.2e-35	202.05	3.86551	-43.6831	NaN	3.76548	-43.7831	NaN	47.5486	43.6831	52	Q91ZX7;Q3U454;Q811K6;Q8C4T5	IPI00119063	IPI00119063	_HS(ph)IASTDEKR_	0.157044	-0.133749	-0.197501	-0.217239	-0.396817	-0.435522	-0.545771	-0.478402	-0.372729
A2mr	S	4524	IPI00119063	Class I	0.999543	SRHSLASTDEKRE	0.421695	0.068602	-0.695459	0.105142	0.385221	0.535914	0.456943	0.713969	0.529171	-0.108446	0.676962	-1.02971					7.24136	51.0193	-0.098678	9.2e-35	202.05	18.4819	12.4881	NaN	5.99384	-12.4881	NaN	1.69142	-16.7905	NaN	Q91ZX7;Q3U454;Q811K6;Q8C4T5	IPI00119063	IPI00119063	_HS(ph)IAS(ph)TDEKR_	0.421695	0.068602	-0.0230352	0.105142	0.111552	0.535914	0.456943	0.772528	0.240082
A2mr	T	4525	IPI00119063	Class I	0.959074	RHSLASTDEKREL	0.225769	-0.125291	0.149671	0.401624	0.253203	0.363769	0.385906	1.47662	0.431142	-0.0583009	0.145221	-1.04721	F				3.96054	51.6095	-0.2698	9.2e-35	202.05	4.2912	-3.00368	NaN	7.29488	3.00368	NaN	2.58063	-4.71424	NaN	Q91ZX7;Q3U454;Q811K6;Q8C4T5	IPI00119063	IPI00119063	_HS(ph)IAST(ph)DEK_	0.626392	0.0531113	0.00891709	0.403704	0.756502	0.288607	0.688959	1.47662	0.0129405
A430107O13Rik	S	561	IPI00808027	Class I	1	NKDIHCSDEEDVL	-0.13174	0.0593553	-0.209345	-0.17454	-0.158078	-0.0661237	-0.105947	-0.289007	0.0650208	0.0460105	0.252537	-0.22992					-3.2406	14.7318	0.29376	3.64e-49	268.56	3.55471	-0.887486	NaN	2.79224	-1.64995	NaN	4.44219	0.887486	NaN	B2RX70;Q8BMB4	IPI00808027;IPI00857554	IPI00808027	_DIHCS(ph)DEEDVICHIKK_	-0.149889	-0.195599	-0.209345	-0.17454	-0.371393	-0.372617	-0.284632	-0.289007	-0.0217634
A730069N07Rik	S	391	IPI00350302	Class IV	0.248036	DIENALSTASSPS	NaN	NaN	NaN	NaN	NaN	NaN	NaN	NaN	NaN	NaN	NaN	NaN					NaN	NaN	1.399	7.36e-14	160.52	NaN	NaN	NaN	NaN	NaN	NaN	NaN	NaN	NaN	Q8C6U8;Q8BR96;Q8C920	IPI00350302;IPI00404371	IPI00350302	_IDQIDQDIENAIS(ph)TASSPSS(ph)TPTNIRR_	NaN	NaN	NaN	NaN	NaN	NaN	NaN	NaN	NaN
A730069N07Rik	T	392	IPI00350302	Class II	0.520939	IENALSTASSPSS	NaN	NaN	NaN	NaN	NaN	NaN	NaN	NaN	-2.03718	2.89818	NaN	NaN					86.5859	NaN	1.8825	7.36e-14	160.52	NaN	NaN	NaN	NaN	NaN	NaN	NaN	NaN	NaN	Q8C6U8;Q8BR96;Q8C920	IPI00350302;IPI00404371	IPI00350302	_IDQIDQDIENAIST(ph)AS(ph)SPSSTPTNIRR_	NaN	NaN	NaN	NaN	NaN	NaN	NaN	NaN	NaN
A730069N07Rik	S	394	IPI00350302	Class II	0.520939	NALSTASSPSSTP	NaN	NaN	NaN	NaN	NaN	NaN	NaN	NaN	-2.03718	2.89818	NaN	NaN					86.5859	NaN	1.8825	7.36e-14	160.52	NaN	NaN	NaN	NaN	NaN	NaN	NaN	NaN	NaN	Q8C6U8;Q8BR96;Q8C920	IPI00350302;IPI00404371	IPI00350302	_IDQIDQDIENAIST(ph)AS(ph)SPSSTPTNIRR_	NaN	NaN	NaN	NaN	NaN	NaN	NaN	NaN	NaN
A730069N07Rik	S	395	IPI00350302	Class II	0.524768	ALSTASSPSSTPT	-0.240213	NaN	NaN	NaN	0.543654	NaN	NaN	NaN	-2.03718	2.89818	NaN	NaN					86.5859	NaN	-0.53687	7.36e-14	160.52	NaN	NaN	NaN	NaN	NaN	NaN	NaN	NaN	NaN	Q8C6U8;Q8BR96;Q8C920	IPI00350302;IPI00404371	IPI00350302	_IDQIDQDIENAISTASS(ph)PSSTPTNIRR_	NaN	NaN	NaN	NaN	NaN	NaN	NaN	NaN	NaN
A730069N07Rik	S	397	IPI00350302	Class III	0.375385	STASSPSSTPTNL	NaN	NaN	NaN	NaN	NaN	NaN	NaN	NaN	NaN	NaN	NaN	NaN					NaN	NaN	-1.0164	7.36e-14	160.52	NaN	NaN	NaN	NaN	NaN	NaN	NaN	NaN	NaN	Q8C6U8;Q8BR96;Q8C920	IPI00350302;IPI00404371	IPI00350302	_IDQIDQDIENAISTASS(ph)PS(ph)STPTNIRR_	NaN	NaN	NaN	NaN	NaN	NaN	NaN	NaN	NaN
A730069N07Rik	S	398	IPI00350302	Class III	0.361666	TASSPSSTPTNLR	NaN	NaN	NaN	NaN	NaN	NaN	NaN	NaN	NaN	NaN	NaN	NaN					NaN	NaN	1.399	7.36e-14	160.52	NaN	NaN	NaN	NaN	NaN	NaN	NaN	NaN	NaN	Q8C6U8;Q8BR96;Q8C920	IPI00350302;IPI00404371	IPI00350302	_IDQIDQDIENAIS(ph)TASSPSS(ph)TPTNIRR_	NaN	NaN	NaN	NaN	NaN	NaN	NaN	NaN	NaN
A730069N07Rik	T	399	IPI00350302	Class II	0.586514	ASSPSSTPTNLRR	0.478816	NaN	NaN	NaN	NaN	NaN	NaN	1.08991	NaN	NaN	NaN	NaN					NaN	NaN	-0.58425	7.36e-14	160.52	NaN	NaN	NaN	NaN	NaN	NaN	NaN	NaN	NaN	Q8C6U8;Q8BR96;Q8C920	IPI00350302;IPI00404371	IPI00350302	_IDQIDQDIENAIS(ph)TASSPSST(ph)PTNIRR_	0.478816	NaN	NaN	NaN	NaN	NaN	NaN	1.08991	NaN
A730069N07Rik	S	9	IPI00350302	Class I	0.966292	VAIRKRSWEEHVT	NaN	NaN	NaN	NaN	NaN	NaN	NaN	2.21484	NaN	NaN	NaN	NaN					NaN	NaN	0.10354	9.12e-60	155.17	NaN	NaN	NaN	NaN	NaN	NaN	NaN	NaN	NaN	Q8C6U8;Q8BR96;Q8C920	IPI00350302;IPI00404371	IPI00350302	_KRS(ph)WEEHVTQQTEQPFISDEYDIACHHGIASDSIEGR_	NaN	NaN	NaN	NaN	NaN	NaN	NaN	2.21484	NaN
A830080D01Rik	S	15	IPI00381415	Class I	1	PRWKQRSLSPQSR	-0.170438	0.0980152	-0.230671	-0.0881474	0.567896	0.175176	0.170669	-0.103666	1.46205	-1.4651	0.129835	-0.510736					63.779	29.3021	0.45407	0.000175358	118.03	5.6002	-3.19847	NaN	4.88096	-3.9177	NaN	8.79867	3.19847	NaN	A2AG58-1;A2AG58;A2AG58-2;A2AG55	IPI00381415;IPI00831175;IPI00830328;IPI00830360	IPI00381415	_QRS(ph)IS(ph)PQSR_	0.00733905	0.0980152	-0.0537183	-0.0881474	-0.183328	-0.062398	0.495429	-0.182184	-0.170438
A830080D01Rik	S	17	IPI00381415	Class I	1	WKQRSLSPQSRNF	-0.202755	0.00798482	-0.230671	-0.293723	0.567896	0.175176	-0.158855	-0.103666	1.46205	-1.4651	0.129835	-0.510736					63.779	29.3021	0.58637	0.000175358	118.03	1.61121	-20.2901	NaN	9.23309	-12.6683	NaN	21.9014	12.6683	NaN	A2AG58-1;A2AG58;A2AG58-2;A2AG55	IPI00381415;IPI00831175;IPI00830328;IPI00830360	IPI00381415	_QRS(ph)IS(ph)PQSR_	-0.57409	-0.0208819	-0.0537183	-0.509676	-0.290189	-0.062398	-0.412944	-0.317999	-0.170438
AA881470	S	730	IPI00857446	Class I	0.998998	GLPRASSPRPHPE	-0.0693762	0.00686493	-0.233274	0.062211	-0.175556	-0.124063	-0.10286	-0.164015	-0.131907	-0.226206	-0.0462642	-0.0584585					-16.9528	-4.12817	0.29297	2.22e-14	127.2	16.5184	-3.47619	NaN	13.1622	-6.83243	NaN	19.9946	3.47619	NaN	Q3U442;Q6NV65;Q8C919;Q3TDC8;Q8C3R1;Q8CBQ6;Q9JKU7	IPI00857446;IPI00874892;IPI00857440;IPI00421064	IPI00857446	_ASS(ph)PRPHPEFIQTICR_	-0.0693762	-0.132404	-0.707053	0.0503275	-0.175556	-0.124063	-0.128689	-0.164015	-0.110765
AA881470	S	729	IPI00857446	Class II	0.540809	VGLPRASSPRPHP	0.031254	0.0207689	-0.0299268	0.126048	-0.0691061	0.048585	0.142309	0.256198	NaN	NaN	-0.440263	-0.0724972	F				NaN	-5.15352	-0.079488	2.22e-14	127.2	2.66156	-20.267	NaN	4.58636	-18.3422	NaN	22.9286	18.3422	NaN	Q3U442;Q6NV65;Q8C919;Q3TDC8;Q8C3R1;Q8CBQ6;Q9JKU7	IPI00857446;IPI00874892;IPI00857440;IPI00421064	IPI00857446	_AS(ph)SPRPHPEFIQTICR_	0.031254	0.0207689	-0.0299268	0.126048	-0.192699	0.048585	0.142309	-0.175685	NaN
Aaas	Y	485	IPI00311509	Class I	0.759421	ITHIPLYFVNAQF	NaN	NaN	NaN	NaN	NaN	NaN	NaN	NaN	NaN	NaN	NaN	NaN					NaN	NaN	0.14619	1.25e-05	188.8	NaN	NaN	NaN	NaN	NaN	NaN	NaN	NaN	NaN	P58742;Q3TEP0;Q8BU75;Q8R3F7	IPI00311509	IPI00311509	_ITHIPIY(ph)FVNAQFPRFSPVIGR_	NaN	NaN	NaN	NaN	NaN	NaN	NaN	NaN	NaN
Aaas	S	511	IPI00311509	Class I	0.955905	PAGGGGSIHEVPL	NaN	NaN	NaN	NaN	NaN	NaN	NaN	NaN	NaN	NaN	NaN	NaN					NaN	NaN	-0.89136	1.23e-84	156.56	NaN	NaN	NaN	NaN	NaN	NaN	NaN	NaN	NaN	P58742;Q3TEP0;Q8BU75;Q8R3F7	IPI00311509	IPI00311509	_AQEPPAGGGGS(ph)IHEVPIFTETSPTSAPWDPIPGQS(ph)SAQPHSPHSHI_	NaN	NaN	NaN	NaN	NaN	NaN	NaN	NaN	NaN
Aaas	T	519	IPI00311509	Class III	0.307594	HEVPLFTETSPTS	NaN	NaN	NaN	NaN	NaN	NaN	NaN	NaN	NaN	NaN	NaN	NaN					NaN	NaN	0.25335	1.23e-84	156.56	NaN	NaN	NaN	NaN	NaN	NaN	NaN	NaN	NaN	P58742;Q3TEP0;Q8BU75;Q8R3F7	IPI00311509	IPI00311509	_AQEPPAGGGGSIHEVPIFT(ph)ETSPTSAPWDPIPGQSSAQPHS(ph)PHSHI_	NaN	NaN	NaN	NaN	NaN	NaN	NaN	NaN	NaN
Aaas	T	521	IPI00311509	Class III	0.447849	VPLFTETSPTSAP	NaN	NaN	NaN	NaN	NaN	NaN	NaN	NaN	NaN	NaN	NaN	NaN					NaN	NaN	-0.30713	1.23e-84	156.56	NaN	NaN	NaN	NaN	NaN	NaN	NaN	NaN	NaN	P58742;Q3TEP0;Q8BU75;Q8R3F7	IPI00311509	IPI00311509	_AQEPPAGGGGSIHEVPIFTET(ph)SPTSAPWDPIPGQSSAQPHS(ph)PHSHI_	NaN	NaN	NaN	NaN	NaN	NaN	NaN	NaN	NaN
Aaas	S	522	IPI00311509	Class III	0.447849	PLFTETSPTSAPW	NaN	NaN	NaN	NaN	NaN	NaN	NaN	NaN	NaN	NaN	NaN	NaN					NaN	NaN	-0.30713	1.23e-84	156.56	NaN	NaN	NaN	NaN	NaN	NaN	NaN	NaN	NaN	P58742;Q3TEP0;Q8BU75;Q8R3F7	IPI00311509	IPI00311509	_AQEPPAGGGGSIHEVPIFTET(ph)SPTSAPWDPIPGQSSAQPHS(ph)PHSHI_	NaN	NaN	NaN	NaN	NaN	NaN	NaN	NaN	NaN
Aaas	S	535	IPI00311509	Class III	0.462807	DPLPGQSSAQPHS	NaN	NaN	NaN	NaN	NaN	NaN	NaN	NaN	NaN	NaN	NaN	NaN					NaN	NaN	0.043785	1.23e-84	156.56	NaN	NaN	NaN	NaN	NaN	NaN	NaN	NaN	NaN	P58742;Q3TEP0;Q8BU75;Q8R3F7	IPI00311509	IPI00311509	_AQEPPAGGGGSIHEVPIFTETSPTSAPWDPIPGQS(ph)SAQPHSPHSHI_	NaN	NaN	NaN	NaN	NaN	NaN	NaN	NaN	NaN
Aaas	S	536	IPI00311509	Class III	0.462807	PLPGQSSAQPHSP	NaN	NaN	NaN	NaN	NaN	NaN	NaN	NaN	NaN	NaN	NaN	NaN					NaN	NaN	0.043785	1.23e-84	156.56	NaN	NaN	NaN	NaN	NaN	NaN	NaN	NaN	NaN	P58742;Q3TEP0;Q8BU75;Q8R3F7	IPI00311509	IPI00311509	_AQEPPAGGGGSIHEVPIFTETSPTSAPWDPIPGQS(ph)SAQPHSPHSHI_	NaN	NaN	NaN	NaN	NaN	NaN	NaN	NaN	NaN
Aaas	S	541	IPI00311509	Class I	0.86538	SSAQPHSPHSHL_	NaN	NaN	NaN	NaN	NaN	NaN	NaN	NaN	NaN	NaN	NaN	NaN					NaN	NaN	-0.25276	1.23e-84	156.56	NaN	NaN	NaN	NaN	NaN	NaN	NaN	NaN	NaN	P58742;Q3TEP0;Q8BU75;Q8R3F7	IPI00311509	IPI00311509	_AQEPPAGGGGSIHEVPIFTETSPTSAPWDPIPGQSSAQPHS(ph)PHSHI_	NaN	NaN	NaN	NaN	NaN	NaN	NaN	NaN	NaN
Aaas	S	544	IPI00311509	Class III	0.428483	QPHSPHSHL____	NaN	NaN	NaN	NaN	NaN	NaN	NaN	NaN	NaN	NaN	NaN	NaN					NaN	NaN	-0.30713	1.23e-84	156.56	NaN	NaN	NaN	NaN	NaN	NaN	NaN	NaN	NaN	P58742;Q3TEP0;Q8BU75;Q8R3F7	IPI00311509	IPI00311509	_AQEPPAGGGGSIHEVPIFTET(ph)SPTSAPWDPIPGQSSAQPHS(ph)PHSHI_	NaN	NaN	NaN	NaN	NaN	NaN	NaN	NaN	NaN
Aaas	S	495	IPI00311509	Class I	1	AQFPRFSPVLGRA	0.0281448	-0.0267414	-0.063952	-0.052277	0.00275292	-0.0197729	0.129613	0.0375228	-0.153905	0.266931	-0.246939	0.0763981					16.9072	5.15933	0.40472	1.25e-05	188.8	1.50673	-17.8187	NaN	10.5577	-8.76776	NaN	19.3254	8.76776	NaN	P58742;Q3TEP0;Q8BU75;Q8R3F7	IPI00311509	IPI00311509	_ITHIPIYFVNAQFPRFS(ph)PVIGR_	0.0281448	0.0426443	0.0342157	-0.0033654	0.00275292	-0.0197729	-0.0124972	0.133406	-0.129218
Aaat	S	28	IPI00875340	Class I	1	GGPALGSREDQSA	-0.21133	-0.124196	-0.102129	-0.0747798	-0.159629	-0.113966	-0.0648828	-0.0597701	0.316957	0.195978	0.329296	-0.0994619	O				-14.5501	6.66189	-0.32066	1.52e-35	266.07	5.64653	-1.81793	NaN	7.46446	0.348477	NaN	7.11598	-0.348477	NaN	P51912;Q3UFR4;Q5U647;Q9ESU7	IPI00875340;IPI00229548	IPI00875340	_GVVAVDSTANGGPAIGS(ph)R_	-0.499014	-0.297945	-0.47917	-0.241867	-0.159629	-0.335827	-0.165944	-0.20364	0.0763539
Aaat	S	33	IPI00875340	Class I	0.999885	GSREDQSAKAGGC	0.41315	0.242999	-0.118755	NaN	-0.244278	-0.006046	-0.0828248	-0.135187	NaN	NaN	0.501714	-0.236961					NaN	14.9372	1.5226	1.52e-35	266.07	NaN	NaN	NaN	NaN	NaN	NaN	NaN	NaN	NaN	P51912;Q3UFR4;Q5U647;Q9ESU7	IPI00875340;IPI00229548	IPI00875340	_GVVAVDSTANGGPAIGS(ph)REDQS(ph)AK_	NaN	NaN	-0.563817	NaN	NaN	-0.682393	NaN	NaN	0.41315
Aaat	T	501	IPI00875340	Class II	0.572647	QSYVDRTKMPSSE	NaN	NaN	NaN	NaN	NaN	NaN	NaN	-0.121413	NaN	NaN	NaN	NaN					NaN	NaN	0.93698	9.27e-08	127.03	NaN	NaN	NaN	NaN	NaN	NaN	NaN	NaN	NaN	P51912;Q3UFR4;Q5U647;Q9ESU7	IPI00875340;IPI00229548	IPI00875340	_T(ph)KMPSSEPEIIQVK_	NaN	NaN	NaN	NaN	NaN	NaN	NaN	NaN	NaN
Aaat	S	505	IPI00875340	Class II	0.554957	DRTKMPSSEPELI	0.243608	NaN	NaN	NaN	NaN	NaN	-0.173767	-0.155619	-0.101722	-0.0403607	NaN	NaN					-2.83709	NaN	1.0233	1.35e-21	158.01	NaN	NaN	NaN	NaN	NaN	NaN	NaN	NaN	NaN	P51912;Q3UFR4;Q5U647;Q9ESU7	IPI00875340;IPI00229548	IPI00875340	_M(ox)PS(ph)SEPEIIQVK_	NaN	NaN	NaN	NaN	NaN	NaN	NaN	NaN	0.243608
Aaat	S	506	IPI00875340	Class I	0.998611	RTKMPSSEPELIQ	0.116381	-0.0488151	-0.102094	-0.0758247	0.0612825	-0.149129	-0.204747	-0.176051	-0.170946	0.255691	-0.538807	-0.0960831					16.2414	-6.88676	-0.25209	1.35e-21	158.01	3.62968	-2.47741	NaN	6.10709	1.59416	NaN	4.51293	-1.59416	NaN	P51912;Q3UFR4;Q5U647;Q9ESU7	IPI00875340;IPI00229548	IPI00875340	_M(ox)PSS(ph)EPEIIQVK_	-0.0108465	-0.0488151	-0.102094	-0.224688	0.00436476	-0.149129	-0.235727	-0.196482	0.243608
Aaat	S	518	IPI00875340	Class I	1	QVKNEVSLNPLPL	-0.00531891	0.0292903	0.0607392	0.0220482	-0.0538066	-0.198494	-0.356369	-0.154454	-0.750955	0.126957	-0.722203	0.411631	L				8.4239	24.8227	0.23419	2.11e-45	174.82	9.91388	0.177004	NaN	2.44364	-7.47024	NaN	9.73688	-0.177004	NaN	P51912;Q3UFR4;Q5U647;Q9ESU7	IPI00875340;IPI00229548	IPI00875340	_NEVS(ph)INPIPIATEEGNPIIK_	-0.00531891	0.145351	0.0607392	0.0167815	-0.0538066	-0.198494	-0.356369	-0.22194	0.0371854
Aaat	S	543	IPI00875340	Class I	0.895505	QGPTGDSSATFEK	-0.981765	NaN	NaN	0.589955	0.70892	0.732816	NaN	0.263611	0.0924781	0.323241	NaN	NaN					-25.1138	NaN	0.24404	6.03e-13	173.71	NaN	NaN	NaN	NaN	NaN	NaN	NaN	NaN	NaN	P51912;Q3UFR4;Q5U647;Q9ESU7	IPI00875340;IPI00229548	IPI00875340	_QYQGPTGDS(ph)SATFEK_	-0.981765	NaN	NaN	0.589955	0.70892	0.732816	NaN	0.263611	NaN
Aaat	S	544	IPI00875340	Class I	0.933341	GPTGDSSATFEKE	0.273814	0.0837376	NaN	1.94742	NaN	NaN	0.951403	1.30518	0.194969	0.247894	-0.457554	0.0693305					-18.7473	4.69201	-0.46345	6.03e-13	173.71	NaN	NaN	NaN	NaN	NaN	NaN	NaN	NaN	NaN	P51912;Q3UFR4;Q5U647;Q9ESU7	IPI00875340;IPI00229548	IPI00875340	_QYQGPTGDSS(ph)ATFEK_	0.273814	NaN	NaN	NaN	NaN	NaN	0.976957	1.37019	0.143498
Aaat	T	546	IPI00875340	Class I	0.995889	TGDSSATFEKESV	0.128557	0.262433	0.981195	0.708584	0.11474	0.272298	0.265413	0.415672	0.027154	-0.175395	NaN	NaN					11.4475	NaN	0.31633	6.03e-13	173.71	5.56748	-6.97775	NaN	12.5452	6.97775	NaN	3.94092	-8.60431	NaN	P51912;Q3UFR4;Q5U647;Q9ESU7	IPI00875340;IPI00229548	IPI00875340	_QYQGPTGDSSAT(ph)FEK_	0.128557	0.262433	0.981195	0.708584	0.11474	0.272298	0.265413	0.415672	NaN
Aacs	T	496	IPI00135189	Class III	0.499956	PIPCQPTHFWNDE	NaN	NaN	NaN	0.0472592	0.0963293	NaN	NaN	NaN	NaN	NaN	NaN	NaN					NaN	NaN	2.4115	2.14e-09	83.088	NaN	NaN	NaN	NaN	NaN	NaN	NaN	NaN	NaN	Q9D2R0;Q8K3J7	IPI00135189	IPI00135189	_AVWGASGEIVCTKPIPCQPT(ph)HFWNDENGSK_	NaN	NaN	NaN	0.0472592	0.0963293	NaN	NaN	NaN	NaN
Aacs	S	505	IPI00135189	Class I	0.765932	WNDENGSKYRKAY	NaN	NaN	0.08882	0.0472592	0.0963293	-0.0647454	NaN	NaN	NaN	NaN	NaN	NaN					NaN	NaN	-0.055649	2.14e-09	83.088	NaN	NaN	NaN	NaN	NaN	NaN	NaN	NaN	NaN	Q9D2R0;Q8K3J7	IPI00135189	IPI00135189	_AVWGASGEIVCTKPIPCQPTHFWNDENGS(ph)K_	NaN	NaN	0.08882	0.0472592	0.0963293	-0.0647454	NaN	NaN	NaN
Aada	S	99	IPI00387282	Class I	1	YIPKRKSMALRRG	5.90107	NaN	5.07135	NaN	NaN	0.350226	NaN	1.64214	2.75059	-5.77339	NaN	NaN					98.1717	NaN	1.4387	0.00980024	94.114	NaN	NaN	NaN	NaN	NaN	NaN	NaN	NaN	NaN	Q99PG0	IPI00387282	IPI00387282	_RKS(ph)M(ox)AIR_	NaN	NaN	NaN	NaN	NaN	NaN	NaN	NaN	5.90107
Aagab	S	311	IPI00336915	Class I	1	DEIEGLSSDDEH_	0.11929	0.180912	0.25547	0.54599	0.343655	0.195196	0.109361	0.332393	-0.775412	1.14915	-0.0241698	0.147883					60.1579	10.1225	1.4555	4.75e-18	251.69	NaN	NaN	NaN	NaN	NaN	NaN	NaN	NaN	NaN	Q8R2R3;Q3TW04	IPI00336915;IPI00654197	IPI00336915	_DEIEGIS(ph)S(ph)DDEH_	0.56003	0.303576	0.122474	0.683921	0.393328	0.195196	0.308198	0.332393	-0.401848
Aagab	S	312	IPI00336915	Class I	1	EIEGLSSDDEH__	0.11929	0.180912	0.25547	0.54599	0.343655	0.195196	0.109361	0.332393	-0.775412	1.14915	-0.0241698	0.147883					60.1579	10.1225	1.4555	4.75e-18	251.69	NaN	NaN	NaN	NaN	NaN	NaN	NaN	NaN	NaN	Q8R2R3;Q3TW04	IPI00336915;IPI00654197	IPI00336915	_DEIEGIS(ph)S(ph)DDEH_	0.56003	0.303576	0.122474	0.683921	0.393328	0.195196	0.308198	0.332393	-0.401848
Aagab	S	199	IPI00336915	Class II	0.692644	ANRRVASAESCHS	NaN	0.86267	NaN	NaN	NaN	NaN	1.68413	NaN	NaN	NaN	NaN	NaN					NaN	NaN	0.30865	0.000431059	209.85	NaN	NaN	NaN	NaN	NaN	NaN	NaN	NaN	NaN	Q8R2R3;Q3TW04	IPI00336915;IPI00654197	IPI00336915	_VAS(ph)AESCHSEQQEPSPTAER_	NaN	0.86267	NaN	NaN	NaN	NaN	1.68413	NaN	NaN
Aagab	S	202	IPI00336915	Class III	0.333321	RVASAESCHSEQQ	NaN	NaN	NaN	NaN	NaN	NaN	NaN	NaN	NaN	NaN	NaN	NaN					NaN	NaN	0.08267	0.000431059	209.85	NaN	NaN	NaN	NaN	NaN	NaN	NaN	NaN	NaN	Q8R2R3;Q3TW04	IPI00336915;IPI00654197	IPI00336915	_VAS(ph)AESCHSEQQEPSPTAER_	NaN	NaN	NaN	NaN	NaN	NaN	NaN	NaN	NaN
Aagab	S	205	IPI00336915	Class III	0.333321	SAESCHSEQQEPS	NaN	NaN	NaN	NaN	NaN	NaN	NaN	NaN	NaN	NaN	NaN	NaN					NaN	NaN	0.08267	0.000431059	209.85	NaN	NaN	NaN	NaN	NaN	NaN	NaN	NaN	NaN	Q8R2R3;Q3TW04	IPI00336915;IPI00654197	IPI00336915	_VAS(ph)AESCHSEQQEPSPTAER_	NaN	NaN	NaN	NaN	NaN	NaN	NaN	NaN	NaN
Aagab	S	211	IPI00336915	Class I	0.988994	SEQQEPSPTAERT	0.0503833	0.057277	-0.431919	-0.624177	0.200119	0.741471	0.704296	1.18666	NaN	NaN	NaN	NaN	E				NaN	NaN	-1.6416	0.000431059	209.85	3.56832	-11.0738	NaN	14.6421	0.971245	NaN	13.6709	-0.971245	NaN	Q8R2R3;Q3TW04	IPI00336915;IPI00654197	IPI00336915	_VASAESCHSEQQEPS(ph)PTAER_	0.186627	0.0268709	-0.0714819	NaN	0.251798	0.564115	0.555944	1.18666	0.0503833
Aagab	T	213	IPI00336915	Class II	0.625492	QQEPSPTAERTES	0.206581	-0.257494	0.113514	NaN	NaN	0.518908	0.639668	0.900258	NaN	NaN	NaN	NaN					NaN	NaN	-0.42153	0.000431059	209.85	NaN	NaN	NaN	NaN	NaN	NaN	NaN	NaN	NaN	Q8R2R3;Q3TW04	IPI00336915;IPI00654197	IPI00336915	_VASAESCHSEQQEPSPT(ph)AER_	NaN	NaN	NaN	NaN	NaN	NaN	NaN	NaN	0.206581
Aak1	S	650	IPI00458612	Class III	0.5	GVPASKSTQLLQA	0.445983	0.423096	0.265435	0.208479	0.20468	0.352258	-0.00537177	-0.700699	-1.19728	1.52766	-0.995017	1.30884	N				65.4443	59.6356	-0.4167	5.39e-12	146.78	17.8475	4.30101	NaN	3.67325	-14.1742	NaN	13.5465	-4.30101	NaN	Q3UHJ0-1;Q3UHJ0;B2RUJ0;Q3UHJ0-2	IPI00458612;IPI00356608	IPI00458612	_S(ph)TQIIQAAAAEASINK_	0.783582	0.773152	0.578407	0.435735	0.427424	0.487558	0.076176	-0.610795	0.108384
Aak1	T	651	IPI00458612	Class III	0.5	VPASKSTQLLQAA	0.445983	0.423096	0.265435	0.208479	0.20468	0.352258	-0.00537177	-0.700699	-1.19728	1.52766	-0.995017	1.30884	N				65.4443	59.6356	-0.4167	5.39e-12	146.78	14.2955	-0.346653	NaN	4.80551	-9.83663	NaN	14.6421	0.346653	NaN	Q3UHJ0-1;Q3UHJ0;B2RUJ0;Q3UHJ0-2	IPI00458612;IPI00356608	IPI00458612	_S(ph)TQIIQAAAAEASINK_	0.783582	0.773152	0.578407	0.435735	0.427424	0.487558	0.076176	-0.610795	0.108384
Aak1	S	844	IPI00458612	Class I	0.999759	VAQRLPSQTESVT	0.379912	0.878317	1.19011	-0.653673	4.80458	4.36239	3.7314	2.25204	1.01837	1.22599	3.08706	0.218801	J				-142.162	-16.3766	0.51805	3.55e-06	128.54	44.4201	16.6633	64	27.7568	-16.6633	NaN	25.8919	-18.5282	NaN	Q3UHJ0-1;Q3UHJ0;B2RUJ0;Q3UHJ0-2	IPI00458612;IPI00356608	IPI00458612	_IPS(ph)QTESVTSNR_	0.762561	0.598556	1.19011	-0.653673	4.80458	4.36239	3.84878	2.75877	-0.00273795
Aak1	S	668	IPI00458612	Class I	0.997255	SLNKSKSATTTPS	0.857834	0.662339	0.372428	-0.364573	-0.610228	-0.832203	-0.719051	-0.133724	0.0194466	2.53998	NaN	NaN	H				-481.966	NaN	0.84014	9.13e-11	135.99	4.34944	-8.53419	NaN	0.755267	-12.1284	NaN	12.8836	8.53419	NaN	Q3UHJ0-1;Q3UHJ0;B2RUJ0;Q3UHJ0-2	IPI00458612;IPI00356608	IPI00458612	_SKS(ph)ATTT(ph)PS(ph)GSPR_	1.32935	NaN	-2.47923	-3.09382	-3.58472	-2.07519	0.0994433	0.563861	0.386314
Aak1	S	20	IPI00458612	Class II	0.61867	SGLGSGSSGGGGS	0.33308	0.28346	-0.284683	0.162382	0.104569	-0.25689	0.0966127	0.312026	0.386024	-1.17502	0.0790196	-1.47499					55.4929	64.0263	-2.3196	8.01e-101	193.9	3.87938	-5.29084	NaN	9.17022	2.5127	NaN	6.65752	-2.5127	NaN	Q3UHJ0-1;Q3UHJ0;B2RUJ0;Q3UHJ0-2	IPI00458612;IPI00356608;IPI00856240	IPI00458612	_REQGSSGIGSGS(ph)SGGGGSSSGIGSGYIGR_	0.33308	0.496002	0.148348	0.309409	0.16543	-0.040261	0.128043	0.312026	NaN
Aak1	S	13	IPI00458612	Class IV	0.238311	SRREQGSSGLGSG	NaN	NaN	NaN	NaN	NaN	NaN	NaN	NaN	NaN	NaN	NaN	NaN					NaN	NaN	-0.50749	8.01e-101	193.9	NaN	NaN	NaN	NaN	NaN	NaN	NaN	NaN	NaN	Q3UHJ0-1;Q3UHJ0;B2RUJ0;Q3UHJ0-2	IPI00458612;IPI00356608;IPI00856240	IPI00458612	_EQGS(ph)SGIGSGSSGGGGSSSGIGSGYIGR_	NaN	NaN	NaN	NaN	NaN	NaN	NaN	NaN	NaN
Aak1	S	14	IPI00458612	Class IV	0.238311	RREQGSSGLGSGS	NaN	NaN	NaN	NaN	NaN	NaN	NaN	NaN	NaN	NaN	NaN	NaN					NaN	NaN	-0.50749	8.01e-101	193.9	NaN	NaN	NaN	NaN	NaN	NaN	NaN	NaN	NaN	Q3UHJ0-1;Q3UHJ0;B2RUJ0;Q3UHJ0-2	IPI00458612;IPI00356608;IPI00856240	IPI00458612	_EQGS(ph)SGIGSGSSGGGGSSSGIGSGYIGR_	NaN	NaN	NaN	NaN	NaN	NaN	NaN	NaN	NaN
Aak1	S	18	IPI00458612	Class I	0.985129	GSSGLGSGSSGGG	0.592923	0.603312	NaN	-0.0656571	-0.449324	-1.03851	0.00149962	0.284419	0.671293	-1.26086	0.493237	-1.77445					58.2706	70.7694	0.10512	8.01e-101	193.9	NaN	NaN	NaN	NaN	NaN	NaN	NaN	NaN	NaN	Q3UHJ0-1;Q3UHJ0;B2RUJ0;Q3UHJ0-2	IPI00458612;IPI00356608;IPI00856240	IPI00458612	_REQGSSGIGS(ph)GSSGGGGSSSGIGSGYIGR_	0.592923	0.603312	NaN	NaN	NaN	NaN	0.00149962	0.574043	0.60612
Aak1	S	26	IPI00458612	Class III	0.283384	SSGGGGSSSGLGS	NaN	NaN	NaN	NaN	NaN	NaN	NaN	NaN	NaN	NaN	NaN	NaN					NaN	NaN	0.85184	8.01e-101	193.9	NaN	NaN	NaN	NaN	NaN	NaN	NaN	NaN	NaN	Q3UHJ0-1;Q3UHJ0;B2RUJ0;Q3UHJ0-2	IPI00458612;IPI00356608;IPI00856240	IPI00458612	_REQGSSGIGSGSS(ph)GGGGSSSGIGSGYIGR_	NaN	NaN	NaN	NaN	NaN	NaN	NaN	NaN	NaN
Aak1	S	27	IPI00458612	Class III	0.283384	SGGGGSSSGLGSG	NaN	NaN	NaN	NaN	NaN	NaN	NaN	NaN	NaN	NaN	NaN	NaN					NaN	NaN	0.85184	8.01e-101	193.9	NaN	NaN	NaN	NaN	NaN	NaN	NaN	NaN	NaN	Q3UHJ0-1;Q3UHJ0;B2RUJ0;Q3UHJ0-2	IPI00458612;IPI00356608;IPI00856240	IPI00458612	_REQGSSGIGSGSS(ph)GGGGSSSGIGSGYIGR_	NaN	NaN	NaN	NaN	NaN	NaN	NaN	NaN	NaN
Aak1	S	28	IPI00458612	Class IV	0.175501	GGGGSSSGLGSGY	NaN	NaN	NaN	NaN	NaN	NaN	NaN	NaN	NaN	NaN	NaN	NaN					NaN	NaN	-0.055015	8.01e-101	193.9	NaN	NaN	NaN	NaN	NaN	NaN	NaN	NaN	NaN	Q3UHJ0-1;Q3UHJ0;B2RUJ0;Q3UHJ0-2	IPI00458612;IPI00356608;IPI00856240	IPI00458612	_REQGSSGIGSGS(ph)SGGGGSSSGIGSGYIGR_	NaN	NaN	NaN	NaN	NaN	NaN	NaN	NaN	NaN
Aak1	T	441	IPI00458612	Class I	0.839902	QPQAPPTPQQTPA	NaN	NaN	NaN	-0.38811	1.16369	NaN	NaN	NaN	NaN	NaN	NaN	NaN					NaN	NaN	0.9572	2.34e-14	89.823	NaN	NaN	NaN	NaN	NaN	NaN	NaN	NaN	NaN	Q3UHJ0-1;Q3UHJ0;B2RUJ0;Q3UHJ0-2	IPI00458612;IPI00356608	IPI00458612	_QPQAPPT(ph)PQQTPATQTQGIPTQAQATPQHQQQHIIK_	NaN	NaN	NaN	NaN	NaN	NaN	NaN	NaN	NaN
Aak1	T	445	IPI00458612	Class III	0.499247	PPTPQQTPATQTQ	NaN	NaN	NaN	NaN	NaN	NaN	NaN	NaN	NaN	NaN	NaN	NaN					NaN	NaN	0.92158	2.34e-14	89.823	NaN	NaN	NaN	NaN	NaN	NaN	NaN	NaN	NaN	Q3UHJ0-1;Q3UHJ0;B2RUJ0;Q3UHJ0-2	IPI00458612;IPI00356608	IPI00458612	_QPQAPPT(ph)PQQTPATQTQGIPTQAQATPQHQQQHIIK_	NaN	NaN	NaN	NaN	NaN	NaN	NaN	NaN	NaN
Aak1	T	604	IPI00458612	Class I	0.990527	QPKVQTTPPPTIQ	0.162662	0.10884	0.138683	0.167486	0.250631	0.0601443	0.246809	0.425223	0.22848	-0.477646	0.131938	-0.0131538	F				28.1851	0.495975	-0.052524	8.27e-06	92.457	4.69661	-24.6663	NaN	29.3629	24.6663	87	2.31561	-27.0473	NaN	Q3UHJ0-1;Q3UHJ0;B2RUJ0;Q3UHJ0-2	IPI00458612;IPI00356608	IPI00458612	_VQTT(ph)PPPTIQGQK_	0.0697022	0.0861044	0.124725	0.167486	0.264164	0.136559	0.384182	0.426372	0.255622
Aak1	S	616	IPI00458612	Class I	1	QGQKVGSLTPPSS	-1.0207	0.300253	-0.0567763	0.0265876	0.316887	0.943441	1.99212	1.69633	1.38703	-1.38985	1.29537	-0.96002	E				61.8395	48.595	-0.11039	7.02e-13	145.31	18.8494	-0.508692	NaN	19.3581	0.508692	NaN	8.41732	-10.9408	NaN	Q3UHJ0-1;Q3UHJ0;B2RUJ0;Q3UHJ0-2	IPI00458612;IPI00356608	IPI00458612	_VGS(ph)IT(ph)PPS(ph)SPKTQR_	0.772646	1.48388	-0.0567763	0.0265876	0.316887	0.943441	1.93203	2.54582	-1.0207
Aak1	T	618	IPI00458612	Class I	0.999947	QKVGSLTPPSSPK	-0.328435	-0.439931	-0.0760978	-0.175599	0.143276	0.130522	-0.0506055	-0.224781	-0.196542	-0.238232	-0.174247	0.00521919	J				-17.9546	0.361091	0.015136	7.02e-13	145.31	4.64986	-16.5914	NaN	21.2413	16.5914	NaN	3.48533	-17.7559	NaN	Q3UHJ0-1;Q3UHJ0;B2RUJ0;Q3UHJ0-2	IPI00458612;IPI00356608	IPI00458612	_VGSIT(ph)PPS(ph)SPK_	-0.22803	-0.439931	-0.229467	-0.198163	-0.16877	-0.0301242	0.0114813	-0.224781	-0.682393
Aak1	S	621	IPI00458612	Class I	0.838557	GSLTPPSSPKTQR	-0.105737	0.0977456	0.0618329	0.0367495	0.104068	0.459385	-0.0714879	-0.291131	-0.168836	-0.116571	-0.176714	0.0991208					-8.4155	6.64218	-0.4163	7.02e-13	145.31	1.90688	-8.04109	NaN	5.12031	-4.82766	NaN	9.94797	4.82766	NaN	Q3UHJ0-1;Q3UHJ0;B2RUJ0;Q3UHJ0-2	IPI00458612;IPI00356608	IPI00458612	_VGSIT(ph)PPS(ph)SPK_	0.0873271	0.0775165	0.1333	0.0367495	0.0275646	-0.0187772	-0.0714879	-0.291131	-0.171079
Aak1	S	622	IPI00458612	Class I	0.975469	SLTPPSSPKTQRA	0.0313952	0.00820001	0.0357647	-0.175599	0.143276	0.130522	0.0574711	-0.278461	-0.18996	-0.136417	-0.248382	0.139824	N				-9.91721	9.23704	-0.037854	7.02e-13	145.31	3.06737	-11.124	NaN	14.1914	11.124	NaN	3.01272	-11.1787	NaN	Q3UHJ0-1;Q3UHJ0;B2RUJ0;Q3UHJ0-2	IPI00458612;IPI00356608	IPI00458612	_VGSIT(ph)PPSS(ph)PK_	0.116099	0.00820001	0.0357647	-0.221842	-0.206768	-0.0268707	-0.0554728	-0.278461	0.0313952
Aak1	S	635	IPI00458612	Class I	1	GHRRILSDVTHSA	0.249191	0.366129	0.260604	0.0332292	0.0153406	-0.0499094	-0.320773	-0.311037	-1.24756	0.974687	-0.848089	0.962031	L				49.115	48.6666	-0.046863	9.15e-18	246.03	18.0951	-24.187	NaN	3.54869	-38.7334	NaN	42.2821	24.187	69	Q3UHJ0-1;Q3UHJ0;B2RUJ0;Q3UHJ0-2	IPI00458612;IPI00356608	IPI00458612	_IIS(ph)DVTHSAVFGVPASK_	0.8118	0.74932	0.657366	0.442545	0.201182	0.0466447	-0.166072	-0.230695	0.249191
Aak1	T	638	IPI00458612	Class II	0.606283	RILSDVTHSAVFG	0.709026	NaN	NaN	NaN	-0.231801	-0.249141	-0.592158	-0.392976	NaN	NaN	-1.94464	1.84738					NaN	72.2104	0.60275	9.15e-18	246.03	NaN	NaN	NaN	NaN	NaN	NaN	NaN	NaN	NaN	Q3UHJ0-1;Q3UHJ0;B2RUJ0;Q3UHJ0-2	IPI00458612;IPI00356608	IPI00458612	_RIISDVT(ph)HSAVFGVPASK_	NaN	NaN	NaN	NaN	NaN	NaN	NaN	NaN	NaN
Aak1	S	640	IPI00458612	Class III	0.435769	LSDVTHSAVFGVP	NaN	NaN	NaN	NaN	NaN	NaN	NaN	NaN	NaN	NaN	NaN	NaN					NaN	NaN	0.56651	9.15e-18	246.03	NaN	NaN	NaN	NaN	NaN	NaN	NaN	NaN	NaN	Q3UHJ0-1;Q3UHJ0;B2RUJ0;Q3UHJ0-2	IPI00458612;IPI00356608	IPI00458612	_IISDVTHS(ph)AVFGVPAS(ph)KSTQIIQAAAAEASINK_	NaN	NaN	NaN	NaN	NaN	NaN	NaN	NaN	NaN
Aak1	S	648	IPI00458612	Class III	0.408394	VFGVPASKSTQLL	NaN	NaN	NaN	NaN	NaN	NaN	NaN	NaN	NaN	NaN	NaN	NaN					NaN	NaN	0.56651	9.15e-18	246.03	NaN	NaN	NaN	NaN	NaN	NaN	NaN	NaN	NaN	Q3UHJ0-1;Q3UHJ0;B2RUJ0;Q3UHJ0-2	IPI00458612;IPI00356608	IPI00458612	_IISDVTHS(ph)AVFGVPAS(ph)KSTQIIQAAAAEASINK_	NaN	NaN	NaN	NaN	NaN	NaN	NaN	NaN	NaN
Aak1	T	670	IPI00458612	Class I	0.850315	NKSKSATTTPSGS	0.406319	0.225576	NaN	0.443398	0.343724	-0.136647	-0.668196	-0.538241	NaN	NaN	NaN	NaN					NaN	NaN	0.8652	9.13e-11	135.99	NaN	NaN	NaN	NaN	NaN	NaN	NaN	NaN	NaN	Q3UHJ0-1;Q3UHJ0;B2RUJ0;Q3UHJ0-2	IPI00458612;IPI00356608	IPI00458612	_SAT(ph)TT(ph)PS(ph)GSPR_	NaN	0.013498	NaN	0.781654	0.623062	0.0659583	-0.607296	NaN	NaN
Aak1	T	671	IPI00458612	Class II	0.697113	KSKSATTTPSGSP	0.262	NaN	0.166934	NaN	NaN	-0.128822	NaN	0.0528193	NaN	NaN	NaN	NaN					NaN	NaN	0.17277	9.13e-11	135.99	NaN	NaN	NaN	NaN	NaN	NaN	NaN	NaN	NaN	Q3UHJ0-1;Q3UHJ0;B2RUJ0;Q3UHJ0-2	IPI00458612;IPI00356608	IPI00458612	_SATT(ph)TPSGS(ph)PR_	NaN	NaN	NaN	NaN	NaN	NaN	NaN	NaN	0.262
Aak1	T	672	IPI00458612	Class I	0.993908	SKSATTTPSGSPR	0.199085	0.147176	0.187008	0.175301	-0.0124972	-0.050885	-0.050746	0.0178507	-0.10183	-0.64193	-0.569201	0.553065	I				-56.0415	31.8429	-0.23386	9.13e-11	135.99	13.4	-0.77671	NaN	14.1767	0.77671	NaN	2.90013	-11.2765	NaN	Q3UHJ0-1;Q3UHJ0;B2RUJ0;Q3UHJ0-2	IPI00458612;IPI00356608	IPI00458612	_SKS(ph)ATTT(ph)PSGS(ph)PR_	1.96277	0.147176	0.187008	0.175301	-0.0124972	-0.050885	-0.145612	-0.0533889	0.199085
Aak1	S	676	IPI00458612	Class I	0.996271	TTTPSGSPRTSQQ	-0.23635	-0.586904	-0.216652	-0.191788	0.0141696	0.741273	0.286018	0.249858	-0.0823009	-0.642048	-0.0742891	-0.0875761	D				-56.0543	-6.25834	0.41484	9.13e-11	135.99	3.04254	-25.0807	NaN	28.1233	25.0807	87	2.79894	-25.3243	NaN	Q3UHJ0-1;Q3UHJ0;B2RUJ0;Q3UHJ0-2	IPI00458612;IPI00356608	IPI00458612	_SAT(ph)T(ph)TPSGS(ph)PR_	-0.535855	-0.586904	-0.275193	-0.191788	-0.199123	0.163975	0.261916	0.170182	0.0650621
Aak1	S	729	IPI00458612	Class I	0.963975	PEKLGGSAESLIP	NaN	0.0564448	-0.0948186	-0.117803	-0.148479	-0.0408219	0.701203	NaN	0.351628	-0.682039	NaN	NaN					37.6716	NaN	-1.3224	5.6e-06	76.004	NaN	NaN	NaN	NaN	NaN	NaN	NaN	NaN	NaN	Q3UHJ0-1;Q3UHJ0;B2RUJ0;Q3UHJ0-2	IPI00458612;IPI00356608	IPI00458612	_IGGS(ph)AESIIPGFQPTQGDAFTTPSFSAGTAEK_	NaN	0.0564448	-0.0948186	-0.117803	-0.148479	-0.0408219	0.701203	NaN	NaN
Aak1	T	603	IPI00458612	Class II	0.646955	QQPKVQTTPPPTI	0.181217	NaN	0.177624	0.0464212	0.0985274	0.459646	0.159332	0.232722	0.061538	-0.276841	0.133432	-0.257558					17.1124	16.3497	-0.11462	8.27e-06	92.457	NaN	NaN	NaN	NaN	NaN	NaN	NaN	NaN	NaN	Q3UHJ0-1;Q3UHJ0;B2RUJ0;Q3UHJ0-2	IPI00458612;IPI00356608	IPI00458612	_VQT(ph)TPPPTIQGQK_	NaN	NaN	NaN	NaN	NaN	NaN	NaN	NaN	0.181217
Aak1	S	674	IPI00458612	Class I	0.937891	SATTTPSGSPRTS	-0.597321	0.0471196	-0.639548	-0.16252	-0.0902245	0.12614	-0.0280029	0.45095	0.472625	-0.784424	-0.151682	0.091183	E				41.5763	10.7385	-0.097647	9.13e-11	135.99	5.28811	-0.373304	NaN	3.60015	-2.06126	NaN	5.66141	0.373304	NaN	Q3UHJ0-1;Q3UHJ0;B2RUJ0;Q3UHJ0-2	IPI00458612;IPI00356608	IPI00458612	_SATTTPS(ph)GSPR_	-0.597321	-0.520231	-0.503077	-0.295341	-0.0648828	0.221308	0.251131	0.00746822	-0.283211
Aak1	S	21	IPI00458612	Class I	0.995126	GLGSGSSGGGGSS	0.031254	0.186374	-0.333881	0.0153548	0.0437085	-0.255923	-0.276776	0.092451	0.16116	-1.13994	-0.22132	-0.707029					54.5605	-63.244	1.0012	8.01e-101	193.9	3.42842	-6.35069	NaN	9.77911	2.49768	NaN	7.28143	-2.49768	NaN	Q3UHJ0-1;Q3UHJ0;B2RUJ0;Q3UHJ0-2	IPI00458612;IPI00356608;IPI00856240	IPI00458612	_EQGSSGIGSGSS(ph)GGGGSSSGIGSGYIGR_	0.271426	0.186374	0.259423	0.190552	0.0921262	-0.0939653	0.0468123	0.375646	-0.16543
Aars	S	399	IPI00321308	Class I	1	LDRKIQSLGDCKT	0.701327	0.85814	0.484499	0.798092	0.56845	0.511073	0.769899	0.811348	-0.202539	0.671278	-0.133749	NaN	A				37.205	NaN	-0.96452	4.56e-12	157.66	27.778	23.057	74	4.72094	-23.057	NaN	4.40649	-23.3715	NaN	Q8BGQ7;Q3TZ32;Q3UD67;Q6PDM7;Q6XMP4;Q8R346	IPI00321308	IPI00321308	_KIQS(ph)IGDCK_	0.701327	0.85814	0.484499	0.798092	0.56845	0.511073	0.769899	0.811348	NaN
Aarsd1	S	406	IPI00648549	Class III	0.332625	LLQDYVSTQSAEE	NaN	NaN	NaN	NaN	NaN	NaN	NaN	NaN	NaN	NaN	NaN	NaN					NaN	NaN	0.65349	1.23e-53	181.29	NaN	NaN	NaN	NaN	NaN	NaN	NaN	NaN	NaN	Q3THG9;A2AI35;A2A4P4;A2A4P3	IPI00648549;IPI00648915;IPI00648676	IPI00648549	_RAEAQAIIQDYVS(ph)TQSAEE_	NaN	NaN	NaN	NaN	NaN	NaN	NaN	NaN	NaN
Aarsd1	T	407	IPI00648549	Class III	0.46385	LQDYVSTQSAEE_	NaN	NaN	NaN	NaN	NaN	NaN	NaN	NaN	NaN	NaN	NaN	NaN					NaN	NaN	0.74296	1.23e-53	181.29	NaN	NaN	NaN	NaN	NaN	NaN	NaN	NaN	NaN	Q3THG9;A2AI35;A2A4P4;A2A4P3	IPI00648549;IPI00648915;IPI00648676	IPI00648549	_RAEAQAIIQDYVST(ph)QSAEE_	NaN	NaN	NaN	NaN	NaN	NaN	NaN	NaN	NaN
Aarsd1	S	85	IPI00648549	Class I	0.999815	ADHFTESPLSPGS	-0.651518	0.580011	-0.828477	NaN	NaN	2.0027	3.07488	1.7035	NaN	NaN	NaN	NaN					NaN	NaN	0.52533	9.35e-46	277.8	NaN	NaN	NaN	NaN	NaN	NaN	NaN	NaN	NaN	Q3THG9;A2AI35;A2A4P4;A2A4P3	IPI00648549;IPI00648915;IPI00648676	IPI00648549	_RGAQADHFTES(ph)PIS(ph)PGSQVQVR_	NaN	2.02917	-1.913	NaN	NaN	2.52766	4.65959	NaN	NaN
Aarsd1	S	88	IPI00648549	Class I	0.999999	FTESPLSPGSQVQ	0.0364682	-0.0467005	0.023894	0.105477	1.6006	2.24681	2.43129	2.58346	1.00303	-0.476757	0.467529	0.864416	D				28.1409	-83.5858	1.0825	9.35e-46	277.8	24.0638	-34.6115	NaN	58.6753	34.6115	34	2.0022	-56.6731	NaN	Q3THG9;A2AI35;A2A4P4;A2A4P3	IPI00648549;IPI00648915;IPI00648676	IPI00648549	_GAQADHFTESPIS(ph)PGSQVQVR_	-0.0893594	-0.138394	-0.104465	-0.0766454	1.6006	2.24681	2.43129	2.58346	0.0364682
Aarsd1	S	409	IPI00648549	Class I	0.999991	DYVSTQSAEE___	0.166245	-0.118608	-0.0556084	-0.0136804	0.0333141	0.176476	0.102524	0.0791426	0.306161	-0.155287	0.146603	-0.0844598	D				10.1979	5.43037	-0.17769	1.23e-53	181.29	NaN	NaN	NaN	NaN	NaN	NaN	NaN	NaN	NaN	Q3THG9;A2AI35;A2A4P4;A2A4P3	IPI00648549;IPI00648915;IPI00648676	IPI00648549	_RAEAQAIIQDYVSTQS(ph)AEE_	-0.0299857	-0.041239	0.0172093	0.119555	0.171232	0.176476	0.102524	0.0791426	0.362476
Aasdh	S	651	IPI00265000	Class I	1	TTKRKFSDADPEE	-0.37258	-0.0562212	-1.54616	NaN	NaN	0.399652	2.51342	1.7004	NaN	NaN	NaN	NaN					NaN	NaN	-1.2714	5.62e-05	100.11	NaN	NaN	NaN	NaN	NaN	NaN	NaN	NaN	NaN	Q80WC9-1;Q80WC9	IPI00265000	IPI00265000	_KFS(ph)DADPEEASGK_	-0.37258	-0.0562212	-1.54616	NaN	NaN	0.399652	2.51342	1.7004	NaN
Aatf	T	281	IPI00123565	Class I	0.781755	NGAKPNTESEEIS	-0.47301	NaN	NaN	NaN	0.294336	-0.45386	8.82534	-0.197488	0.307662	-0.496635	0.532566	-0.716499					29.1242	39.1428	0.12727	9.7e-13	195.51	NaN	NaN	NaN	NaN	NaN	NaN	NaN	NaN	NaN	Q9JKX4-1;Q9JKX4;Q3URN5;Q9JKX4-3;Q9JKX4-2	IPI00123565;IPI00405346;IPI00409289	IPI00123565	_HIVNGAKPNT(ph)ESEEIS(ph)S(ph)EDDEIVGEKK_	NaN	NaN	NaN	NaN	NaN	NaN	NaN	NaN	NaN
Aatf	S	283	IPI00123565	Class I	0.990479	AKPNTESEEISSE	0.12138	-0.205647	-0.57845	-0.390446	-0.516947	-0.657251	-0.755571	-0.431504	0.691802	-0.644822	0.676134	-0.671674					36.0428	35.7165	-1.7566	9.7e-13	195.51	7.05907	0.783971	NaN	4.73732	-2.32174	NaN	6.2751	-0.783971	NaN	Q9JKX4-1;Q9JKX4;Q3URN5;Q9JKX4-3;Q9JKX4-2	IPI00123565;IPI00405346;IPI00409289	IPI00123565	_HIVNGAKPNTES(ph)EEIS(ph)S(ph)EDDEIVGEK_	NaN	-0.205647	-0.853214	-0.77327	-0.602646	-0.789938	-1.05005	NaN	0.327676
Aatf	S	287	IPI00123565	Class I	1	TESEEISSEDDEL	-0.00869014	-0.25739	-0.539415	-0.50595	-0.305064	-0.718096	-0.858379	-0.392398	0.642193	-0.853157	0.0969322	-0.24181					44.6428	13.0015	-0.75784	9.7e-13	195.51	4.43973	-0.686455	NaN	5.12618	0.449879	NaN	4.6763	-0.449879	NaN	Q9JKX4-1;Q9JKX4;Q3URN5;Q9JKX4-3;Q9JKX4-2	IPI00123565;IPI00405346;IPI00409289	IPI00123565	_HIVNGAKPNTES(ph)EEIS(ph)S(ph)EDDEIVGEK_	NaN	-0.574326	-0.853214	-0.77327	-0.602646	-0.789938	-1.61344	NaN	0.268291
Aatf	S	288	IPI00123565	Class I	1	ESEEISSEDDELV	-0.00869014	-0.25739	-0.539415	-0.50595	-0.305064	-0.718096	-0.858379	-0.392398	0.642193	-0.853157	0.0969322	-0.24181					44.6428	13.0015	1.3415	9.7e-13	195.51	5.77984	-0.177997	NaN	5.95784	0.177997	NaN	4.02629	-1.93155	NaN	Q9JKX4-1;Q9JKX4;Q3URN5;Q9JKX4-3;Q9JKX4-2	IPI00123565;IPI00405346;IPI00409289	IPI00123565	_HIVNGAKPNTESEEIS(ph)S(ph)EDDEIVGEK_	NaN	-0.574326	-0.853214	-0.77327	-0.602646	-0.789938	-1.61344	NaN	0.268291
Aatk	S	1286	IPI00407649	Class I	0.999376	PLRAGHSPDSSAP	NaN	2.20992	0.157432	NaN	NaN	2.53341	4.10207	NaN	NaN	NaN	NaN	NaN					NaN	NaN	-2.2112	2.83e-06	118.21	NaN	NaN	NaN	NaN	NaN	NaN	NaN	NaN	NaN	Q80YE4-3;Q80YE4;A6BLY8;Q80YE4-1;B1AZF3;Q80YE4-4;B1AZF9;Q80YE4-2	IPI00407649;IPI00785527;IPI00785372;IPI00625847	IPI00407649	_AGHS(ph)PDSSAPEPGSR_	NaN	2.20992	0.157432	NaN	NaN	2.53341	4.10207	NaN	NaN
aatyk2	S	611	IPI00876438	Class I	0.936584	EDSRATSIPGSPF	0.559149	NaN	0.219587	-0.0613754	0.349626	2.00196	NaN	1.76508	2.26842	-0.255464	1.939	0.376246					12.9817	-29.7961	-2.1139	2.59e-05	81.51	NaN	NaN	NaN	NaN	NaN	NaN	NaN	NaN	NaN	A6BLY9;Q3TYD6	IPI00876438;IPI00135746	IPI00876438	_ATS(ph)IPGS(ph)PFNIFSDIDKADDIPSHQK_	0.559149	NaN	0.219587	-0.0613754	0.349626	2.00196	NaN	1.76508	NaN
aatyk2	S	615	IPI00876438	Class I	0.999981	ATSIPGSPFNLFS	0.559149	NaN	0.067088	-0.0613754	0.349626	1.92248	NaN	1.76508	2.26842	-0.255464	1.939	0.376246					12.9817	-29.7961	1.1901	2.59e-05	81.51	NaN	NaN	NaN	NaN	NaN	NaN	NaN	NaN	NaN	A6BLY9;Q3TYD6	IPI00876438;IPI00135746	IPI00876438	_AT(ph)SIPGS(ph)PFNIFSDIDK_	0.559149	NaN	0.067088	-0.0613754	0.349626	1.92248	NaN	1.76508	NaN
aatyk2	Y	1074	IPI00876438	Class III	0.345622	SYRDSAYFSDNDS	NaN	NaN	NaN	NaN	NaN	NaN	NaN	NaN	NaN	NaN	NaN	NaN					NaN	NaN	0.10548	7.08e-29	139.72	NaN	NaN	NaN	NaN	NaN	NaN	NaN	NaN	NaN	A6BLY9;Q3TYD6	IPI00876438;IPI00135746	IPI00876438	_DSAY(ph)FSDNDSEPDKKPEEVPGTSANAIVIVK_	NaN	NaN	NaN	NaN	NaN	NaN	NaN	NaN	NaN
aatyk2	S	1076	IPI00876438	Class I	0.989292	RDSAYFSDNDSEP	0.087293	-0.00644881	-0.65306	NaN	0.211561	0.0787633	0.0789393	0.150824	0.428035	-1.03904	NaN	NaN					51.3349	NaN	-0.64323	7.08e-29	139.72	NaN	NaN	NaN	NaN	NaN	NaN	NaN	NaN	NaN	A6BLY9;Q3TYD6	IPI00876438;IPI00135746	IPI00876438	_DSAYFS(ph)DNDSEPDKKPEEVPGTSANAIVIVK_	0.109427	NaN	NaN	NaN	NaN	0.227778	-0.019631	0.287307	NaN
aatyk2	S	1080	IPI00876438	Class III	0.499956	YFSDNDSEPDKKP	0.228973	0.465504	NaN	NaN	NaN	NaN	0.0844317	0.0681617	NaN	NaN	NaN	NaN					NaN	NaN	0.40588	7.08e-29	139.72	NaN	NaN	NaN	NaN	NaN	NaN	NaN	NaN	NaN	A6BLY9;Q3TYD6	IPI00876438;IPI00135746	IPI00876438	_DSAYFS(ph)DNDSEPDKKPEEVPGTSANAIVIVK_	NaN	NaN	NaN	NaN	NaN	NaN	NaN	NaN	NaN
aatyk2	T	1092	IPI00876438	Class III	0.309712	PEEVPGTSANALV	NaN	NaN	NaN	NaN	NaN	NaN	NaN	NaN	NaN	NaN	NaN	NaN					NaN	NaN	0.021373	7.08e-29	139.72	NaN	NaN	NaN	NaN	NaN	NaN	NaN	NaN	NaN	A6BLY9;Q3TYD6	IPI00876438;IPI00135746	IPI00876438	_DSAYFS(ph)DNDSEPDKKPEEVPGTSANAIVIVK_	NaN	NaN	NaN	NaN	NaN	NaN	NaN	NaN	NaN
aatyk2	S	1093	IPI00876438	Class III	0.275494	EEVPGTSANALVL	NaN	NaN	NaN	NaN	NaN	NaN	NaN	NaN	NaN	NaN	NaN	NaN					NaN	NaN	0.14029	7.08e-29	139.72	NaN	NaN	NaN	NaN	NaN	NaN	NaN	NaN	NaN	A6BLY9;Q3TYD6	IPI00876438;IPI00135746	IPI00876438	_DSAYFSDNDSEPDKKPEEVPGTS(ph)ANAIVIVK_	NaN	NaN	NaN	NaN	NaN	NaN	NaN	NaN	NaN
aatyk2	S	1274	IPI00876438	Class I	0.795217	RAFNLHSLSSESE	NaN	NaN	0.136585	0.000519277	-0.00460955	0.22992	0.860844	-0.0104933	NaN	NaN	-0.266084	0.144942					NaN	9.92082	0.97628	5.17e-67	158.99	NaN	NaN	NaN	NaN	NaN	NaN	NaN	NaN	NaN	A6BLY9;Q3TYD6	IPI00876438;IPI00135746	IPI00876438	_AFNIHS(ph)IS(ph)S(ph)ESEDDTEHPVPIIVSNDDGR_	NaN	NaN	NaN	NaN	NaN	0.220627	NaN	-0.0104933	NaN
aatyk2	S	1276	IPI00876438	Class I	0.997842	FNLHSLSSESEDD	NaN	-0.0375028	0.224102	-0.0822311	-0.0558808	0.22992	0.400191	-0.00977702	NaN	NaN	-0.18086	0.0462535					NaN	4.35266	-0.26123	5.17e-67	158.99	NaN	NaN	NaN	NaN	NaN	NaN	NaN	NaN	NaN	A6BLY9;Q3TYD6	IPI00876438;IPI00135746	IPI00876438	_AFNIHSIS(ph)S(ph)ES(ph)EDDTEHPVPIIVSNDDGR_	NaN	-0.0375028	0.311619	-0.164981	-0.107152	0.0341312	-0.060462	-0.00977702	NaN
aatyk2	S	1277	IPI00876438	Class I	0.999963	NLHSLSSESEDDT	NaN	-0.0375028	0.224102	-0.0822311	-0.0558808	0.22992	0.400191	-0.00977702	NaN	NaN	-0.18086	0.0462535					NaN	4.35266	-0.26123	5.17e-67	158.99	NaN	NaN	NaN	NaN	NaN	NaN	NaN	NaN	NaN	A6BLY9;Q3TYD6	IPI00876438;IPI00135746	IPI00876438	_AFNIHSIS(ph)S(ph)ES(ph)EDDTEHPVPIIVSNDDGR_	NaN	-0.0375028	0.311619	-0.164981	-0.107152	0.0341312	-0.060462	-0.00977702	NaN
aatyk2	S	1279	IPI00876438	Class I	0.99997	HSLSSESEDDTEH	NaN	-0.0375028	0.224102	-0.0822311	-0.0558808	0.22992	0.400191	-0.0104933	NaN	NaN	-0.223432	0.0955584					NaN	7.12278	-0.26123	5.17e-67	158.99	NaN	NaN	NaN	NaN	NaN	NaN	NaN	NaN	NaN	A6BLY9;Q3TYD6	IPI00876438;IPI00135746	IPI00876438	_AFNIHSIS(ph)S(ph)ES(ph)EDDTEHPVPIIVSNDDGR_	NaN	-0.0375028	0.311619	-0.164981	-0.107152	0.123216	-0.060462	-0.0104933	NaN
aatyk2	S	1358	IPI00876438	Class I	0.819454	AHGPGPSSPAASS	0.356786	0.107018	-0.4856	0.0251706	2.37557	2.10042	2.60894	0.954317	NaN	NaN	NaN	NaN	J				NaN	NaN	-0.82809	5.79e-190	246.77	19.7395	-38.1858	NaN	57.9253	38.1858	33	13.8386	-44.0867	NaN	A6BLY9;Q3TYD6	IPI00876438;IPI00135746	IPI00876438	_EIGHCGGEAHGPGPS(ph)SPAASSSSPYIGR_	NaN	0.107018	-0.4856	0.0251706	2.37557	2.10042	2.60894	-0.879234	0.356786
aatyk2	S	1359	IPI00876438	Class I	0.981135	HGPGPSSPAASSS	-0.346838	-0.169387	-0.625666	-0.115448	2.05967	1.73101	2.36627	2.53418	2.24702	-0.345522	NaN	NaN	D				21.2977	NaN	-0.80552	5.79e-190	246.77	25.588	-43.9682	NaN	69.5562	43.9682	22	3.49895	-66.0572	NaN	A6BLY9;Q3TYD6	IPI00876438;IPI00135746	IPI00876438	_EIGHCGGEAHGPGPSS(ph)PAASSSSPYIGR_	-0.359342	-0.0909566	0.0465609	-0.162186	2.09179	2.26313	2.16883	2.28884	NaN
aatyk2	S	1363	IPI00876438	Class I	0.800392	PSSPAASSSSPYL	NaN	NaN	0.0465609	NaN	NaN	2.26313	NaN	NaN	NaN	NaN	NaN	NaN					NaN	NaN	-0.77918	5.79e-190	246.77	NaN	NaN	NaN	NaN	NaN	NaN	NaN	NaN	NaN	A6BLY9;Q3TYD6	IPI00876438;IPI00135746	IPI00876438	_EIGHCGGEAHGPGPSS(ph)PAAS(ph)SSSPYIGR_	NaN	NaN	0.0465609	NaN	NaN	2.26313	NaN	NaN	NaN
aatyk2	S	1364	IPI00876438	Class III	0.327082	SSPAASSSSPYLG	NaN	NaN	NaN	NaN	NaN	NaN	NaN	NaN	NaN	NaN	NaN	NaN					NaN	NaN	0.65135	5.79e-190	246.77	NaN	NaN	NaN	NaN	NaN	NaN	NaN	NaN	NaN	A6BLY9;Q3TYD6	IPI00876438;IPI00135746	IPI00876438	_EIGHCGGEAHGPGPSS(ph)PAASS(ph)SSPYIGR_	NaN	NaN	NaN	NaN	NaN	NaN	NaN	NaN	NaN
aatyk2	S	1366	IPI00876438	Class I	0.927443	PAASSSSPYLGRC	-0.334334	NaN	-0.0257057	NaN	NaN	2.32106	NaN	2.77952	NaN	NaN	NaN	NaN					NaN	NaN	-0.10767	5.79e-190	246.77	NaN	NaN	NaN	NaN	NaN	NaN	NaN	NaN	NaN	A6BLY9;Q3TYD6	IPI00876438;IPI00135746	IPI00876438	_EIGHCGGEAHGPGPSS(ph)PAASSSS(ph)PYIGR_	NaN	NaN	-0.0257057	NaN	NaN	2.32106	NaN	NaN	NaN
aatyk2	S	1448	IPI00876438	Class II	0.506412	SPANIASFSLTHL	NaN	NaN	NaN	-0.0377842	-0.384491	NaN	NaN	NaN	NaN	NaN	NaN	NaN					NaN	NaN	1.0373	9.58e-05	67.505	NaN	NaN	NaN	NaN	NaN	NaN	NaN	NaN	NaN	A6BLY9;Q3TYD6	IPI00876438;IPI00135746	IPI00876438	_FSISPANIAS(ph)FSITHITDSDIEQGGS(ph)S(ph)EDGDKD_	NaN	NaN	NaN	-0.0377842	-0.384491	NaN	NaN	NaN	NaN
aatyk2	S	1457	IPI00876438	Class III	0.332157	LTHLTDSDIEQGG	NaN	NaN	NaN	NaN	NaN	NaN	NaN	NaN	NaN	NaN	NaN	NaN					NaN	NaN	1.171	9.58e-05	67.505	NaN	NaN	NaN	NaN	NaN	NaN	NaN	NaN	NaN	A6BLY9;Q3TYD6	IPI00876438;IPI00135746	IPI00876438	_FSISPANIASFSITHITDS(ph)DIEQGGS(ph)S(ph)EDGDKD_	NaN	NaN	NaN	NaN	NaN	NaN	NaN	NaN	NaN
aatyk2	S	1464	IPI00876438	Class I	0.950111	DIEQGGSSEDGDK	0.303342	NaN	0.0465609	-0.0377842	-0.384491	-0.247685	NaN	-0.235605	NaN	NaN	NaN	NaN					NaN	NaN	0.95646	9.58e-05	67.505	NaN	NaN	NaN	NaN	NaN	NaN	NaN	NaN	NaN	A6BLY9;Q3TYD6	IPI00876438;IPI00135746	IPI00876438	_FSISPANIASFSITHITDS(ph)DIEQGGS(ph)S(ph)EDGDKD_	0.303342	NaN	0.0465609	-0.0377842	-0.384491	-0.247685	NaN	-0.235605	NaN
aatyk2	S	1465	IPI00876438	Class I	0.94899	IEQGGSSEDGDKD	0.303342	NaN	0.0465609	-0.0377842	-0.384491	-0.247685	NaN	-0.235605	NaN	NaN	NaN	NaN					NaN	NaN	0.95646	9.58e-05	67.505	NaN	NaN	NaN	NaN	NaN	NaN	NaN	NaN	NaN	A6BLY9;Q3TYD6	IPI00876438;IPI00135746	IPI00876438	_FSISPANIASFSITHITDS(ph)DIEQGGS(ph)S(ph)EDGDKD_	0.303342	NaN	0.0465609	-0.0377842	-0.384491	-0.247685	NaN	-0.235605	NaN
aatyk2	S	438	IPI00876438	Class I	0.752783	TNSRDASSSAAFP	NaN	0.0501325	NaN	NaN	NaN	NaN	1.44269	NaN	-0.702538	1.5511	NaN	NaN					65.8749	NaN	0.066786	0.000635829	75.462	NaN	NaN	NaN	NaN	NaN	NaN	NaN	NaN	NaN	A6BLY9;Q3TYD6	IPI00876438;IPI00135746	IPI00876438	_DAS(ph)SSAAFPIIDHFAR_	NaN	NaN	NaN	NaN	NaN	NaN	NaN	NaN	NaN
aatyk2	S	439	IPI00876438	Class III	0.468306	NSRDASSSAAFPI	NaN	NaN	NaN	NaN	NaN	NaN	NaN	NaN	NaN	NaN	NaN	NaN					NaN	NaN	-0.10828	0.000635829	75.462	NaN	NaN	NaN	NaN	NaN	NaN	NaN	NaN	NaN	A6BLY9;Q3TYD6	IPI00876438;IPI00135746	IPI00876438	_DASS(ph)SAAFPIIDHFAR_	NaN	NaN	NaN	NaN	NaN	NaN	NaN	NaN	NaN
aatyk2	S	440	IPI00876438	Class III	0.468306	SRDASSSAAFPIL	NaN	NaN	NaN	NaN	NaN	NaN	NaN	NaN	NaN	NaN	NaN	NaN					NaN	NaN	-0.10828	0.000635829	75.462	NaN	NaN	NaN	NaN	NaN	NaN	NaN	NaN	NaN	A6BLY9;Q3TYD6	IPI00876438;IPI00135746	IPI00876438	_DASS(ph)SAAFPIIDHFAR_	NaN	NaN	NaN	NaN	NaN	NaN	NaN	NaN	NaN
aatyk2	T	610	IPI00876438	Class II	0.525823	TEDSRATSIPGSP	0.495593	NaN	0.0836559	NaN	NaN	2.18534	NaN	1.87055	2.08617	-0.655833	1.02056	0.855264					36.5291	-80.909	0.37753	2.59e-05	81.51	NaN	NaN	NaN	NaN	NaN	NaN	NaN	NaN	NaN	A6BLY9;Q3TYD6	IPI00876438;IPI00135746	IPI00876438	_AT(ph)SIPGS(ph)PFNIFSDIDK_	0.495593	NaN	0.0836559	NaN	NaN	2.18534	NaN	1.87055	NaN
aatyk2	S	781	IPI00876438	Class I	0.892084	AGVRRHSGTSPQA	-0.248091	0.00963382	0.0878701	NaN	0.205954	0.505352	0.615281	0.703272	0.169412	-0.289926	NaN	NaN					18.2056	NaN	-0.55383	9.89e-57	268.65	NaN	NaN	NaN	NaN	NaN	NaN	NaN	NaN	NaN	A6BLY9;Q3TYD6	IPI00876438;IPI00135746	IPI00876438	_RHS(ph)GT(ph)SPQASPAIITEEGSPTAPTDPIIKPEETK_	NaN	0.00963382	NaN	NaN	0.0560563	0.0644	0.0433445	-0.386812	NaN
aatyk2	T	783	IPI00876438	Class II	0.703464	VRRHSGTSPQASP	-0.248091	NaN	0.0878701	NaN	0.355851	0.946304	0.981614	1.33991	NaN	NaN	NaN	NaN					NaN	NaN	0.64648	9.89e-57	268.65	NaN	NaN	NaN	NaN	NaN	NaN	NaN	NaN	NaN	A6BLY9;Q3TYD6	IPI00876438;IPI00135746	IPI00876438	_RHSGT(ph)S(ph)PQAS(ph)PAIITEEGSPTAPTDPIIKPEETK_	NaN	NaN	NaN	NaN	NaN	NaN	0.776011	0.886456	NaN
aatyk2	S	784	IPI00876438	Class II	0.703464	RRHSGTSPQASPA	-0.248091	NaN	0.0878701	NaN	0.355851	1.06232	1.18722	1.79336	NaN	NaN	NaN	NaN					NaN	NaN	0.64648	9.89e-57	268.65	NaN	NaN	NaN	NaN	NaN	NaN	NaN	NaN	NaN	A6BLY9;Q3TYD6	IPI00876438;IPI00135746	IPI00876438	_RHSGT(ph)S(ph)PQAS(ph)PAIITEEGSPTAPTDPIIKPEETK_	NaN	NaN	NaN	NaN	NaN	1.17834	NaN	NaN	NaN
aatyk2	S	788	IPI00876438	Class I	1	GTSPQASPALLTE	-2.07175	NaN	0.0878701	-0.46178	-0.110897	1.21881	-0.0935604	0.226165	NaN	NaN	NaN	NaN					NaN	NaN	0.64648	9.89e-57	268.65	NaN	NaN	NaN	NaN	NaN	NaN	NaN	NaN	NaN	A6BLY9;Q3TYD6	IPI00876438;IPI00135746	IPI00876438	_RHSGT(ph)S(ph)PQAS(ph)PAIITEEGSPTAPTDPIIKPEETK_	0.0241778	NaN	NaN	NaN	NaN	1.17834	NaN	0.252076	NaN
Abc2	S	1322	IPI00112616	Class I	0.935027	EVFLKVSEEDQSL	-0.508734	NaN	NaN	NaN	NaN	NaN	NaN	-0.338338	NaN	NaN	NaN	NaN					NaN	NaN	0.0048316	4.78e-237	289.1	NaN	NaN	NaN	NaN	NaN	NaN	NaN	NaN	NaN	P41234;Q3TMR1;Q3TZM0;Q6ZPZ4;A2AJ26	IPI00112616;IPI00875653	IPI00112616	_VS(ph)EEDQSIENS(ph)EADVK_	NaN	NaN	NaN	NaN	NaN	NaN	NaN	NaN	-0.508734
Abc2	S	1327	IPI00112616	Class I	1	VSEEDQSLENSEA	-0.0711163	-0.200174	-0.0364667	0.103374	0.0630473	0.136047	0.0577483	0.0656964	-0.0127519	0.145658	-0.117961	0.179375					9.60329	11.6914	0.24059	4.78e-237	289.1	4.34142	-4.01607	NaN	3.80711	-4.55037	NaN	8.35748	4.01607	NaN	P41234;Q3TMR1;Q3TZM0;Q6ZPZ4;A2AJ26	IPI00112616;IPI00875653	IPI00112616	_VSEEDQS(ph)IENS(ph)EADVK_	NaN	0.135009	0.0846086	0.709908	0.067859	0.136047	0.0577483	0.0656964	-0.383829
Abc2	S	1331	IPI00112616	Class I	1	DQSLENSEADVKE	-0.0738198	-0.535357	-0.0364667	0.103374	0.0630473	0.136047	0.0577483	0.0656964	-0.0127519	0.145658	-0.117961	0.179375					9.60329	11.6914	0.17935	4.78e-237	289.1	4.12306	1.48791	NaN	2.63515	-1.48791	NaN	1.71053	-2.41253	NaN	P41234;Q3TMR1;Q3TZM0;Q6ZPZ4;A2AJ26	IPI00112616;IPI00875653	IPI00112616	_VSEEDQS(ph)IENS(ph)EADVK_	NaN	0.135009	0.0846086	0.709908	0.067859	0.136047	0.0577483	0.0656964	-0.389236
Abca1	S	1137	IPI00889843	Class II	0.527224	VKKDVESSLSSCR	NaN	NaN	0.849679	NaN	NaN	1.72833	NaN	NaN	NaN	NaN	NaN	NaN					NaN	NaN	0.22177	6.05e-12	238.43	NaN	NaN	NaN	NaN	NaN	NaN	NaN	NaN	NaN	B1AWZ8;Q8BPY1;P41233	IPI00889843;IPI00112614	IPI00889843	_DVES(ph)SISSCRNSSSTVSCIK_	NaN	NaN	0.849679	NaN	NaN	1.72833	NaN	NaN	NaN
Abca1	S	1138	IPI00889843	Class I	0.986083	KKDVESSLSSCRN	NaN	-0.104635	NaN	NaN	0.663545	-0.221073	0.0816386	-0.21873	NaN	NaN	NaN	NaN					NaN	NaN	0.59621	6.05e-12	238.43	NaN	NaN	NaN	NaN	NaN	NaN	NaN	NaN	NaN	B1AWZ8;Q8BPY1;P41233	IPI00889843;IPI00112614	IPI00889843	_DVESS(ph)ISS(ph)CRNSSSTVSCIK_	NaN	NaN	NaN	NaN	1.06031	NaN	-0.0550576	-0.315914	NaN
Abca1	S	1140	IPI00889843	Class III	0.46912	DVESSLSSCRNSS	NaN	NaN	NaN	NaN	NaN	NaN	NaN	NaN	NaN	NaN	NaN	NaN					NaN	NaN	2.7112	6.05e-12	238.43	NaN	NaN	NaN	NaN	NaN	NaN	NaN	NaN	NaN	B1AWZ8;Q8BPY1;P41233	IPI00889843;IPI00112614	IPI00889843	_DVESSIS(ph)S(ph)CRNSSST(ph)VSCIK_	NaN	NaN	NaN	NaN	NaN	NaN	NaN	NaN	NaN
Abca1	S	1141	IPI00889843	Class I	0.957244	VESSLSSCRNSSS	0.17611	0.510435	0.40099	NaN	1.06031	1.13873	2.30465	1.79376	NaN	NaN	0.97761	-0.758767					NaN	40.8999	-0.74987	6.05e-12	238.43	NaN	NaN	NaN	NaN	NaN	NaN	NaN	NaN	NaN	B1AWZ8;Q8BPY1;P41233	IPI00889843;IPI00112614	IPI00889843	_DVESSISS(ph)CRNS(ph)SSTVSCIK_	0.0316775	-0.129213	0.463413	NaN	1.06031	1.13873	1.35912	NaN	NaN
Abca1	S	1145	IPI00889843	Class I	0.992865	LSSCRNSSSTVSC	0.585917	1.47644	1.82327	2.33951	4.09377	2.191	2.02298	1.8523	2.17677	-1.87051	2.18225	-1.31317	B				72.6523	59.7563	3.3891	6.05e-12	238.43	46.645	11.2791	64	35.3659	-11.2791	79	8.92714	-37.7179	NaN	B1AWZ8;Q8BPY1;P41233	IPI00889843;IPI00112614	IPI00889843	_NS(ph)SSTVSCIK_	1.43589	1.81959	1.54612	2.33951	2.20516	1.70073	2.02298	1.8523	NaN
Abca1	S	1146	IPI00889843	Class II	0.620631	SSCRNSSSTVSCL	NaN	-0.326883	NaN	NaN	NaN	NaN	1.4852	NaN	NaN	NaN	NaN	NaN					NaN	NaN	0.28825	6.05e-12	238.43	NaN	NaN	NaN	NaN	NaN	NaN	NaN	NaN	NaN	B1AWZ8;Q8BPY1;P41233	IPI00889843;IPI00112614	IPI00889843	_DVESSISSCRNSS(ph)S(ph)TVSCIK_	NaN	NaN	NaN	NaN	NaN	NaN	NaN	NaN	NaN
Abca1	S	1147	IPI00889843	Class II	0.647517	SCRNSSSTVSCLK	NaN	-0.326883	NaN	NaN	NaN	NaN	1.4852	NaN	NaN	NaN	NaN	NaN					NaN	NaN	0.28825	6.05e-12	238.43	NaN	NaN	NaN	NaN	NaN	NaN	NaN	NaN	NaN	B1AWZ8;Q8BPY1;P41233	IPI00889843;IPI00112614	IPI00889843	_DVESSISSCRNSS(ph)S(ph)TVSCIK_	NaN	NaN	NaN	NaN	NaN	NaN	NaN	NaN	NaN
Abca1	T	1148	IPI00889843	Class II	0.675933	CRNSSSTVSCLKK	-0.340879	-0.326652	NaN	NaN	NaN	0.405568	0.74596	0.887168	NaN	NaN	NaN	NaN					NaN	NaN	2.7112	6.05e-12	238.43	NaN	NaN	NaN	NaN	NaN	NaN	NaN	NaN	NaN	B1AWZ8;Q8BPY1;P41233	IPI00889843;IPI00112614	IPI00889843	_DVESSIS(ph)S(ph)CRNSSST(ph)VSCIK_	NaN	NaN	NaN	NaN	NaN	0.405568	NaN	0.968828	NaN
Abca1	S	1150	IPI00889843	Class III	0.261985	NSSSTVSCLKKED	NaN	NaN	NaN	NaN	NaN	NaN	NaN	NaN	NaN	NaN	NaN	NaN					NaN	NaN	0.062819	6.05e-12	238.43	NaN	NaN	NaN	NaN	NaN	NaN	NaN	NaN	NaN	B1AWZ8;Q8BPY1;P41233	IPI00889843;IPI00112614	IPI00889843	_DVESSISS(ph)CRNSSSTVS(ph)CIK_	NaN	NaN	NaN	NaN	NaN	NaN	NaN	NaN	NaN
Abca1	T	1261	IPI00889843	Class III	0.333129	SGVDAETSDGTLP	NaN	NaN	NaN	NaN	NaN	NaN	NaN	NaN	NaN	NaN	NaN	NaN					NaN	NaN	-2.3298	0.00120317	55.763	NaN	NaN	NaN	NaN	NaN	NaN	NaN	NaN	NaN	B1AWZ8;Q8BPY1;P41233	IPI00889843;IPI00112614	IPI00889843	_VAEESGVDAET(ph)SDGTIPARR_	NaN	NaN	NaN	NaN	NaN	NaN	NaN	NaN	NaN
Abca1	S	1262	IPI00889843	Class III	0.333129	GVDAETSDGTLPA	NaN	NaN	NaN	NaN	NaN	NaN	NaN	NaN	NaN	NaN	NaN	NaN					NaN	NaN	-2.3298	0.00120317	55.763	NaN	NaN	NaN	NaN	NaN	NaN	NaN	NaN	NaN	B1AWZ8;Q8BPY1;P41233	IPI00889843;IPI00112614	IPI00889843	_VAEESGVDAET(ph)SDGTIPARR_	NaN	NaN	NaN	NaN	NaN	NaN	NaN	NaN	NaN
Abca1	T	1265	IPI00889843	Class III	0.333129	AETSDGTLPARRN	NaN	NaN	NaN	NaN	NaN	NaN	NaN	NaN	NaN	NaN	NaN	NaN					NaN	NaN	-2.3298	0.00120317	55.763	NaN	NaN	NaN	NaN	NaN	NaN	NaN	NaN	NaN	B1AWZ8;Q8BPY1;P41233	IPI00889843;IPI00112614	IPI00889843	_VAEESGVDAET(ph)SDGTIPARR_	NaN	NaN	NaN	NaN	NaN	NaN	NaN	NaN	NaN
Abca1	S	1296	IPI00889843	Class I	0.99999	AVDPNDSDIDPES	0.118346	0.169668	0.0599625	0.192663	-0.0282854	-0.051302	0.105021	0.0945469	0.35242	0.0694904	NaN	NaN	I				-4.9346	NaN	-0.65132	2.97e-10	177.3	3.39321	-1.20499	NaN	2.29754	-2.30066	NaN	4.5982	1.20499	NaN	B1AWZ8;Q8BPY1;P41233	IPI00889843;IPI00112614	IPI00889843	_QSCIHPFTEDDAVDPNDS(ph)DIDPESR_	0.0147838	0.169668	NaN	0.376179	-0.0282854	-0.0822933	-0.0301242	-0.108357	0.118346
Abca7	S	2132	IPI00125970	Class I	0.834133	QGEEEESSRQEAE	NaN	NaN	NaN	0.843662	0.329101	NaN	NaN	NaN	-0.285427	0.360705	NaN	NaN					23.5728	NaN	1.3317	3.59e-06	213.16	NaN	NaN	NaN	NaN	NaN	NaN	NaN	NaN	NaN	Q91V24;B2RWU5;B7ZNA4;Q8R1I3	IPI00125970	IPI00125970	_DQGEEEES(ph)SRQEAEEEEVSKPGR_	NaN	NaN	NaN	NaN	NaN	NaN	NaN	NaN	NaN
Abca7	S	2133	IPI00125970	Class III	0.5	GEEEESSRQEAEE	NaN	NaN	NaN	NaN	NaN	NaN	NaN	NaN	-0.285427	0.360705	NaN	NaN					23.5728	NaN	0.022753	3.59e-06	213.16	NaN	NaN	NaN	NaN	NaN	NaN	NaN	NaN	NaN	Q91V24;B2RWU5;B7ZNA4;Q8R1I3	IPI00125970	IPI00125970	_DQGEEEES(ph)SRQEAEEEEVSKPGR_	NaN	NaN	NaN	NaN	NaN	NaN	NaN	NaN	NaN
Abca8	S	825	IPI00170145	Class II	0.710082	EMEQTLSSLRETE	NaN	NaN	NaN	NaN	NaN	-0.269392	NaN	NaN	NaN	NaN	NaN	NaN					NaN	NaN	1.6422	0.00967292	33.676	NaN	NaN	NaN	NaN	NaN	NaN	NaN	NaN	NaN	Q8K440-1;Q8K440;A2AM56;Q8K440-2	IPI00170145;IPI00788403	IPI00170145	_IMEMEQTIS(ph)S(ph)IRET(ph)EK_	NaN	NaN	NaN	NaN	NaN	NaN	NaN	NaN	NaN
Abca8	S	826	IPI00170145	Class II	0.710082	MEQTLSSLRETEK	NaN	NaN	NaN	NaN	NaN	-0.269392	NaN	NaN	NaN	NaN	NaN	NaN					NaN	NaN	1.6422	0.00967292	33.676	NaN	NaN	NaN	NaN	NaN	NaN	NaN	NaN	NaN	Q8K440-1;Q8K440;A2AM56;Q8K440-2	IPI00170145;IPI00788403	IPI00170145	_IMEMEQTIS(ph)S(ph)IRET(ph)EK_	NaN	NaN	NaN	NaN	NaN	NaN	NaN	NaN	NaN
Abcb7	S	743	IPI00761646	Class I	1	QEEIVNSVKGCGN	0.522759	0.566766	0.539333	0.690819	0.123203	-0.286172	-0.38648	-1.13093	NaN	NaN	NaN	NaN	M				NaN	NaN	-0.31493	2.53e-30	176.51	18.7893	8.18083	NaN	5.05236	-13.7369	NaN	10.6084	-8.18083	NaN	A2AC46;Q61102	IPI00761646;IPI00816848;IPI00672663	IPI00761646	_KIQEEIVNS(ph)VK_	0.522759	0.566766	0.539333	0.690819	0.123203	-0.286172	-0.38648	-1.13093	NaN
Abcc1	S	878	IPI00129915	Class I	1	AEQDLASEDDSVS	-0.0779087	-0.112022	0.176067	0.00820001	-0.044464	-0.0325244	-0.266037	-0.378179	-4.69594	4.67764	0.473946	-0.449275	M				99.691	23.2494	0.63303	4.21e-60	294	6.69349	-25.0889	NaN	5.45857	-26.3239	NaN	31.7824	25.0889	93	O35379;A5D6P3;Q8BRD0;Q8C7V6	IPI00129915	IPI00129915	_TYANAEQDIAS(ph)EDDS(ph)VSGSGK_	-0.0779087	-0.112022	-0.0155492	0.00820001	-0.044464	-0.0325244	-0.121678	-0.378179	0.168501
Abcc1	S	1142	IPI00129915	Class I	0.999984	QLKRLESVSRSPV	NaN	NaN	NaN	NaN	NaN	NaN	NaN	NaN	NaN	NaN	0.267356	-0.924278					NaN	47.3056	-0.32846	0.00282204	94.407	NaN	NaN	NaN	NaN	NaN	NaN	NaN	NaN	NaN	O35379;A5D6P3;Q8BRD0;Q8C7V6	IPI00129915	IPI00129915	_RIES(ph)VSR_	NaN	NaN	NaN	NaN	NaN	NaN	NaN	NaN	NaN
Abcc1	S	284	IPI00129915	Class II	0.728293	APPKDPSKPKGSS	0.202261	-0.624132	-0.422366	-0.107088	0.174036	0.277449	0.346225	0.315358	NaN	NaN	0.316377	-0.624236	D				NaN	35.1237	-1.0137	7.33e-47	283.26	4.98324	-5.32276	NaN	10.306	5.32276	NaN	3.2495	-7.0565	NaN	O35379;A5D6P3;Q8BRD0;Q8C7V6;Q3UDM1	IPI00129915;IPI00880388	IPI00129915	_DPS(ph)KPKGS(ph)SQIDVNEEVEAIIVK_	NaN	NaN	NaN	NaN	NaN	NaN	NaN	NaN	NaN
Abcc1	S	289	IPI00129915	Class I	1	PSKPKGSSQLDVN	-0.568944	-0.331191	-0.498199	0.125254	0.0233405	-0.0240368	-0.330099	-0.0382952	0.09815	-0.229495	-0.0142956	-0.122987					14.7066	-8.89874	0.10829	7.33e-47	283.26	2.33613	-2.44323	NaN	4.77935	0.763109	NaN	4.01624	-0.763109	NaN	O35379;A5D6P3;Q8BRD0;Q8C7V6;Q3UDM1	IPI00129915;IPI00880388	IPI00129915	_PKGS(ph)S(ph)QIDVNEEVEAIIVK_	-0.568944	-0.331191	-0.498199	-0.281667	0.0233405	-0.322159	-0.482642	-0.460586	0.106174
Abcc1	S	290	IPI00129915	Class I	1	SKPKGSSQLDVNE	0.138172	-0.147453	0.141289	0.125254	-0.128953	-0.0294172	-0.0189189	-0.368378	-0.0289108	-0.0700673	0.1125	-0.388103	N				-4.97656	23.5866	0.10829	7.33e-47	283.26	7.15782	3.98341	NaN	3.17441	-3.98341	NaN	2.73676	-4.42105	NaN	O35379;A5D6P3;Q8BRD0;Q8C7V6;Q3UDM1	IPI00129915;IPI00880388	IPI00129915	_PKGS(ph)S(ph)QIDVNEEVEAIIVK_	-0.385017	-0.314679	-0.278864	-0.528365	-0.161306	-0.353887	-0.414136	-0.51005	0.138172
Abcc1	S	884	IPI00129915	Class I	0.849104	SEDDSVSGSGKES	-0.351829	NaN	NaN	-0.302155	0.466778	NaN	-0.236585	-0.465713	NaN	NaN	NaN	NaN					NaN	NaN	1.0206	4.21e-60	294	NaN	NaN	NaN	NaN	NaN	NaN	NaN	NaN	NaN	O35379;A5D6P3;Q8BRD0;Q8C7V6	IPI00129915	IPI00129915	_TYANAEQDIASEDDSVS(ph)GSGK_	-0.351829	NaN	NaN	-0.302155	0.466778	NaN	-0.236585	-0.465713	NaN
Abcc1	S	886	IPI00129915	Class II	0.651458	DDSVSGSGKESKP	NaN	NaN	-0.278199	NaN	NaN	-0.284395	NaN	NaN	NaN	NaN	NaN	NaN					NaN	NaN	2.786	4.21e-60	294	NaN	NaN	NaN	NaN	NaN	NaN	NaN	NaN	NaN	O35379;A5D6P3;Q8BRD0;Q8C7V6	IPI00129915	IPI00129915	_TYANAEQDIASEDDSVSGS(ph)GK_	NaN	NaN	-0.278199	NaN	NaN	-0.284395	NaN	NaN	NaN
Abcc1	S	912	IPI00129915	Class III	0.450844	HLQRHLSNSSSHS	NaN	NaN	NaN	NaN	NaN	NaN	NaN	NaN	NaN	NaN	NaN	NaN					NaN	NaN	-0.18087	1.11e-173	252.84	NaN	NaN	NaN	NaN	NaN	NaN	NaN	NaN	NaN	O35379;A5D6P3;Q8BRD0;Q8C7V6	IPI00129915	IPI00129915	_HIS(ph)NS(ph)SSHSGDTSQQHSSIAEIQK_	NaN	NaN	NaN	NaN	NaN	NaN	NaN	NaN	NaN
Abcc1	S	914	IPI00129915	Class II	0.610056	QRHLSNSSSHSGD	NaN	-0.0173732	-0.0375916	NaN	NaN	-0.221196	0.738863	NaN	NaN	NaN	NaN	NaN					NaN	NaN	0.14355	1.11e-173	252.84	NaN	NaN	NaN	NaN	NaN	NaN	NaN	NaN	NaN	O35379;A5D6P3;Q8BRD0;Q8C7V6	IPI00129915	IPI00129915	_HISNS(ph)SSHS(ph)GDT(ph)S(ph)QQHS(ph)S(ph)IAEIQK_	NaN	-0.0173732	-0.0375916	NaN	NaN	-0.221196	-0.191689	NaN	NaN
Abcc1	S	915	IPI00129915	Class I	0.787458	RHLSNSSSHSGDT	-0.158445	-0.152292	0.016211	-0.343568	-0.0546395	-0.291604	0.655691	-0.107555	0.335369	-1.92737	NaN	NaN					73.7093	NaN	-0.19883	1.11e-173	252.84	1.9604	-7.98271	NaN	9.9431	3.06443	NaN	6.87867	-3.06443	NaN	O35379;A5D6P3;Q8BRD0;Q8C7V6	IPI00129915	IPI00129915	_HISNSS(ph)S(ph)HSGDTSQQHSSIAEIQK_	-0.158445	-0.152292	0.016211	-0.343568	-0.0546395	-0.291604	0.363754	-0.107555	0.27385
Abcc1	S	916	IPI00129915	Class I	0.91418	HLSNSSSHSGDTS	-0.18917	-0.0478752	-0.0375916	NaN	NaN	-0.567934	0.670704	-0.107555	NaN	NaN	NaN	NaN					NaN	NaN	-0.074763	1.11e-173	252.84	NaN	NaN	NaN	NaN	NaN	NaN	NaN	NaN	NaN	O35379;A5D6P3;Q8BRD0;Q8C7V6	IPI00129915	IPI00129915	_HISNS(ph)SS(ph)HSGDTSQQHSSIAEIQK_	-0.292864	-0.0478752	-0.0375916	NaN	NaN	-0.567934	0.419334	-0.107555	0.27385
Abcc1	T	921	IPI00129915	Class I	0.807884	SSHSGDTSQQHSS	NaN	NaN	-0.0375916	NaN	NaN	-0.221196	NaN	NaN	NaN	NaN	NaN	NaN					NaN	NaN	0.14355	1.11e-173	252.84	NaN	NaN	NaN	NaN	NaN	NaN	NaN	NaN	NaN	O35379;A5D6P3;Q8BRD0;Q8C7V6	IPI00129915	IPI00129915	_HISNS(ph)SSHS(ph)GDT(ph)S(ph)QQHS(ph)S(ph)IAEIQK_	NaN	NaN	-0.0375916	NaN	NaN	-0.221196	NaN	NaN	NaN
Abcc1	S	922	IPI00129915	Class I	0.812013	SHSGDTSQQHSSI	NaN	NaN	-0.0375916	NaN	NaN	-0.221196	NaN	NaN	NaN	NaN	NaN	NaN					NaN	NaN	0.14355	1.11e-173	252.84	NaN	NaN	NaN	NaN	NaN	NaN	NaN	NaN	NaN	O35379;A5D6P3;Q8BRD0;Q8C7V6	IPI00129915	IPI00129915	_HISNS(ph)SSHS(ph)GDT(ph)S(ph)QQHS(ph)S(ph)IAEIQK_	NaN	NaN	-0.0375916	NaN	NaN	-0.221196	NaN	NaN	NaN
Abcc1	S	927	IPI00129915	Class I	0.99994	TSQQHSSIAELQK	0.104176	0.0683269	-0.0285639	0.065422	-0.439056	-0.734858	-1.09849	-1.63515	-0.268	-0.360202	NaN	NaN	M				-28.3606	NaN	0.22242	1.11e-173	252.84	31.1952	20.1411	75	8.74296	-22.4522	NaN	11.0541	-20.1411	NaN	O35379;A5D6P3;Q8BRD0;Q8C7V6	IPI00129915	IPI00129915	_HISNSSSHSGDTSQQHS(ph)S(ph)IAEIQK_	-0.693621	-0.27514	0.0675011	-0.259824	-0.66175	-0.787682	-1.32533	-1.66871	0.104176
Abcc1	S	926	IPI00129915	Class I	0.999517	DTSQQHSSIAELQ	-0.14081	-0.285319	0.0675011	-0.293231	-0.283353	-0.941708	-0.689032	-0.985502	-0.120285	-0.292273	NaN	NaN	L				-21.7588	NaN	0.22242	1.11e-173	252.84	6.01276	-3.77722	NaN	5.07773	-4.71224	NaN	9.78998	3.77722	NaN	O35379;A5D6P3;Q8BRD0;Q8C7V6	IPI00129915	IPI00129915	_HISNSSSHSGDTSQQHS(ph)S(ph)IAEIQK_	-0.628497	-0.342378	0.0675011	-0.386959	-0.614286	-0.941708	-1.22645	-1.87928	0.104176
Abcc1	S	918	IPI00129915	Class I	0.99836	SNSSSHSGDTSQQ	-0.106424	-0.176635	0.016211	-0.34729	-0.0963197	-0.191161	0.0843114	0.507775	-0.0972955	0.016235	0.788101	-0.768755	F				1.68051	41.3076	-0.4682	1.11e-173	252.84	3.30723	-2.72489	NaN	6.03212	2.72489	NaN	1.42773	-4.60439	NaN	O35379;A5D6P3;Q8BRD0;Q8C7V6	IPI00129915	IPI00129915	_HISNSS(ph)SHS(ph)GDTSQQHSSIAEIQK_	-0.0687103	-0.152292	0.016211	-0.28488	-0.124725	-0.291604	-0.0493524	0.0160684	NaN
Abcc1	S	882	IPI00129915	Class I	0.987126	LASEDDSVSGSGK	-0.0779087	-0.104046	0.176067	0.00820001	-0.0803853	-0.173383	-0.294312	-0.378179	-0.167388	-0.132154	-0.27588	0.269724	M				-8.99209	18.5275	-0.14131	4.21e-60	294	10.143	4.5514	NaN	5.5916	-4.5514	NaN	5.57993	-4.56307	NaN	O35379;A5D6P3;Q8BRD0;Q8C7V6	IPI00129915	IPI00129915	_TYANAEQDIAS(ph)EDDS(ph)VSGSGK_	-0.0779087	-0.104046	-0.164173	0.00820001	-0.0803853	-0.173383	-0.774333	-0.378179	0.168501
Abcc10	S	1521	IPI00798516	Class I	0.984873	SQQGAHSGPSGC_	NaN	NaN	NaN	NaN	NaN	NaN	NaN	NaN	NaN	NaN	NaN	NaN					NaN	NaN	-1.3434	9.74e-35	139.79	NaN	NaN	NaN	NaN	NaN	NaN	NaN	NaN	NaN	Q8R4P9-3;Q8R4P9;Q8R4P9-1;B9EKB9;Q6KAU9;Q8R4P9-2	IPI00798516;IPI00230661;IPI00172274	IPI00798516	_NQPHSIFQQIIQSSQQGAHS(ph)GPSGC_	NaN	NaN	NaN	NaN	NaN	NaN	NaN	NaN	NaN
Abcc4	T	648	IPI00944053	Class II	0.581772	TAPGTPTLRKRTF	NaN	NaN	NaN	NaN	NaN	NaN	-1.16311	-1.10349	-1.0574	0.00044385	NaN	NaN					3.28412	NaN	0.39184	2.42e-20	247.91	NaN	NaN	NaN	NaN	NaN	NaN	NaN	NaN	NaN	B9EKC2;Q3TZN9;B7ZWC5	IPI00944053;IPI00111686;IPI00923039	IPI00944053	_KENEEAEPST(ph)APGTPT(ph)IRK_	NaN	NaN	NaN	NaN	NaN	NaN	-1.16311	-1.45038	NaN
Abcc4	S	404	IPI00944053	Class I	1	RKAHVPSDGKAIV	NaN	NaN	1.02233	NaN	NaN	0.393032	0.0985408	NaN	-0.427848	-0.0239131	-0.288294	-0.504163					-1.67134	-41.8301	-0.79728	0.00160847	81.296	NaN	NaN	NaN	NaN	NaN	NaN	NaN	NaN	NaN	B9EKC2;Q3TZN9;B7ZWC5	IPI00944053;IPI00111686;IPI00923039	IPI00944053	_AHVPS(ph)DGK_	NaN	NaN	1.02233	NaN	NaN	0.393032	0.0985408	NaN	NaN
Abcc4	S	641	IPI00944053	Class II	0.589028	NEEAEPSTAPGTP	-0.109888	0.0703893	0.154026	NaN	NaN	-0.428397	-1.31185	-1.62237	-1.20168	0.565106	-1.35838	1.43089					36.8983	63.5603	-0.92798	2.42e-20	247.91	NaN	NaN	NaN	NaN	NaN	NaN	NaN	NaN	NaN	B9EKC2;Q3TZN9;B7ZWC5	IPI00944053;IPI00111686;IPI00923039	IPI00944053	_KENEEAEPS(ph)TAPGT(ph)PTIR_	-0.109888	0.0703893	NaN	NaN	NaN	-0.630778	-1.31185	-1.62237	NaN
Abcc4	T	642	IPI00944053	Class I	0.994785	EEAEPSTAPGTPT	0.108205	0.0510042	0.0839282	-0.104985	-0.179631	-0.688762	-0.739071	-1.04628	-1.25884	0.333861	-1.34537	1.02028	M				20.6589	50.9068	-0.12825	2.42e-20	247.91	26.5395	12.7756	95	13.7639	-12.7756	NaN	11.8542	-14.6854	NaN	B9EKC2;Q3TZN9;B7ZWC5	IPI00944053;IPI00111686;IPI00923039	IPI00944053	_KENEEAEPST(ph)APGT(ph)PTIRK_	0.281431	0.328147	0.0839282	-0.148369	-0.228726	-0.544485	-0.742007	-1.04628	-0.0650216
Abcc4	T	646	IPI00944053	Class I	0.999568	PSTAPGTPTLRKR	-0.143325	-0.168188	0.254231	0.309875	0.537008	0.853062	0.391075	0.205042	-0.0269545	-0.237008	-0.111243	0.225353	J				-17.8546	14.7841	0.8438	2.42e-20	247.91	4.44671	-27.6639	NaN	32.1106	27.6568	73	4.45385	-27.6568	NaN	B9EKC2;Q3TZN9;B7ZWC5	IPI00944053;IPI00111686;IPI00923039	IPI00944053	_KENEEAEPS(ph)TAPGT(ph)PTIRK_	-0.143325	-0.168188	0.412511	0.309875	0.518827	0.52658	0.391075	0.205042	-0.731966
Abcc4	T	653	IPI00944053	Class II	0.711311	PTLRKRTFSEASI	NaN	NaN	NaN	NaN	NaN	NaN	1.36138	1.03204	NaN	NaN	NaN	NaN					NaN	NaN	0.37795	2.65e-05	216.61	NaN	NaN	NaN	NaN	NaN	NaN	NaN	NaN	NaN	B9EKC2;Q3TZN9;B7ZWC5	IPI00944053;IPI00111686;IPI00923039	IPI00944053	_RT(ph)FSEAS(ph)IWSQQSSRPSIK_	NaN	NaN	NaN	NaN	NaN	NaN	NaN	NaN	NaN
Abcc4	S	655	IPI00944053	Class I	0.934892	LRKRTFSEASIWS	NaN	NaN	2.52047	NaN	1.99614	1.5312	2.18377	1.03204	NaN	NaN	NaN	NaN					NaN	NaN	0.033081	2.65e-05	216.61	NaN	NaN	NaN	NaN	NaN	NaN	NaN	NaN	NaN	B9EKC2;Q3TZN9;B7ZWC5	IPI00944053;IPI00111686;IPI00923039	IPI00944053	_RTFS(ph)EASIWSQQSSRPS(ph)IK_	NaN	NaN	NaN	NaN	NaN	NaN	NaN	NaN	NaN
Abcc4	S	658	IPI00944053	Class I	0.999996	RTFSEASIWSQQS	NaN	2.68661	2.52047	1.44514	2.56952	1.5312	1.40251	1.03204	NaN	NaN	NaN	NaN					NaN	NaN	0.17941	2.65e-05	216.61	NaN	NaN	NaN	NaN	NaN	NaN	NaN	NaN	NaN	B9EKC2;Q3TZN9;B7ZWC5	IPI00944053;IPI00111686;IPI00923039	IPI00944053	_RTFS(ph)EAS(ph)IWSQQSSRPSIK_	NaN	NaN	NaN	NaN	NaN	NaN	NaN	NaN	NaN
Abcc4	S	664	IPI00944053	Class I	0.997249	SIWSQQSSRPSLK	NaN	0.412619	NaN	NaN	2.80672	1.45774	1.13815	1.21106	NaN	NaN	NaN	NaN					NaN	NaN	-0.40701	2.65e-05	216.61	NaN	NaN	NaN	NaN	NaN	NaN	NaN	NaN	NaN	B9EKC2;Q3TZN9;B7ZWC5	IPI00944053;IPI00111686;IPI00923039	IPI00944053	_RTFSEASIWSQQS(ph)S(ph)RPS(ph)IK_	NaN	NaN	NaN	NaN	NaN	0.791231	NaN	NaN	NaN
Abcc4	S	665	IPI00944053	Class I	0.999615	IWSQQSSRPSLKD	0.160404	0.412619	1.07875	NaN	1.40522	0.993043	0.59968	0.727067	NaN	NaN	NaN	NaN					NaN	NaN	-0.40701	2.65e-05	216.61	NaN	NaN	NaN	NaN	NaN	NaN	NaN	NaN	NaN	B9EKC2;Q3TZN9;B7ZWC5	IPI00944053;IPI00111686;IPI00923039	IPI00944053	_RTFSEASIWSQQS(ph)S(ph)RPS(ph)IK_	NaN	NaN	NaN	NaN	NaN	0.791231	NaN	NaN	NaN
Abcc4	S	668	IPI00944053	Class I	1	QQSSRPSLKDGAP	-0.272816	1.72496	0.504069	-0.603521	0.589265	0.805372	0.550191	-1.12895	NaN	NaN	-0.785751	0.480711					NaN	28.3376	-0.40701	2.65e-05	216.61	2.90487	-40.5111	NaN	3.53576	-39.8802	NaN	43.416	39.8802	56	B9EKC2;Q3TZN9;B7ZWC5	IPI00944053;IPI00111686;IPI00923039	IPI00944053	_RTFSEASIWSQQS(ph)S(ph)RPS(ph)IK_	NaN	NaN	0.644687	-0.501872	-0.238665	0.415888	-0.427498	-1.12895	-0.641084
Abcc5	S	505	IPI00608032	Class I	0.999544	WDSSHSSIQNSPK	0.0813669	0.114367	0.18409	0.242084	-0.0243199	-0.025738	0.0251564	-0.0569999	-0.227123	0.317632	0.19711	-0.238468	I				19.8417	15.2355	-0.026326	2.66e-222	362.47	5.43729	1.12505	NaN	4.31224	-1.12505	NaN	2.04729	-3.38999	NaN	Q5CZY2;Q9R1X5	IPI00608032;IPI00129205	IPI00608032	_NATIAWDSSHSS(ph)IQNS(ph)PK_	0.32987	0.164143	0.309526	0.242084	-0.148738	-0.025738	-0.256769	-0.454913	0.0813669
Abcc5	T	41	IPI00608032	Class I	0.895157	EPRFRRTRSLECQ	0.369159	-0.0642536	0.23217	-0.0180597	-0.0619665	0.287166	0.0572036	0.404729	0.213005	0.333062	NaN	NaN	Q				-25.9684	NaN	-0.45073	1.92e-23	244.17	2.60845	-17.7864	NaN	1.76619	-18.6287	NaN	20.3949	17.7864	NaN	Q5CZY2;Q9R1X5;Q6P8Q2;Q8CFP9;Q9JL43	IPI00608032;IPI00129205;IPI00608133;IPI00857703	IPI00608032;IPI00857703	_T(ph)RSIECQDAIETAAR_	NaN	-0.0642536	NaN	-0.0180597	-0.183454	0.159655	-0.177727	-0.317535	NaN
Abcc5	S	43	IPI00608032	Class I	1	RFRRTRSLECQDA	-0.00553613	0.175558	-0.0839802	0.128673	0.25882	0.31693	0.303781	0.236536	0.285343	0.00932183	0.426104	-0.25364	D				-0.6482	16.1223	-0.23684	1.92e-23	244.17	26.4933	-6.8139	NaN	2.60992	-30.6973	NaN	33.3072	6.8139	97	Q5CZY2;Q9R1X5;Q6P8Q2;Q8CFP9;Q9JL43	IPI00608032;IPI00129205;IPI00608133;IPI00857703	IPI00608032;IPI00857703	_S(ph)IECQDAIETAAR_	-0.00553613	0.287709	0.126973	0.298658	0.25882	0.204667	0.2162	0.121811	0.0521655
Abcc5	S	501	IPI00608032	Class III	0.477545	ATLAWDSSHSSIQ	NaN	NaN	NaN	NaN	NaN	NaN	NaN	NaN	NaN	NaN	NaN	NaN					NaN	NaN	0.36342	2.66e-222	362.47	NaN	NaN	NaN	NaN	NaN	NaN	NaN	NaN	NaN	Q5CZY2;Q9R1X5	IPI00608032;IPI00129205	IPI00608032	_NATIAWDS(ph)S(ph)HSSIQNSPKITPK_	NaN	NaN	NaN	NaN	NaN	NaN	NaN	NaN	NaN
Abcc5	S	509	IPI00608032	Class I	1	HSSIQNSPKLTPK	-0.0791579	0.0575542	0.06768	0.00690837	0.138172	-0.0299828	-0.063364	-0.128822	0.219215	-0.0849845	0.0619835	-0.143484	K				5.72054	9.46701	-1.5685	2.66e-222	362.47	3.11565	-8.13706	NaN	11.2527	8.13706	NaN	1.44265	-9.81007	NaN	Q5CZY2;Q9R1X5	IPI00608032;IPI00129205	IPI00608032	_NATIAWDSSHSSIQNS(ph)PK_	-0.0791579	0.0596322	0.317304	0.00690837	-0.0133546	-0.110631	-0.0772435	-0.271545	0.092911
Abcc5	T	513	IPI00608032	Class I	1	QNSPKLTPKMKKD	-0.0714515	-0.104884	-0.262841	-0.232125	-0.280718	-0.494139	-0.578407	-0.317767	NaN	NaN	-0.0775275	-0.522368	L				NaN	-40.8161	-0.3306	5.23e-12	238.02	4.64101	-9.08716	NaN	13.7282	9.08716	NaN	2.14562	-11.5825	NaN	Q5CZY2;Q9R1X5	IPI00608032;IPI00129205	IPI00608032	_NATIAWDSSHSSIQNS(ph)PKIT(ph)PK_	-0.587489	-0.495044	-0.343257	-0.464843	-1.08889	-0.684819	-0.776526	-0.916554	-0.0382952
Abcc5	S	504	IPI00608032	Class I	0.793791	AWDSSHSSIQNSP	-0.0404524	0.00291864	0.0821576	0.0432045	0.0669883	-0.192573	-0.168306	-0.291368	-0.106886	0.398345	0.193078	-0.296737	M				24.2763	18.5908	-0.15625	2.66e-222	362.47	9.63943	2.88677	NaN	6.75266	-2.88677	NaN	4.72552	-4.91392	NaN	Q5CZY2;Q9R1X5	IPI00608032;IPI00129205	IPI00608032	_NATIAWDSSHS(ph)S(ph)IQNSPK_	-0.0445086	NaN	0.0821576	0.0432045	-0.0547789	-0.192573	NaN	-0.436375	-0.0342165
Abcc8	S	1517	IPI00624726	Class II	0.749956	MDEATASIDMATE	NaN	NaN	-4.96657	NaN	NaN	-3.266	NaN	NaN	NaN	NaN	NaN	NaN					NaN	NaN	0.35945	0.00619243	51.956	NaN	NaN	NaN	NaN	NaN	NaN	NaN	NaN	NaN	B2RUS7;Q6PGE2;Q8BNE2;Q9Z2P1;Q9Z2P2;Q9JL44	IPI00624726;IPI00474564	IPI00624726	_TSIFIM(ox)DEAT(ph)AS(ph)IDMAT(ph)ENIIQKVVMTAFADR_	NaN	NaN	NaN	NaN	NaN	NaN	NaN	NaN	NaN
Abcd2	S	58	IPI00309437	Class I	1	AKAEAYSPAENRE	-0.119934	-0.350743	-0.274041	0.439144	-1.21835	0.0563338	0.204967	0.453934	0.462367	-0.0752246	NaN	NaN	Q				5.08056	NaN	0.46603	7.14e-22	157.56	4.12815	-1.77674	NaN	5.90488	1.77674	NaN	2.67247	-3.23242	NaN	Q61285;Q3TU16;Q3UYE0;Q9QZ30;Q9QZ31	IPI00309437	IPI00309437	_AKAEAYS(ph)PAENR_	-0.119934	-0.350743	-0.274041	0.439144	-1.21835	0.0563338	0.204967	0.453934	NaN
Abcd2	T	740	IPI00309437	Class III	0.499995	IQTPEKTS_____	-0.0311266	0.0223294	-0.20538	-0.272721	-0.546229	-0.296192	-0.184606	0.118853	0.0795658	0.378291	NaN	NaN	Q				-29.9801	NaN	0.1972	0.000134105	98.254	NaN	NaN	NaN	NaN	NaN	NaN	NaN	NaN	NaN	Q61285;Q3TU16;Q3UYE0;Q9QZ30;Q9QZ31	IPI00309437	IPI00309437	_TIQTPEKT(ph)S_	0.0610158	-0.0113698	-0.20538	-0.542437	-0.556404	-0.296192	-0.278223	-0.0632268	-0.123269
Abcd2	S	741	IPI00309437	Class I	0.812978	QTPEKTS______	-0.0172923	-0.0523365	-0.125006	-0.152162	-0.401045	-0.286172	-0.190943	0.116165	0.0795658	0.378291	NaN	NaN	H				-29.9801	NaN	-0.60036	0.000134105	98.254	NaN	NaN	NaN	NaN	NaN	NaN	NaN	NaN	NaN	Q61285;Q3TU16;Q3UYE0;Q9QZ30;Q9QZ31	IPI00309437	IPI00309437	_TIQTPEKTS(ph)_	0.0886844	-0.160701	-0.125006	-0.301319	-0.266037	-0.286172	-0.290896	-0.0686014	-0.123269
Abcd3	S	40	IPI00553576	Class I	1	GLHGKKSGKPPLQ	-0.0282357	0.0413832	-0.0230206	NaN	-0.330902	-0.280599	-0.275722	-0.398678	-0.0475144	-0.0586075	-0.615088	NaN					3.98095	NaN	0.90245	2.25e-10	116.03	NaN	NaN	NaN	NaN	NaN	NaN	NaN	NaN	NaN	Q3U645;Q3UNS0;Q71V77;Q91VT3;Q9DBZ6;P55096	IPI00553576;IPI00135646	IPI00553576	_S(ph)GKPPIQNNEK_	0.160533	0.0413832	-0.0230206	NaN	NaN	-0.280599	-0.29772	-0.247928	NaN
Abcd4	S	367	IPI00130626	Class I	1	CEALGESEWDLDK	0.0880002	-0.1934	0.638027	0.237808	-0.125123	-0.153676	-0.179689	-0.185655	0.0676352	0.510666	0.0903115	0.378637					-42.5175	-30.0113	-0.37404	1.24e-09	133.93	1.29993	-4.04258	NaN	2.60641	-2.7361	NaN	5.3425	2.7361	NaN	O89016;Q80Y28	IPI00130626	IPI00130626	_SQDCEAIGES(ph)EWDIDK_	0.686254	0.182692	0.638027	0.237808	-0.125123	-0.153676	0.0251139	-0.0814764	-0.510254
Abcf1	S	103	IPI00762360	Class I	1	ERLKQLSVPASDE	0.030723	0.0813396	-0.0224739	-0.260774	-0.616733	-0.802897	-0.943208	-0.788018	-1.27813	0.201226	-1.29754	0.816822	L				13.0189	43.2309	-0.19613	4.18e-06	163.66	22.8868	1.4567	NaN	3.26395	-19.6229	NaN	21.4301	-1.4567	NaN	Q5RL55;Q9JL47;Q6P542;A1A4B8;Q3U6P1;Q99K92	IPI00762360;IPI00396671	IPI00762360	_QIS(ph)VPAS(ph)DEEDEVPAPIPR_	0.119555	0.0813396	-0.0723007	-0.260774	-0.606727	-0.800993	-0.876331	-0.788018	-0.0581094
Abcf1	S	107	IPI00762360	Class I	1	QLSVPASDEEDEV	-0.0728605	-0.00446483	-0.0107796	-0.0295586	0.129942	0.310596	0.195864	0.255162	0.356031	-0.132856	0.248292	-0.172554	D				8.79756	11.2729	-0.19613	4.18e-06	163.66	3.95014	-0.748246	NaN	4.69838	0.748246	NaN	3.60675	-1.09163	NaN	Q5RL55;Q9JL47;Q6P542;A1A4B8;Q3U6P1;Q99K92	IPI00762360;IPI00396671	IPI00762360	_QIS(ph)VPAS(ph)DEEDEVPAPIPR_	-0.00781166	0.0112094	-0.00181894	0.078883	0.0982039	0.19916	0.195864	0.224621	-0.0728605
Abcf1	S	138	IPI00762360	Class I	1	ALIQDDSEEEEEE	-0.014383	-0.0217897	0.047678	-0.152118	-0.0446039	0.00175902	-0.0298414	0.0215934	0.0257376	-0.0359848	0.00260892	0.0870248					2.46342	-6.2177	-0.17334	1.88e-58	286.05	3.10186	-5.28553	NaN	1.21081	-7.17658	NaN	8.38739	5.28553	NaN	Q5RL55;Q9JL47;Q6P542;A1A4B8;Q3U6P1;Q99K92	IPI00762360;IPI00396671	IPI00762360	_GGNVFEAIIQDDS(ph)EEEEEEEENRVIK_	0.0233263	-0.0217897	0.047678	0.0461418	-0.0476784	0.00175902	-0.0298414	0.0469101	-0.140517
Abcf1	S	187	IPI00762360	Class I	1	SKGKAKSKPAAAD	NaN	NaN	NaN	NaN	NaN	NaN	NaN	NaN	-0.123764	0.261661	-0.17829	0.201332					16.5873	13.0253	-0.77372	0	331.07	NaN	NaN	NaN	NaN	NaN	NaN	NaN	NaN	NaN	Q5RL55;Q9JL47	IPI00762360	IPI00762360	_S(ph)KPAAADS(ph)EGEEEEDTAK_	NaN	NaN	NaN	NaN	NaN	NaN	NaN	NaN	NaN
Abcf1	S	194	IPI00762360	Class I	1	KPAAADSEGEEEE	0.0893625	0.0692897	0.115965	-0.0061735	-0.0797021	0.00893143	0.0104218	-0.0313946	0.0475384	0.03598	-0.0630474	0.133024	H				-2.5253	8.80821	0.76267	0	331.07	3.41563	-2.407	NaN	1.58837	-4.23426	NaN	5.82263	2.407	NaN	Q5RL55;Q9JL47	IPI00762360	IPI00762360	_SKPAAADS(ph)EGEEEEDTAK_	0.0893625	0.0692897	0.115965	-0.0061735	-0.044464	0.0613615	0.0104218	-0.0313946	-0.191941
Abcf1	T	202	IPI00762360	Class I	0.968651	GEEEEDTAKEKEP	-0.497547	NaN	-0.0592845	NaN	-0.0430646	0.307732	NaN	0.220899	NaN	NaN	NaN	NaN					NaN	NaN	0.51886	0	331.07	NaN	NaN	NaN	NaN	NaN	NaN	NaN	NaN	NaN	Q5RL55;Q9JL47	IPI00762360	IPI00762360	_SKPAAADSEGEEEEDT(ph)AK_	-0.497547	NaN	-0.0592845	NaN	-0.0430646	0.307732	NaN	0.220899	NaN
Abcf1	T	21	IPI00762360	Class III	0.5	IGDGEGTSPADKV	NaN	NaN	NaN	NaN	NaN	NaN	NaN	NaN	NaN	NaN	NaN	NaN					NaN	NaN	0.09301	1.77e-06	88.872	NaN	NaN	NaN	NaN	NaN	NaN	NaN	NaN	NaN	Q5RL55;Q9JL47;Q6P542;A1A4B8;Q3U6P1;Q99K92	IPI00762360;IPI00396671	IPI00762360	_QQPPEPEWIGDGEGT(ph)SPADK_	NaN	NaN	NaN	NaN	NaN	NaN	NaN	NaN	NaN
Abcf1	S	22	IPI00762360	Class I	0.944462	GDGEGTSPADKVV	-1.0789	-0.694508	-0.663077	-1.15791	-0.0298414	0.725855	1.20573	1.27181	NaN	NaN	NaN	NaN	E				NaN	NaN	-0.28492	1.77e-06	88.872	3.85095	-15.7092	NaN	19.5602	13.1154	NaN	6.44479	-13.1154	NaN	Q5RL55;Q9JL47;Q6P542;A1A4B8;Q3U6P1;Q99K92	IPI00762360;IPI00396671	IPI00762360	_QQPPEPEWIGDGEGTS(ph)PADK_	-1.0789	-0.694508	-0.663077	-1.15791	-0.0298414	0.725855	1.20573	1.27181	NaN
Abcf1	S	224	IPI00762360	Class I	1	KEAEQGSGEEKEE	0.0923428	-0.0192435	0.0432961	-0.0926017	-0.97783	-0.146232	-0.351063	0.0104934	0.229711	0.0224624	0.138041	0.0682395	H				-1.5692	-4.8437	0.17581	1.37e-45	249.19	4.72364	-2.16862	NaN	1.55088	-5.34137	NaN	6.89225	2.16862	NaN	Q5RL55;Q9JL47;Q6P542;A1A4B8;Q3U6P1;Q99K92	IPI00762360;IPI00396671	IPI00762360	_KEAEQGS(ph)GEEKEEK_	0.0923428	-0.0192435	-0.0935557	-0.0926017	-0.115832	-0.06571	-0.351063	0.0104934	0.293229
Abcf1	S	90	IPI00762360	Class I	1	KDVDDDSDERVLM	-0.0730138	-0.0679237	0.0797983	0.11704	-0.000961443	0.00338636	-0.0153552	-0.125123	-0.0844561	0.0834656	-0.00148714	0.0517527	K				5.6212	-3.81195	0.17411	3.1e-80	214.88	1.77483	-1.96037	NaN	1.70452	-2.03067	NaN	3.7352	1.96037	NaN	Q5RL55;Q9JL47;Q6P542;A1A4B8;Q3U6P1;Q99K92	IPI00762360;IPI00396671	IPI00762360	_KDVDDDS(ph)DERVIMER_	-0.0730138	-0.0679237	0.203138	0.191436	0.0280599	0.00338636	0.0216645	0.06179	-0.146265
Abh	S	378	IPI00858117	Class I	1	HLHDPNSPVKRKR	-0.358565	-0.234363	0.221196	NaN	0.307487	0.159642	0.471052	0.119635	-0.410368	-0.180143	0.590266	-0.249131					-6.88067	12.9938	-0.12992	1.11e-07	127.78	NaN	NaN	NaN	NaN	NaN	NaN	NaN	NaN	NaN	P0CB42	IPI00858117	IPI00858117	_DIAADGICHIHDPNS(ph)PVK_	-0.358565	-0.234363	0.221196	NaN	0.307487	0.159642	0.471052	0.119635	NaN
Abh5	S	372	IPI00453512	Class I	1	ENYWRKSYESSED	-1.50275	-1.24447	-1.40951	-2.66539	-1.91074	-0.880723	-1.50582	-1.01314	-0.396576	0.0166682	-0.136188	0.582974	O				1.38843	33.2414	0.50345	6.69e-64	290.2	3.00498	-35.3875	NaN	2.87063	-35.5218	NaN	38.3925	35.3875	68	Q3TSG4	IPI00453512	IPI00453512	_S(ph)YESSEDCPEAASS(ph)PTRK_	-1.50275	-1.54145	-0.958196	-2.66539	-1.91074	-3.06702	-2.37473	-1.01314	NaN
Abh5	S	375	IPI00453512	Class I	0.996174	WRKSYESSEDCPE	-0.0901271	0.0413562	NaN	NaN	0.387771	NaN	0.197677	-0.145612	0.980799	-0.78431	-0.0841197	0.643073					39.142	35.9652	0.49376	6.69e-64	290.2	NaN	NaN	NaN	NaN	NaN	NaN	NaN	NaN	NaN	Q3TSG4	IPI00453512	IPI00453512	_SYES(ph)SEDCPEAASSPT(ph)RK_	-0.0901271	NaN	NaN	NaN	0.387771	NaN	0.197677	-0.145612	NaN
Abh5	S	384	IPI00453512	Class II	0.606865	DCPEAASSPTRKV	-0.0144413	-0.411705	-0.861786	-1.07118	-0.716642	-0.321674	-0.338909	-0.131985	0.155071	-0.126121	0.429964	-0.184834	Q				7.06405	12.0249	1.3279	6.69e-64	290.2	4.85103	-0.00680998	NaN	4.61861	-0.239233	NaN	4.85784	0.00680998	NaN	Q3TSG4	IPI00453512	IPI00453512	_S(ph)YESSEDCPEAAS(ph)SPTRK_	NaN	NaN	-1.62171	-2.66539	-1.5674	-0.538339	-0.338909	-0.757877	NaN
Abh5	S	253	IPI00453512	Class I	0.910762	LPVRRGSVTVLSG	NaN	NaN	NaN	NaN	NaN	NaN	NaN	NaN	NaN	NaN	NaN	NaN					NaN	NaN	0.57305	5.46e-35	144.4	NaN	NaN	NaN	NaN	NaN	NaN	NaN	NaN	NaN	Q3TSG4	IPI00453512	IPI00453512	_RGS(ph)VTVISGYAADEITHCIRPQDIK_	NaN	NaN	NaN	NaN	NaN	NaN	NaN	NaN	NaN
Abh5	T	255	IPI00453512	Class III	0.499774	VRRGSVTVLSGYA	NaN	NaN	NaN	NaN	NaN	NaN	NaN	NaN	NaN	NaN	NaN	NaN					NaN	NaN	0.89585	5.46e-35	144.4	NaN	NaN	NaN	NaN	NaN	NaN	NaN	NaN	NaN	Q3TSG4	IPI00453512	IPI00453512	_RGS(ph)VTVISGYAADEITHCIRPQDIK_	NaN	NaN	NaN	NaN	NaN	NaN	NaN	NaN	NaN
Abh5	S	362	IPI00453512	Class I	0.999995	THRRRGSFSSENY	0.402831	0.467697	0.923005	1.86197	1.90774	1.39688	1.42686	1.73634	NaN	NaN	1.51363	-0.243311	B				NaN	15.4674	-0.15002	5.34e-50	222.49	63.5221	26.6762	34	23.968	-39.5541	NaN	36.8459	-26.6762	95	Q3TSG4	IPI00453512	IPI00453512	_RGS(ph)FSSENYWR_	0.402831	0.766213	1.00956	1.47036	1.90774	1.3806	1.20523	1.32873	0.916347
Abh5	S	376	IPI00453512	Class II	0.548732	RKSYESSEDCPEA	-0.0140479	-0.402531	-0.0406453	NaN	0.156513	0.210551	NaN	0.320843	1.336	-2.31551	NaN	NaN					79.9109	NaN	-0.65181	6.69e-64	290.2	NaN	NaN	NaN	NaN	NaN	NaN	NaN	NaN	NaN	Q3TSG4	IPI00453512	IPI00453512	_SYESS(ph)EDCPEAAS(ph)SPTRK_	-0.0140479	-0.402531	-0.0406453	NaN	0.156513	0.210551	NaN	0.320843	NaN
Abh5	S	385	IPI00453512	Class I	0.968029	CPEAASSPTRKVK	-0.0721548	0.0940371	-0.0260729	0.402395	0.0814351	-0.0247455	0.0240218	-0.0691522	0.471968	-0.499277	-0.23232	-0.276613					29.2539	-0.0978206	0.40566	6.69e-64	290.2	1.75308	-19.7562	NaN	21.5093	19.4301	NaN	2.0792	-19.4301	NaN	Q3TSG4	IPI00453512	IPI00453512	_SYESSEDCPEAASS(ph)PTRK_	-0.0901271	0.0717627	-0.0260729	0.164786	0.0814351	-0.0247455	0.0240218	-0.0851523	NaN
Abh5	T	387	IPI00453512	Class II	0.562713	EAASSPTRKVKMR	NaN	NaN	NaN	NaN	NaN	NaN	0.197677	NaN	NaN	NaN	NaN	NaN					NaN	NaN	0.49376	6.69e-64	290.2	NaN	NaN	NaN	NaN	NaN	NaN	NaN	NaN	NaN	Q3TSG4	IPI00453512	IPI00453512	_SYES(ph)SEDCPEAASSPT(ph)RK_	NaN	NaN	NaN	NaN	NaN	NaN	0.197677	NaN	NaN
Abh5	S	65	IPI00453512	Class I	1	RKYQEDSDPERSD	-0.135428	-0.123795	-0.0354165	-0.202705	-0.187387	-0.195852	-0.447633	-0.443289	0.280363	-0.14557	0.155494	0.207422	M				9.59779	-17.874	0.4729	5.54e-13	245.92	10.155	5.21923	NaN	4.65636	-5.4986	NaN	4.93572	-5.21923	NaN	Q3TSG4	IPI00453512	IPI00453512	_YQEDS(ph)DPERS(ph)DYEEHQIQK_	-0.788838	-0.178714	-0.279581	-0.202705	-0.200127	-0.195852	-0.447633	-0.44816	0.322286
Abh5	S	70	IPI00453512	Class I	1	DSDPERSDYEEHQ	-0.041812	0.0283428	0.0816941	0.137372	-0.197236	-0.265317	-0.170438	-0.255078	-0.0429795	-0.17299	0.10271	-0.0854524	P				-12.7189	5.75106	-0.99994	5.54e-13	245.92	3.3969	-1.2955	NaN	2.35284	-2.33956	NaN	4.6924	1.2955	NaN	Q3TSG4	IPI00453512	IPI00453512	_KYQEDS(ph)DPERS(ph)DYEEHQIQK_	NaN	0.0368901	0.177089	-0.0121553	-0.438718	-0.46027	-0.393306	-0.49825	0.0518036
Abhd13	S	323	IPI00133177	Class I	0.999971	EVIKSHSPEDMTK	NaN	0.274172	NaN	-0.167685	-0.24987	NaN	-0.0437649	NaN	NaN	NaN	NaN	NaN					NaN	NaN	-0.52789	0.000303352	109.83	NaN	NaN	NaN	NaN	NaN	NaN	NaN	NaN	NaN	Q80UX8	IPI00133177	IPI00133177	_SHS(ph)PEDMTK_	NaN	0.274172	NaN	-0.167685	-0.24987	NaN	-0.0437649	NaN	NaN
Abhd15	S	146	IPI00229207	Class I	0.755727	RVTNPGSLPPVLL	1.14698	1.10267	3.68437	4.08631	4.45168	5.22837	5.14566	4.38316	NaN	NaN	NaN	NaN	B				NaN	NaN	-1.2181	6.64e-46	170.04	72.0359	8.21182	27	63.8241	-8.21182	32	1.77031	-70.2656	NaN	Q5F2F2;B6DQM2	IPI00229207	IPI00229207	_RVTNPGS(ph)IPPVIIVIPNAWGR_	NaN	NaN	3.68437	5.44933	5.76894	5.22837	NaN	NaN	NaN
Abhd15	S	302	IPI00229207	Class II	0.559569	TGKLFRSGSLREF	-0.146134	NaN	-0.641545	NaN	0.392076	0.666113	0.85744	0.754573	0.0275787	-0.607091	NaN	NaN					34.3481	NaN	0.64558	3.92e-12	175.26	NaN	NaN	NaN	NaN	NaN	NaN	NaN	NaN	NaN	Q5F2F2;B6DQM2	IPI00229207	IPI00229207	_S(ph)GSIREFEETIFCHTK_	NaN	NaN	NaN	NaN	NaN	NaN	NaN	NaN	-0.146134
Abhd15	S	304	IPI00229207	Class I	0.996711	KLFRSGSLREFEE	0.312549	NaN	-0.0820966	NaN	0.651049	0.844611	1.014	0.686057	NaN	NaN	NaN	NaN					NaN	NaN	-0.12455	3.92e-12	175.26	NaN	NaN	NaN	NaN	NaN	NaN	NaN	NaN	NaN	Q5F2F2;B6DQM2	IPI00229207	IPI00229207	_SGS(ph)IREFEETIFCHTK_	0.312549	NaN	0.30871	NaN	0.719849	0.844611	1.15721	1.16735	NaN
Abhd15	T	311	IPI00229207	Class II	0.671337	LREFEETLFCHTK	NaN	NaN	NaN	NaN	NaN	NaN	1.27216	NaN	NaN	NaN	NaN	NaN					NaN	NaN	0.94239	3.92e-12	175.26	NaN	NaN	NaN	NaN	NaN	NaN	NaN	NaN	NaN	Q5F2F2;B6DQM2	IPI00229207	IPI00229207	_SGSIREFEET(ph)IFCHTK_	NaN	NaN	NaN	NaN	NaN	NaN	NaN	NaN	NaN
Abhd15	T	424	IPI00229207	Class I	1	GLSRRRTSFLGGR	-0.194592	0.783193	2.41611	3.07438	3.35003	2.71189	1.38169	2.84664	NaN	NaN	NaN	NaN	B				NaN	NaN	0.097391	0.000131827	136.57	60.9512	23.9391	37	18.7174	-42.2338	NaN	37.0121	-23.9391	93	Q5F2F2;B6DQM2;Q5F2E9	IPI00229207;IPI00553611	IPI00229207	_RRT(ph)S(ph)FIGGR_	0.62714	0.835116	3.02728	NaN	3.35003	2.71189	2.67254	2.84664	-0.194592
Abhd15	S	425	IPI00229207	Class I	1	LSRRRTSFLGGRR	1.10158	2.17124	2.83907	3.20472	3.04454	2.72728	2.747	2.77241	1.55783	-0.79925	2.18922	-3.39133	B				42.5352	90.4697	0.097391	0.000131827	136.57	81.7957	56.311	14	25.4847	-56.311	NaN	22.4818	-59.3139	NaN	Q5F2F2;B6DQM2;Q5F2E9	IPI00229207;IPI00553611	IPI00229207	_RRT(ph)S(ph)FIGGR_	1.10158	2.17124	2.83907	3.5787	3.04454	2.72728	2.86628	2.77241	0.369204
Abhd15	S	442	IPI00229207	Class I	0.999989	LQKREVSPSSNLE	0.131721	0.175021	0.293855	0.247007	0.107117	0.396839	0.165494	0.35104	-0.180038	0.0944138	-0.569672	1.04289	A				6.33477	51.4645	0.12317	5.35e-12	183.77	27.9621	10.8687	97	12.9388	-15.0233	NaN	17.0935	-10.8687	NaN	Q5F2F2;B6DQM2;Q5F2E9	IPI00229207;IPI00553611	IPI00229207	_EVS(ph)PSSNIEEIFNWK_	0.399007	0.0989585	0.443925	0.0377336	-0.006046	0.145377	0.0660272	0.722964	-0.661476
Abhd15	S	444	IPI00229207	Class II	0.606753	KREVSPSSNLEEI	NaN	NaN	NaN	NaN	NaN	NaN	0.263575	0.124606	-0.489929	0.534114	0.64649	-0.358008					30.9417	21.9711	0.15621	5.35e-12	183.77	NaN	NaN	NaN	NaN	NaN	NaN	NaN	NaN	NaN	Q5F2F2;B6DQM2;Q5F2E9	IPI00229207;IPI00553611	IPI00229207	_REVSPS(ph)SNIEEIFNWK_	NaN	NaN	NaN	NaN	NaN	NaN	NaN	NaN	NaN
Abhd15	S	445	IPI00229207	Class III	0.499575	REVSPSSNLEEIF	NaN	NaN	NaN	NaN	NaN	NaN	NaN	NaN	NaN	NaN	NaN	NaN					NaN	NaN	0.93219	5.35e-12	183.77	NaN	NaN	NaN	NaN	NaN	NaN	NaN	NaN	NaN	Q5F2F2;B6DQM2;Q5F2E9	IPI00229207;IPI00553611	IPI00229207	_REVSPSS(ph)NIEEIFNWK_	NaN	NaN	NaN	NaN	NaN	NaN	NaN	NaN	NaN
Abhd15	T	142	IPI00229207	Class I	0.999677	ARGRRVTNPGSLP	1.08223	2.4254	3.9014	3.73301	4.17721	5.74824	6.45078	6.26501	4.66363	-2.46013	4.42478	-4.89946	B				81.6847	96.2641	0.34494	6.64e-46	170.04	91.1086	48.6669	8	42.4417	-48.6669	63	11.3317	-79.7769	NaN	Q5F2F2;B6DQM2	IPI00229207	IPI00229207	_RVT(ph)NPGSIPPVIIVIPNAWGR_	2.09417	2.65189	4.0751	3.65855	4.00845	5.74824	6.56374	6.98216	0.434658
Abhd2	S	412	IPI00471236	Class II	0.537391	QWERNKSQCSDTE	NaN	NaN	NaN	NaN	NaN	NaN	NaN	NaN	NaN	NaN	NaN	NaN					NaN	NaN	-0.69229	0.00098928	70.167	NaN	NaN	NaN	NaN	NaN	NaN	NaN	NaN	NaN	Q9QXM0	IPI00471236	IPI00471236	_S(ph)QCSDTEQMEAEIE_	NaN	NaN	NaN	NaN	NaN	NaN	NaN	NaN	NaN
Abhd2	S	415	IPI00471236	Class I	0.872824	RNKSQCSDTEQME	NaN	NaN	NaN	NaN	NaN	NaN	NaN	NaN	NaN	NaN	NaN	NaN					NaN	NaN	-1.0469	0.00098928	70.167	NaN	NaN	NaN	NaN	NaN	NaN	NaN	NaN	NaN	Q9QXM0	IPI00471236	IPI00471236	_SQCS(ph)DTEQMEAEIE_	NaN	NaN	NaN	NaN	NaN	NaN	NaN	NaN	NaN
Abhd5	S	124	IPI00119852	Class I	1	SRPRFDSDAEEVE	NaN	NaN	NaN	NaN	NaN	NaN	NaN	NaN	NaN	NaN	NaN	NaN					NaN	NaN	-0.085533	1.27e-13	114.72	NaN	NaN	NaN	NaN	NaN	NaN	NaN	NaN	NaN	Q9DBL9-1;Q9DBL9	IPI00119852;IPI00856698	IPI00119852	_FDS(ph)DAEEVENQFVESIEEWR_	NaN	NaN	NaN	NaN	NaN	NaN	NaN	NaN	NaN
Abhd6	S	114	IPI00321386	Class III	0.499993	HEGTTRSSLDDLS	NaN	-0.173986	-0.00197785	-0.103039	0.143289	0.369561	0.469532	0.0939928	NaN	NaN	NaN	NaN					NaN	NaN	-0.1355	0.000564625	58.071	NaN	NaN	NaN	NaN	NaN	NaN	NaN	NaN	NaN	Q8R2Y0-1;Q8R2Y0;Q8R2Y0-2;Q9D375	IPI00321386;IPI00830283	IPI00321386	_S(ph)SIDDISIVGQVK_	NaN	-0.173986	-0.00197785	-0.103039	0.143289	0.369561	0.469532	0.0939928	NaN
Abhd6	S	115	IPI00321386	Class III	0.499993	EGTTRSSLDDLSI	NaN	-0.173986	-0.00197785	-0.103039	0.143289	0.369561	0.469532	0.0939928	NaN	NaN	NaN	NaN					NaN	NaN	-0.1355	0.000564625	58.071	NaN	NaN	NaN	NaN	NaN	NaN	NaN	NaN	NaN	Q8R2Y0-1;Q8R2Y0;Q8R2Y0-2;Q9D375	IPI00321386;IPI00830283	IPI00321386	_S(ph)SIDDISIVGQVK_	NaN	-0.173986	-0.00197785	-0.103039	0.143289	0.369561	0.469532	0.0939928	NaN
Abhd9	T	211	IPI00347896	Class I	0.939229	KEVDCYTIDLLLD	NaN	NaN	NaN	2.43417	2.53684	NaN	NaN	NaN	NaN	NaN	NaN	NaN					NaN	NaN	-1.7547	0.00311385	35.106	NaN	NaN	NaN	NaN	NaN	NaN	NaN	NaN	NaN	Q3V1F8;A6H695	IPI00347896	IPI00347896	_GYSPSDAPKEVDCY(ph)T(ph)IDIIIDDIKDT(ph)IIGIGY(ph)S(ph)K_	NaN	NaN	NaN	NaN	NaN	NaN	NaN	NaN	NaN
Abhd9	T	222	IPI00347896	Class I	0.985495	LDDIKDTILGLGY	NaN	NaN	NaN	2.43417	2.53684	NaN	NaN	NaN	NaN	NaN	NaN	NaN					NaN	NaN	-1.7547	0.00311385	35.106	NaN	NaN	NaN	NaN	NaN	NaN	NaN	NaN	NaN	Q3V1F8;A6H695	IPI00347896	IPI00347896	_GYSPSDAPKEVDCY(ph)T(ph)IDIIIDDIKDT(ph)IIGIGY(ph)S(ph)K_	NaN	NaN	NaN	NaN	NaN	NaN	NaN	NaN	NaN
Abhd9	S	229	IPI00347896	Class I	0.968051	ILGLGYSKCILVS	NaN	NaN	NaN	2.43417	2.53684	NaN	NaN	NaN	NaN	NaN	NaN	NaN					NaN	NaN	-1.7547	0.00311385	35.106	NaN	NaN	NaN	NaN	NaN	NaN	NaN	NaN	NaN	Q3V1F8;A6H695	IPI00347896	IPI00347896	_GYSPSDAPKEVDCY(ph)T(ph)IDIIIDDIKDT(ph)IIGIGY(ph)S(ph)K_	NaN	NaN	NaN	NaN	NaN	NaN	NaN	NaN	NaN
Abi1	S	222	IPI00798483	Class I	1	SPARLGSQHSPGR	-0.485858	-0.379576	0.266996	0.242816	0.239313	0.548624	0.362115	0.375042	1.69716	-1.09266	1.19383	-0.341421	B				52.726	18.9614	-0.017005	3.38e-08	143.89	24.3335	9.79794	NaN	9.22107	-15.1125	NaN	14.5356	-9.79794	NaN	Q8CBW3-1;Q8CBW3;B7ZCT9;B7ZCU0;B7ZCU3;Q3UBL3;B7ZCU4;Q3TMI0;Q6AXD3;Q8CBW3-3;Q3TJ64;Q8CBW3-4;Q3TJR5;Q8CBW3-2;Q3TPY5;Q3UAH6;B7ZCU5;B7ZCU2;Q8CBW3-5;B7ZCU1	IPI00798483;IPI00918951;IPI00918799;IPI00919052;IPI00551347;IPI00454179;IPI00659927;IPI00918813;IPI00918718;IPI00653749	IPI00798483	_IGS(ph)QHS(ph)PGR_	-0.604345	-0.107834	0.266996	0.242816	0.239313	0.548624	0.49017	0.424847	-0.367371
Abi1	S	296	IPI00798483	Class I	0.999222	QISRHNSTTSSTS	-0.293018	0.452889	0.576087	0.772984	0.711768	0.872364	0.461665	0.521724	0.419043	-0.136325	0.403813	-0.0937057	B				8.94621	6.28874	0.65215	2.04e-19	165.78	48.8297	28.8299	54	5.53705	-43.2927	NaN	19.9998	-28.8299	NaN	Q8CBW3-1;Q8CBW3;B7ZCT9;B7ZCU0;B7ZCU3;Q3UBL3;B7ZCU4;Q3TMI0;Q6AXD3;Q8CBW3-3;Q3TJ64;Q8CBW3-4;Q3TJR5;Q8CBW3-2;Q3TPY5;Q3UAH6	IPI00798483;IPI00918951;IPI00918799;IPI00919052;IPI00551347;IPI00454179;IPI00659927	IPI00798483	_HNS(ph)TTSSTSSGGYR_	-0.0142956	0.446997	0.576087	0.772984	0.711768	0.56986	0.461665	0.628092	-0.293018
Abi1	T	178	IPI00798483	Class III	0.495157	SRTNPPTQKPPSP	NaN	NaN	NaN	NaN	NaN	NaN	NaN	NaN	NaN	NaN	NaN	NaN					NaN	NaN	-0.14464	3.08e-13	133.86	NaN	NaN	NaN	NaN	NaN	NaN	NaN	NaN	NaN	Q8CBW3-1;Q8CBW3;B7ZCT9;B7ZCU0;B7ZCU3;Q3UBL3;B7ZCU4;Q3TMI0;Q6AXD3;Q8CBW3-3;Q3TJ64;Q8CBW3-4;Q3TJR5;Q8CBW3-2;Q3TPY5;Q3UAH6;B7ZCU5;B7ZCU2;Q8CBW3-5;B7ZCU1	IPI00798483;IPI00918951;IPI00918799;IPI00919052;IPI00551347;IPI00454179;IPI00659927;IPI00918813;IPI00918718;IPI00653749	IPI00798483	_TNPPT(ph)QKPPSPPVS(ph)GRGTIGR_	NaN	NaN	NaN	NaN	NaN	NaN	NaN	NaN	NaN
Abi1	S	183	IPI00798483	Class I	0.999963	PTQKPPSPPVSGR	0.0593553	-0.140825	-0.0518709	1.19815	0.18184	0.239972	0.219773	0.178466	-0.146547	0.0199982	0.0492125	-0.0897819					1.37659	6.03352	-0.3519	3.08e-13	133.86	2.09486	-36.0277	NaN	38.1226	29.4763	60	8.64635	-29.4763	NaN	Q8CBW3-1;Q8CBW3;B7ZCT9;B7ZCU0;B7ZCU3;Q3UBL3;B7ZCU4;Q3TMI0;Q6AXD3;Q8CBW3-3;Q3TJ64;Q8CBW3-4;Q3TJR5;Q8CBW3-2;Q3TPY5;Q3UAH6;B7ZCU5;B7ZCU2;Q8CBW3-5;B7ZCU1	IPI00798483;IPI00918951;IPI00918799;IPI00919052;IPI00551347;IPI00454179;IPI00659927;IPI00918813;IPI00918718;IPI00653749	IPI00798483	_TNPPTQKPPS(ph)PPVSGR_	0.0593553	0.261832	0.0614306	0.156397	0.18184	0.174406	0.219773	0.231715	-0.0437649
Abi1	S	187	IPI00798483	Class II	0.622751	PPSPPVSGRGTLG	0.256612	0.181548	NaN	NaN	-0.0107458	-0.160388	-0.353775	0.314801	-0.0336581	-0.677074	-0.258059	0.252131					-59.8894	16.0565	-0.52041	3.08e-13	133.86	NaN	NaN	NaN	NaN	NaN	NaN	NaN	NaN	NaN	Q8CBW3-1;Q8CBW3;B7ZCT9;B7ZCU0;B7ZCU3;Q3UBL3;B7ZCU4;Q3TMI0;Q6AXD3;Q8CBW3-3;Q3TJ64;Q8CBW3-4;Q3TJR5;Q8CBW3-2;Q3TPY5;Q3UAH6;B7ZCU5;B7ZCU2;Q8CBW3-5;B7ZCU1	IPI00798483;IPI00918951;IPI00918799;IPI00919052;IPI00551347;IPI00454179;IPI00659927;IPI00918813;IPI00918718;IPI00653749	IPI00798483	_TNPPTQKPPS(ph)PPVS(ph)GRGTIGR_	NaN	NaN	NaN	NaN	-0.144959	-0.617016	-0.475188	0.0497144	0.256612
Abi1	T	191	IPI00798483	Class II	0.547126	PVSGRGTLGRNTP	0.256612	0.181548	NaN	NaN	-0.0107458	-0.617016	-0.353775	0.314801	-0.0336581	-0.677074	-0.294538	0.288609					-59.8894	18.226	0.46867	7.92e-06	77.19	NaN	NaN	NaN	NaN	NaN	NaN	NaN	NaN	NaN	Q8CBW3-1;Q8CBW3;B7ZCT9;B7ZCU0;B7ZCU3;Q3UBL3;B7ZCU4;Q3TMI0;Q6AXD3;Q8CBW3-3;Q3TJ64;Q8CBW3-4;Q3TJR5;Q8CBW3-2;Q3TPY5;Q3UAH6;B7ZCU5;B7ZCU2;Q8CBW3-5;B7ZCU1	IPI00798483;IPI00918951;IPI00918799;IPI00919052;IPI00551347;IPI00454179;IPI00659927;IPI00918813;IPI00918718;IPI00653749	IPI00798483	_TNPPTQKPPS(ph)PPVS(ph)GRGTIGR_	NaN	NaN	NaN	NaN	-0.144959	-0.617016	-0.475188	0.0497144	0.256612
Abi1	T	200	IPI00798483	Class I	1	RNTPYKTLEPVKP	NaN	0.0870554	0.79776	NaN	NaN	-0.319618	-0.922046	NaN	-0.983418	0.82593	-1.0588	1.19814					43.5882	56.4164	-0.24221	1.24e-96	204.92	NaN	NaN	NaN	NaN	NaN	NaN	NaN	NaN	NaN	Q8CBW3-1;Q8CBW3;B7ZCT9;B7ZCU0;B7ZCU3;Q3UBL3;B7ZCU4;Q3TMI0;Q6AXD3;Q8CBW3-3;Q3TJ64;Q8CBW3-4;Q3TJR5;Q8CBW3-2;Q3TPY5;Q3UAH6;B7ZCU5;B7ZCU2;Q8CBW3-5;B7ZCU1	IPI00798483;IPI00918951;IPI00918799;IPI00919052;IPI00551347;IPI00454179;IPI00659927;IPI00918813;IPI00918718;IPI00653749	IPI00798483	_NTPYKT(ph)IEPVKPPTVPNDYMT(ph)SPAR_	NaN	NaN	0.79776	NaN	NaN	-0.319618	NaN	NaN	NaN
Abi1	T	215	IPI00798483	Class I	0.905568	VPNDYMTSPARLG	NaN	0.0870554	0.79776	-0.216954	-0.300416	-0.319618	-0.922046	NaN	-1.05961	0.82593	-0.848193	1.07569					43.5882	52.5555	0.63988	1.24e-96	204.92	NaN	NaN	NaN	NaN	NaN	NaN	NaN	NaN	NaN	Q8CBW3-1;Q8CBW3;B7ZCT9;B7ZCU0;B7ZCU3;Q3UBL3;B7ZCU4;Q3TMI0;Q6AXD3;Q8CBW3-3;Q3TJ64;Q8CBW3-4;Q3TJR5;Q8CBW3-2;Q3TPY5;Q3UAH6;B7ZCU5;B7ZCU2;Q8CBW3-5;B7ZCU1	IPI00798483;IPI00918951;IPI00918799;IPI00919052;IPI00551347;IPI00454179;IPI00659927;IPI00918813;IPI00918718;IPI00653749	IPI00798483	_NTPYKT(ph)IEPVKPPTVPNDYMT(ph)SPAR_	NaN	NaN	0.79776	NaN	NaN	-0.319618	NaN	NaN	NaN
Abi1	S	225	IPI00798483	Class I	1	RLGSQHSPGRTAS	-0.304113	-0.215898	-0.0810692	-0.0855886	-0.0368899	0.722861	0.0888743	0.63144	-0.906196	1.27301	0.392702	-0.633606	E				58.6204	35.5437	-0.017005	3.38e-08	143.89	2.67567	-19.12	NaN	21.7956	16.3749	NaN	5.42077	-16.3749	NaN	Q8CBW3-1;Q8CBW3;B7ZCT9;B7ZCU0;B7ZCU3;Q3UBL3;B7ZCU4;Q3TMI0;Q6AXD3;Q8CBW3-3;Q3TJ64;Q8CBW3-4;Q3TJR5;Q8CBW3-2;Q3TPY5;Q3UAH6;B7ZCU5;B7ZCU2;Q8CBW3-5;B7ZCU1	IPI00798483;IPI00918951;IPI00918799;IPI00919052;IPI00551347;IPI00454179;IPI00659927;IPI00918813;IPI00918718;IPI00653749	IPI00798483	_IGS(ph)QHS(ph)PGR_	-0.304113	-0.215898	-0.142895	-0.122224	-0.161566	-0.115433	0.0888743	0.387164	0.0768601
Abi1	T	229	IPI00798483	Class II	0.501465	QHSPGRTASLNQR	0.70558	0.996172	1.32441	2.03538	2.09585	1.95786	2.35587	2.18698	NaN	NaN	NaN	NaN	B				NaN	NaN	0.014938	2.34e-13	152.34	59.1938	39.5897	37	19.604	-39.5897	NaN	0.907345	-58.2864	NaN	Q8CBW3-1;Q8CBW3;B7ZCT9;B7ZCU0;B7ZCU3;Q3UBL3;B7ZCU4;Q3TMI0;Q6AXD3;Q8CBW3-3;Q3TJ64;Q8CBW3-4;Q3TJR5;Q8CBW3-2;Q3TPY5;Q3UAH6;B7ZCU5;B7ZCU2;Q8CBW3-5;B7ZCU1	IPI00798483;IPI00918951;IPI00918799;IPI00919052;IPI00551347;IPI00454179;IPI00659927;IPI00918813;IPI00918718;IPI00653749	IPI00798483	_IGSQHS(ph)PGRT(ph)ASINQRPR_	NaN	NaN	NaN	NaN	NaN	NaN	NaN	NaN	NaN
Abi1	S	231	IPI00798483	Class I	0.99997	SPGRTASLNQRPR	0.0278901	0.491936	2.14363	1.85871	1.94321	1.7052	1.55272	1.51033	NaN	NaN	NaN	NaN	B				NaN	NaN	-2.3191	2.34e-13	152.34	65.4381	53.7542	23	11.6839	-53.7542	NaN	9.56068	-55.8774	NaN	Q8CBW3-1;Q8CBW3;B7ZCT9;B7ZCU0;B7ZCU3;Q3UBL3;B7ZCU4;Q3TMI0;Q6AXD3;Q8CBW3-3;Q3TJ64;Q8CBW3-4;Q3TJR5;Q8CBW3-2;Q3TPY5;Q3UAH6;B7ZCU5;B7ZCU2;Q8CBW3-5;B7ZCU1	IPI00798483;IPI00918951;IPI00918799;IPI00919052;IPI00551347;IPI00454179;IPI00659927;IPI00918813;IPI00918718;IPI00653749	IPI00798483	_TAS(ph)INQRPR_	-0.356975	0.644964	1.49093	1.68203	1.52359	1.35472	1.59505	1.752	0.0278901
Abi1	T	297	IPI00798483	Class II	0.697069	ISRHNSTTSSTSS	NaN	0.578697	0.590761	0.181548	0.310398	1.26237	0.65417	0.566377	0.555914	-0.355661	NaN	NaN					21.8488	NaN	-0.42311	2.04e-19	165.78	NaN	NaN	NaN	NaN	NaN	NaN	NaN	NaN	NaN	Q8CBW3-1;Q8CBW3;B7ZCT9;B7ZCU0;B7ZCU3;Q3UBL3;B7ZCU4;Q3TMI0;Q6AXD3;Q8CBW3-3;Q3TJ64;Q8CBW3-4;Q3TJR5;Q8CBW3-2;Q3TPY5;Q3UAH6	IPI00798483;IPI00918951;IPI00918799;IPI00919052;IPI00551347;IPI00454179;IPI00659927	IPI00798483	_HNST(ph)TSSTSSGGYR_	NaN	NaN	0.582652	NaN	NaN	0.609358	NaN	0.566377	NaN
Abi1	T	298	IPI00798483	Class II	0.666667	SRHNSTTSSTSSG	NaN	NaN	NaN	NaN	NaN	NaN	NaN	NaN	NaN	NaN	NaN	NaN					NaN	NaN	-5.1783	2.04e-19	165.78	NaN	NaN	NaN	NaN	NaN	NaN	NaN	NaN	NaN	Q8CBW3-1;Q8CBW3;B7ZCT9;B7ZCU0;B7ZCU3;Q3UBL3;B7ZCU4;Q3TMI0;Q6AXD3;Q8CBW3-3;Q3TJ64;Q8CBW3-4;Q3TJR5;Q8CBW3-2;Q3TPY5;Q3UAH6	IPI00798483;IPI00918951;IPI00918799;IPI00919052;IPI00551347;IPI00454179;IPI00659927	IPI00798483	_HNS(ph)T(ph)T(ph)S(ph)S(ph)T(ph)SSGGYRR_	NaN	NaN	NaN	NaN	NaN	NaN	NaN	NaN	NaN
Abi1	S	299	IPI00798483	Class II	0.666667	RHNSTTSSTSSGG	NaN	NaN	NaN	NaN	NaN	NaN	NaN	NaN	NaN	NaN	NaN	NaN					NaN	NaN	-5.1783	2.04e-19	165.78	NaN	NaN	NaN	NaN	NaN	NaN	NaN	NaN	NaN	Q8CBW3-1;Q8CBW3;B7ZCT9;B7ZCU0;B7ZCU3;Q3UBL3;B7ZCU4;Q3TMI0;Q6AXD3;Q8CBW3-3;Q3TJ64;Q8CBW3-4;Q3TJR5;Q8CBW3-2;Q3TPY5;Q3UAH6	IPI00798483;IPI00918951;IPI00918799;IPI00919052;IPI00551347;IPI00454179;IPI00659927	IPI00798483	_HNS(ph)T(ph)T(ph)S(ph)S(ph)T(ph)SSGGYRR_	NaN	NaN	NaN	NaN	NaN	NaN	NaN	NaN	NaN
Abi1	S	300	IPI00798483	Class II	0.666667	HNSTTSSTSSGGY	NaN	NaN	NaN	NaN	NaN	NaN	NaN	NaN	NaN	NaN	NaN	NaN					NaN	NaN	-5.1783	2.04e-19	165.78	NaN	NaN	NaN	NaN	NaN	NaN	NaN	NaN	NaN	Q8CBW3-1;Q8CBW3;B7ZCT9;B7ZCU0;B7ZCU3;Q3UBL3;B7ZCU4;Q3TMI0;Q6AXD3;Q8CBW3-3;Q3TJ64;Q8CBW3-4;Q3TJR5;Q8CBW3-2;Q3TPY5;Q3UAH6	IPI00798483;IPI00918951;IPI00918799;IPI00919052;IPI00551347;IPI00454179;IPI00659927	IPI00798483	_HNS(ph)T(ph)T(ph)S(ph)S(ph)T(ph)SSGGYRR_	NaN	NaN	NaN	NaN	NaN	NaN	NaN	NaN	NaN
Abi1	T	301	IPI00798483	Class II	0.666667	NSTTSSTSSGGYR	NaN	NaN	NaN	NaN	NaN	NaN	NaN	NaN	NaN	NaN	NaN	NaN					NaN	NaN	-5.1783	2.04e-19	165.78	NaN	NaN	NaN	NaN	NaN	NaN	NaN	NaN	NaN	Q8CBW3-1;Q8CBW3;B7ZCT9;B7ZCU0;B7ZCU3;Q3UBL3;B7ZCU4;Q3TMI0;Q6AXD3;Q8CBW3-3;Q3TJ64;Q8CBW3-4;Q3TJR5;Q8CBW3-2;Q3TPY5;Q3UAH6	IPI00798483;IPI00918951;IPI00918799;IPI00919052;IPI00551347;IPI00454179;IPI00659927	IPI00798483	_HNS(ph)T(ph)T(ph)S(ph)S(ph)T(ph)SSGGYRR_	NaN	NaN	NaN	NaN	NaN	NaN	NaN	NaN	NaN
Abi1	S	302	IPI00798483	Class II	0.666667	STTSSTSSGGYRR	NaN	NaN	NaN	NaN	NaN	NaN	NaN	NaN	NaN	NaN	NaN	NaN					NaN	NaN	-5.1783	2.04e-19	165.78	NaN	NaN	NaN	NaN	NaN	NaN	NaN	NaN	NaN	Q8CBW3-1;Q8CBW3;B7ZCT9;B7ZCU0;B7ZCU3;Q3UBL3;B7ZCU4;Q3TMI0;Q6AXD3;Q8CBW3-3;Q3TJ64;Q8CBW3-4;Q3TJR5;Q8CBW3-2;Q3TPY5;Q3UAH6	IPI00798483;IPI00918951;IPI00918799;IPI00919052;IPI00551347;IPI00454179;IPI00659927	IPI00798483	_HNS(ph)T(ph)T(ph)S(ph)S(ph)T(ph)SSGGYRR_	NaN	NaN	NaN	NaN	NaN	NaN	NaN	NaN	NaN
Abi1	S	303	IPI00798483	Class II	0.666667	TTSSTSSGGYRRT	NaN	-0.176202	NaN	NaN	NaN	NaN	-1.10051	NaN	NaN	NaN	NaN	NaN					NaN	NaN	-5.1783	2.04e-19	165.78	NaN	NaN	NaN	NaN	NaN	NaN	NaN	NaN	NaN	Q8CBW3-1;Q8CBW3;B7ZCT9;B7ZCU0;B7ZCU3;Q3UBL3;B7ZCU4;Q3TMI0;Q6AXD3;Q8CBW3-3;Q3TJ64;Q8CBW3-4;Q3TJR5;Q8CBW3-2;Q3TPY5;Q3UAH6	IPI00798483;IPI00918951;IPI00918799;IPI00919052;IPI00551347;IPI00454179;IPI00659927	IPI00798483	_HNS(ph)T(ph)T(ph)S(ph)S(ph)T(ph)SSGGYRR_	NaN	-0.176202	NaN	NaN	NaN	NaN	-1.10051	NaN	NaN
Abi1	Y	306	IPI00798483	Class I	0.947742	STSSGGYRRTPSV	-0.104977	NaN	NaN	NaN	NaN	NaN	-1.07485	-0.952931	NaN	NaN	NaN	NaN					NaN	NaN	1.4875	2.04e-19	165.78	NaN	NaN	NaN	NaN	NaN	NaN	NaN	NaN	NaN	Q8CBW3-1;Q8CBW3;B7ZCT9;B7ZCU0;B7ZCU3;Q3UBL3;B7ZCU4;Q3TMI0;Q6AXD3;Q8CBW3-3;Q3TJ64;Q8CBW3-4;Q3TJR5;Q8CBW3-2;Q3TPY5;Q3UAH6	IPI00798483;IPI00918951;IPI00918799;IPI00919052;IPI00551347;IPI00454179;IPI00659927	IPI00798483	_HNS(ph)TTSSTSSGGY(ph)R_	-0.104977	NaN	NaN	NaN	NaN	NaN	-1.07485	-0.952931	NaN
Abi1	S	439	IPI00798483	Class I	1	DKDDELSFKEGAI	-0.141128	0.297015	NaN	-0.0243698	0.359521	0.835318	0.510192	NaN	NaN	NaN	NaN	NaN					NaN	NaN	-0.15909	0.00166255	96.665	NaN	NaN	NaN	NaN	NaN	NaN	NaN	NaN	NaN	Q8CBW3-1;Q8CBW3;B7ZCT9;B7ZCU0;B7ZCU3;Q3UBL3;B7ZCU4;Q3TMI0;Q6AXD3;Q8CBW3-3;Q3TJ64;Q8CBW3-4;Q3TJR5;Q8CBW3-2;Q3TPY5;Q3UAH6;B7ZCU5;B7ZCU2;Q8CBW3-5;B7ZCU1	IPI00798483;IPI00918951;IPI00918799;IPI00919052;IPI00551347;IPI00454179;IPI00659927;IPI00918813;IPI00918718;IPI00653749	IPI00798483	_DKDDEIS(ph)FK_	-0.141128	0.297015	NaN	-0.0243698	0.359521	0.835318	0.510192	NaN	NaN
Abi1	Y	198	IPI00798483	Class I	0.799818	LGRNTPYKTLEPV	NaN	NaN	NaN	-0.216954	-0.300416	NaN	NaN	NaN	-1.07381	0.960209	NaN	NaN					48.8059	NaN	-0.52707	1.24e-96	204.92	NaN	NaN	NaN	NaN	NaN	NaN	NaN	NaN	NaN	Q8CBW3-1;Q8CBW3;B7ZCT9;B7ZCU0;B7ZCU3;Q3UBL3;B7ZCU4;Q3TMI0;Q6AXD3;Q8CBW3-3;Q3TJ64;Q8CBW3-4;Q3TJR5;Q8CBW3-2;Q3TPY5;Q3UAH6;B7ZCU5;B7ZCU2;Q8CBW3-5;B7ZCU1	IPI00798483;IPI00918951;IPI00918799;IPI00919052;IPI00551347;IPI00454179;IPI00659927;IPI00918813;IPI00918718;IPI00653749	IPI00798483	_NTPY(ph)KTIEPVKPPTVPNDYM(ox)T(ph)SPAR_	NaN	NaN	NaN	NaN	NaN	NaN	NaN	NaN	NaN
Abi2	S	218	IPI00380956	Class II	0.594871	TRNMAPSQQSPVR	-0.516161	NaN	NaN	NaN	NaN	NaN	NaN	0.755964	NaN	NaN	0.515309	0.134353					NaN	-9.76	0.45203	3.41e-10	127.83	NaN	NaN	NaN	NaN	NaN	NaN	NaN	NaN	NaN	P62484;Q3UVN6;Q6AXH6;Q6AXD2	IPI00380956;IPI00460653	IPI00380956	_NMAPS(ph)QQSPVR_	-0.516161	NaN	NaN	NaN	NaN	NaN	NaN	0.755964	NaN
Abi2	S	236	IPI00380956	Class I	0.998939	QRNRTYSSSGSSG	-0.0684099	1.51727	0.478409	0.0588014	0.155918	2.06919	3.90038	1.25506	NaN	NaN	NaN	NaN					NaN	NaN	-0.10403	4.85e-55	194.49	50.3106	18.0097	59	10.4612	-39.8494	NaN	32.301	-18.0097	NaN	P62484;Q3UVN6;Q6AXH6;Q6AXD2	IPI00380956;IPI00460653	IPI00380956	_TYS(ph)SSGSSGGSHPSSR_	-0.229162	2.54325	1.09255	0.0588014	0.155918	1.98433	2.32619	2.06776	NaN
Abi2	S	237	IPI00380956	Class III	0.256273	RNRTYSSSGSSGG	NaN	NaN	NaN	NaN	NaN	NaN	NaN	NaN	NaN	NaN	NaN	NaN					NaN	NaN	2.0347	4.85e-55	194.49	NaN	NaN	NaN	NaN	NaN	NaN	NaN	NaN	NaN	P62484;Q3UVN6;Q6AXH6;Q6AXD2	IPI00380956;IPI00460653	IPI00380956	_TYS(ph)SSGSSGGSHPSSR_	NaN	NaN	NaN	NaN	NaN	NaN	NaN	NaN	NaN
Abi2	S	238	IPI00380956	Class III	0.256273	NRTYSSSGSSGGS	NaN	NaN	NaN	NaN	NaN	NaN	NaN	NaN	NaN	NaN	NaN	NaN					NaN	NaN	2.0347	4.85e-55	194.49	NaN	NaN	NaN	NaN	NaN	NaN	NaN	NaN	NaN	P62484;Q3UVN6;Q6AXH6;Q6AXD2	IPI00380956;IPI00460653	IPI00380956	_TYS(ph)SSGSSGGSHPSSR_	NaN	NaN	NaN	NaN	NaN	NaN	NaN	NaN	NaN
Abi2	S	274	IPI00380956	Class IV	0.245687	PTPSPPSVFPGHP	NaN	NaN	NaN	NaN	NaN	NaN	NaN	NaN	NaN	NaN	NaN	NaN					NaN	NaN	-0.090317	0.000305003	54.913	NaN	NaN	NaN	NaN	NaN	NaN	NaN	NaN	NaN	P62484;Q3UVN6;Q6AXH6	IPI00380956	IPI00380956	_ENSGSGSVGVPIAVPTPSPPS(ph)VFPGHPVQFYSM(ox)NRPASR_	NaN	NaN	NaN	NaN	NaN	NaN	NaN	NaN	NaN
Abi2	S	291	IPI00380956	Class III	0.493648	SMNRPASRHTPPT	NaN	NaN	NaN	NaN	NaN	NaN	NaN	NaN	NaN	NaN	NaN	NaN					NaN	NaN	-0.99943	0.000305003	54.913	NaN	NaN	NaN	NaN	NaN	NaN	NaN	NaN	NaN	P62484;Q3UVN6;Q6AXH6	IPI00380956	IPI00380956	_ENSGSGSVGVPIAVPTPSPPSVFPGHPVQFYSM(ox)NRPAS(ph)R_	NaN	NaN	NaN	NaN	NaN	NaN	NaN	NaN	NaN
Abi2	T	294	IPI00380956	Class I	0.883096	RPASRHTPPTIGG	0.642655	NaN	NaN	NaN	NaN	NaN	NaN	2.20876	NaN	NaN	NaN	NaN					NaN	NaN	0.50819	2.58e-08	112.44	NaN	NaN	NaN	NaN	NaN	NaN	NaN	NaN	NaN	P62484;Q3UVN6;Q6AXH6;Q6AXD2	IPI00380956;IPI00460653	IPI00380956	_HT(ph)PPTIGGSIPYR_	0.642655	NaN	NaN	NaN	NaN	NaN	NaN	2.20876	NaN
Abi2	T	297	IPI00380956	Class II	0.537695	SRHTPPTIGGSLP	-0.431929	-3.22337	-3.32534	-0.367564	0.0375931	-3.11226	-3.5992	-0.483571	NaN	NaN	NaN	NaN					NaN	NaN	0.42333	2.58e-08	112.44	5.05058	-23.3393	NaN	28.3899	8.73294	100	19.6569	-8.73294	NaN	P62484;Q3UVN6;Q6AXH6;Q6AXD2	IPI00380956;IPI00460653	IPI00380956	_HTPPT(ph)IGGSIPYR_	-0.431929	-3.22337	-3.32534	-0.367564	0.0375931	-3.11226	-3.5992	-0.483571	NaN
Abi2	S	301	IPI00380956	Class I	1	PPTIGGSLPYRRP	-0.365555	0.0610523	-0.530906	-0.530592	0.289518	0.0129454	0.0481859	-0.0764209	-0.226917	-0.807901	-0.0199078	0.245902	J				-74.9323	-18.5835	-0.3363	2.58e-08	112.44	2.5866	-5.60859	NaN	7.61017	-0.585012	NaN	8.19518	0.585012	NaN	P62484;Q3UVN6;Q6AXH6;Q6AXD2	IPI00380956;IPI00460653	IPI00380956	_HTPPTIGGS(ph)IPYR_	-0.365555	0.151339	-0.530906	-0.667607	0.0634753	-0.0270119	-0.203014	-0.0104933	NaN
Abi2	S	221	IPI00380956	Class I	0.999992	MAPSQQSPVRTAS	-0.453557	-0.481505	-0.348996	0.00345832	0.015469	0.100278	0.131445	0.603625	0.613487	-1.56641	0.515309	0.134353	F				61.682	-9.76	0.41055	3.41e-10	127.83	5.1188	-35.4267	NaN	40.5455	35.4267	48	1.9961	-38.5494	NaN	P62484;Q3UVN6;Q6AXH6;Q6AXD2	IPI00380956;IPI00460653	IPI00380956	_NMAPSQQS(ph)PVR_	-0.453557	-0.481505	-0.348996	0.00345832	0.015469	0.100278	0.131445	0.603625	NaN
Abi2	S	177	IPI00380956	Class I	0.993559	PTQKPPSPPMSGK	0.339936	0.315914	-0.035313	0.602198	0.420432	0.350803	0.213851	0.0643724	-0.105249	0.168736	0.0181929	0.427336					11.332	-34.5483	1.1251	0.000106929	64.52	5.89311	-24.7651	NaN	30.6582	24.2253	81	6.43291	-24.2253	NaN	P62484;Q3UVN6;Q6AXH6;Q6AXD2	IPI00380956;IPI00460653	IPI00380956	_TTPPTQKPPS(ph)PPMSGK_	0.339936	0.315914	-0.035313	0.307079	0.0614444	0.350803	0.211797	0.0643724	-0.327917
Abin	T	109	IPI00228584	Class IV	0.150592	TSTAATTTATATT	NaN	NaN	NaN	NaN	NaN	NaN	NaN	NaN	NaN	NaN	NaN	NaN					NaN	NaN	-1.7412	7.08e-16	98.398	NaN	NaN	NaN	NaN	NaN	NaN	NaN	NaN	NaN	Q9WUU8-1;Q9WUU8;Q9WUU8-3;Q9WUU8-2;Q3UXR9;Q6A0C8	IPI00228584;IPI00754323;IPI00230531;IPI00653452;IPI00623938	IPI00228584	_VQVHPATSTAATT(ph)TATATTGNSMEKPEPASK_	NaN	NaN	NaN	NaN	NaN	NaN	NaN	NaN	NaN
Abin	T	110	IPI00228584	Class IV	0.150592	STAATTTATATTG	NaN	NaN	NaN	NaN	NaN	NaN	NaN	NaN	NaN	NaN	NaN	NaN					NaN	NaN	-1.7412	7.08e-16	98.398	NaN	NaN	NaN	NaN	NaN	NaN	NaN	NaN	NaN	Q9WUU8-1;Q9WUU8;Q9WUU8-3;Q9WUU8-2;Q3UXR9;Q6A0C8	IPI00228584;IPI00754323;IPI00230531;IPI00653452;IPI00623938	IPI00228584	_VQVHPATSTAATT(ph)TATATTGNSMEKPEPASK_	NaN	NaN	NaN	NaN	NaN	NaN	NaN	NaN	NaN
Abin	T	112	IPI00228584	Class IV	0.150592	AATTTATATTGNS	NaN	NaN	NaN	NaN	NaN	NaN	NaN	NaN	NaN	NaN	NaN	NaN					NaN	NaN	-1.7412	7.08e-16	98.398	NaN	NaN	NaN	NaN	NaN	NaN	NaN	NaN	NaN	Q9WUU8-1;Q9WUU8;Q9WUU8-3;Q9WUU8-2;Q3UXR9;Q6A0C8	IPI00228584;IPI00754323;IPI00230531;IPI00653452;IPI00623938	IPI00228584	_VQVHPATSTAATT(ph)TATATTGNSMEKPEPASK_	NaN	NaN	NaN	NaN	NaN	NaN	NaN	NaN	NaN
Abin	T	114	IPI00228584	Class III	0.323605	TTTATATTGNSME	NaN	NaN	NaN	NaN	NaN	NaN	NaN	NaN	NaN	NaN	NaN	NaN					NaN	NaN	0.21651	7.08e-16	98.398	NaN	NaN	NaN	NaN	NaN	NaN	NaN	NaN	NaN	Q9WUU8-1;Q9WUU8;Q9WUU8-3;Q9WUU8-2;Q3UXR9;Q6A0C8	IPI00228584;IPI00754323;IPI00230531;IPI00653452;IPI00623938	IPI00228584	_VQVHPATSTAATTTATAT(ph)TGNSMEKPEPASK_	NaN	NaN	NaN	NaN	NaN	NaN	NaN	NaN	NaN
Abin	S	118	IPI00228584	Class II	0.736057	TATTGNSMEKPEP	NaN	NaN	NaN	NaN	NaN	NaN	NaN	NaN	0.77273	-0.422799	NaN	NaN					25.4024	NaN	0.62773	7.08e-16	98.398	NaN	NaN	NaN	NaN	NaN	NaN	NaN	NaN	NaN	Q9WUU8-1;Q9WUU8;Q9WUU8-3;Q9WUU8-2;Q3UXR9;Q6A0C8	IPI00228584;IPI00754323;IPI00230531;IPI00653452;IPI00623938	IPI00228584	_VQVHPATSTAATTTATATTGNS(ph)M(ox)EKPEPASK_	NaN	NaN	NaN	NaN	NaN	NaN	NaN	NaN	NaN
Abin	S	278	IPI00228584	Class III	0.5	GLCGQPSSPKPEG	NaN	NaN	NaN	NaN	NaN	NaN	NaN	NaN	NaN	NaN	0.151976	-0.494303					NaN	29.0095	0.34213	6.59e-15	139.04	NaN	NaN	NaN	NaN	NaN	NaN	NaN	NaN	NaN	Q9WUU8-1;Q9WUU8;Q9WUU8-3;Q9WUU8-2;Q3UXR9;Q6A0C8	IPI00228584;IPI00754323;IPI00230531;IPI00653452;IPI00623938	IPI00228584	_EGICGQPS(ph)SPKPEGAGK_	NaN	NaN	NaN	NaN	NaN	NaN	NaN	NaN	NaN
Abin	S	279	IPI00228584	Class I	0.992771	LCGQPSSPKPEGA	-0.0649024	0.0370307	-0.0754638	0.255007	0.527621	1.01482	1.1316	1.36948	1.57202	-0.367639	1.09065	-0.127109	E				22.495	8.43356	0.98546	6.59e-15	139.04	16.2239	-19.5648	NaN	35.7886	19.5648	72	5.28006	-30.5086	NaN	Q9WUU8-1;Q9WUU8;Q9WUU8-3;Q9WUU8-2;Q3UXR9;Q6A0C8	IPI00228584;IPI00754323;IPI00230531;IPI00653452;IPI00623938	IPI00228584	_EGICGQPSS(ph)PKPEGAGK_	0.186501	0.473112	0.0870554	0.351289	0.527621	1.01482	1.40805	1.26184	-0.359072
Abl	S	712	IPI00227807	Class I	0.999906	RFLRSCSASCMPH	-1.28629	-0.938164	-0.965136	-0.690638	-0.757791	-0.625084	-0.351916	-0.338711	-1.48426	1.51607	-0.393699	0.324506	O				75.7169	22.3966	-1.0546	3.43e-05	122.46	16.0844	-19.297	NaN	4.46352	-30.9179	NaN	35.3814	19.297	86	P00520-3;P00520;A2AV23;P00520-1;A2AV22;P00520-2;Q3TM13;Q3V2W1;P00520-4;Q3SYK5	IPI00227806;IPI00453940;IPI00314762;IPI00227807	IPI00227806;IPI00227807	_SCS(ph)ASCMPHGAR_	-1.13482	-0.866121	-0.965136	-0.690638	-0.757791	-0.625084	-0.466758	-0.275245	-1.43776
Abl	S	16	IPI00227807	Class I	1	GDQRRPSLPALHF	1.06426	-1.03845	NaN	-0.962941	-0.110247	0.159461	-1.47794	-0.604356	-1.64616	0.800663	NaN	NaN					42.5915	NaN	1.4482	2.28e-05	107.17	NaN	NaN	NaN	NaN	NaN	NaN	NaN	NaN	NaN	P00520-4;P00520;Q3SYK5	IPI00227807	IPI00227807	_RPS(ph)IPAIHFIK_	1.06426	-1.03845	NaN	-0.962941	-0.258579	NaN	-1.47794	-0.604356	NaN
Abl	S	797	IPI00227807	Class III	0.451592	GFKDTESSPGSSP	NaN	NaN	NaN	NaN	NaN	NaN	NaN	NaN	NaN	NaN	NaN	NaN					NaN	NaN	-0.75278	2e-12	95.319	NaN	NaN	NaN	NaN	NaN	NaN	NaN	NaN	NaN	P00520-3;P00520;A2AV23;P00520-1;A2AV22;P00520-2;Q3TM13;Q3V2W1;P00520-4;Q3SYK5	IPI00227806;IPI00453940;IPI00314762;IPI00227807	IPI00227806;IPI00227807	_NEEAAEEGFKDTES(ph)SPGSS(ph)PPSITPK_	NaN	NaN	NaN	NaN	NaN	NaN	NaN	NaN	NaN
Abl	S	798	IPI00227807	Class I	0.809188	FKDTESSPGSSPP	NaN	NaN	0.0464911	NaN	NaN	0.62685	NaN	NaN	0.146395	0.212789	NaN	NaN					-15.8927	NaN	0.27573	2e-12	95.319	NaN	NaN	NaN	NaN	NaN	NaN	NaN	NaN	NaN	P00520-3;P00520;A2AV23;P00520-1;A2AV22;P00520-2;Q3TM13;Q3V2W1;P00520-4;Q3SYK5	IPI00227806;IPI00453940;IPI00314762;IPI00227807	IPI00227806;IPI00227807	_KNEEAAEEGFKDTESS(ph)PGS(ph)SPPSITPK_	NaN	NaN	NaN	NaN	NaN	NaN	NaN	NaN	NaN
Abl	S	801	IPI00227807	Class II	0.713295	TESSPGSSPPSLT	NaN	NaN	NaN	NaN	NaN	NaN	NaN	NaN	-0.629657	0.488752	NaN	NaN					28.7359	NaN	0.87441	2e-12	95.319	NaN	NaN	NaN	NaN	NaN	NaN	NaN	NaN	NaN	P00520-3;P00520;A2AV23;P00520-1;A2AV22;P00520-2;Q3TM13;Q3V2W1;P00520-4;Q3SYK5	IPI00227806;IPI00453940;IPI00314762;IPI00227807	IPI00227806;IPI00227807	_KNEEAAEEGFKDTESSPGS(ph)SPPSITPK_	NaN	NaN	NaN	NaN	NaN	NaN	NaN	NaN	NaN
Abl	S	802	IPI00227807	Class I	0.775133	ESSPGSSPPSLTP	NaN	NaN	NaN	NaN	NaN	NaN	NaN	NaN	0.0781999	0.362646	NaN	NaN					-28.5782	NaN	-0.75278	2e-12	95.319	NaN	NaN	NaN	NaN	NaN	NaN	NaN	NaN	NaN	P00520-3;P00520;A2AV23;P00520-1;A2AV22;P00520-2;Q3TM13;Q3V2W1;P00520-4;Q3SYK5	IPI00227806;IPI00453940;IPI00314762;IPI00227807	IPI00227806;IPI00227807	_NEEAAEEGFKDTES(ph)SPGSS(ph)PPSITPK_	NaN	NaN	NaN	NaN	NaN	NaN	NaN	NaN	NaN
Abl	S	805	IPI00227807	Class II	0.527736	PGSSPPSLTPKLL	NaN	NaN	NaN	NaN	NaN	NaN	NaN	NaN	-1.80088	0.79115	NaN	NaN					42.2117	NaN	1.9002	2e-12	95.319	NaN	NaN	NaN	NaN	NaN	NaN	NaN	NaN	NaN	P00520-3;P00520;A2AV23;P00520-1;A2AV22;P00520-2;Q3TM13;Q3V2W1;P00520-4;Q3SYK5	IPI00227806;IPI00453940;IPI00314762;IPI00227807	IPI00227806;IPI00227807	_KNEEAAEEGFKDTESS(ph)PGSSPPS(ph)ITPK_	NaN	NaN	NaN	NaN	NaN	NaN	NaN	NaN	NaN
Abl	S	818	IPI00227807	Class II	0.669236	RRQVTASPSSGLS	NaN	-0.899991	NaN	NaN	NaN	NaN	-1.36295	NaN	NaN	NaN	NaN	NaN					NaN	NaN	-0.95873	1.23e-07	91.414	NaN	NaN	NaN	NaN	NaN	NaN	NaN	NaN	NaN	P00520-3;P00520;A2AV23;P00520-1;A2AV22;P00520-2;Q3TM13;Q3V2W1;P00520-4;Q3SYK5	IPI00227806;IPI00453940;IPI00314762;IPI00227807	IPI00227806;IPI00227807	_QVTAS(ph)PSSGISHKEEATK_	NaN	-0.899991	NaN	NaN	NaN	NaN	-1.36295	NaN	NaN
Abl	S	820	IPI00227807	Class II	0.725644	QVTASPSSGLSHK	NaN	NaN	NaN	NaN	NaN	NaN	NaN	NaN	0.0430628	-1.3821	NaN	NaN					60.7157	NaN	-0.9841	1.23e-07	91.414	NaN	NaN	NaN	NaN	NaN	NaN	NaN	NaN	NaN	P00520-3;P00520;A2AV23;P00520-1;A2AV22;P00520-2;Q3TM13;Q3V2W1;P00520-4;Q3SYK5	IPI00227806;IPI00453940;IPI00314762;IPI00227807	IPI00227806;IPI00227807	_QVTASPS(ph)SGISHKEEATK_	NaN	NaN	NaN	NaN	NaN	NaN	NaN	NaN	NaN
Abl2	S	1000	IPI00117039	Class I	0.891198	QHPSTCSDPEEEP	-1.55355	0.281512	NaN	-2.00636	0.00821436	-0.545277	0.168814	7.59527	NaN	NaN	NaN	NaN					NaN	NaN	-0.078066	4.14e-09	91.354	NaN	NaN	NaN	NaN	NaN	NaN	NaN	NaN	NaN	Q4JIM5;B2RQ57;B7ZMZ2;Q61055;Q99P28	IPI00117039;IPI00914726	IPI00117039	_IIQHPSTCS(ph)DPEEEPTAPPAGQHTPETQEGGK_	NaN	NaN	NaN	NaN	NaN	NaN	NaN	NaN	NaN
Abl2	S	621	IPI00117039	Class I	0.99988	TQASSGSPALPRK	0.330788	0.351063	0.288654	0.302875	0.239936	-0.427607	0.00593169	0.0882502	0.219091	-0.0362717	NaN	NaN	I				2.48282	NaN	0.0062095	2.4e-14	151.74	9.82222	-16.3452	NaN	26.1674	16.3452	NaN	1.74576	-24.4216	NaN	Q4JIM5;B2RQ57;B7ZMZ2;Q61055;Q99P28	IPI00117039;IPI00914726	IPI00117039	_STQASSGS(ph)PAIPR_	0.330788	0.351063	0.288654	0.302875	0.239936	-0.427607	0.00593169	0.0882502	NaN
Abl2	S	632	IPI00117039	Class I	0.999914	RKQRDKSPSSLLE	-0.332508	0.187184	0.228948	0.365825	0.145983	0.0676387	0.151638	0.303237	-0.0821482	0.0189501	-0.190299	0.110346					1.30495	7.36341	-0.33361	1.13e-19	167.32	23.0407	-8.63372	NaN	10.1712	-21.5032	NaN	31.6744	8.63372	NaN	Q4JIM5;B2RQ57;B7ZMZ2;Q61055;Q99P28	IPI00117039;IPI00914726	IPI00117039	_QRDKS(ph)PSSIIEDAK_	0.43808	0.355806	0.470511	0.53077	0.114967	0.0331728	0.106362	0.314917	-0.332508
Abl2	S	634	IPI00117039	Class II	0.563904	QRDKSPSSLLEDA	NaN	NaN	NaN	NaN	NaN	NaN	NaN	NaN	NaN	NaN	-0.0899044	-0.246607					NaN	-18.6414	-0.10758	1.13e-19	167.32	NaN	NaN	NaN	NaN	NaN	NaN	NaN	NaN	NaN	Q4JIM5;B2RQ57;B7ZMZ2;Q61055;Q99P28	IPI00117039;IPI00914726	IPI00117039	_DKSPS(ph)SIIEDAK_	NaN	NaN	NaN	NaN	NaN	NaN	NaN	NaN	NaN
Abl2	S	635	IPI00117039	Class III	0.433554	RDKSPSSLLEDAK	NaN	NaN	NaN	NaN	NaN	NaN	NaN	NaN	NaN	NaN	NaN	NaN					NaN	NaN	0.22617	1.13e-19	167.32	NaN	NaN	NaN	NaN	NaN	NaN	NaN	NaN	NaN	Q4JIM5;B2RQ57;B7ZMZ2;Q61055;Q99P28	IPI00117039;IPI00914726	IPI00117039	_DKSPSS(ph)IIEDAK_	NaN	NaN	NaN	NaN	NaN	NaN	NaN	NaN	NaN
Abl2	T	68	IPI00117039	Class III	0.341668	GFEGDKTGGSSPE	NaN	NaN	NaN	NaN	NaN	NaN	NaN	NaN	NaN	NaN	NaN	NaN					NaN	NaN	-0.73071	2.23e-14	127.96	NaN	NaN	NaN	NaN	NaN	NaN	NaN	NaN	NaN	Q4JIM5;B2RQ57;B7ZMZ2;Q61055;Q99P28	IPI00117039;IPI00914726	IPI00117039	_T(ph)GGSSPEVIHRPFGCDAESQAINEAIR_	NaN	NaN	NaN	NaN	NaN	NaN	NaN	NaN	NaN
Abl2	S	71	IPI00117039	Class III	0.493713	GDKTGGSSPEVLH	NaN	NaN	NaN	NaN	NaN	NaN	NaN	NaN	NaN	NaN	NaN	NaN					NaN	NaN	-0.27166	2.23e-14	127.96	NaN	NaN	NaN	NaN	NaN	NaN	NaN	NaN	NaN	Q4JIM5;B2RQ57;B7ZMZ2;Q61055;Q99P28	IPI00117039;IPI00914726	IPI00117039	_TGGS(ph)SPEVIHRPFGCDAESQAINEAIR_	NaN	NaN	NaN	NaN	NaN	NaN	NaN	NaN	NaN
Abl2	S	72	IPI00117039	Class I	0.855381	DKTGGSSPEVLHR	-0.526078	NaN	-1.05089	-0.780934	-0.525669	-0.76901	NaN	0.206593	NaN	NaN	NaN	NaN					NaN	NaN	-0.37802	2.23e-14	127.96	NaN	NaN	NaN	NaN	NaN	NaN	NaN	NaN	NaN	Q4JIM5;B2RQ57;B7ZMZ2;Q61055;Q99P28	IPI00117039;IPI00914726	IPI00117039	_TGGSS(ph)PEVIHRPFGCDAESQAINEAIR_	-0.526078	NaN	-1.05089	-0.780934	-0.525669	-0.76901	NaN	0.206593	NaN
Abl2	S	783	IPI00117039	Class II	0.543348	SKPFPRSNSTSSM	-0.279914	NaN	NaN	NaN	NaN	NaN	NaN	-0.0639173	NaN	NaN	NaN	NaN					NaN	NaN	-2.0591	1.73e-07	123.97	NaN	NaN	NaN	NaN	NaN	NaN	NaN	NaN	NaN	Q4JIM5	IPI00117039	IPI00117039	_S(ph)NSTSSMSSGIPEQDR_	-0.279914	NaN	NaN	NaN	NaN	NaN	NaN	-0.0639173	NaN
Abl2	S	785	IPI00117039	Class I	0.98337	PFPRSNSTSSMSS	0.136979	NaN	0.410985	NaN	NaN	-0.0571738	NaN	0.149702	0.729096	-0.0503028	NaN	NaN					3.42664	NaN	-0.071258	1.73e-07	123.97	NaN	NaN	NaN	NaN	NaN	NaN	NaN	NaN	NaN	Q4JIM5	IPI00117039	IPI00117039	_SNS(ph)TSSMSSGIPEQDR_	0.136979	NaN	0.501312	NaN	NaN	0.166728	NaN	0.149702	NaN
Abl2	S	997	IPI00117039	Class II	0.667303	RLLQHPSTCSDPE	-1.55355	NaN	NaN	NaN	NaN	NaN	NaN	0.513521	NaN	NaN	NaN	NaN					NaN	NaN	-0.70989	4.14e-09	91.354	NaN	NaN	NaN	NaN	NaN	NaN	NaN	NaN	NaN	Q4JIM5;B2RQ57;B7ZMZ2;Q61055;Q99P28	IPI00117039;IPI00914726	IPI00117039	_IIQHPS(ph)T(ph)CSDPEEEPTAPPAGQHTPETQEGGKK_	NaN	NaN	NaN	NaN	NaN	NaN	NaN	NaN	NaN
Abl2	T	998	IPI00117039	Class II	0.690594	LLQHPSTCSDPEE	-1.55355	NaN	NaN	NaN	NaN	NaN	NaN	0.513521	NaN	NaN	NaN	NaN					NaN	NaN	-0.70989	4.14e-09	91.354	NaN	NaN	NaN	NaN	NaN	NaN	NaN	NaN	NaN	Q4JIM5;B2RQ57;B7ZMZ2;Q61055;Q99P28	IPI00117039;IPI00914726	IPI00117039	_IIQHPS(ph)T(ph)CSDPEEEPTAPPAGQHTPETQEGGKK_	NaN	NaN	NaN	NaN	NaN	NaN	NaN	NaN	NaN
Ablim1	S	478	IPI00169851	Class I	0.896419	DPRRRSSGREEDE	0.417704	0.291014	0.481196	0.531768	0.595465	1.4515	1.31527	1.32959	0.336057	0.133068	0.605968	0.0367794	E				-13.4995	-2.5821	0.54438	2.1e-64	206.69	36.0112	-6.46635	90	4.9063	-37.5712	NaN	42.4775	6.46635	74	Q3TAG5;Q3UP03;Q8K278	IPI00169851;IPI00831442;IPI00831454;IPI00831268	IPI00169851;IPI00831442	_RSS(ph)GREEDEEEIIR_	0.417704	0.592158	0.481196	0.531768	0.937133	2.01864	1.31527	3.08009	NaN
Ablim1	S	138	IPI00169851	Class III	0.400797	LCAQPMSSSPKEA	NaN	NaN	NaN	NaN	NaN	NaN	NaN	NaN	NaN	NaN	NaN	NaN					NaN	NaN	-0.87902	2.56e-43	179.46	NaN	NaN	NaN	NaN	NaN	NaN	NaN	NaN	NaN	Q3TAG5;Q3UP03	IPI00169851	IPI00169851	_DCICQICAQPM(ox)S(ph)SSPK_	NaN	NaN	NaN	NaN	NaN	NaN	NaN	NaN	NaN
Ablim1	S	139	IPI00169851	Class II	0.543772	CAQPMSSSPKEAS	-0.260048	0.279293	NaN	NaN	NaN	NaN	1.41231	1.6425	NaN	NaN	NaN	NaN					NaN	NaN	0.6017	2.56e-43	179.46	NaN	NaN	NaN	NaN	NaN	NaN	NaN	NaN	NaN	Q3TAG5;Q3UP03	IPI00169851	IPI00169851	_DCICQICAQPMSS(ph)SPK_	-0.260048	0.279293	NaN	NaN	NaN	NaN	1.41231	1.6425	NaN
Ablim1	S	140	IPI00169851	Class II	0.682767	AQPMSSSPKEASC	0.158802	0.245131	0.232906	NaN	NaN	0.502891	0.899586	2.20743	NaN	NaN	NaN	NaN					NaN	NaN	0.65026	2.56e-43	179.46	NaN	NaN	NaN	NaN	NaN	NaN	NaN	NaN	NaN	Q3TAG5;Q3UP03	IPI00169851	IPI00169851	_DCICQICAQPMSSS(ph)PK_	NaN	0.245131	0.232906	NaN	NaN	0.502891	0.899586	NaN	0.158802
Ablim1	T	275	IPI00169851	Class III	0.497917	KLRPTRTSSESIY	NaN	NaN	NaN	NaN	NaN	NaN	NaN	NaN	NaN	NaN	NaN	NaN					NaN	NaN	0.025626	2.92e-11	136.66	NaN	NaN	NaN	NaN	NaN	NaN	NaN	NaN	NaN	Q3TAG5;Q3UP03	IPI00169851;IPI00831442;IPI00831454	IPI00169851;IPI00831442	_T(ph)SSESIYSRPGSSIPGSPGHTIYAK_	NaN	NaN	NaN	NaN	NaN	NaN	NaN	NaN	NaN
Ablim1	S	276	IPI00169851	Class III	0.497917	LRPTRTSSESIYS	NaN	NaN	NaN	NaN	NaN	NaN	NaN	NaN	NaN	NaN	NaN	NaN					NaN	NaN	0.025626	2.92e-11	136.66	NaN	NaN	NaN	NaN	NaN	NaN	NaN	NaN	NaN	Q3TAG5;Q3UP03	IPI00169851;IPI00831442;IPI00831454	IPI00169851;IPI00831442	_T(ph)SSESIYSRPGSSIPGSPGHTIYAK_	NaN	NaN	NaN	NaN	NaN	NaN	NaN	NaN	NaN
Ablim1	S	277	IPI00169851	Class I	0.985149	RPTRTSSESIYSR	NaN	2.18789	1.68361	1.4298	0.162674	0.348448	-0.0603817	NaN	NaN	NaN	0.479438	-0.337482					NaN	20.8578	-1.4488	2.92e-11	136.66	NaN	NaN	NaN	NaN	NaN	NaN	NaN	NaN	NaN	Q3TAG5;Q3UP03	IPI00169851;IPI00831442;IPI00831454	IPI00169851;IPI00831442	_TSS(ph)ESIYSRPGSSIPGS(ph)PGHTIYAK_	NaN	2.18789	1.68361	1.4298	0.162674	0.348448	0.287839	NaN	NaN
Ablim1	S	279	IPI00169851	Class I	0.808504	TRTSSESIYSRPG	NaN	NaN	NaN	1.4298	0.162674	NaN	NaN	NaN	NaN	NaN	NaN	NaN					NaN	NaN	0.010236	2.92e-11	136.66	NaN	NaN	NaN	NaN	NaN	NaN	NaN	NaN	NaN	Q3TAG5;Q3UP03	IPI00169851;IPI00831442;IPI00831454	IPI00169851;IPI00831442	_TSS(ph)ES(ph)IYSRPGSSIPGSPGHTIYAK_	NaN	NaN	NaN	1.4298	0.162674	NaN	NaN	NaN	NaN
Ablim1	S	282	IPI00169851	Class IV	0.232154	SSESIYSRPGSSI	NaN	NaN	NaN	NaN	NaN	NaN	NaN	NaN	NaN	NaN	NaN	NaN					NaN	NaN	-1.6237	2.92e-11	136.66	NaN	NaN	NaN	NaN	NaN	NaN	NaN	NaN	NaN	Q3TAG5;Q3UP03	IPI00169851;IPI00831442;IPI00831454	IPI00169851;IPI00831442	_TSS(ph)ES(ph)IYSRPGSSIPGSPGHTIYAK_	NaN	NaN	NaN	NaN	NaN	NaN	NaN	NaN	NaN
Ablim1	S	286	IPI00169851	Class IV	0.232162	IYSRPGSSIPGSP	NaN	NaN	NaN	NaN	NaN	NaN	NaN	NaN	NaN	NaN	NaN	NaN					NaN	NaN	-1.6237	2.92e-11	136.66	NaN	NaN	NaN	NaN	NaN	NaN	NaN	NaN	NaN	Q3TAG5;Q3UP03	IPI00169851;IPI00831442;IPI00831454	IPI00169851;IPI00831442	_TSS(ph)ES(ph)IYSRPGSSIPGSPGHTIYAK_	NaN	NaN	NaN	NaN	NaN	NaN	NaN	NaN	NaN
Ablim1	S	287	IPI00169851	Class IV	0.232164	YSRPGSSIPGSPG	NaN	NaN	NaN	NaN	NaN	NaN	NaN	NaN	NaN	NaN	NaN	NaN					NaN	NaN	-1.6237	2.92e-11	136.66	NaN	NaN	NaN	NaN	NaN	NaN	NaN	NaN	NaN	Q3TAG5;Q3UP03	IPI00169851;IPI00831442;IPI00831454	IPI00169851;IPI00831442	_TSS(ph)ES(ph)IYSRPGSSIPGSPGHTIYAK_	NaN	NaN	NaN	NaN	NaN	NaN	NaN	NaN	NaN
Ablim1	S	291	IPI00169851	Class I	0.999974	GSSIPGSPGHTIY	-0.107286	0.267635	1.12862	NaN	NaN	1.06743	1.83435	2.12149	NaN	NaN	0.479438	-0.337482					NaN	20.8578	1.8816	2.92e-11	136.66	NaN	NaN	NaN	NaN	NaN	NaN	NaN	NaN	NaN	Q3TAG5;Q3UP03	IPI00169851;IPI00831442;IPI00831454	IPI00169851;IPI00831442	_PGSSIPGS(ph)PGHTIYAK_	NaN	0.335255	1.12862	NaN	NaN	1.06743	1.92846	NaN	-0.107286
Ablim1	S	346	IPI00169851	Class I	0.997838	DKQERQSLGESPR	NaN	-0.213688	0.764261	NaN	NaN	1.20626	2.78389	NaN	NaN	NaN	NaN	NaN					NaN	NaN	-1.1389	0.00148778	99.802	NaN	NaN	NaN	NaN	NaN	NaN	NaN	NaN	NaN	Q3TAG5;Q3UP03;Q8K278	IPI00169851;IPI00831442;IPI00831454;IPI00831268	IPI00169851;IPI00831442	_QS(ph)IGESPR_	NaN	-0.213688	0.764261	NaN	NaN	1.20626	2.78389	NaN	NaN
Ablim1	S	350	IPI00169851	Class I	1	RQSLGESPRTLSP	0.724476	0.787516	1.28161	0.458592	0.481289	1.14283	0.854985	1.43604	NaN	NaN	NaN	NaN	A				NaN	NaN	0.96727	0.00148778	99.802	15.209	-0.722065	NaN	15.9311	0.722065	NaN	2.35858	-13.5725	NaN	Q3TAG5;Q3UP03;Q8K278	IPI00169851;IPI00831442;IPI00831454;IPI00831268	IPI00169851;IPI00831442	_QSIGES(ph)PR_	0.724476	0.787516	1.28161	0.458592	0.481289	1.14283	0.854985	1.43604	NaN
Ablim1	S	355	IPI00169851	Class I	0.998574	ESPRTLSPTPSAE	-0.0486957	NaN	0.548535	NaN	NaN	0.272143	NaN	0.487538	-0.228469	0.951198	0.509645	1.44582					48.2797	-172.417	0.033139	0.000203648	92.38	NaN	NaN	NaN	NaN	NaN	NaN	NaN	NaN	NaN	Q3TAG5;Q3UP03;Q8K278	IPI00169851;IPI00831442;IPI00831454;IPI00831268	IPI00169851;IPI00831442	_TIS(ph)PTPSAEGYQDVR_	-0.0486957	NaN	0.548535	NaN	NaN	0.272143	NaN	0.487538	NaN
Ablim1	S	359	IPI00169851	Class I	0.997929	TLSPTPSAEGYQD	-0.466855	NaN	NaN	NaN	NaN	NaN	NaN	0.234587	-0.228469	0.276426	0.509645	1.44582					17.4366	-172.417	-1.988	0.000203648	92.38	NaN	NaN	NaN	NaN	NaN	NaN	NaN	NaN	NaN	Q3TAG5;Q3UP03;Q8K278	IPI00169851;IPI00831442;IPI00831454;IPI00831268	IPI00169851;IPI00831442	_TIS(ph)PTPS(ph)AEGYQDVRDR_	-0.466855	NaN	NaN	NaN	NaN	NaN	NaN	0.234587	NaN
Ablim1	S	374	IPI00169851	Class III	0.372283	DRMIHRSTSQGSI	NaN	NaN	NaN	NaN	NaN	NaN	NaN	NaN	NaN	NaN	NaN	NaN					NaN	NaN	-0.033006	3.23e-11	141.73	NaN	NaN	NaN	NaN	NaN	NaN	NaN	NaN	NaN	Q3TAG5;Q3UP03;Q8K278	IPI00169851;IPI00831442;IPI00831454;IPI00831268	IPI00169851;IPI00831442	_S(ph)TSQGSINSPVYSR_	NaN	NaN	NaN	NaN	NaN	NaN	NaN	NaN	NaN
Ablim1	S	376	IPI00169851	Class I	0.992597	MIHRSTSQGSINS	-0.701189	-0.238136	-0.209895	-0.0733781	-0.0425043	-0.19131	-0.189287	-0.489979	-0.77596	0.908339	-0.516217	0.333524	K				46.7202	20.6405	-2.3147	3.23e-11	141.73	23.1994	-2.61605	NaN	4.67224	-21.1432	NaN	25.8154	2.61605	NaN	Q3TAG5;Q3UP03;Q8K278	IPI00169851;IPI00831442;IPI00831454;IPI00831268	IPI00169851;IPI00831442	_STS(ph)QGS(ph)INSPVYSR_	-0.407364	-0.35583	-0.209895	-0.0733781	-0.0425043	-0.19131	-0.189287	-0.363789	-0.995014
Ablim1	T	394	IPI00169851	Class III	0.364779	HSYTPTTSRSPQH	NaN	NaN	NaN	NaN	NaN	NaN	NaN	NaN	NaN	NaN	NaN	NaN					NaN	NaN	0.06254	9.76e-11	130.9	NaN	NaN	NaN	NaN	NaN	NaN	NaN	NaN	NaN	Q3TAG5;Q3UP03;Q8K278	IPI00169851;IPI00831442;IPI00831454;IPI00831268	IPI00169851;IPI00831442	_HSYTPTT(ph)SRSPQHFHRPDQGINIYR_	NaN	NaN	NaN	NaN	NaN	NaN	NaN	NaN	NaN
Ablim1	S	395	IPI00169851	Class III	0.452078	SYTPTTSRSPQHF	NaN	NaN	NaN	NaN	NaN	NaN	NaN	NaN	NaN	NaN	NaN	NaN					NaN	NaN	0.059507	9.76e-11	130.9	NaN	NaN	NaN	NaN	NaN	NaN	NaN	NaN	NaN	Q3TAG5;Q3UP03;Q8K278	IPI00169851;IPI00831442;IPI00831454;IPI00831268	IPI00169851;IPI00831442	_HSYTPTTS(ph)RSPQHFHRPDQGINIYR_	NaN	NaN	NaN	NaN	NaN	NaN	NaN	NaN	NaN
Ablim1	S	397	IPI00169851	Class I	0.992822	TPTTSRSPQHFHR	NaN	NaN	NaN	NaN	NaN	NaN	3.88004	NaN	NaN	NaN	NaN	NaN					NaN	NaN	0.12018	9.76e-11	130.9	NaN	NaN	NaN	NaN	NaN	NaN	NaN	NaN	NaN	Q3TAG5;Q3UP03;Q8K278	IPI00169851;IPI00831442;IPI00831454;IPI00831268	IPI00169851;IPI00831442	_S(ph)PQHFHRPDQGINIYR_	NaN	NaN	NaN	NaN	NaN	NaN	3.88004	NaN	NaN
Ablim1	S	477	IPI00169851	Class I	0.940721	TDPRRRSSGREED	0.878372	0.203568	-0.22194	0.160702	0.384978	0.986644	0.837588	0.885231	0.188907	0.0798864	0.823543	0.274085	D				-5.6935	-20.9584	1.6323	2.1e-64	206.69	22.6197	-32.7703	NaN	5.4739	-49.9161	NaN	55.39	32.7703	44	Q3TAG5;Q3UP03;Q8K278	IPI00169851;IPI00831442;IPI00831454;IPI00831268	IPI00169851;IPI00831442	_S(ph)SGREEDEEEIIR_	0.878372	0.436695	0.483983	NaN	0.858984	1.02844	2.24674	1.00488	NaN
Ablim1	T	543	IPI00169851	Class II	0.573893	HAPSSKTSSLPGY	NaN	NaN	NaN	NaN	NaN	NaN	NaN	NaN	NaN	NaN	-1.93291	1.23345					NaN	57.47	1.2167	0.000306054	110.14	NaN	NaN	NaN	NaN	NaN	NaN	NaN	NaN	NaN	Q3TAG5;Q3UP03;Q8K278	IPI00169851;IPI00831442;IPI00831454;IPI00831268	IPI00169851;IPI00831442	_YDSPIHSASHAPSSKT(ph)S(ph)SIPGYGK_	NaN	NaN	NaN	NaN	NaN	NaN	NaN	NaN	NaN
Ablim1	S	544	IPI00169851	Class II	0.603182	APSSKTSSLPGYG	NaN	NaN	NaN	NaN	NaN	NaN	NaN	NaN	NaN	NaN	-1.93291	1.23345					NaN	57.47	1.2167	0.000306054	110.14	NaN	NaN	NaN	NaN	NaN	NaN	NaN	NaN	NaN	Q3TAG5;Q3UP03;Q8K278	IPI00169851;IPI00831442;IPI00831454;IPI00831268	IPI00169851;IPI00831442	_YDSPIHSASHAPSSKT(ph)S(ph)SIPGYGK_	NaN	NaN	NaN	NaN	NaN	NaN	NaN	NaN	NaN
Ablim1	S	545	IPI00169851	Class I	0.999987	PSSKTSSLPGYGK	-0.104796	-0.0565372	0.144438	0.357158	0.624981	-0.0199138	0.161307	0.20277	-0.154843	-0.330863	0.847607	0.0297832					-25.7766	-2.17735	-0.35525	0.000306054	110.14	4.25597	-10.7312	NaN	14.9872	10.6425	NaN	4.34473	-10.6425	NaN	Q3TAG5;Q3UP03;Q8K278	IPI00169851;IPI00831442;IPI00831454;IPI00831268	IPI00169851;IPI00831442	_TSS(ph)IPGYGK_	0.0268709	0.0567222	0.144438	-0.0915252	-0.10675	-0.116099	-0.0342165	0.165738	-0.236463
Ablim1	S	559	IPI00169851	Class I	0.915344	GLHRPVSTDFAQY	0.304868	0.026446	-0.265206	0.0566529	-0.0423647	0.214908	-0.243426	0.270024	0.0994972	0.703316	NaN	NaN					-62.8243	NaN	3.0954	9.7e-174	252.28	2.73939	-32.51	NaN	0.874265	-34.3751	NaN	35.2494	32.51	76	Q3TAG5;Q3UP03;Q8K278	IPI00169851;IPI00831442;IPI00831454;IPI00831268	IPI00169851;IPI00831442	_NGIHRPVS(ph)TDFAQYNS(ph)YGDISGGVR_	0.7433	0.026446	NaN	0.067088	-0.234747	NaN	-0.243426	0.453713	-0.133564
Ablim1	S	596	IPI00169851	Class I	1	RMDRGVSMPNMLE	0.350264	0.10916	-0.0197729	0.0156481	0.100349	-0.0859683	0.0353846	0.148118	-0.743315	0.0118719	0.471656	0.0266973					2.38187	-1.8677	-0.46187	1.32e-10	133.07	3.63674	-12.0052	NaN	4.42112	-11.2209	NaN	15.642	11.2209	NaN	Q3TAG5;Q3UP03;Q8K278	IPI00169851;IPI00831442;IPI00831454;IPI00831268	IPI00169851;IPI00831442	_MDRGVS(ph)MPNMIEPK_	0.134747	0.10916	0.0567222	0.231801	0.0270974	-0.0859683	-0.000577193	0.0354268	0.565782
Ablim1	S	567	IPI00169851	Class I	0.999999	DFAQYNSYGDISG	0.000663487	0.00662118	-0.143771	-0.0465485	-0.182693	-0.156138	-0.33159	-0.0670976	-0.362056	0.191794	-0.0568213	0.58299	R				15.1444	33.2421	1.2213	9.7e-174	252.28	7.11781	3.35951	NaN	3.27244	-3.84537	NaN	3.7583	-3.35951	NaN	Q3TAG5;Q3UP03;Q8K278	IPI00169851;IPI00831442;IPI00831454;IPI00831268	IPI00169851;IPI00831442	_NGIHRPVST(ph)DFAQYNS(ph)YGDISGGVR_	0.0610158	0.0359054	0.1333	-0.0465485	-0.182693	-0.156138	-0.241961	-0.201132	0.000663487
Ablim1	T	560	IPI00169851	Class I	0.923802	LHRPVSTDFAQYN	0.100289	-0.0441413	-0.158763	NaN	-0.414676	-0.198494	0.43686	0.209112	-0.46241	0.117381	-0.0568213	0.58299					9.62469	33.2421	1.4015	9.7e-174	252.28	NaN	NaN	NaN	NaN	NaN	NaN	NaN	NaN	NaN	Q3TAG5;Q3UP03;Q8K278	IPI00169851;IPI00831442;IPI00831454;IPI00831268	IPI00169851;IPI00831442	_NGIHRPVST(ph)DFAQYNS(ph)YGDISGGVR_	0.443395	-0.0974864	-0.279792	NaN	-0.414676	NaN	1.00069	0.30395	-0.242816
Ablim1	S	379	IPI00169851	Class I	0.999869	RSTSQGSINSPVY	0.0985858	-0.14193	-0.197613	-0.0537033	0.0530835	0.0668952	0.0552928	0.322687	0.143811	0.0800732	0.280073	-0.277905	F				-5.86735	17.4842	-2.3147	3.23e-11	141.73	3.16559	-3.47287	NaN	6.63845	1.03396	NaN	5.6045	-1.03396	NaN	Q3TAG5;Q3UP03;Q8K278	IPI00169851;IPI00831442;IPI00831454;IPI00831268	IPI00169851;IPI00831442	_STS(ph)QGS(ph)INSPVYSR_	0.0731347	NaN	0.196607	-0.0537033	0.0530835	0.106415	-0.0020183	0.169335	0.124037
Ablim2	S	299	IPI00762199	Class III	0.430803	QETRTSSESIVSV	NaN	NaN	NaN	NaN	NaN	NaN	NaN	NaN	NaN	NaN	NaN	NaN					NaN	NaN	-0.14171	2.72e-05	53.615	NaN	NaN	NaN	NaN	NaN	NaN	NaN	NaN	NaN	Q19VH2;Q8BL65-3;Q8BL65;Q8BL65-1;Q3U409;Q8BL65-2;Q8BL65-5;Q8BL65-4	IPI00762199;IPI00468743;IPI00226694;IPI00856691;IPI00463583;IPI00480577;IPI00857645;IPI00857088;IPI00312739;IPI00857493	IPI00762199	_ETRTSS(ph)ES(ph)IVS(ph)VPASSTSGSPSR_	NaN	NaN	NaN	NaN	NaN	NaN	NaN	NaN	NaN
Ablim2	S	301	IPI00762199	Class III	0.42842	TRTSSESIVSVPA	NaN	NaN	NaN	NaN	NaN	NaN	NaN	NaN	NaN	NaN	NaN	NaN					NaN	NaN	-0.14171	2.72e-05	53.615	NaN	NaN	NaN	NaN	NaN	NaN	NaN	NaN	NaN	Q19VH2;Q8BL65-3;Q8BL65;Q8BL65-1;Q3U409;Q8BL65-2;Q8BL65-5;Q8BL65-4	IPI00762199;IPI00468743;IPI00226694;IPI00856691;IPI00463583;IPI00480577;IPI00857645;IPI00857088;IPI00312739;IPI00857493	IPI00762199	_ETRTSS(ph)ES(ph)IVS(ph)VPASSTSGSPSR_	NaN	NaN	NaN	NaN	NaN	NaN	NaN	NaN	NaN
Ablim2	S	304	IPI00762199	Class I	0.982112	SSESIVSVPASST	NaN	0.141956	NaN	NaN	NaN	NaN	0.0781179	NaN	0.168385	-0.24637	NaN	NaN					15.6985	NaN	-1.4461	2.72e-05	53.615	NaN	NaN	NaN	NaN	NaN	NaN	NaN	NaN	NaN	Q19VH2;Q8BL65-3;Q8BL65;Q8BL65-1;Q3U409;Q8BL65-2;Q8BL65-5;Q8BL65-4	IPI00762199;IPI00468743;IPI00226694;IPI00856691;IPI00463583;IPI00480577;IPI00857645;IPI00857088;IPI00312739;IPI00857493	IPI00762199	_ETRTSS(ph)ES(ph)IVS(ph)VPASSTSGSPSR_	NaN	NaN	NaN	NaN	NaN	NaN	NaN	NaN	NaN
Abp1	S	291	IPI00378015	Class I	1	QPGKLRSPFLQKQ	-0.338215	-0.0242965	0.0556122	0.174662	1.7163	2.759	3.08248	2.56661	2.6623	-0.335569	2.77725	-0.163459	D				20.5303	10.7118	0.006621	0.000242441	133.13	23.3103	-12.3705	NaN	35.6808	12.3705	75	5.02101	-30.6598	NaN	Q62418-1;Q62418;Q62418-2;Q62418-3	IPI00378015;IPI00308222;IPI00458127	IPI00378015	_IRS(ph)PFIQK_	-0.875804	-0.0242965	NaN	0.174662	1.96235	2.96804	2.85768	2.56661	NaN
Abp1	S	277	IPI00378015	Class I	0.999064	QKERAMSTTSVTS	-2.16128	-2.4257	-2.46367	-2.88744	-2.11617	-0.842324	-0.929715	-0.537843	-0.840888	-0.631041	-0.794437	0.693117	O				-54.8682	38.1484	-0.67589	6.69e-55	193.69	8.20317	-42.9508	NaN	12.6469	-38.5071	NaN	51.154	38.5071	48	Q62418-1;Q62418;Q62418-2;Q62418-3	IPI00378015;IPI00308222;IPI00458127	IPI00378015	_AMS(ph)TTSVTSSQPGK_	-2.22384	-2.41642	-2.29096	-2.51342	-1.97746	-1.06378	-0.621524	-0.537843	-2.09872
Abp1	T	278	IPI00378015	Class III	0.478889	KERAMSTTSVTSS	NaN	NaN	NaN	NaN	NaN	NaN	NaN	NaN	NaN	NaN	NaN	NaN					NaN	NaN	-0.84816	6.69e-55	193.69	NaN	NaN	NaN	NaN	NaN	NaN	NaN	NaN	NaN	Q62418-1;Q62418;Q62418-2;Q62418-3	IPI00378015;IPI00308222;IPI00458127	IPI00378015	_AMST(ph)TSVTSSQPGK_	NaN	NaN	NaN	NaN	NaN	NaN	NaN	NaN	NaN
Abp1	T	299	IPI00378015	Class I	1	FLQKQLTQPETSY	-2.02615	-1.94558	-1.68064	-1.9321	-2.11726	-0.739849	-0.627314	-0.463832	-1.23865	-0.0685115	-0.749232	0.469703	O				-4.86342	27.7887	-1.0002	5.43e-07	126.4	3.31749	-15.2759	NaN	14.0335	-4.55992	NaN	18.5934	4.55992	NaN	Q62418-1;Q62418;Q62418-2;Q62418-3	IPI00378015;IPI00308222;IPI00458127	IPI00378015	_QIT(ph)QPETSYGR_	-2.02615	-1.69278	-1.64368	-1.88678	-2.11726	-0.774165	-0.363676	-0.320081	-1.98612
Abpl	S	2234	IPI00664670	Class I	1	GRERLGSFGSITR	0.704341	1.90396	2.90652	2.94319	3.18311	2.93578	3.03198	3.00405	1.7554	-1.11675	2.38568	-1.66613	B				53.8869	68.4903	0.32046	6.53e-30	171.62	91.7646	59.3823	7	32.3822	-59.3823	92	8.70318	-83.0614	NaN	Q8VHX6-1;Q8VHX6;Q8VHX6-2;Q3UXJ8	IPI00664670;IPI00753917	IPI00664670	_IGS(ph)FGS(ph)ITR_	0.704341	1.90396	2.71301	2.94319	3.18311	3.16553	3.08914	3.00405	0.556395
Abpl	T	2239	IPI00664670	Class II	0.611329	GSFGSITRQQEGE	NaN	NaN	0.257699	NaN	NaN	1.67549	NaN	NaN	1.28771	-0.536759	NaN	NaN					31.0682	NaN	0.21752	6.53e-30	171.62	NaN	NaN	NaN	NaN	NaN	NaN	NaN	NaN	NaN	Q8VHX6-1;Q8VHX6;Q8VHX6-2;Q3UXJ8	IPI00664670;IPI00753917	IPI00664670	_IGS(ph)FGSIT(ph)R_	NaN	NaN	NaN	NaN	NaN	NaN	NaN	NaN	NaN
Abpl	S	2625	IPI00664670	Class I	0.999971	SSSRGASYSSIPK	0.438719	0.634036	0.766977	0.676538	1.31419	2.5603	2.39737	1.57196	0.322159	1.42342	1.80215	-0.274861	D				-168.221	17.2354	0.43498	0.00124001	99.815	45.7755	28.531	57	12.0503	-33.7252	NaN	17.2445	-28.531	NaN	Q8VHX6-1;Q8VHX6;Q8VHX6-2;Q3UXJ8	IPI00664670;IPI00753917	IPI00664670	_GAS(ph)YSSIPK_	0.438719	0.634036	0.766977	0.676538	1.31419	2.5603	2.39737	1.57196	NaN
Abpl	S	2637	IPI00664670	Class III	0.393818	KFSSDASKVVTRG	NaN	NaN	NaN	NaN	NaN	NaN	NaN	NaN	NaN	NaN	NaN	NaN					NaN	NaN	0.56785	0.000820638	73.983	NaN	NaN	NaN	NaN	NaN	NaN	NaN	NaN	NaN	Q8VHX6-1;Q8VHX6;Q8VHX6-2;Q3UXJ8	IPI00664670;IPI00753917	IPI00664670	_GASYSSIPKFSSDAS(ph)K_	NaN	NaN	NaN	NaN	NaN	NaN	NaN	NaN	NaN
Abpl	S	2237	IPI00664670	Class I	0.999926	RLGSFGSITRQQE	-0.40305	0.253475	0.740095	2.75597	2.54575	1.47338	1.97408	1.44199	1.58191	-1.35366	1.60564	-1.28637	B				60.4281	59.0017	0.59082	6.53e-30	171.62	29.3165	-8.65929	NaN	37.9757	8.65929	70	4.48388	-33.4919	NaN	Q8VHX6-1;Q8VHX6;Q8VHX6-2;Q3UXJ8	IPI00664670;IPI00753917	IPI00664670	_IGS(ph)FGS(ph)ITR_	NaN	NaN	NaN	2.41281	2.18771	NaN	NaN	NaN	-0.40305
Abra1	S	48	IPI00761945	Class I	0.999998	KNSITDSQMDNVK	0.0882773	0.266908	-0.21414	-0.0563276	-0.620579	-0.847151	-0.861356	-1.40849	0.0219575	-0.402992	-0.134509	0.81213	L				20.191	43.0459	-1.1545	7.46e-07	134.18	16.461	12.8087	NaN	3.65224	-12.8087	NaN	3.41494	-13.046	NaN	Q8BPZ8-1;Q8BPZ8;Q8BPZ8-2	IPI00761945;IPI00402791;IPI00881935	IPI00761945	_NSITDS(ph)QM(ox)DNVK_	NaN	0.155749	-0.0808812	-0.720802	-1.6463	-0.919378	-1.32141	NaN	NaN
Abro1	S	361	IPI00136758	Class II	0.640749	GADLLPSQSAAGD	NaN	NaN	0.0281448	NaN	NaN	-0.456385	NaN	NaN	0.417164	-0.267644	0.511974	-0.150655					16.9325	9.91585	0.53346	3.01e-14	80.048	NaN	NaN	NaN	NaN	NaN	NaN	NaN	NaN	NaN	Q3TCJ1;Q6A0B5	IPI00136758;IPI00762835;IPI00462800	IPI00136758	_FTGSGADIIPS(ph)QS(ph)AAGDS(ph)GEESDDSDYENIIDPAESPHSEYSHSK_	NaN	NaN	0.0281448	NaN	NaN	-0.456385	NaN	NaN	NaN
Abro1	S	363	IPI00136758	Class II	0.587219	DLLPSQSAAGDSG	NaN	NaN	0.0281448	0.147176	-0.479231	-0.456385	NaN	NaN	0.417164	-0.267644	0.511974	-0.150655					16.9325	9.91585	0.53346	3.01e-14	80.048	NaN	NaN	NaN	NaN	NaN	NaN	NaN	NaN	NaN	Q3TCJ1;Q6A0B5	IPI00136758;IPI00762835;IPI00462800	IPI00136758	_FTGSGADIIPS(ph)QS(ph)AAGDS(ph)GEESDDSDYENIIDPAESPHSEYSHSK_	NaN	NaN	0.0281448	NaN	NaN	-0.456385	NaN	NaN	NaN
Abro1	S	368	IPI00136758	Class I	0.753665	QSAAGDSGEESDD	-0.321748	NaN	0.100636	0.147176	-0.479231	-0.387654	NaN	-0.638119	NaN	NaN	0.547747	-0.192234					NaN	12.4387	0.93785	3.01e-14	80.048	NaN	NaN	NaN	NaN	NaN	NaN	NaN	NaN	NaN	Q3TCJ1;Q6A0B5	IPI00136758;IPI00762835;IPI00462800	IPI00136758	_FTGSGADIIPSQSAAGDS(ph)GEES(ph)DDS(ph)DYENIIDPAESPHSEYSHSK_	-0.321748	NaN	0.0281448	NaN	NaN	-0.456385	NaN	-0.638119	NaN
Abro1	S	372	IPI00136758	Class I	0.753591	GDSGEESDDSDYE	-0.321748	NaN	0.100636	0.147176	-0.479231	-0.387654	NaN	-0.638119	NaN	NaN	0.547747	-0.192234					NaN	12.4387	0.93785	3.01e-14	80.048	NaN	NaN	NaN	NaN	NaN	NaN	NaN	NaN	NaN	Q3TCJ1;Q6A0B5	IPI00136758;IPI00762835;IPI00462800	IPI00136758	_FTGSGADIIPSQSAAGDS(ph)GEES(ph)DDS(ph)DYENIIDPAESPHSEYSHSK_	-0.321748	NaN	0.0281448	NaN	NaN	-0.456385	NaN	-0.638119	NaN
Abro1	S	375	IPI00136758	Class II	0.745954	GEESDDSDYENLI	5.42978	NaN	0.100636	0.147176	-0.479231	-0.387654	NaN	-0.638119	NaN	NaN	0.547747	-0.192234					NaN	12.4387	0.82893	3.01e-14	80.048	NaN	NaN	NaN	NaN	NaN	NaN	NaN	NaN	NaN	Q3TCJ1;Q6A0B5	IPI00136758;IPI00762835;IPI00462800	IPI00136758	_FTGSGADIIPSQSAAGDS(ph)GEES(ph)DDS(ph)DYENIIDPAESPHSEYSHSK_	5.42978	NaN	0.0281448	NaN	NaN	-0.456385	NaN	-0.638119	NaN
Abtap	S	156	IPI00169521	Class I	0.999956	KIDSEISPKKDNE	0.387804	0.412402	NaN	0.298893	0.10251	NaN	-0.0856973	-0.175301	NaN	NaN	NaN	NaN					NaN	NaN	-1.0783	0.000654822	96.342	NaN	NaN	NaN	NaN	NaN	NaN	NaN	NaN	NaN	Q3V1V3;A2APY6;B2RXU2;Q8BK69;Q8BM03;Q8K089;Q9D801	IPI00169521;IPI00761728	IPI00169521	_IDSEIS(ph)PKK_	0.387804	0.412402	NaN	0.298893	0.10251	NaN	-0.0856973	-0.175301	NaN
Abtap	T	305	IPI00169521	Class I	1	GKGNVETSSEDED	NaN	0.467593	0.139076	-0.0945413	-0.0209112	0.0466168	0.288748	0.743954	NaN	NaN	NaN	NaN					NaN	NaN	-0.15782	2.46e-18	159.13	NaN	NaN	NaN	NaN	NaN	NaN	NaN	NaN	NaN	Q3V1V3;A2APY6;B2RXU2;Q8BK69;Q8BM03;Q8K089;Q9D801	IPI00169521;IPI00761728	IPI00169521	_GNVET(ph)S(ph)S(ph)EDEDDIADIFPEEPGFEHAWR_	NaN	NaN	NaN	NaN	NaN	NaN	NaN	0.743954	NaN
Abtap	S	306	IPI00169521	Class I	1	KGNVETSSEDEDD	NaN	0.467593	0.139076	-0.0945413	-0.0209112	0.0466168	0.288748	0.743954	NaN	NaN	NaN	NaN					NaN	NaN	-0.15782	2.46e-18	159.13	NaN	NaN	NaN	NaN	NaN	NaN	NaN	NaN	NaN	Q3V1V3;A2APY6;B2RXU2;Q8BK69;Q8BM03;Q8K089;Q9D801	IPI00169521;IPI00761728	IPI00169521	_GNVET(ph)S(ph)S(ph)EDEDDIADIFPEEPGFEHAWR_	NaN	NaN	NaN	NaN	NaN	NaN	NaN	0.743954	NaN
Abtap	S	307	IPI00169521	Class I	1	GNVETSSEDEDDL	NaN	0.467593	0.139076	-0.0945413	-0.0209112	0.0466168	0.288748	0.743954	NaN	NaN	NaN	NaN					NaN	NaN	-0.15782	2.46e-18	159.13	NaN	NaN	NaN	NaN	NaN	NaN	NaN	NaN	NaN	Q3V1V3;A2APY6;B2RXU2;Q8BK69;Q8BM03;Q8K089;Q9D801	IPI00169521;IPI00761728	IPI00169521	_GNVET(ph)S(ph)S(ph)EDEDDIADIFPEEPGFEHAWR_	NaN	NaN	NaN	NaN	NaN	NaN	NaN	0.743954	NaN
Abtap	T	693	IPI00169521	Class II	0.724891	ASSEEETDLEKQK	NaN	NaN	NaN	NaN	NaN	NaN	NaN	NaN	0.153935	-0.0997117	NaN	NaN					6.67805	NaN	-0.5945	9.96e-38	258.8	NaN	NaN	NaN	NaN	NaN	NaN	NaN	NaN	NaN	Q3V1V3;A2APY6;B2RXU2;Q8BK69;Q8BM03;Q8K089;Q9D801	IPI00169521	IPI00169521	_SAKDS(ph)AS(ph)SEEET(ph)DIEK_	NaN	NaN	NaN	NaN	NaN	NaN	NaN	NaN	NaN
Abtap	S	688	IPI00169521	Class I	1	SAKDSASSEEETD	-0.0479572	0.0840643	0.0654345	-0.00129757	0.022943	-0.303575	-0.361882	-0.0169236	0.16192	-0.169853	-0.0382594	0.206342	R				10.0195	-17.6904	-0.25394	9.96e-38	258.8	4.97266	0.0829353	NaN	2.04986	-2.92281	NaN	4.88973	-0.0829353	NaN	Q3V1V3;A2APY6;B2RXU2;Q8BK69;Q8BM03;Q8K089;Q9D801	IPI00169521	IPI00169521	_SAKDS(ph)AS(ph)S(ph)EEETDIEK_	0.211012	1.31208	0.0654345	-0.311847	0.022943	-0.303575	-0.53057	0.157458	-0.0479572
Abtap	S	689	IPI00169521	Class I	1	AKDSASSEEETDL	-0.0479572	0.0840643	0.0654345	-0.00129757	0.022943	-0.303575	-0.361882	-0.0169236	0.16192	-0.169853	-0.0382594	0.206342	R				10.0195	-17.6904	0.19916	9.96e-38	258.8	5.20265	-1.5965	NaN	3.54212	-3.25703	NaN	6.79915	1.5965	NaN	Q3V1V3;A2APY6;B2RXU2;Q8BK69;Q8BM03;Q8K089;Q9D801	IPI00169521	IPI00169521	_SAKDS(ph)AS(ph)S(ph)EEETDIEK_	0.211012	1.31208	0.0654345	-0.311847	0.022943	-0.303575	-0.53057	0.157458	-0.0479572
Abtap	S	651	IPI00169521	Class I	1	ALAEEDSEDELPS	-0.285952	-0.0801378	-0.247971	-0.294301	-0.667756	-0.189387	-0.410419	-0.846633	0.430912	-0.415474	0.336055	-0.388247	N				24.9648	23.5942	-0.59234	1.1e-59	146.88	10.8647	5.84023	NaN	2.88478	-7.97996	NaN	5.0245	-5.84023	NaN	Q3V1V3;A2APY6;B2RXU2;Q8BK69;Q8BM03;Q8K089;Q9D801	IPI00169521	IPI00169521	_AIAEEDS(ph)EDEIPS(ph)DVDFNDPYFAEEVKK_	-0.285952	-0.147218	-0.247971	-0.362547	NaN	-0.361993	-0.510963	-0.846633	NaN
Abtap	S	657	IPI00169521	Class I	1	SEDELPSDVDFND	-0.285952	-0.0801378	-0.247971	-0.294301	-0.667756	-0.189387	-0.410419	-0.846633	0.430912	-0.415474	0.336055	-0.388247	N				24.9648	23.5942	-0.59234	1.1e-59	146.88	5.59846	0.573959	NaN	4.06766	-1.5308	NaN	5.0245	-0.573959	NaN	Q3V1V3;A2APY6;B2RXU2;Q8BK69;Q8BM03;Q8K089;Q9D801	IPI00169521	IPI00169521	_AIAEEDS(ph)EDEIPS(ph)DVDFNDPYFAEEVKK_	-0.285952	-0.147218	-0.247971	-0.362547	NaN	-0.361993	-0.510963	-0.846633	NaN
Abtap	S	686	IPI00169521	Class I	1	MKSAKDSASSEEE	-0.0106372	0.698074	0.514198	0.0398403	0.00453735	-0.471447	-0.361882	-0.399226	0.0465037	-0.132598	-0.185517	0.109608	L				7.26532	10.5248	0.19916	9.96e-38	258.8	4.99904	-1.43651	NaN	1.89687	-4.53867	NaN	6.43554	1.43651	NaN	Q3V1V3;A2APY6;B2RXU2;Q8BK69;Q8BM03;Q8K089;Q9D801	IPI00169521	IPI00169521	_SAKDS(ph)AS(ph)S(ph)EEETDIEK_	0.24123	1.31208	0.550211	0.792855	-0.284869	-1.03928	-0.53057	-0.777873	-0.0106372
AC091465.1-006	S	1654	IPI00895965	Class I	0.999961	IRTPPKSPATPKQ	1.57148	0.862273	1.66816	0.668845	1.71231	3.60001	0.716982	1.17201	-0.980052	0.077095	-3.67658	1.29748					19.987	59.3165	-0.68113	2.26e-31	173.58	27.3151	11.0892	99	10.0793	-17.2358	NaN	16.2259	-11.0892	NaN	B2KGT6;P20357;Q3URJ7;B2KGT7;Q3TLQ0;B2KGT5;Q80ZL4;B2KGT4;Q80X35	IPI00895965;IPI00118075;IPI00894724;IPI00895463;IPI00653404;IPI00895309;IPI00404011;IPI00895260;IPI00673708	IPI00895965	_VAIIRT(ph)PPKS(ph)PATPK_	1.57148	NaN	NaN	NaN	NaN	NaN	NaN	1.87239	NaN
AC091465.1-006	T	1650	IPI00895965	Class I	1	KVAIIRTPPKSPA	1.57148	0.862273	1.66816	0.668845	1.71231	3.60001	0.716982	1.17201	-1.56141	0.703873	-3.67658	1.29748					39.4287	59.3165	-0.68113	2.26e-31	173.58	18.762	-3.85106	NaN	15.1608	-7.45222	NaN	22.6131	3.85106	NaN	B2KGT6;P20357;Q3URJ7;B2KGT7;Q3TLQ0;B2KGT5;Q80ZL4;B2KGT4;Q80X35	IPI00895965;IPI00118075;IPI00894724;IPI00895463;IPI00653404;IPI00895309;IPI00404011;IPI00895260;IPI00673708	IPI00895965	_VAIIRT(ph)PPKS(ph)PATPK_	1.57148	NaN	NaN	NaN	NaN	NaN	NaN	1.87239	NaN
AC091465.1-006	S	28	IPI00895965	Class I	0.999998	AAAHPHSPEMKDQ	0.980976	0.590051	0.0922815	0.399226	1.09305	0.387484	0.602808	1.13061	-0.270841	0.431252	NaN	NaN	A				26.3905	NaN	0.12262	2.64e-07	136.14	5.17709	-11.5151	NaN	16.6922	11.5151	NaN	4.97819	-11.714	NaN	B2KGT6;P20357;Q3URJ7;B2KGT7;Q3TLQ0;B2KGT5;Q80ZL4;B2KGT4;Q80X35;B2KGT3	IPI00895965;IPI00118075;IPI00894724;IPI00895463;IPI00653404;IPI00895309;IPI00404011;IPI00895260;IPI00673708;IPI00895530;IPI00831444	IPI00895965	_APHWTSASITEAAAHPHS(ph)PEM(ox)K_	0.980976	0.590051	-0.105861	0.399226	1.09305	0.387484	0.602808	1.13061	NaN
AC091465.1-006	S	1539	IPI00895965	Class I	0.988031	TDGISKSPEKRSS	-0.1995	NaN	2.4046	4.59956	4.53036	1.10407	0.153364	0.492468	NaN	NaN	NaN	NaN					NaN	NaN	-0.64507	3.35e-23	146.07	NaN	NaN	NaN	NaN	NaN	NaN	NaN	NaN	NaN	B2KGT6;P20357;Q3URJ7;B2KGT7;Q3TLQ0;B2KGT5;Q80ZL4;B2KGT4;Q80X35	IPI00895965;IPI00118075;IPI00894724;IPI00895463;IPI00653404;IPI00895309;IPI00404011;IPI00895260;IPI00673708	IPI00895965	_VTDGISKS(ph)PEK_	NaN	NaN	2.4046	4.59956	4.53036	1.10407	NaN	NaN	-0.1995
AC091465.1-006	T	1596	IPI00895965	Class III	0.252014	GKSGTSTPTTPGS	NaN	NaN	NaN	NaN	NaN	NaN	NaN	NaN	NaN	NaN	NaN	NaN					NaN	NaN	0.94809	8.69e-06	70.666	NaN	NaN	NaN	NaN	NaN	NaN	NaN	NaN	NaN	B2KGT6;P20357;Q3URJ7;B2KGT7;Q3TLQ0;B2KGT5;Q80ZL4;B2KGT4;Q80X35	IPI00895965;IPI00118075;IPI00894724;IPI00895463;IPI00653404;IPI00895309;IPI00404011;IPI00895260;IPI00673708	IPI00895965	_AGKSGTST(ph)PTTPGSTAITPGT(ph)PPSYSSR_	NaN	NaN	NaN	NaN	NaN	NaN	NaN	NaN	NaN
AC091465.1-006	S	16	IPI00895965	Class IV	0.211524	KAPHWTSASLTEA	NaN	NaN	NaN	NaN	NaN	NaN	NaN	NaN	NaN	NaN	NaN	NaN					NaN	NaN	1.6335	2.64e-07	136.14	NaN	NaN	NaN	NaN	NaN	NaN	NaN	NaN	NaN	B2KGT6;P20357;Q3URJ7;B2KGT7;Q3TLQ0;B2KGT5;Q80ZL4;B2KGT4;Q80X35;B2KGT3	IPI00895965;IPI00118075;IPI00894724;IPI00895463;IPI00653404;IPI00895309;IPI00404011;IPI00895260;IPI00673708;IPI00895530;IPI00831444	IPI00895965	_DEGKAPHWTS(ph)ASITEAAAHPHSPEM(ox)KDQGGAGEGISR_	NaN	NaN	NaN	NaN	NaN	NaN	NaN	NaN	NaN
AC091465.1-006	T	1609	IPI00895965	Class I	0.922485	TAITPGTPPSYSS	NaN	NaN	NaN	NaN	NaN	NaN	NaN	NaN	-1.60907	1.05516	NaN	NaN					51.8754	NaN	0.94809	8.69e-06	70.666	NaN	NaN	NaN	NaN	NaN	NaN	NaN	NaN	NaN	B2KGT6;P20357;Q3URJ7;B2KGT7;Q3TLQ0;B2KGT5;Q80ZL4;B2KGT4;Q80X35	IPI00895965;IPI00118075;IPI00894724;IPI00895463;IPI00653404;IPI00895309;IPI00404011;IPI00895260;IPI00673708	IPI00895965	_AGKSGTST(ph)PTTPGSTAITPGT(ph)PPSYSSR_	NaN	NaN	NaN	NaN	NaN	NaN	NaN	NaN	NaN
AC091465.1-006	T	1781	IPI00895965	Class I	0.865697	HGAEIITQSPSRS	1.3041	0.955442	NaN	1.07389	1.38511	1.53441	1.08295	1.14989	NaN	NaN	-0.545424	NaN					NaN	NaN	-1.1566	1.6e-97	229.32	NaN	NaN	NaN	NaN	NaN	NaN	NaN	NaN	NaN	B2KGT6;P20357;Q3URJ7;B2KGT7;Q3TLQ0;B2KGT5;Q80ZL4;B2KGT4;Q80X35	IPI00895965;IPI00118075;IPI00894724;IPI00895463;IPI00653404;IPI00895309;IPI00404011;IPI00895260;IPI00673708	IPI00895965	_ARVDHGAEIIT(ph)QSPSRS(ph)S(ph)VASPR_	1.3041	1.01078	NaN	1.07389	1.38511	NaN	1.1505	1.14989	NaN
AC091465.1-006	S	1783	IPI00895965	Class I	0.995167	AEIITQSPSRSSV	0.792689	0.646624	0.538339	-0.362906	0.180352	0.756554	1.62916	1.05077	-2.31058	1.53439	NaN	NaN	Q				65.4776	NaN	0.647	1.6e-97	229.32	10.9597	-7.65147	NaN	16.5949	-2.0162	NaN	18.6111	2.0162	NaN	B2KGT6;P20357;Q3URJ7;B2KGT7;Q3TLQ0;B2KGT5;Q80ZL4;B2KGT4;Q80X35	IPI00895965;IPI00118075;IPI00894724;IPI00895463;IPI00653404;IPI00895309;IPI00404011;IPI00895260;IPI00673708	IPI00895965	_VDHGAEIITQS(ph)PSRS(ph)SVAS(ph)PR_	0.809332	1.77252	0.538339	0.820404	1.02404	0.756554	1.76381	1.17736	-1.38841
AC091465.1-006	S	1785	IPI00895965	Class I	0.889888	IITQSPSRSSVAS	0.792689	1.11272	NaN	1.18593	1.10324	1.53441	1.03884	1.12482	-2.31058	1.53439	NaN	NaN					65.4776	NaN	0.27779	1.6e-97	229.32	NaN	NaN	NaN	NaN	NaN	NaN	NaN	NaN	NaN	B2KGT6;P20357;Q3URJ7;B2KGT7;Q3TLQ0;B2KGT5;Q80ZL4;B2KGT4;Q80X35	IPI00895965;IPI00118075;IPI00894724;IPI00895463;IPI00653404;IPI00895309;IPI00404011;IPI00895260;IPI00673708	IPI00895965	_ARVDHGAEIITQS(ph)PS(ph)RS(ph)SVAS(ph)PR_	NaN	1.32533	NaN	1.18593	1.10324	NaN	1.06227	NaN	NaN
AC091465.1-006	S	1787	IPI00895965	Class I	0.99547	TQSPSRSSVASPR	1.02829	-0.123273	-0.193861	-0.735513	0.497341	1.04997	0.619085	0.976701	-2.31058	1.53439	-1.70331	1.34983	D				65.4776	60.7661	0.28488	8.6e-85	202.17	6.56507	-13.3515	NaN	5.93896	-13.9776	NaN	19.9166	13.3515	NaN	B2KGT6;P20357;Q3URJ7;B2KGT7;Q3TLQ0;B2KGT5;Q80ZL4;B2KGT4;Q80X35	IPI00895965;IPI00118075;IPI00894724;IPI00895463;IPI00653404;IPI00895309;IPI00404011;IPI00895260;IPI00673708	IPI00895965	_ARVDHGAEIITQS(ph)PSRS(ph)S(ph)VAS(ph)PR_	1.10145	NaN	1.00526	NaN	1.0953	1.04997	1.16434	1.10516	-1.38841
AC091465.1-006	S	1788	IPI00895965	Class I	0.999934	QSPSRSSVASPRR	1.02829	1.1341	0.833093	0.53918	0.780481	1.27306	1.05037	0.976701	-2.31058	1.53439	-0.270991	0.245579	A				65.4776	15.6523	0.28488	8.6e-85	202.17	36.5666	0.20994	87	8.3049	-28.2617	NaN	36.3567	-0.20994	93	B2KGT6;P20357;Q3URJ7;B2KGT7;Q3TLQ0;B2KGT5;Q80ZL4;B2KGT4;Q80X35	IPI00895965;IPI00118075;IPI00894724;IPI00895463;IPI00653404;IPI00895309;IPI00404011;IPI00895260;IPI00673708	IPI00895965	_ARVDHGAEIITQS(ph)PSRS(ph)S(ph)VAS(ph)PR_	1.13251	1.3681	NaN	1.00317	1.06362	NaN	1.08534	1.25974	-1.40757
AC091465.1-006	S	1791	IPI00895965	Class I	1	SRSSVASPRRLSN	0.792689	1.15717	0.833093	-0.309349	0.180352	1.04997	0.57431	1.12482	NaN	NaN	-0.697684	0.508235	Q				NaN	30.8411	0.28488	8.6e-85	202.17	17.9427	8.81438	NaN	9.12829	-8.81438	NaN	7.99095	-9.95173	NaN	B2KGT6;P20357;Q3URJ7;B2KGT7;Q3TLQ0;B2KGT5;Q80ZL4;B2KGT4;Q80X35	IPI00895965;IPI00118075;IPI00894724;IPI00895463;IPI00653404;IPI00895309;IPI00404011;IPI00895260;IPI00673708	IPI00895965	_ARVDHGAEIITQS(ph)PSRS(ph)S(ph)VAS(ph)PR_	1.22169	1.16806	1.00526	0.927517	1.0953	1.04997	1.1505	1.20639	-1.36927
AC091465.1-006	S	18	IPI00895965	Class IV	0.211524	PHWTSASLTEAAA	NaN	NaN	NaN	NaN	NaN	NaN	NaN	NaN	NaN	NaN	NaN	NaN					NaN	NaN	1.6335	2.64e-07	136.14	NaN	NaN	NaN	NaN	NaN	NaN	NaN	NaN	NaN	B2KGT6;P20357;Q3URJ7;B2KGT7;Q3TLQ0;B2KGT5;Q80ZL4;B2KGT4;Q80X35;B2KGT3	IPI00895965;IPI00118075;IPI00894724;IPI00895463;IPI00653404;IPI00895309;IPI00404011;IPI00895260;IPI00673708;IPI00895530;IPI00831444	IPI00895965	_DEGKAPHWTS(ph)ASITEAAAHPHSPEM(ox)KDQGGAGEGISR_	NaN	NaN	NaN	NaN	NaN	NaN	NaN	NaN	NaN
AC133187.1-001	S	242	IPI00894786	Class I	0.996204	NQGKLHSLVKPSV	NaN	NaN	NaN	NaN	NaN	NaN	NaN	0.161191	NaN	NaN	NaN	NaN					NaN	NaN	-0.33691	0.00237363	44.426	NaN	NaN	NaN	NaN	NaN	NaN	NaN	NaN	NaN	B2KGR1;Q8CHW0;O89112	IPI00894786;IPI00131535	IPI00894786	_IHS(ph)IVKPSVDFVCR_	NaN	NaN	NaN	NaN	NaN	NaN	NaN	0.161191	NaN
AC164546.1-003	S	267	IPI00886094	Class II	0.500649	GSSCLKSSPDSPE	NaN	NaN	NaN	NaN	NaN	NaN	NaN	NaN	NaN	NaN	NaN	NaN					NaN	NaN	0.096243	5.76e-15	135.75	NaN	NaN	NaN	NaN	NaN	NaN	NaN	NaN	NaN	B0QZW4;Q8BU36;Q8BVY4;Q8BWQ2	IPI00886094;IPI00453624	IPI00886094	_S(ph)S(ph)PDSPENTPPPTPTAPSSGSQHSGR_	NaN	NaN	NaN	NaN	NaN	NaN	NaN	NaN	NaN
AC164546.1-003	S	268	IPI00886094	Class II	0.519382	SSCLKSSPDSPEN	NaN	NaN	NaN	NaN	NaN	NaN	NaN	NaN	NaN	NaN	NaN	NaN					NaN	NaN	0.096243	5.76e-15	135.75	NaN	NaN	NaN	NaN	NaN	NaN	NaN	NaN	NaN	B0QZW4;Q8BU36;Q8BVY4;Q8BWQ2	IPI00886094;IPI00453624	IPI00886094	_S(ph)S(ph)PDSPENTPPPTPTAPSSGSQHSGR_	NaN	NaN	NaN	NaN	NaN	NaN	NaN	NaN	NaN
AC164546.1-003	S	271	IPI00886094	Class I	0.966796	LKSSPDSPENTPP	NaN	0.0803438	NaN	NaN	NaN	-0.628073	-0.513327	-0.379066	0.0561673	-0.3192	NaN	NaN					19.8486	NaN	-0.30469	5.76e-15	135.75	NaN	NaN	NaN	NaN	NaN	NaN	NaN	NaN	NaN	B0QZW4;Q8BU36;Q8BVY4;Q8BWQ2	IPI00886094;IPI00453624	IPI00886094	_SSPDS(ph)PENT(ph)PPPTPTAPSSGSQHSGR_	NaN	NaN	NaN	NaN	NaN	NaN	NaN	-0.45386	NaN
AC164546.1-003	T	275	IPI00886094	Class I	0.99998	PDSPENTPPPTPT	NaN	0.143981	NaN	NaN	-0.538438	-0.628073	-0.496804	-0.379066	0.20389	-0.230703	0.226755	-0.0545236					14.778	3.70877	-0.30469	5.76e-15	135.75	NaN	NaN	NaN	NaN	NaN	NaN	NaN	NaN	NaN	B0QZW4;Q8BU36;Q8BVY4;Q8BWQ2	IPI00886094;IPI00453624	IPI00886094	_SSPDS(ph)PENT(ph)PPPTPTAPSSGSQHSGR_	NaN	NaN	NaN	NaN	NaN	NaN	NaN	-0.45386	NaN
AC164546.1-003	S	318	IPI00886094	Class I	0.928784	QRKRKKSTAACGV	0.245009	-0.365444	0.126973	-0.279255	1.26365	1.96584	1.49362	1.41331	1.73249	-0.961192	1.75289	-0.298736	D				48.6368	18.3534	-1.0274	2.02e-100	211.19	34.8773	16.0278	81	7.96594	-26.9113	NaN	18.8494	-16.0278	NaN	B0QZW4;Q8BU36;Q8BVY4;Q8BWQ2	IPI00886094;IPI00453624	IPI00886094	_S(ph)TAACGVEAHSDAIQPCHIR_	0.245009	0.123004	0.126973	0.158208	1.05826	2.15509	1.31308	1.40003	NaN
AC164546.1-003	T	319	IPI00886094	Class II	0.567418	RKRKKSTAACGVE	-0.0461741	0.0441843	-0.194592	0.158208	1.05826	1.39684	1.43788	1.54347	1.73249	-0.961192	1.62889	-0.562491	D				48.6368	32.0122	-0.12347	2.02e-100	211.19	18.3397	10.3577	NaN	7.98197	-10.3577	NaN	0.927467	-17.4122	NaN	B0QZW4;Q8BU36;Q8BVY4;Q8BWQ2	IPI00886094;IPI00453624	IPI00886094	_ST(ph)AACGVEAHSDAIQPCHIR_	0.245009	0.0441843	NaN	0.158208	1.05826	1.28121	1.21592	1.40003	NaN
Acaa1	T	252	IPI00121833	Class III	0.346606	EGVRPSTTMQGLA	NaN	NaN	NaN	NaN	NaN	NaN	NaN	NaN	NaN	NaN	NaN	NaN					NaN	NaN	0.34878	9.39e-06	76.733	NaN	NaN	NaN	NaN	NaN	NaN	NaN	NaN	NaN	Q921H8;Q8BLD7;Q8R343;Q8VCH0;Q3TUU3;Q3UKM0;Q3UPU8	IPI00121833;IPI00222793;IPI00122139	IPI00121833;IPI00122139	_TITVSQDEGVRPST(ph)TMQGIAK_	NaN	NaN	NaN	NaN	NaN	NaN	NaN	NaN	NaN
Acaa1	T	253	IPI00121833	Class III	0.346606	GVRPSTTMQGLAK	NaN	NaN	NaN	NaN	NaN	NaN	NaN	NaN	NaN	NaN	NaN	NaN					NaN	NaN	0.34878	9.39e-06	76.733	NaN	NaN	NaN	NaN	NaN	NaN	NaN	NaN	NaN	Q921H8;Q8BLD7;Q8R343;Q8VCH0;Q3TUU3;Q3UKM0;Q3UPU8	IPI00121833;IPI00222793;IPI00122139	IPI00121833;IPI00122139	_TITVSQDEGVRPST(ph)TMQGIAK_	NaN	NaN	NaN	NaN	NaN	NaN	NaN	NaN	NaN
Acaa1	S	34	IPI00121833	Class II	0.59212	ARFPQASASDVVV	NaN	NaN	NaN	NaN	NaN	NaN	NaN	0.163821	-0.0519225	0.350698	NaN	NaN					21.5795	NaN	2.2547	1.58e-07	96.163	NaN	NaN	NaN	NaN	NaN	NaN	NaN	NaN	NaN	Q921H8	IPI00121833	IPI00121833	_FPQAS(ph)ASDVVVVHGR_	NaN	NaN	NaN	NaN	NaN	NaN	NaN	NaN	NaN
Acaa1	S	36	IPI00121833	Class I	0.798136	FPQASASDVVVVH	NaN	-0.077927	0.703632	NaN	NaN	-0.098555	-0.0374525	NaN	-0.0519225	0.350698	NaN	NaN					21.5795	NaN	0.84881	1.58e-07	96.163	NaN	NaN	NaN	NaN	NaN	NaN	NaN	NaN	NaN	Q921H8	IPI00121833	IPI00121833	_FPQASAS(ph)DVVVVHGR_	NaN	NaN	0.703632	NaN	NaN	-0.098555	NaN	NaN	NaN
Acaa2	S	28	IPI00653158	Class I	0.999824	GLLKDFSATDLTE	NaN	NaN	NaN	NaN	NaN	NaN	NaN	NaN	NaN	NaN	NaN	NaN					NaN	NaN	-0.27461	9.03e-05	95.651	NaN	NaN	NaN	NaN	NaN	NaN	NaN	NaN	NaN	Q3TIT9;Q3UKH3;Q8BWT1	IPI00653158;IPI00226430	IPI00653158	_DFS(ph)ATDITEFAAR_	NaN	NaN	NaN	NaN	NaN	NaN	NaN	NaN	NaN
Acac	T	100	IPI00474783	Class II	0.526775	DSQRDFTVASPAE	NaN	0.21661	NaN	NaN	NaN	NaN	1.5971	NaN	-1.23496	0.973933	NaN	NaN					50.3441	NaN	-0.66319	0.00269922	67.115	NaN	NaN	NaN	NaN	NaN	NaN	NaN	NaN	NaN	Q5SWU9-1;Q5SWU9;Q9ESZ5;Q5SWU9-2	IPI00474783;IPI00649984;IPI00756922;IPI00848443	IPI00474783;IPI00848443	_KIDSQRDFT(ph)VASPAEFVTR_	NaN	NaN	NaN	NaN	NaN	NaN	NaN	NaN	NaN
Acac	S	77	IPI00474783	Class I	0.922109	AFHMRSSMSGLHL	0.566635	0.959206	0.516213	0.456663	1.40979	1.68603	2.38052	2.99919	1.0831	-1.31291	0.883152	-0.739758	E				51.8923	40.116	-0.3338	8.93e-50	192.38	31.8476	16.183	82	15.6645	-16.183	NaN	9.29162	-22.5559	NaN	Q5SWU9-1;Q5SWU9;Q9ESZ5;Q5SWU9-2	IPI00474783;IPI00649984;IPI00848443	IPI00474783;IPI00848443	_SS(ph)MSGIHIVK_	0.700972	0.433921	0.155231	0.390668	1.26882	1.68603	2.38052	2.99919	0.432297
Acac	T	10	IPI00474783	Class I	1	PSPLAKTLELNQH	-1.51273	-0.644594	NaN	NaN	NaN	NaN	1.19284	0.508632	NaN	NaN	NaN	NaN					NaN	NaN	0.41907	9.99e-15	156.92	NaN	NaN	NaN	NaN	NaN	NaN	NaN	NaN	NaN	Q5SWU9-1;Q5SWU9;Q9ESZ5	IPI00474783;IPI00649984;IPI00649000;IPI00649902	IPI00474783	_T(ph)IEINQHSR_	NaN	NaN	NaN	NaN	NaN	NaN	NaN	NaN	-1.51273
Acac	S	103	IPI00474783	Class I	0.968097	RDFTVASPAEFVT	-0.61299	NaN	NaN	NaN	NaN	NaN	NaN	0.329962	NaN	NaN	NaN	NaN					NaN	NaN	-1.7982	0.00269922	67.115	NaN	NaN	NaN	NaN	NaN	NaN	NaN	NaN	NaN	Q5SWU9-1;Q5SWU9;Q9ESZ5;Q5SWU9-2	IPI00474783;IPI00649984;IPI00756922;IPI00848443	IPI00474783;IPI00848443	_DFTVAS(ph)PAEFVTR_	-0.61299	NaN	NaN	NaN	NaN	NaN	NaN	0.329962	NaN
Acac	S	1200	IPI00474783	Class I	0.985722	PTLNRMSFASNLN	NaN	0.502534	NaN	NaN	NaN	NaN	-1.40871	NaN	NaN	NaN	NaN	NaN					NaN	NaN	0.78407	1.48e-78	166.74	NaN	NaN	NaN	NaN	NaN	NaN	NaN	NaN	NaN	Q5SWU9-1;Q5SWU9;Q9ESZ5;Q5SWU9-2	IPI00474783;IPI00848443	IPI00474783;IPI00848443	_MS(ph)FASNINHYGMTHVAS(ph)VSDVIIDNAFTPPCQR_	NaN	0.502534	NaN	NaN	NaN	NaN	-1.40871	NaN	NaN
Acac	S	1203	IPI00474783	Class III	0.499397	NRMSFASNLNHYG	NaN	NaN	NaN	NaN	NaN	NaN	NaN	NaN	NaN	NaN	NaN	NaN					NaN	NaN	0.64781	1.48e-78	166.74	NaN	NaN	NaN	NaN	NaN	NaN	NaN	NaN	NaN	Q5SWU9-1;Q5SWU9;Q9ESZ5;Q5SWU9-2	IPI00474783;IPI00848443	IPI00474783;IPI00848443	_MS(ph)FASNINHYGMTHVAS(ph)VSDVIIDNAFTPPCQR_	NaN	NaN	NaN	NaN	NaN	NaN	NaN	NaN	NaN
Acac	Y	1208	IPI00474783	Class II	0.568284	ASNLNHYGMTHVA	NaN	NaN	NaN	NaN	NaN	NaN	NaN	NaN	NaN	NaN	-2.14849	2.65075					NaN	84.4323	0.29511	1.48e-78	166.74	NaN	NaN	NaN	NaN	NaN	NaN	NaN	NaN	NaN	Q5SWU9-1;Q5SWU9;Q9ESZ5;Q5SWU9-2	IPI00474783;IPI00848443	IPI00474783;IPI00848443	_M(ox)S(ph)FASNINHY(ph)GM(ox)THVASVSDVIIDNAFTPPCQR_	NaN	NaN	NaN	NaN	NaN	NaN	NaN	NaN	NaN
Acac	T	1211	IPI00474783	Class II	0.588033	LNHYGMTHVASVS	NaN	-0.122319	NaN	0.97761	0.0437924	NaN	-1.00712	NaN	NaN	NaN	NaN	NaN					NaN	NaN	-0.41307	1.48e-78	166.74	NaN	NaN	NaN	NaN	NaN	NaN	NaN	NaN	NaN	Q5SWU9-1;Q5SWU9;Q9ESZ5;Q5SWU9-2	IPI00474783;IPI00848443	IPI00474783;IPI00848443	_MSFASNINHYGM(ox)T(ph)HVASVSDVIIDNAFTPPCQR_	NaN	-0.122319	NaN	0.97761	0.0437924	NaN	-1.00712	NaN	NaN
Acac	S	1215	IPI00474783	Class I	0.997555	GMTHVASVSDVLL	-0.0463846	0.116764	0.190046	NaN	-0.0053276	-0.485323	-1.01071	1.65159	NaN	NaN	NaN	NaN					NaN	NaN	0.78407	1.48e-78	166.74	NaN	NaN	NaN	NaN	NaN	NaN	NaN	NaN	NaN	Q5SWU9-1;Q5SWU9;Q9ESZ5;Q5SWU9-2	IPI00474783;IPI00848443	IPI00474783;IPI00848443	_MS(ph)FASNINHYGMTHVAS(ph)VSDVIIDNAFTPPCQR_	-0.0463846	0.116764	0.190046	NaN	-0.0053276	-0.485323	-1.01071	1.65159	NaN
Acac	S	1217	IPI00474783	Class II	0.560094	THVASVSDVLLDN	NaN	NaN	NaN	NaN	NaN	NaN	NaN	-0.790187	NaN	NaN	NaN	NaN					NaN	NaN	-1.3031	1.48e-78	166.74	NaN	NaN	NaN	NaN	NaN	NaN	NaN	NaN	NaN	Q5SWU9-1;Q5SWU9;Q9ESZ5;Q5SWU9-2	IPI00474783;IPI00848443	IPI00474783;IPI00848443	_M(ox)SFASNINHYGM(ox)THVASVS(ph)DVIIDNAFTPPCQR_	NaN	NaN	NaN	NaN	NaN	NaN	NaN	-0.790187	NaN
Acac	S	1258	IPI00474783	Class I	1	MGCFCDSPPQSPT	0.176082	0.219575	6.16602	-0.0487655	-0.463447	4.41859	-0.19162	-0.0961136	0.346872	0.674892	0.940996	0.171241					-59.6477	-12.6322	-0.43608	1.12e-125	193.43	7.03726	-6.14832	NaN	11.9862	-1.19939	NaN	13.1856	1.19939	NaN	Q5SWU9-1;Q5SWU9;Q9ESZ5;Q5SWU9-2	IPI00474783;IPI00848443	IPI00474783;IPI00848443	_IFDEIMGCFCDS(ph)PPQS(ph)PTFPESGHTSIYDEDKVPR_	0.430285	0.647545	0.524164	0.362442	-0.328147	-0.630872	-0.689211	-0.662113	NaN
Acac	S	1262	IPI00474783	Class I	0.999559	CDSPPQSPTFPES	0.0242011	-0.258332	-0.297555	-0.612966	-0.0921753	0.811329	0.71662	0.902313	0.346872	0.674892	0.940996	0.171241	E				-59.6477	-12.6322	-0.56444	1.12e-125	193.43	5.00822	-9.11724	NaN	14.1255	9.11724	NaN	3.79424	-10.3312	NaN	Q5SWU9-1;Q5SWU9;Q9ESZ5;Q5SWU9-2	IPI00474783;IPI00848443	IPI00474783;IPI00848443	_IFDEIM(ox)GCFCDS(ph)PPQS(ph)PTFPESGHTSIYDEDKVPR_	0.356707	-0.308269	-0.297555	-0.461879	-0.0825667	1.34655	1.12727	1.31315	NaN
Acac	T	1264	IPI00474783	Class I	0.834372	SPPQSPTFPESGH	-0.764003	0.543892	-0.148001	NaN	NaN	0.33843	2.37236	1.66178	NaN	NaN	NaN	NaN					NaN	NaN	0.054813	1.12e-125	193.43	NaN	NaN	NaN	NaN	NaN	NaN	NaN	NaN	NaN	Q5SWU9-1;Q5SWU9;Q9ESZ5;Q5SWU9-2	IPI00474783;IPI00848443	IPI00474783;IPI00848443	_IFDEIM(ox)GCFCDSPPQSPT(ph)FPESGHTSIYDEDK_	-0.764003	0.543892	-0.148001	NaN	NaN	0.33843	2.37236	1.66178	NaN
Acac	S	23	IPI00474783	Class I	1	SRFIIGSVSEDNS	0.0506062	-0.0843369	0.0192037	-0.108908	2.60077	2.82092	2.55784	1.31736	1.43659	0.545337	1.96794	0.111385	J				-45.9362	-8.0265	-0.23557	9.62e-281	303.45	30.8366	8.68832	94	22.1483	-8.68832	NaN	7.12087	-23.7157	NaN	Q5SWU9-1;Q5SWU9;Q9ESZ5;Q5SWU9-2	IPI00474783;IPI00649984;IPI00649000;IPI00848443	IPI00474783;IPI00848443	_FIIGS(ph)VS(ph)EDNS(ph)EDEISNIVK_	0.0506062	-0.288787	-0.733459	-0.108908	2.60077	2.82092	2.55784	1.90304	0.261567
Acac	S	2317	IPI00474783	Class III	0.417026	PEVAMDSIVHMTQ	NaN	NaN	NaN	NaN	NaN	NaN	NaN	NaN	NaN	NaN	NaN	NaN					NaN	NaN	-1.8314	3.36e-06	78.45	NaN	NaN	NaN	NaN	NaN	NaN	NaN	NaN	NaN	Q5SWU9-1;Q5SWU9;Q9ESZ5;Q5SWU9-2	IPI00474783;IPI00848443	IPI00474783;IPI00848443	_SIVQANPEVAMDS(ph)IVHMTQHISPTQR_	NaN	NaN	NaN	NaN	NaN	NaN	NaN	NaN	NaN
Acac	T	2322	IPI00474783	Class I	0.795353	DSIVHMTQHISPT	NaN	NaN	-0.0144413	0.0771062	0.561409	-0.246712	NaN	0.916072	NaN	NaN	NaN	NaN					NaN	NaN	0.16609	3.36e-06	78.45	NaN	NaN	NaN	NaN	NaN	NaN	NaN	NaN	NaN	Q5SWU9-1;Q5SWU9;Q9ESZ5;Q5SWU9-2	IPI00474783;IPI00848443	IPI00474783;IPI00848443	_SIVQANPEVAMDSIVHMT(ph)QHISPTQR_	NaN	NaN	-0.0144413	0.0771062	0.561409	-0.246712	NaN	0.916072	NaN
Acac	S	2326	IPI00474783	Class III	0.45311	HMTQHISPTQRAE	NaN	NaN	NaN	NaN	NaN	NaN	NaN	NaN	NaN	NaN	NaN	NaN					NaN	NaN	0.092429	3.36e-06	78.45	NaN	NaN	NaN	NaN	NaN	NaN	NaN	NaN	NaN	Q5SWU9-1;Q5SWU9;Q9ESZ5;Q5SWU9-2	IPI00474783;IPI00848443	IPI00474783;IPI00848443	_SIVQANPEVAMDSIVHMT(ph)QHISPTQR_	NaN	NaN	NaN	NaN	NaN	NaN	NaN	NaN	NaN
Acac	S	25	IPI00474783	Class I	1	FIIGSVSEDNSED	-1.39047	-0.247442	-0.254231	-0.234991	0.521594	0.276556	0.1049	-0.155619	-0.859012	0.502	-0.00421883	0.189324					29.3873	12.2983	-0.23557	9.62e-281	303.45	7.50652	-0.99161	NaN	4.18622	-4.31191	NaN	8.49813	0.99161	NaN	Q5SWU9-1;Q5SWU9;Q9ESZ5;Q5SWU9-2	IPI00474783;IPI00649984;IPI00649000;IPI00848443	IPI00474783;IPI00848443	_FIIGS(ph)VS(ph)EDNS(ph)EDEISNIVK_	-1.6802	-0.903441	-0.387751	-0.247166	-0.251568	-1.2145	-0.972104	-1.22237	-0.333881
Acac	S	29	IPI00474783	Class I	1	SVSEDNSEDEISN	0.0395596	0.0738202	0.253747	0.131326	-0.500291	-0.709731	-0.292311	-0.224781	-0.50865	0.234958	-0.768961	0.0363958	P				15.029	2.49125	0.42092	9.62e-281	303.45	4.43879	-0.601503	NaN	2.76204	-2.27825	NaN	5.04029	0.601503	NaN	Q5SWU9-1;Q5SWU9;Q9ESZ5;Q5SWU9-2	IPI00474783;IPI00649984;IPI00649000;IPI00848443	IPI00474783;IPI00848443	_FIIGS(ph)VS(ph)EDNS(ph)EDEISNIVK_	0.316377	0.311968	0.253747	0.299362	-0.500291	-0.738034	-0.292311	-0.224781	-0.414243
Acac	S	34	IPI00474783	Class I	1	NSEDEISNLVKLD	0.0759808	0.0956308	0.39686	0.198117	2.19535	0.908201	1.4414	4.1024	-0.885207	1.06383	-1.07285	0.703588	F				52.1638	38.5957	0.50565	9.62e-281	303.45	4.61336	-4.71109	NaN	9.32446	3.72496	NaN	5.59949	-3.72496	NaN	Q5SWU9-1;Q5SWU9;Q9ESZ5;Q5SWU9-2	IPI00474783;IPI00649984;IPI00649000;IPI00848443	IPI00474783;IPI00848443	_FIIGS(ph)VSEDNS(ph)EDEIS(ph)NIVK_	-0.751077	0.0604625	0.456386	0.198117	2.19535	-0.767062	0.0858325	3.99714	0.903038
Acac	S	47	IPI00474783	Class I	1	LEEKEGSLSPASV	0.530497	0.484393	0.222836	0.521942	0.368941	0.190363	-0.291729	-1.39365	-0.277831	-0.106602	-0.326272	0.46113	N				-7.66891	29.1274	-0.1673	1.77e-127	210.21	26.0118	7.06097	NaN	7.17236	-18.8394	NaN	18.9508	-7.06097	NaN	Q5SWU9-1;Q5SWU9;Q9ESZ5;Q5SWU9-2	IPI00474783;IPI00649984;IPI00848443	IPI00474783;IPI00848443	_EGS(ph)IS(ph)PAS(ph)VSSDTISDIGISGIQDGIAFHMR_	0.210513	0.238298	0.206518	0.423955	0.231961	-0.0453034	-0.56511	-1.56164	NaN
Acac	S	49	IPI00474783	Class I	1	EKEGSLSPASVSS	0.530497	0.461025	0.284799	0.40984	0.355319	0.554314	0.146972	-1.39365	-0.277831	-0.106602	-0.326272	0.46113	N				-7.66891	29.1274	-0.1673	1.77e-127	210.21	25.8276	3.37651	NaN	22.4511	-3.37651	NaN	7.35326	-18.4744	NaN	Q5SWU9-1;Q5SWU9;Q9ESZ5;Q5SWU9-2	IPI00474783;IPI00649984;IPI00848443	IPI00474783;IPI00848443	_EGS(ph)IS(ph)PAS(ph)VSSDTISDIGISGIQDGIAFHMR_	0.210513	0.191563	0.330444	0.199751	0.204717	0.6826	0.312293	-1.56164	NaN
Acac	S	52	IPI00474783	Class I	0.999543	GSLSPASVSSDTL	0.356965	0.248314	0.360109	0.212209	0.348409	0.289283	0.114601	0.18245	NaN	NaN	-0.24419	0.837878	A				NaN	44.0534	-0.50851	1.77e-127	210.21	25.7461	13.5887	93	9.24741	-16.4986	NaN	12.1574	-13.5887	NaN	Q5SWU9-1;Q5SWU9;Q9ESZ5;Q5SWU9-2	IPI00474783;IPI00649984;IPI00848443	IPI00474783;IPI00848443	_EGS(ph)IS(ph)PAS(ph)VS(ph)SDTIS(ph)DIGISGIQDGIAFHMR_	0.448372	0.159887	0.226878	0.282855	0.234379	0.189527	-0.0179224	0.118493	NaN
Acac	S	54	IPI00474783	Class I	0.751246	LSPASVSSDTLSD	0.164529	0.434967	0.381273	0.353032	0.253315	0.470778	1.34095	1.68134	NaN	NaN	NaN	NaN	F				NaN	NaN	0.31388	1.77e-127	210.21	13.975	2.07571	NaN	11.8993	-2.07571	NaN	2.86628	-11.1087	NaN	Q5SWU9-1;Q5SWU9;Q9ESZ5;Q5SWU9-2	IPI00474783;IPI00649984;IPI00848443	IPI00474783;IPI00848443	_EGS(ph)IS(ph)PAS(ph)VS(ph)SDTISDIGISGIQDGIAFHM(ox)R_	0.108357	0.532965	0.284869	0.402722	0.317153	0.484633	2.60982	1.04997	NaN
Acac	S	55	IPI00474783	Class I	0.881461	SPASVSSDTLSDL	NaN	0.330673	0.194717	0.338223	0.115336	0.0546679	0.626495	2.12481	NaN	NaN	NaN	NaN					NaN	NaN	-0.15499	1.77e-127	210.21	NaN	NaN	NaN	NaN	NaN	NaN	NaN	NaN	NaN	Q5SWU9-1;Q5SWU9;Q9ESZ5;Q5SWU9-2	IPI00474783;IPI00649984;IPI00848443	IPI00474783;IPI00848443	_EGS(ph)IS(ph)PAS(ph)VSS(ph)DTISDIGISGIQDGIAFHMR_	NaN	NaN	0.194717	0.266757	0.107166	0.0546679	NaN	0.134536	NaN
Acac	T	57	IPI00474783	Class II	0.624564	ASVSSDTLSDLGI	0.0539454	0.330673	0.110096	NaN	0.380059	0.484633	0.957722	2.84198	NaN	NaN	NaN	NaN					NaN	NaN	-0.36256	1.77e-127	210.21	NaN	NaN	NaN	NaN	NaN	NaN	NaN	NaN	NaN	Q5SWU9-1;Q5SWU9;Q9ESZ5;Q5SWU9-2	IPI00474783;IPI00649984;IPI00848443	IPI00474783;IPI00848443	_EGS(ph)IS(ph)PAS(ph)VS(ph)SDTISDIGISGIQDGIAFHMR_	0.0539454	NaN	0.110096	NaN	0.577528	0.484633	NaN	1.56888	NaN
Acac	S	59	IPI00474783	Class I	0.995461	VSSDTLSDLGISG	0.220701	0.250234	0.260026	NaN	NaN	0.389038	1.0529	1.46677	NaN	NaN	NaN	NaN					NaN	NaN	-0.50851	1.77e-127	210.21	NaN	NaN	NaN	NaN	NaN	NaN	NaN	NaN	NaN	Q5SWU9-1;Q5SWU9;Q9ESZ5;Q5SWU9-2	IPI00474783;IPI00649984;IPI00848443	IPI00474783;IPI00848443	_EGS(ph)IS(ph)PAS(ph)VS(ph)SDTIS(ph)DIGISGIQDGIAFHMR_	NaN	NaN	NaN	NaN	NaN	NaN	NaN	NaN	NaN
Acac	S	648	IPI00474783	Class I	0.997878	SLRNSISNFLHSL	-0.00805682	0.346758	NaN	NaN	NaN	NaN	0.413995	-0.312782	NaN	NaN	NaN	NaN					NaN	NaN	0.35273	0.000278725	89.629	NaN	NaN	NaN	NaN	NaN	NaN	NaN	NaN	NaN	Q5SWU9-1;Q5SWU9;Q9ESZ5;Q5SWU9-2	IPI00474783;IPI00848443	IPI00474783;IPI00848443	_NSIS(ph)NFIHSIER_	NaN	NaN	NaN	NaN	NaN	NaN	NaN	NaN	-0.00805682
Acac	S	76	IPI00474783	Class III	0.49907	LAFHMRSSMSGLH	NaN	NaN	NaN	NaN	NaN	NaN	NaN	NaN	NaN	NaN	NaN	NaN					NaN	NaN	0.16241	8.93e-50	192.38	NaN	NaN	NaN	NaN	NaN	NaN	NaN	NaN	NaN	Q5SWU9-1;Q5SWU9;Q9ESZ5;Q5SWU9-2	IPI00474783;IPI00649984;IPI00848443	IPI00474783;IPI00848443	_S(ph)SMSGIHIVK_	NaN	NaN	NaN	NaN	NaN	NaN	NaN	NaN	NaN
Acac	S	79	IPI00474783	Class I	1	HMRSSMSGLHLVK	-0.206096	-0.163591	-0.13065	0.161307	-0.717472	-1.01214	-1.23756	-1.12088	-1.96426	2.26831	-1.27722	1.31031	P				79.2427	59.6765	-0.30327	8.93e-50	192.38	6.25733	-8.36831	NaN	4.14444	-10.4812	NaN	14.6256	8.36831	NaN	Q5SWU9-1;Q5SWU9;Q9ESZ5;Q5SWU9-2	IPI00474783;IPI00649984;IPI00848443	IPI00474783;IPI00848443	_SSMS(ph)GIHIVK_	-0.206096	-0.163591	-0.13065	0.161307	-0.717472	-1.01214	-1.15374	-1.12088	-0.931684
Acac	T	48	IPI00848443	Class I	1	PSPLAKTLELNQH	-1.51273	-0.644594	NaN	NaN	NaN	0.238237	0.667374	0.335156	NaN	NaN	NaN	NaN					NaN	NaN	0.41907	9.99e-15	156.92	NaN	NaN	NaN	NaN	NaN	NaN	NaN	NaN	NaN	Q5SWU9-2;Q5SWU9	IPI00848443	IPI00848443	_T(ph)IEINQHSR_	NaN	NaN	NaN	NaN	NaN	0.238237	0.141904	0.161681	-1.51273
Acac	S	55	IPI00848443	Class I	0.907249	LELNQHSRFIIGS	NaN	NaN	NaN	NaN	NaN	0.238237	0.141904	0.161681	NaN	NaN	NaN	NaN					NaN	NaN	1.2902	9.99e-15	156.92	NaN	NaN	NaN	NaN	NaN	NaN	NaN	NaN	NaN	Q5SWU9-2;Q5SWU9	IPI00848443	IPI00848443	_AYFERIMDEPSPIAKT(ph)IEINQHS(ph)R_	NaN	NaN	NaN	NaN	NaN	0.238237	0.141904	0.161681	NaN
Acacb	S	1332	IPI00421241	Class I	0.999367	AVPISVSNPDLLR	NaN	0.910349	NaN	0.946806	1.27669	NaN	1.00249	NaN	-3.25346	3.11248	NaN	NaN					88.4375	NaN	1.2873	7.45e-05	105.14	NaN	NaN	NaN	NaN	NaN	NaN	NaN	NaN	NaN	Q3UHC8;Q6JIZ0;Q8C697;Q8R5C9;Q9ESZ3	IPI00421241	IPI00421241	_MAVPISVS(ph)NPDIIR_	NaN	0.910349	NaN	0.946806	1.27669	NaN	1.00249	NaN	NaN
Acacb	S	136	IPI00421241	Class I	0.998934	PSQRTVSPSREDR	1.15166	1.07895	0.716069	1.82298	1.37565	1.48346	0.928374	0.546186	0.0825663	0.516752	NaN	NaN					-43.073	NaN	-0.79613	0.000344417	88.495	52.9702	22.6411	50	25.8355	-27.1347	NaN	30.3291	-22.6411	NaN	Q3UHC8;Q6JIZ0;Q8C697;Q8R5C9;Q9ESZ3	IPI00421241	IPI00421241	_TVS(ph)PSREDR_	1.15166	1.07895	0.716069	1.82298	1.37565	1.48346	0.928374	0.546186	NaN
Acacb	T	206	IPI00421241	Class III	0.36702	PESHAPTMRPSMS	NaN	NaN	NaN	NaN	NaN	NaN	NaN	NaN	NaN	NaN	NaN	NaN					NaN	NaN	-0.84536	2.4e-47	134.69	NaN	NaN	NaN	NaN	NaN	NaN	NaN	NaN	NaN	Q3UHC8;Q6JIZ0;Q8C697;Q8R5C9;Q9ESZ3	IPI00421241	IPI00421241	_ASIGTISQEAAINTSDPESHAPT(ph)M(ox)RPSM(ox)SGIHIVK_	NaN	NaN	NaN	NaN	NaN	NaN	NaN	NaN	NaN
Acacb	S	236	IPI00421241	Class I	0.968097	RDFTVASPAEFVT	-0.61299	NaN	NaN	NaN	NaN	NaN	NaN	0.329962	NaN	NaN	NaN	NaN					NaN	NaN	-1.7982	0.00269922	67.115	NaN	NaN	NaN	NaN	NaN	NaN	NaN	NaN	NaN	Q3UHC8;Q6JIZ0;Q8C697;Q8R5C9;Q9ESZ3	IPI00421241	IPI00421241	_DFTVAS(ph)PAEFVTR_	-0.61299	NaN	NaN	NaN	NaN	NaN	NaN	0.329962	NaN
Acad10	S	407	IPI00170013	Class II	0.549918	VDLQATSLDSFGK	-0.528677	-0.390056	-0.129087	-0.464066	-0.115832	0.276485	-0.204767	-2.11962	NaN	NaN	NaN	NaN	N				NaN	NaN	-0.19346	0.000558126	56.215	9.0078	-7.38185	NaN	6.15029	-10.2394	NaN	16.3896	7.38185	NaN	Q8K370;Q9CRH8	IPI00170013	IPI00170013	_IHSVDIQATS(ph)IDSFGK_	-0.528677	-0.390056	-0.129087	-0.464066	-0.115832	0.276485	-0.204767	-2.11962	NaN
Acad10	S	410	IPI00170013	Class I	0.812832	QATSLDSFGKQGD	NaN	NaN	NaN	0.174534	1.80844	NaN	NaN	NaN	NaN	NaN	NaN	NaN					NaN	NaN	-1.9126	0.000558126	56.215	NaN	NaN	NaN	NaN	NaN	NaN	NaN	NaN	NaN	Q8K370;Q9CRH8	IPI00170013	IPI00170013	_IHSVDIQATSIDS(ph)FGK_	NaN	NaN	NaN	0.174534	1.80844	NaN	NaN	NaN	NaN
Acad11	S	212	IPI00330747	Class II	0.553738	NLPDSDSEECLVH	-0.562474	NaN	0.261952	0.434241	-0.262433	-0.0435017	NaN	-0.363004	NaN	NaN	NaN	NaN					NaN	NaN	-0.58839	5.93e-09	121.19	NaN	NaN	NaN	NaN	NaN	NaN	NaN	NaN	NaN	Q80XL6	IPI00330747;IPI00894940	IPI00330747	_NIPDSDS(ph)EECIVHGDFK_	NaN	NaN	NaN	0.434241	-0.262433	NaN	NaN	NaN	-0.562474
Acad11	S	210	IPI00330747	Class I	0.998522	MKNLPDSDSEECL	-0.00499662	0.180657	0.0394192	0.239569	0.129468	0.0704992	0.0903792	0.250404	-0.0405826	0.214471	-0.462339	0.497506	B				14.2147	31.9764	-0.4363	5.93e-09	121.19	5.06069	-2.98246	NaN	2.9663	-5.07685	NaN	8.04315	2.98246	NaN	Q80XL6	IPI00330747;IPI00894940	IPI00330747	_NIPDS(ph)DSEECIVHGDFK_	0.255924	0.293017	0.430606	0.331705	0.221221	0.0704992	0.176246	0.250404	-0.265917
Acad11	S	7	IPI00330747	Class I	0.828947	METDVTSDTVEVL	NaN	NaN	NaN	NaN	NaN	NaN	NaN	NaN	-0.162993	0.346252	NaN	NaN					21.6428	NaN	0.85508	0.000343522	76.713	NaN	NaN	NaN	NaN	NaN	NaN	NaN	NaN	NaN	Q80XL6	IPI00330747	IPI00330747	_(ac)METDVTS(ph)DTVEVIPQHK_	NaN	NaN	NaN	NaN	NaN	NaN	NaN	NaN	NaN
Acad9	S	478	IPI00759881	Class I	1	GRKLRDSLGRTVD	-0.276676	-0.269152	-0.00158639	0.0240501	-0.44795	-1.10929	-1.2734	-2.14737	-0.479179	0.789323	-1.16575	2.3266	M				42.247	80.0647	-0.72436	1.9e-05	140.09	32.7464	-8.46421	96	4.35268	-36.858	NaN	41.2106	8.46421	76	Q3ULL9;Q8BTY0;Q9CZC5;Q8JZN5	IPI00759881;IPI00331710	IPI00759881	_KIRDS(ph)IGR_	0.471031	0.533862	0.662206	0.747946	0.0327779	-0.830011	-1.20308	-1.43071	-0.276676
Acad9	T	482	IPI00759881	Class I	1	RDSLGRTVDLGLT	NaN	0.226139	NaN	-0.750057	-0.661933	-1.0192	-0.526169	-0.231923	NaN	NaN	-1.61819	2.1157					NaN	76.9266	0.41299	4.2e-21	139.81	NaN	NaN	NaN	NaN	NaN	NaN	NaN	NaN	NaN	Q3ULL9;Q8BTY0;Q9CZC5;Q8JZN5	IPI00759881;IPI00331710	IPI00759881	_T(ph)VDIGITGDIGVVHPSIGDSANK_	NaN	0.226139	NaN	-0.750057	-0.661933	-1.0192	-0.526169	-0.231923	NaN
Acadl	S	191	IPI00119114	Class I	0.915048	RTNAKRSGSDWIL	NaN	NaN	0.263155	-0.137584	0.106482	0.461319	0.425427	0.504366	NaN	NaN	NaN	NaN					NaN	NaN	-1.0245	6.47e-10	142.91	NaN	NaN	NaN	NaN	NaN	NaN	NaN	NaN	NaN	P51174	IPI00119114;IPI00894588	IPI00119114	_RS(ph)GSDWIINGSK_	NaN	NaN	NaN	NaN	NaN	NaN	NaN	NaN	NaN
Acadl	S	193	IPI00119114	Class I	0.775347	NAKRSGSDWILNG	NaN	NaN	0.263155	NaN	0.616019	0.461319	-0.234623	0.504366	0.0966667	0.57689	NaN	NaN					-49.163	NaN	0.16328	6.47e-10	142.91	NaN	NaN	NaN	NaN	NaN	NaN	NaN	NaN	NaN	P51174	IPI00119114;IPI00894588	IPI00119114	_RSGS(ph)DWIINGSK_	NaN	NaN	NaN	NaN	NaN	NaN	NaN	NaN	NaN
Acadl	S	54	IPI00119114	Class I	0.995102	GIRRIFSSEHDIF	1.89619	0.344295	-0.693784	NaN	NaN	-0.118625	0.825623	-0.133826	NaN	NaN	NaN	NaN					NaN	NaN	0.32494	5.12e-05	101.95	NaN	NaN	NaN	NaN	NaN	NaN	NaN	NaN	NaN	P51174	IPI00119114;IPI00894588	IPI00119114	_IFS(ph)SEHDIFR_	NaN	NaN	NaN	NaN	NaN	NaN	0.825623	-0.133826	3.79352
Acadl	S	55	IPI00119114	Class I	0.988348	IRRIFSSEHDIFR	1.92477	0.172808	-0.229298	0.075373	-0.122769	0.433782	-0.0194877	-0.101758	-0.131282	0.292847	0.115047	0.078599					18.371	-5.5992	-0.11349	5.12e-05	101.95	2.32353	-4.52909	NaN	4.33039	-2.52222	NaN	6.85262	2.52222	NaN	P51174	IPI00119114;IPI00894588	IPI00119114	_IFSS(ph)EHDIFR_	0.0560285	0.173	-0.229298	0.0203422	-0.0216213	0.433782	-0.0194877	-0.00389042	3.79352
Acadm	T	351	IPI00134961	Class I	1	DSGRRNTYYASIA	-0.0715062	0.201007	0.332393	1.67933	0.477781	0.0976531	-0.243052	-0.443196	-0.134715	0.789975	NaN	NaN					42.1646	NaN	0.67112	9.48e-21	163.78	8.60153	-57.9013	NaN	6.876	-59.6269	NaN	66.5029	57.9013	26	P45952;Q3V2I9;Q8BJT5;Q91WS8	IPI00134961	IPI00134961	_RNT(ph)YYASIAK_	0.174918	0.201007	0.332393	1.67933	0.477781	0.196028	0.100587	-0.316609	NaN
Acads	S	236	IPI00331251	Class II	0.514463	KLGIRASSTANLI	NaN	NaN	NaN	0.819341	0.413811	NaN	NaN	NaN	NaN	NaN	NaN	NaN					NaN	NaN	-0.37166	0.00017522	90.754	NaN	NaN	NaN	NaN	NaN	NaN	NaN	NaN	NaN	Q6LCR2;Q91W85;Q07417	IPI00331251;IPI00116591;IPI00885762	IPI00331251	_AS(ph)STANIIFEDCR_	NaN	NaN	NaN	0.819341	0.413811	NaN	NaN	NaN	NaN
Acads	S	237	IPI00331251	Class I	0.847632	LGIRASSTANLIF	NaN	0.121148	NaN	NaN	NaN	NaN	-0.21971	NaN	NaN	NaN	-0.598195	-1.30495					NaN	-147.075	0.66231	0.00017522	90.754	NaN	NaN	NaN	NaN	NaN	NaN	NaN	NaN	NaN	Q6LCR2;Q91W85;Q07417	IPI00331251;IPI00116591;IPI00885762	IPI00331251	_ASS(ph)TANIIFEDCRIPK_	NaN	0.121148	NaN	NaN	NaN	NaN	-0.21971	NaN	NaN
Acads	T	238	IPI00331251	Class III	0.496597	GIRASSTANLIFE	NaN	NaN	NaN	NaN	NaN	NaN	NaN	NaN	NaN	NaN	NaN	NaN					NaN	NaN	1.3317	0.00017522	90.754	NaN	NaN	NaN	NaN	NaN	NaN	NaN	NaN	NaN	Q6LCR2;Q91W85;Q07417	IPI00331251;IPI00116591;IPI00885762	IPI00331251	_ASS(ph)TANIIFEDCRIPK_	NaN	NaN	NaN	NaN	NaN	NaN	NaN	NaN	NaN
Acadsb	S	204	IPI00119842	Class I	1	YYVLNGSKMWISH	-1.22071	NaN	NaN	NaN	NaN	NaN	NaN	-0.27262	NaN	NaN	NaN	NaN					NaN	NaN	0.91917	5.65e-05	91.914	NaN	NaN	NaN	NaN	NaN	NaN	NaN	NaN	NaN	Q9DBL1;Q3V2R9;Q7TMY2	IPI00119842;IPI00880948	IPI00119842	_SGNYYVINGS(ph)K_	-1.22071	NaN	NaN	NaN	NaN	NaN	NaN	-0.27262	NaN
Acadsb	S	258	IPI00119842	Class II	0.529269	KMGIRASSTCQLT	-0.13283	NaN	0.0437644	NaN	NaN	-0.273456	0.277378	0.0678952	NaN	NaN	NaN	NaN					NaN	NaN	0.12278	7.54e-06	87.363	NaN	NaN	NaN	NaN	NaN	NaN	NaN	NaN	NaN	Q9DBL1;Q3V2R9;Q7TMY2	IPI00119842;IPI00880948	IPI00119842	_AS(ph)STCQITFENVK_	0.417272	NaN	0.0437644	NaN	NaN	-0.273456	0.277378	0.34543	-0.682932
Acadsb	S	259	IPI00119842	Class I	0.877413	MGIRASSTCQLTF	0.943134	0.593402	0.61664	0.121015	-0.272024	0.196909	0.162519	0.608147	-0.364218	0.661937	NaN	NaN	H				36.7971	NaN	0.3019	7.54e-06	87.363	7.73289	-10.6359	NaN	2.10037	-16.2684	NaN	18.3688	10.6359	NaN	Q9DBL1;Q3V2R9;Q7TMY2	IPI00119842;IPI00880948	IPI00119842	_ASS(ph)TCQITFENVK_	0.943134	0.593402	0.61664	0.121015	-0.272024	0.196909	0.162519	0.608147	NaN
Acadsb	T	260	IPI00119842	Class II	0.507307	GIRASSTCQLTFE	0.689925	NaN	NaN	NaN	NaN	NaN	NaN	0.416407	NaN	NaN	NaN	NaN					NaN	NaN	1.3754	7.54e-06	87.363	NaN	NaN	NaN	NaN	NaN	NaN	NaN	NaN	NaN	Q9DBL1;Q3V2R9;Q7TMY2	IPI00119842;IPI00880948	IPI00119842	_ASST(ph)CQITFENVK_	0.689925	NaN	NaN	NaN	NaN	NaN	NaN	0.416407	NaN
Acadvl	S	58	IPI00119203	Class II	0.590516	KPETLSSDASTRE	NaN	NaN	NaN	NaN	-0.0137842	0.0794703	-0.148348	NaN	NaN	NaN	NaN	NaN					NaN	NaN	0.90119	4.65e-05	154.75	NaN	NaN	NaN	NaN	NaN	NaN	NaN	NaN	NaN	P50544;B1AR27	IPI00119203	IPI00119203	_EATQAVIDKPETISS(ph)DASTR_	NaN	NaN	NaN	NaN	-0.0137842	0.0794703	-0.148348	NaN	NaN
Acadvl	S	61	IPI00119203	Class I	0.780077	TLSSDASTREKPA	0.281075	NaN	NaN	1.60013	0.0725684	-0.226385	-0.155878	-0.666121	0.184598	0.536381	NaN	NaN					-45.033	NaN	-0.50226	4.65e-05	154.75	NaN	NaN	NaN	NaN	NaN	NaN	NaN	NaN	NaN	P50544;B1AR27	IPI00119203	IPI00119203	_EATQAVIDKPETISSDAS(ph)TR_	0.281075	NaN	NaN	NaN	0.0293045	-0.226385	-0.155878	-0.666121	NaN
Acadvl	T	62	IPI00119203	Class III	0.497478	LSSDASTREKPAR	NaN	NaN	NaN	NaN	NaN	NaN	NaN	NaN	NaN	NaN	NaN	NaN					NaN	NaN	-0.76965	4.65e-05	154.75	NaN	NaN	NaN	NaN	NaN	NaN	NaN	NaN	NaN	P50544;B1AR27	IPI00119203	IPI00119203	_EATQAVIDKPETISSDAS(ph)TR_	NaN	NaN	NaN	NaN	NaN	NaN	NaN	NaN	NaN
Acam	S	287	IPI00321365	Class III	0.256428	ARLVKPSSSSSGS	NaN	NaN	NaN	NaN	NaN	NaN	NaN	NaN	NaN	NaN	NaN	NaN					NaN	NaN	-0.47803	0.00186361	46.663	NaN	NaN	NaN	NaN	NaN	NaN	NaN	NaN	NaN	Q8R373	IPI00321365;IPI00762787	IPI00321365	_IVKPS(ph)S(ph)SSSGSRSSR_	NaN	NaN	NaN	NaN	NaN	NaN	NaN	NaN	NaN
Acam	S	288	IPI00321365	Class III	0.256428	RLVKPSSSSSGSR	NaN	NaN	NaN	NaN	NaN	NaN	NaN	NaN	NaN	NaN	NaN	NaN					NaN	NaN	-0.47803	0.00186361	46.663	NaN	NaN	NaN	NaN	NaN	NaN	NaN	NaN	NaN	Q8R373	IPI00321365;IPI00762787	IPI00321365	_IVKPS(ph)S(ph)SSSGSRSSR_	NaN	NaN	NaN	NaN	NaN	NaN	NaN	NaN	NaN
Acam	S	289	IPI00321365	Class III	0.256428	LVKPSSSSSGSRS	NaN	NaN	NaN	NaN	NaN	NaN	NaN	NaN	NaN	NaN	NaN	NaN					NaN	NaN	-0.47803	0.00186361	46.663	NaN	NaN	NaN	NaN	NaN	NaN	NaN	NaN	NaN	Q8R373	IPI00321365;IPI00762787	IPI00321365	_IVKPS(ph)S(ph)SSSGSRSSR_	NaN	NaN	NaN	NaN	NaN	NaN	NaN	NaN	NaN
Acam	S	290	IPI00321365	Class III	0.272732	VKPSSSSSGSRSS	NaN	NaN	NaN	NaN	NaN	NaN	NaN	NaN	NaN	NaN	NaN	NaN					NaN	NaN	0.35014	0.00186361	46.663	NaN	NaN	NaN	NaN	NaN	NaN	NaN	NaN	NaN	Q8R373	IPI00321365;IPI00762787	IPI00321365	_IVKPSSSS(ph)S(ph)GSRSSR_	NaN	NaN	NaN	NaN	NaN	NaN	NaN	NaN	NaN
Acam	S	291	IPI00321365	Class III	0.272732	KPSSSSSGSRSSR	NaN	NaN	NaN	NaN	NaN	NaN	NaN	NaN	NaN	NaN	NaN	NaN					NaN	NaN	0.35014	0.00186361	46.663	NaN	NaN	NaN	NaN	NaN	NaN	NaN	NaN	NaN	Q8R373	IPI00321365;IPI00762787	IPI00321365	_IVKPSSSS(ph)S(ph)GSRSSR_	NaN	NaN	NaN	NaN	NaN	NaN	NaN	NaN	NaN
Acam	S	293	IPI00321365	Class III	0.272732	SSSSSGSRSSRSG	NaN	NaN	NaN	NaN	NaN	NaN	NaN	NaN	NaN	NaN	NaN	NaN					NaN	NaN	0.35014	0.00186361	46.663	NaN	NaN	NaN	NaN	NaN	NaN	NaN	NaN	NaN	Q8R373	IPI00321365;IPI00762787	IPI00321365	_IVKPSSSS(ph)S(ph)GSRSSR_	NaN	NaN	NaN	NaN	NaN	NaN	NaN	NaN	NaN
Acam	S	295	IPI00321365	Class III	0.272732	SSSGSRSSRSGSS	NaN	NaN	NaN	NaN	NaN	NaN	NaN	NaN	NaN	NaN	NaN	NaN					NaN	NaN	0.35014	0.00186361	46.663	NaN	NaN	NaN	NaN	NaN	NaN	NaN	NaN	NaN	Q8R373	IPI00321365;IPI00762787	IPI00321365	_IVKPSSSS(ph)S(ph)GSRSSR_	NaN	NaN	NaN	NaN	NaN	NaN	NaN	NaN	NaN
Acam	S	296	IPI00321365	Class III	0.272732	SSGSRSSRSGSSS	NaN	NaN	NaN	NaN	NaN	NaN	NaN	NaN	NaN	NaN	NaN	NaN					NaN	NaN	0.35014	0.00186361	46.663	NaN	NaN	NaN	NaN	NaN	NaN	NaN	NaN	NaN	Q8R373	IPI00321365;IPI00762787	IPI00321365	_IVKPSSSS(ph)S(ph)GSRSSR_	NaN	NaN	NaN	NaN	NaN	NaN	NaN	NaN	NaN
Acam	S	367	IPI00321365	Class II	0.62096	STTPSQSKAFQTV	NaN	NaN	NaN	NaN	NaN	NaN	NaN	NaN	-2.7825	3.45352	NaN	NaN					90.8717	NaN	0.069726	4.25e-05	119.01	NaN	NaN	NaN	NaN	NaN	NaN	NaN	NaN	NaN	Q8R373;Q8C1H8	IPI00321365;IPI00762787;IPI00473202	IPI00321365	_AETTISTTPSQS(ph)K_	NaN	NaN	NaN	NaN	NaN	NaN	NaN	NaN	NaN
Acap2	S	378	IPI00867895	Class II	0.717869	EKLDKKSSPSTGS	NaN	NaN	0.0425043	0.442652	0.380164	0.00222004	NaN	NaN	0.473943	0.305527	-0.0795664	-0.026916					-23.587	-1.88319	-1.2317	9.17e-89	294.93	NaN	NaN	NaN	NaN	NaN	NaN	NaN	NaN	NaN	Q6ZQK5-1;Q6ZQK5;Q6ZQK5-2	IPI00867895;IPI00785394	IPI00867895	_KS(ph)SPSTGS(ph)IDSGNESK_	NaN	NaN	NaN	NaN	NaN	NaN	NaN	NaN	NaN
Acap2	S	379	IPI00867895	Class I	0.996835	KLDKKSSPSTGSL	-0.203764	0.0955869	0.135141	0.151469	-0.0728605	0.032383	-0.00187383	-0.0368899	0.0139267	-0.0943959	-0.183982	0.0831927					6.33357	6.73832	-0.0031491	9.17e-89	294.93	3.28897	-7.23787	NaN	10.5268	5.66841	NaN	4.85842	-5.66841	NaN	Q6ZQK5-1;Q6ZQK5;Q6ZQK5-2	IPI00867895;IPI00785394	IPI00867895	_KSS(ph)PSTGSIDSGNESK_	-1.25632	0.0955869	0.135141	0.151469	-0.0728605	-0.0842007	-0.225152	-1.7652	-0.203764
Acap2	S	381	IPI00867895	Class I	0.9965	DKKSSPSTGSLDS	-1.0582	0.0542233	0.0566909	0.0325389	0.376571	0.535243	0.4982	0.37092	-0.353598	1.15884	-0.121534	0.267367					55.2126	16.9931	-0.035699	9.17e-89	294.93	9.96975	0.0482532	NaN	5.03205	-4.9377	NaN	9.9215	-0.0482532	NaN	Q6ZQK5-1;Q6ZQK5;Q6ZQK5-2	IPI00867895;IPI00785394	IPI00867895	_KSSPS(ph)TGS(ph)IDSGNESK_	-2.19364	0.0542233	0.361432	-0.237575	0.634463	0.408918	0.4982	0.934539	NaN
Acap2	T	382	IPI00867895	Class II	0.533487	KKSSPSTGSLDSG	NaN	NaN	0.665938	NaN	NaN	0.6469	NaN	NaN	NaN	NaN	0.438932	0.146031					NaN	-10.6521	0.42089	9.17e-89	294.93	NaN	NaN	NaN	NaN	NaN	NaN	NaN	NaN	NaN	Q6ZQK5-1;Q6ZQK5;Q6ZQK5-2	IPI00867895;IPI00785394	IPI00867895	_KSSPS(ph)TGS(ph)IDSGNESK_	NaN	NaN	0.665938	NaN	NaN	0.6469	NaN	NaN	NaN
Acap2	S	384	IPI00867895	Class I	0.999971	SSPSTGSLDSGNE	-0.404668	-0.189187	-0.24805	-0.0774368	0.131919	0.359712	0.521222	0.269632	0.205393	0.0723542	0.0557355	0.0440761	D				-5.1431	-3.33119	-0.05062	9.17e-89	294.93	7.47605	0.815625	NaN	6.66042	-0.815625	NaN	5.42975	-2.0463	NaN	Q6ZQK5-1;Q6ZQK5;Q6ZQK5-2	IPI00867895;IPI00785394	IPI00867895	_KSSPSTGS(ph)IDSGNESK_	-0.0132469	-0.0548118	-0.130713	-0.0774368	0.258205	0.359712	0.521222	0.598737	-0.442758
Acap2	S	387	IPI00867895	Class I	0.999993	STGSLDSGNESKE	-0.285759	-0.446324	0.281827	-0.122642	0.20227	0.0666635	-0.019631	0.213553	-0.202638	-0.0421829	-0.414345	0.553815					-2.96706	31.8783	-0.54448	9.17e-89	294.93	3.31894	-0.151685	NaN	2.84303	-0.627589	NaN	3.47062	0.151685	NaN	Q6ZQK5-1;Q6ZQK5;Q6ZQK5-2	IPI00867895;IPI00785394	IPI00867895	_KSSPSTGS(ph)IDS(ph)GNESK_	-0.285759	-0.308359	0.0306892	-0.158639	-0.035764	-0.305562	-0.202887	-0.338568	-0.381837
Acap2	S	391	IPI00867895	Class II	0.659363	LDSGNESKEKLLK	NaN	NaN	NaN	NaN	NaN	NaN	NaN	0.269632	NaN	NaN	NaN	NaN					NaN	NaN	-0.13492	9.17e-89	294.93	NaN	NaN	NaN	NaN	NaN	NaN	NaN	NaN	NaN	Q6ZQK5-1;Q6ZQK5;Q6ZQK5-2	IPI00867895;IPI00785394	IPI00867895	_SSPSTGS(ph)IDSGNES(ph)K_	NaN	NaN	NaN	NaN	NaN	NaN	NaN	NaN	NaN
Acap2	S	561	IPI00867895	Class III	0.445658	SGIQQCSEDGRES	NaN	NaN	NaN	NaN	NaN	NaN	NaN	NaN	NaN	NaN	NaN	NaN					NaN	NaN	0.3921	1.49e-78	166.65	NaN	NaN	NaN	NaN	NaN	NaN	NaN	NaN	NaN	Q6ZQK5-1;Q6ZQK5;Q6ZQK5-2	IPI00867895;IPI00785394	IPI00867895	_SNDSGIQQCS(ph)EDGRESIPSTVSANSIYEPEGERQESSVFIDSK_	NaN	NaN	NaN	NaN	NaN	NaN	NaN	NaN	NaN
Acap2	S	567	IPI00867895	Class I	0.853337	SEDGRESLPSTVS	-0.381506	NaN	NaN	NaN	NaN	NaN	NaN	1.53587	NaN	NaN	NaN	NaN					NaN	NaN	-0.74973	1.49e-78	166.65	NaN	NaN	NaN	NaN	NaN	NaN	NaN	NaN	NaN	Q6ZQK5-1;Q6ZQK5;Q6ZQK5-2	IPI00867895;IPI00785394	IPI00867895	_SNDSGIQQCSEDGRES(ph)IPSTVSANSIYEPEGER_	NaN	NaN	NaN	NaN	NaN	NaN	NaN	NaN	-0.381506
Acap2	S	767	IPI00867895	Class I	1	NRFQQDSQKF___	NaN	NaN	NaN	NaN	NaN	NaN	NaN	0.0214655	NaN	NaN	NaN	NaN					NaN	NaN	0.21311	0.000541331	82.716	NaN	NaN	NaN	NaN	NaN	NaN	NaN	NaN	NaN	Q6ZQK5-1;Q6ZQK5;Q6ZQK5-2	IPI00867895;IPI00785394	IPI00867895	_FQQDS(ph)QKF_	NaN	NaN	NaN	NaN	NaN	NaN	NaN	0.0214655	NaN
Acap2	S	545	IPI00867895	Class I	0.999573	LSHARASVHTPVK	-0.0351229	-0.193866	0.14995	0.204266	0.911584	1.01847	0.558924	0.609451	-0.336187	1.39807	NaN	NaN	J				62.0647	NaN	0.95425	0.0018733	78.334	5.079	-12.7987	NaN	5.06069	-12.8171	NaN	17.8777	12.7987	NaN	Q6ZQK5-1;Q6ZQK5;Q6ZQK5-2	IPI00867895;IPI00785394	IPI00867895	_AS(ph)VHTPVK_	-0.0770106	-0.193866	0.171079	0.204266	0.72244	1.01847	0.558924	0.448394	NaN
Acap3	S	388	IPI00466479	Class I	0.969313	ASPSTSSIDSTTD	NaN	NaN	0.0199484	NaN	NaN	0.0684875	NaN	NaN	0.541253	-0.305545	NaN	NaN					18.5507	NaN	0.65843	1.55e-06	105.67	NaN	NaN	NaN	NaN	NaN	NaN	NaN	NaN	NaN	A2ADA6;Q3UH98;Q6NXL5;Q8C8T5;Q4QQN0	IPI00466479;IPI00608028	IPI00466479	_TASPSTSS(ph)IDSTT(ph)DSR_	NaN	NaN	0.093425	NaN	NaN	0.0136266	NaN	NaN	NaN
Acap3	S	391	IPI00466479	Class I	0.892146	STSSIDSTTDSRE	NaN	NaN	-0.021589	NaN	NaN	-0.0659249	NaN	NaN	0.7066	-0.28732	NaN	NaN					17.3894	NaN	0.53228	1.55e-06	105.67	NaN	NaN	NaN	NaN	NaN	NaN	NaN	NaN	NaN	A2ADA6;Q3UH98;Q6NXL5;Q8C8T5;Q4QQN0	IPI00466479;IPI00608028	IPI00466479	_TASPSTSS(ph)IDS(ph)TTDSRER_	NaN	NaN	NaN	NaN	NaN	NaN	NaN	NaN	NaN
Acap3	S	385	IPI00466479	Class III	0.399117	DRTASPSTSSIDS	NaN	NaN	NaN	NaN	NaN	NaN	NaN	NaN	NaN	NaN	NaN	NaN					NaN	NaN	-0.14569	1.55e-06	105.67	NaN	NaN	NaN	NaN	NaN	NaN	NaN	NaN	NaN	A2ADA6;Q3UH98;Q6NXL5;Q8C8T5;Q4QQN0	IPI00466479;IPI00608028	IPI00466479	_TASPS(ph)T(ph)SSIDSTTDSRER_	NaN	NaN	NaN	NaN	NaN	NaN	NaN	NaN	NaN
Acap3	T	386	IPI00466479	Class III	0.399626	RTASPSTSSIDST	NaN	NaN	NaN	NaN	NaN	NaN	NaN	NaN	NaN	NaN	NaN	NaN					NaN	NaN	-0.14569	1.55e-06	105.67	NaN	NaN	NaN	NaN	NaN	NaN	NaN	NaN	NaN	A2ADA6;Q3UH98;Q6NXL5;Q8C8T5;Q4QQN0	IPI00466479;IPI00608028	IPI00466479	_TASPS(ph)T(ph)SSIDSTTDSRER_	NaN	NaN	NaN	NaN	NaN	NaN	NaN	NaN	NaN
Acap3	T	393	IPI00466479	Class III	0.362462	SSIDSTTDSRERG	NaN	NaN	NaN	NaN	NaN	NaN	NaN	NaN	NaN	NaN	NaN	NaN					NaN	NaN	0.65843	1.55e-06	105.67	NaN	NaN	NaN	NaN	NaN	NaN	NaN	NaN	NaN	A2ADA6;Q3UH98;Q6NXL5;Q8C8T5;Q4QQN0	IPI00466479;IPI00608028	IPI00466479	_TASPSTSS(ph)IDSTT(ph)DSR_	NaN	NaN	NaN	NaN	NaN	NaN	NaN	NaN	NaN
Acap3	S	543	IPI00466479	Class III	0.5	KCQRPHSSPHAPT	-0.0276603	-0.286392	NaN	-0.0897125	0.284964	NaN	-0.0129266	0.14138	NaN	NaN	NaN	NaN					NaN	NaN	-0.61017	0.000592391	77.746	NaN	NaN	NaN	NaN	NaN	NaN	NaN	NaN	NaN	A2ADA6;Q3UH98;Q6NXL5;Q8C8T5;Q4QQN0	IPI00466479;IPI00608028	IPI00466479	_CQRPHS(ph)SPHAPTTR_	-0.0276603	-0.286392	NaN	NaN	NaN	NaN	-0.0129266	0.14138	NaN
Acap3	S	544	IPI00466479	Class III	0.5	CQRPHSSPHAPTT	-0.0276603	-0.286392	NaN	-0.0897125	0.284964	NaN	-0.0129266	0.14138	NaN	NaN	NaN	NaN					NaN	NaN	-0.61017	0.000592391	77.746	NaN	NaN	NaN	NaN	NaN	NaN	NaN	NaN	NaN	A2ADA6;Q3UH98;Q6NXL5;Q8C8T5;Q4QQN0	IPI00466479;IPI00608028	IPI00466479	_CQRPHS(ph)SPHAPTTR_	-0.0276603	-0.286392	NaN	NaN	NaN	NaN	-0.0129266	0.14138	NaN
Acate2	S	157	IPI00314069	Class I	0.998711	IDMCKHSLSPEQD	NaN	0.593497	NaN	NaN	NaN	NaN	0.45918	NaN	NaN	NaN	NaN	NaN					NaN	NaN	0.65301	0.000487276	88.155	NaN	NaN	NaN	NaN	NaN	NaN	NaN	NaN	NaN	Q9R0X4;Q32MW3	IPI00314069;IPI00127260	IPI00314069	_HS(ph)ISPEQDIK_	NaN	0.593497	NaN	NaN	NaN	NaN	0.45918	NaN	NaN
Acate2	S	159	IPI00314069	Class I	0.998886	MCKHSLSPEQDIK	-0.472669	NaN	NaN	NaN	NaN	NaN	NaN	-1.2405	0.0825663	0.239015	NaN	NaN					-18.0187	NaN	-0.51486	0.000487276	88.155	NaN	NaN	NaN	NaN	NaN	NaN	NaN	NaN	NaN	Q9R0X4;Q32MW3	IPI00314069;IPI00127260	IPI00314069	_HSIS(ph)PEQDIK_	-0.472669	NaN	NaN	NaN	NaN	NaN	NaN	-1.2405	NaN
Acate2	S	244	IPI00314069	Class II	0.700314	SRRIAFSTSSLLK	NaN	-0.924618	NaN	NaN	NaN	NaN	0.607285	NaN	NaN	NaN	NaN	NaN					NaN	NaN	0.26634	0.00471188	65.5	NaN	NaN	NaN	NaN	NaN	NaN	NaN	NaN	NaN	Q9R0X4;Q32MW3	IPI00314069;IPI00127260	IPI00314069	_IAFS(ph)TSSIIK_	NaN	-0.924618	NaN	NaN	NaN	NaN	0.607285	NaN	NaN
Acate2	S	378	IPI00314069	Class III	0.478154	RVHSEVSSLDSRE	NaN	NaN	NaN	NaN	NaN	NaN	NaN	NaN	NaN	NaN	NaN	NaN					NaN	NaN	-0.75197	0.000217488	76.655	NaN	NaN	NaN	NaN	NaN	NaN	NaN	NaN	NaN	Q9R0X4	IPI00314069	IPI00314069	_VHSEVS(ph)SIDSR_	NaN	NaN	NaN	NaN	NaN	NaN	NaN	NaN	NaN
Acate2	S	379	IPI00314069	Class III	0.478154	VHSEVSSLDSREH	NaN	NaN	NaN	NaN	NaN	NaN	NaN	NaN	NaN	NaN	NaN	NaN					NaN	NaN	-0.75197	0.000217488	76.655	NaN	NaN	NaN	NaN	NaN	NaN	NaN	NaN	NaN	Q9R0X4	IPI00314069	IPI00314069	_VHSEVS(ph)SIDSR_	NaN	NaN	NaN	NaN	NaN	NaN	NaN	NaN	NaN
Acatn	S	16	IPI00319858	Class I	1	SSRQRRSGMFSHA	0.654985	0.775598	0.512007	0.740107	0.277521	0.0531392	0.46516	0.251434	-0.571665	0.670603	-0.0321231	-0.00286469	I				37.1756	-0.198764	-0.11734	8.95e-30	174.42	10.3148	-14.9333	NaN	3.06141	-22.1866	NaN	25.2481	14.9333	NaN	Q99J27;Q3UXZ5;Q3UWI3	IPI00319858;IPI00653189	IPI00319858	_S(ph)GMFSHAIDMK_	0.654985	0.843984	NaN	0.970191	0.357327	0.27627	0.46516	0.251434	-0.0363276
Acatn	S	42	IPI00319858	Class I	1	DDSRRDSVGGEGD	0.279531	0.338225	0.21393	0.0827449	-0.368378	-0.985353	-0.944632	-0.834874	-1.10345	0.818073	-1.41704	0.551707	L				43.8486	31.7788	1.0375	9.95e-47	279.98	18.5934	-61.632	NaN	2.00884	-78.2166	NaN	80.2254	61.632	15	Q99J27;Q3UXZ5;Q3UWI3	IPI00319858;IPI00653189	IPI00319858	_RDS(ph)VGGEGDREVIIGDAGPGDIPK_	0.279531	0.481402	0.46728	0.225398	-0.368378	-0.777114	-0.944632	-0.665848	0.0964778
Acbd3	S	330	IPI00129907	Class I	0.956859	GASDTLSVNGQAK	NaN	2.4556	NaN	NaN	NaN	NaN	-0.0328063	NaN	NaN	NaN	NaN	NaN					NaN	NaN	1.5417	0.000168342	81.51	NaN	NaN	NaN	NaN	NaN	NaN	NaN	NaN	NaN	Q8BMP6;Q3TJW1;Q6P9T6	IPI00129907	IPI00129907	_VNTAGASDTIS(ph)VNGQAK_	NaN	2.4556	NaN	NaN	NaN	NaN	-0.0328063	NaN	NaN
Acbd4	S	164	IPI00330692	Class I	0.999565	KEPVPPSPESRPP	0.0103502	-0.141382	-0.275437	-0.241782	0.256805	1.17991	1.57368	2.16133	0.948003	-0.16593	0.656096	0.327781	E				10.8646	-25.55	-0.19596	3.52e-16	129.71	12.8163	-18.8722	NaN	31.6885	18.8722	82	3.20163	-28.4868	NaN	Q80X94;A2AHR3;Q8C1P3;A2AHR2;B0QZY7;B0QZY6;B0QZY4;Q9CVH3	IPI00330692;IPI00648718;IPI00458521;IPI00874929;IPI00882048;IPI00882204;IPI00880468;IPI00474138	IPI00330692	_EPVPPS(ph)PESRPPR_	0.0103502	-0.141382	-0.278374	-0.241782	0.34318	1.17991	1.57368	2.2115	-0.111832
Acbd4	S	167	IPI00330692	Class II	0.523486	VPPSPESRPPRDL	0.467676	NaN	NaN	NaN	NaN	NaN	NaN	1.81939	NaN	NaN	1.15497	0.642041					NaN	-56.0535	-0.44208	3.52e-16	129.71	NaN	NaN	NaN	NaN	NaN	NaN	NaN	NaN	NaN	Q80X94;A2AHR3;Q8C1P3;A2AHR2;B0QZY7;B0QZY6;B0QZY4;Q9CVH3	IPI00330692;IPI00648718;IPI00458521;IPI00874929;IPI00882048;IPI00882204;IPI00880468;IPI00474138	IPI00330692	_EDQAAPEPSCVPKEPVPPSPES(ph)RPPR_	NaN	NaN	NaN	NaN	NaN	NaN	NaN	NaN	0.467676
Acbd4	S	196	IPI00330692	Class I	1	VRLPVLSPVAAEP	NaN	-1.25078	-0.100639	-0.9407	1.52545	1.82235	1.90692	NaN	NaN	NaN	NaN	NaN					NaN	NaN	-0.34127	3.02e-63	147.74	NaN	NaN	NaN	NaN	NaN	NaN	NaN	NaN	NaN	Q80X94;A2AHR3;Q8C1P3;A2AHR2;B0QZY2;Q8BV75;B0QZY7;B0QZY6;Q9CVH3	IPI00330692;IPI00648718;IPI00458521;IPI00874929;IPI00405206;IPI00882048;IPI00882204;IPI00474138	IPI00330692	_IPVIS(ph)PVAAEPEICHIPPGIWDSSAQQVWAEQK_	NaN	-1.25078	-0.100639	-0.9407	1.52545	1.82235	1.90692	NaN	NaN
Acbd4	T	232	IPI00330692	Class I	0.89304	AAGRELTTRSSPE	NaN	NaN	0.369494	NaN	NaN	0.283756	NaN	NaN	NaN	NaN	NaN	NaN					NaN	NaN	0.65209	2.73e-24	233.97	NaN	NaN	NaN	NaN	NaN	NaN	NaN	NaN	NaN	Q80X94;A2AHR3;Q8C1P3;A2AHR2;B0QZY2;Q8BV75	IPI00330692;IPI00648718;IPI00458521;IPI00874929;IPI00405206	IPI00330692	_EIT(ph)TRSSPESTGEK_	NaN	NaN	0.369494	NaN	NaN	0.283756	NaN	NaN	NaN
Acbd4	T	233	IPI00330692	Class II	0.735448	AGRELTTRSSPES	NaN	NaN	NaN	NaN	NaN	NaN	NaN	NaN	NaN	NaN	0.0344975	-0.17658					NaN	11.5202	-2.2292	2.73e-24	233.97	NaN	NaN	NaN	NaN	NaN	NaN	NaN	NaN	NaN	Q80X94;A2AHR3;Q8C1P3;A2AHR2;B0QZY2;Q8BV75	IPI00330692;IPI00648718;IPI00458521;IPI00874929;IPI00405206	IPI00330692	_EITT(ph)RSSPESTGEK_	NaN	NaN	NaN	NaN	NaN	NaN	NaN	NaN	NaN
Acbd4	S	235	IPI00330692	Class I	0.999394	RELTTRSSPESTG	0.199123	0.222681	NaN	NaN	-0.0184922	0.094709	0.149043	0.558179	-0.731302	0.807264	-0.47313	0.808156					42.8536	42.8889	0.1227	2.73e-24	233.97	NaN	NaN	NaN	NaN	NaN	NaN	NaN	NaN	NaN	Q80X94;A2AHR3;Q8C1P3;A2AHR2;B0QZY2;Q8BV75	IPI00330692;IPI00648718;IPI00458521;IPI00874929;IPI00405206	IPI00330692	_EITTRS(ph)S(ph)PESTGEK_	0.199123	0.222681	NaN	NaN	0.202411	0.094709	0.115419	0.558179	NaN
Acbd4	S	236	IPI00330692	Class I	0.999974	ELTTRSSPESTGE	-0.078289	0.310457	0.218347	-0.304434	0.0531392	0.0779813	-0.153676	0.400341	-0.149633	0.68252	-0.271266	0.27202					37.6924	17.3008	0.1227	2.73e-24	233.97	1.8594	-29.1176	NaN	5.76841	-25.2086	NaN	30.977	25.2086	93	Q80X94;A2AHR3;Q8C1P3;A2AHR2;B0QZY2;Q8BV75	IPI00330692;IPI00648718;IPI00458521;IPI00874929;IPI00405206	IPI00330692	_EITTRS(ph)S(ph)PESTGEK_	0.199123	0.190552	0.218347	NaN	-0.103934	0.262902	-0.153676	0.400341	NaN
Acbd4	S	239	IPI00330692	Class I	0.999146	TRSSPESTGEKEG	0.245069	NaN	NaN	0.62714	-0.0272956	0.272735	0.150072	0.419388	-0.303917	0.505624	-0.57055	0.409284					29.5644	24.7003	0.41132	2.73e-24	233.97	NaN	NaN	NaN	NaN	NaN	NaN	NaN	NaN	NaN	Q80X94;A2AHR3;Q8C1P3;A2AHR2;B0QZY2;Q8BV75	IPI00330692;IPI00648718;IPI00458521;IPI00874929;IPI00405206	IPI00330692	_EITTRSS(ph)PES(ph)TGEK_	0.83552	NaN	NaN	NaN	NaN	0.356031	0.241523	0.743377	NaN
Acbd4	T	240	IPI00330692	Class I	0.870641	RSSPESTGEKEGL	0.594835	NaN	NaN	NaN	0.033908	0.0469101	-0.418568	0.548434	NaN	NaN	NaN	NaN					NaN	NaN	0.5277	2.73e-24	233.97	NaN	NaN	NaN	NaN	NaN	NaN	NaN	NaN	NaN	Q80X94;A2AHR3;Q8C1P3;A2AHR2;B0QZY2;Q8BV75	IPI00330692;IPI00648718;IPI00458521;IPI00874929;IPI00405206	IPI00330692	_EITTRS(ph)S(ph)PEST(ph)GEK_	NaN	NaN	NaN	NaN	0.0863082	NaN	NaN	NaN	NaN
Acbd4	S	280	IPI00330692	Class I	0.997128	VHRRLQSLESKPQ	NaN	NaN	0.119954	-0.378269	0.763539	0.0548485	0.787098	NaN	-0.474873	0.497348	NaN	NaN					29.1592	NaN	-0.056528	0.00331549	42.469	NaN	NaN	NaN	NaN	NaN	NaN	NaN	NaN	NaN	Q80X94;A2AHR3;Q8C1P3;A2AHR2;B0QZY2;Q8BV75	IPI00330692;IPI00648718;IPI00458521;IPI00874929;IPI00405206	IPI00330692	_IQS(ph)IESKPQPIK_	NaN	NaN	0.119954	-0.378269	0.763539	0.0548485	0.787098	NaN	NaN
Acbd5	S	197	IPI00229804	Class I	1	TNGYKGSFVQDIQ	NaN	NaN	-1.33491	NaN	NaN	-0.221692	NaN	NaN	-1.79151	2.49877	-0.758804	1.07655					82.3072	52.5847	0.24424	2.45e-06	111.92	NaN	NaN	NaN	NaN	NaN	NaN	NaN	NaN	NaN	Q5XG73-3;Q5XG73;Q5XG73-1;Q5XG73-2	IPI00229804;IPI00754110;IPI00845729	IPI00229804	_GS(ph)FVQDIQSDIHTDSSR_	NaN	NaN	NaN	NaN	NaN	NaN	NaN	NaN	NaN
Acbd5	S	213	IPI00229804	Class I	0.893774	HTDSSRSTRSSED	NaN	NaN	NaN	NaN	NaN	-0.284395	0.079402	-0.138757	NaN	NaN	NaN	NaN					NaN	NaN	1.0939	9.61e-21	171.03	NaN	NaN	NaN	NaN	NaN	NaN	NaN	NaN	NaN	Q5XG73-3;Q5XG73;Q5XG73-1;Q5XG73-2	IPI00229804;IPI00754110;IPI00845729	IPI00229804	_S(ph)TRS(ph)SEDEKPGDESSQQTGHTIVCAHQDR_	NaN	NaN	NaN	NaN	NaN	-0.284395	NaN	-0.191816	NaN
Acbd5	T	214	IPI00229804	Class II	0.706763	TDSSRSTRSSEDE	NaN	NaN	-0.309059	NaN	NaN	-0.2935	0.0870147	0.141786	NaN	NaN	NaN	NaN					NaN	NaN	1.3437	9.61e-21	171.03	NaN	NaN	NaN	NaN	NaN	NaN	NaN	NaN	NaN	Q5XG73-3;Q5XG73;Q5XG73-1;Q5XG73-2	IPI00229804;IPI00754110;IPI00845729	IPI00229804	_S(ph)T(ph)RSSEDEKPGDESSQQTGHTIVCAHQDR_	NaN	NaN	NaN	NaN	NaN	-0.324927	NaN	NaN	NaN
Acbd5	S	216	IPI00229804	Class I	0.84702	SSRSTRSSEDEKP	NaN	1.64364	-0.214849	NaN	0.164426	0.0689046	0.702406	0.714579	NaN	NaN	NaN	NaN					NaN	NaN	-0.26445	9.16e-13	195.27	NaN	NaN	NaN	NaN	NaN	NaN	NaN	NaN	NaN	Q5XG73-3;Q5XG73;Q5XG73-1;Q5XG73-2	IPI00229804;IPI00754110;IPI00845729	IPI00229804	_S(ph)SEDEKPGDESSQQTGHTIVCAHQDR_	NaN	-0.0548568	-0.120639	NaN	0.164426	0.399882	0.569802	0.550487	NaN
Acbd5	S	217	IPI00229804	Class I	0.980225	SRSTRSSEDEKPG	0.153883	1.64364	NaN	NaN	0.104296	0.399882	0.633119	0.857615	NaN	NaN	NaN	NaN					NaN	NaN	0.016254	9.16e-13	195.27	NaN	NaN	NaN	NaN	NaN	NaN	NaN	NaN	NaN	Q5XG73-3;Q5XG73;Q5XG73-1;Q5XG73-2	IPI00229804;IPI00754110;IPI00845729	IPI00229804	_STRS(ph)S(ph)EDEKPGDESSQQTGHTIVCAHQDR_	NaN	-0.0548568	NaN	NaN	0.104296	0.399882	0.431227	0.823244	0.153883
Acbd5	S	345	IPI00229804	Class III	0.49993	GESEDFSSVRRGR	-0.0533889	NaN	-0.452037	NaN	NaN	NaN	NaN	0.515501	0.243182	0.568947	NaN	NaN					-48.344	NaN	-0.51604	0.000634184	78.324	NaN	NaN	NaN	NaN	NaN	NaN	NaN	NaN	NaN	Q5XG73-3;Q5XG73;Q5XG73-1;Q5XG73-2	IPI00229804;IPI00754110;IPI00845729	IPI00229804	_GGESEDFS(ph)SVRR_	-0.0533889	NaN	-0.452037	NaN	NaN	NaN	NaN	0.515501	NaN
Acbd5	S	346	IPI00229804	Class III	0.49993	ESEDFSSVRRGRV	-0.0533889	NaN	-0.452037	NaN	NaN	NaN	NaN	0.515501	0.243182	0.568947	NaN	NaN					-48.344	NaN	-0.51604	0.000634184	78.324	NaN	NaN	NaN	NaN	NaN	NaN	NaN	NaN	NaN	Q5XG73-3;Q5XG73;Q5XG73-1;Q5XG73-2	IPI00229804;IPI00754110;IPI00845729	IPI00229804	_GGESEDFS(ph)SVRR_	-0.0533889	NaN	-0.452037	NaN	NaN	NaN	NaN	0.515501	NaN
Acbd5	S	383	IPI00229804	Class II	0.596804	WGSDRGSRGSLNE	-0.129085	NaN	NaN	NaN	NaN	NaN	0.0274372	-0.266517	-0.83748	1.3262	-0.860842	0.699149					60.1183	38.4064	-0.037231	7.87e-13	114.56	NaN	NaN	NaN	NaN	NaN	NaN	NaN	NaN	NaN	Q5XG73-3;Q5XG73;Q5XG73-1;Q5XG73-2	IPI00229804;IPI00754110;IPI00845729	IPI00229804	_GS(ph)RGSINEQIAIVIIR_	NaN	NaN	NaN	NaN	NaN	NaN	NaN	NaN	-0.129085
Acbd5	S	386	IPI00229804	Class I	0.998678	DRGSRGSLNEQIA	-0.129085	NaN	NaN	NaN	NaN	NaN	0.0274372	-0.266517	-0.83748	1.3262	-0.929866	0.837388					60.1183	44.0344	0.43067	7.87e-13	114.56	NaN	NaN	NaN	NaN	NaN	NaN	NaN	NaN	NaN	Q5XG73-3;Q5XG73;Q5XG73-1;Q5XG73-2	IPI00229804;IPI00754110;IPI00845729	IPI00229804	_GSRGS(ph)INEQIAIVIIR_	NaN	NaN	NaN	NaN	NaN	NaN	NaN	NaN	-0.129085
Acbd5	S	149	IPI00229804	Class I	1	NGKAESSDSGAES	-0.0773422	-0.0202835	0.0468402	0.144969	-0.284077	-0.0676394	-0.0427703	-0.054223	0.17217	0.0099369	-0.0597656	0.177062	P				-1.29708	11.5497	0.494	1.45e-35	271.62	3.67139	-1.52577	NaN	2.31561	-2.88155	NaN	5.19717	1.52577	NaN	Q5XG73-3;Q5XG73;Q5XG73-1;Q5XG73-2	IPI00229804;IPI00754110;IPI00845729	IPI00229804	_AVNGKAES(ph)S(ph)DS(ph)GAES(ph)EEEEAQEEIK_	-0.0662763	NaN	-0.268782	0.197865	-0.511569	-0.0503276	NaN	-0.054223	NaN
Acbd5	S	418	IPI00229804	Class I	0.998983	LETLTASQAKLSL	0.844546	1.04803	0.56511	0.517729	0.145573	0.406461	0.0768053	0.184179	-0.140323	0.815729	NaN	NaN	I				43.3408	NaN	-2.7683	5.81e-08	110.51	7.62061	1.3217	NaN	4.20576	-3.41484	NaN	6.29891	-1.3217	NaN	Q5XG73-3;Q5XG73;Q5XG73-1;Q5XG73-2	IPI00229804;IPI00754110;IPI00845729	IPI00229804	_IETITAS(ph)QAK_	0.844546	1.04803	0.56511	0.517729	0.145573	0.406461	0.0768053	0.184179	NaN
Acbd5	S	360	IPI00229804	Class I	1	NRIPHLSEGPKGR	0.140909	-0.102496	-0.615899	-0.354678	0.717737	0.908073	0.924396	1.46402	1.03777	-2.06646	0.906564	-0.627661	D				75.9364	34.8779	-0.31318	4.74e-10	145	21.749	7.21336	NaN	14.5356	-7.21336	NaN	4.84695	-16.902	NaN	Q5XG73-3;Q5XG73;Q5XG73-1;Q5XG73-2	IPI00229804;IPI00754110;IPI00845729	IPI00229804	_VGNRIPHIS(ph)EGPK_	0.140909	-0.102496	-0.329975	-0.326299	0.717737	0.913355	0.922373	0.962319	0.607683
Acbd5	S	148	IPI00229804	Class I	1	VNGKAESSDSGAE	-0.0773422	-0.101223	0.0468402	0.205186	-0.379991	-0.0676394	-0.0172183	-0.054223	0.00269301	-0.0481996	-0.374112	0.169397	P				2.19642	11.0785	0.494	1.45e-35	271.62	2.59552	-3.46306	NaN	1.65967	-4.39892	NaN	6.05859	3.46306	NaN	Q5XG73-3;Q5XG73;Q5XG73-1;Q5XG73-2	IPI00229804;IPI00754110;IPI00845729	IPI00229804	_AVNGKAES(ph)S(ph)DS(ph)GAES(ph)EEEEAQEEIK_	-0.0662763	NaN	-0.268782	0.197865	-0.511569	-0.0503276	NaN	-0.054223	NaN
Acbd5	S	155	IPI00229804	Class I	1	SDSGAESEEEEAQ	-0.0611196	-0.00950978	0.0295589	0.00144197	-0.0535281	-0.0719003	-0.040261	-0.176195	0.0234976	0.285115	0.0661236	-0.0966941	N				-24.7722	6.48265	0.494	1.45e-35	271.62	8.2105	2.63802	NaN	3.14212	-5.06838	NaN	5.57248	-2.63802	NaN	Q5XG73-3;Q5XG73;Q5XG73-1;Q5XG73-2	IPI00229804;IPI00754110;IPI00845729	IPI00229804	_AVNGKAES(ph)S(ph)DS(ph)GAES(ph)EEEEAQEEIK_	-0.0125773	-0.00950978	0.0295589	0.00144197	-0.0535281	-0.0677755	-0.0251712	-0.0882777	-0.0697017
Acbd5	S	151	IPI00229804	Class I	1	KAESSDSGAESEE	-0.0523415	-0.0323149	0.0113525	-0.0518302	-0.253461	-0.0760111	-0.0419443	-0.214871	0.0616101	0.0913158	0.0191326	-0.0176329	H				-6.6166	1.21478	0.494	1.45e-35	271.62	12.8808	9.39143	NaN	2.9407	-9.94006	NaN	3.48934	-9.39143	NaN	Q5XG73-3;Q5XG73;Q5XG73-1;Q5XG73-2	IPI00229804;IPI00754110;IPI00845729	IPI00229804	_AVNGKAES(ph)S(ph)DS(ph)GAES(ph)EEEEAQEEIK_	-0.0531045	-0.00950978	-0.00254138	-0.00569545	-0.0590785	-0.0760111	-0.0419443	-0.0607388	NaN
Accs	S	490	IPI00750758	Class I	0.999999	QVVEDASPCHAQE	-0.0291905	-0.199703	0.144046	0.285461	0.224164	0.130549	0.0172236	0.273027	-0.0897125	0.314864	-0.0894657	0.209361					19.6073	13.5412	0.1858	2.48e-22	250.06	3.27478	-4.08256	NaN	7.35734	4.08256	NaN	2.56851	-4.78883	NaN	A2AIG8-1;A2AIG8;A2AIG8-2	IPI00750758;IPI00229717	IPI00750758	_QVIEGQSQVVEDAS(ph)PCHAQEPQSQPR_	-0.0291905	-0.199703	0.144046	0.285461	0.224164	0.130549	0.0172236	0.273027	NaN
Acdp2	S	761	IPI00762609	Class I	0.999618	GLNHSDSLSRSDR	0.0299314	-0.238786	0.0744091	-0.177196	0.154557	-0.123799	-0.0457233	0.14125	0.772332	-1.88917	0.595217	-1.02184					72.9476	50.7512	-0.70069	9.09e-55	191.37	5.32607	-0.443119	NaN	5.76919	0.443119	NaN	4.73229	-1.0369	NaN	Q3TWN3-1;Q3TWN3;Q3TWN3-2;C6KI93	IPI00762609;IPI00131762	IPI00762609	_SPPRPCGINHSDS(ph)ISR_	-0.862838	NaN	-0.523173	-0.177196	-0.0147838	-0.225152	-0.300885	-0.0546395	0.9227
Acdp2	S	743	IPI00762609	Class III	0.48424	EVLAAGSPGENKS	NaN	NaN	NaN	NaN	NaN	NaN	NaN	NaN	NaN	NaN	NaN	NaN					NaN	NaN	-0.4176	5.04e-20	169.01	NaN	NaN	NaN	NaN	NaN	NaN	NaN	NaN	NaN	Q3TWN3-1;Q3TWN3	IPI00762609	IPI00762609	_TEVIAAGS(ph)PGENKSPPRPCGINHSDSISR_	NaN	NaN	NaN	NaN	NaN	NaN	NaN	NaN	NaN
Acdp2	S	749	IPI00762609	Class I	1	SPGENKSPPRPCG	-0.557264	-0.403733	-0.370945	-0.245433	-0.231245	0.32247	0.158957	0.399751	NaN	NaN	NaN	NaN	E				NaN	NaN	-1.1343	9.09e-55	191.37	3.59826	-18.859	NaN	22.4573	18.859	NaN	2.75628	-19.701	NaN	Q3TWN3-1;Q3TWN3;Q3TWN3-2;C6KI93	IPI00762609;IPI00131762	IPI00762609	_S(ph)PPRPCGINHSDSISR_	-0.557264	-0.403733	NaN	-0.543698	-0.263996	-0.369494	-0.409472	-0.258941	NaN
Acdp2	S	759	IPI00762609	Class I	0.990634	PCGLNHSDSLSRS	0.185613	0.204767	-0.375777	0.0723116	-0.235849	-0.49016	-0.193558	-1.25417	NaN	NaN	NaN	NaN	N				NaN	NaN	-0.26381	9.09e-55	191.37	18.9976	8.61214	NaN	5.2221	-13.7755	NaN	10.3855	-8.61214	NaN	Q3TWN3-1;Q3TWN3;Q3TWN3-2;C6KI93	IPI00762609;IPI00131762	IPI00762609	_SPPRPCGINHS(ph)DSISR_	0.185613	0.204767	-0.375777	0.0723116	-0.235849	-0.49016	-0.936213	-1.25417	NaN
Acdp2	S	763	IPI00762609	Class II	0.554473	NHSDSLSRSDRID	NaN	NaN	-0.661136	NaN	NaN	-0.184979	NaN	NaN	NaN	NaN	NaN	NaN					NaN	NaN	-0.33397	9.09e-55	191.37	NaN	NaN	NaN	NaN	NaN	NaN	NaN	NaN	NaN	Q3TWN3-1;Q3TWN3;Q3TWN3-2;C6KI93	IPI00762609;IPI00131762	IPI00762609	_SPPRPCGINHSDSIS(ph)R_	NaN	NaN	-0.661136	NaN	NaN	-0.184979	NaN	NaN	NaN
Acdp2	T	824	IPI00762609	Class I	0.996347	ASRMDKTPQSSDS	0.270948	-0.125809	-0.20302	-0.0877027	0.68216	-0.194843	0.415099	0.691382	-0.394487	-0.597084	NaN	NaN	F				-51.2656	NaN	-0.23245	0.0030364	64.476	3.50862	-13.7789	NaN	17.2875	9.19336	NaN	8.09412	-9.19336	NaN	Q3TWN3-1;Q3TWN3;Q3TWN3-2;C6KI93	IPI00762609;IPI00131762	IPI00762609	_MDKT(ph)PQSS(ph)DSENTK_	0.270948	-0.125809	-0.20302	-0.0877027	0.68216	-0.194843	0.415099	0.691382	NaN
Acdp2	S	827	IPI00762609	Class III	0.495223	MDKTPQSSDSENT	NaN	NaN	NaN	NaN	NaN	NaN	NaN	NaN	NaN	NaN	NaN	NaN					NaN	NaN	-1.0354	0.0030364	64.476	NaN	NaN	NaN	NaN	NaN	NaN	NaN	NaN	NaN	Q3TWN3-1;Q3TWN3;Q3TWN3-2;C6KI93	IPI00762609;IPI00131762	IPI00762609	_MDKT(ph)PQS(ph)SDSENTK_	NaN	NaN	NaN	NaN	NaN	NaN	NaN	NaN	NaN
Acdp2	S	828	IPI00762609	Class I	0.761294	DKTPQSSDSENTK	NaN	NaN	-0.20302	NaN	NaN	-0.194843	NaN	NaN	NaN	NaN	NaN	NaN					NaN	NaN	-0.23245	0.0030364	64.476	NaN	NaN	NaN	NaN	NaN	NaN	NaN	NaN	NaN	Q3TWN3-1;Q3TWN3;Q3TWN3-2;C6KI93	IPI00762609;IPI00131762	IPI00762609	_MDKT(ph)PQSS(ph)DSENTK_	NaN	NaN	-0.20302	NaN	NaN	-0.194843	NaN	NaN	NaN
Acdp2	S	868	IPI00762609	Class I	1	HNKANHSLHSEGA	NaN	NaN	NaN	NaN	NaN	NaN	NaN	NaN	NaN	NaN	NaN	NaN					NaN	NaN	0.19855	1.65e-64	204	NaN	NaN	NaN	NaN	NaN	NaN	NaN	NaN	NaN	Q3TWN3-1;Q3TWN3;Q3TWN3-2;C6KI93	IPI00762609;IPI00131762	IPI00762609	_ANHS(ph)IHS(ph)EGAI_	NaN	NaN	NaN	NaN	NaN	NaN	NaN	NaN	NaN
Acdp2	S	871	IPI00762609	Class I	1	ANHSLHSEGAI__	NaN	NaN	NaN	NaN	NaN	NaN	NaN	NaN	NaN	NaN	NaN	NaN					NaN	NaN	0.19855	1.65e-64	204	NaN	NaN	NaN	NaN	NaN	NaN	NaN	NaN	NaN	Q3TWN3-1;Q3TWN3;Q3TWN3-2;C6KI93	IPI00762609;IPI00131762	IPI00762609	_ANHS(ph)IHS(ph)EGAI_	NaN	NaN	NaN	NaN	NaN	NaN	NaN	NaN	NaN
Acdp3	T	695	IPI00380795	Class III	0.314563	RETAGSTNSRPSI	NaN	NaN	NaN	NaN	NaN	NaN	NaN	NaN	NaN	NaN	NaN	NaN					NaN	NaN	0.50878	1.61e-11	92.95	NaN	NaN	NaN	NaN	NaN	NaN	NaN	NaN	NaN	Q32NY4-1;Q32NY4;C6KI94	IPI00380795	IPI00380795	_ETAGST(ph)NSRPSIPVEESPGRNPGV_	NaN	NaN	NaN	NaN	NaN	NaN	NaN	NaN	NaN
Acdp3	S	697	IPI00380795	Class III	0.467525	TAGSTNSRPSIPV	NaN	NaN	NaN	NaN	NaN	NaN	NaN	NaN	NaN	NaN	NaN	NaN					NaN	NaN	1.3244	1.61e-11	92.95	NaN	NaN	NaN	NaN	NaN	NaN	NaN	NaN	NaN	Q32NY4-1;Q32NY4;C6KI94	IPI00380795	IPI00380795	_ETAGSTNS(ph)RPSIPVEESPGRNPGV_	NaN	NaN	NaN	NaN	NaN	NaN	NaN	NaN	NaN
Acdp3	S	700	IPI00380795	Class III	0.467525	STNSRPSIPVEES	NaN	NaN	NaN	NaN	NaN	NaN	NaN	NaN	NaN	NaN	NaN	NaN					NaN	NaN	1.3244	1.61e-11	92.95	NaN	NaN	NaN	NaN	NaN	NaN	NaN	NaN	NaN	Q32NY4-1;Q32NY4;C6KI94	IPI00380795	IPI00380795	_ETAGSTNS(ph)RPSIPVEESPGRNPGV_	NaN	NaN	NaN	NaN	NaN	NaN	NaN	NaN	NaN
Acdp3	S	706	IPI00380795	Class I	0.965646	SIPVEESPGRNPG	-0.0121417	NaN	NaN	NaN	NaN	NaN	NaN	0.263516	NaN	NaN	NaN	NaN					NaN	NaN	-0.016784	1.61e-11	92.95	NaN	NaN	NaN	NaN	NaN	NaN	NaN	NaN	NaN	Q32NY4-1;Q32NY4;C6KI94	IPI00380795	IPI00380795	_ETAGSTNSRPSIPVEES(ph)PGRNPGV_	-0.378363	NaN	NaN	NaN	NaN	NaN	NaN	0.0362149	0.35408
Acdp4	S	661	IPI00120783	Class I	0.998578	PLSRSASLSYPDR	-0.219623	0.92136	1.08447	1.12327	0.751292	0.784261	0.849881	0.535963	1.0439	-1.36674	NaN	NaN	B				61.2232	NaN	-2.2423	0.00681292	70.1	58.8654	42.8825	35	10.6923	-48.1731	NaN	15.983	-42.8825	NaN	Q69ZF7	IPI00120783	IPI00120783	_SAS(ph)ISYPDR_	-0.219623	0.902575	1.08447	1.12327	0.751292	0.784261	0.783339	0.535963	NaN
Acdp4	S	760	IPI00120783	Class II	0.665382	LLNERNSLLHRAS	NaN	0.596363	NaN	NaN	NaN	NaN	0.0678039	NaN	NaN	NaN	NaN	NaN					NaN	NaN	0.62498	2.64e-25	204.13	NaN	NaN	NaN	NaN	NaN	NaN	NaN	NaN	NaN	Q69ZF7	IPI00120783	IPI00120783	_NS(ph)IIHRASEEETI_	NaN	NaN	NaN	NaN	NaN	NaN	NaN	NaN	NaN
Acdp4	S	766	IPI00120783	Class I	1	SLLHRASEEETI_	0.458697	-0.0106372	0.157949	-0.284804	0.0728002	-0.209094	-0.0751902	-0.0839158	0.00144197	0.276662	-0.0413185	-0.0766694					-21.1389	-2.40309	1.3031	2.64e-25	204.13	NaN	NaN	NaN	NaN	NaN	NaN	NaN	NaN	NaN	Q69ZF7	IPI00120783	IPI00120783	_NSIIHRAS(ph)EEETI_	NaN	-0.70282	NaN	-0.692082	-0.340846	-0.317883	-0.68697	-0.267356	NaN
Acin1	S	167	IPI00230677	Class III	0.484763	ELEGKSSSFSEEK	NaN	NaN	NaN	NaN	NaN	NaN	NaN	NaN	NaN	NaN	NaN	NaN					NaN	NaN	0.21688	6e-143	325.46	NaN	NaN	NaN	NaN	NaN	NaN	NaN	NaN	NaN	Q9JIX8-4;Q9JIX8;B8JJ86;B8JJ89	IPI00230677;IPI00918219	IPI00230677	_SS(ph)SFSEEKGES(ph)DDEKPR_	NaN	NaN	NaN	NaN	NaN	NaN	NaN	NaN	NaN
Acin1	S	168	IPI00230677	Class I	0.999916	LEGKSSSFSEEKG	-0.0490375	-0.806872	NaN	0.08882	-0.142595	0.945585	1.50158	2.44105	2.12244	-1.91155	1.89364	-0.830477					73.4194	43.1499	1.2475	6e-143	325.46	NaN	NaN	NaN	NaN	NaN	NaN	NaN	NaN	NaN	Q9JIX8-4;Q9JIX8;B8JJ86;B8JJ89	IPI00230677;IPI00918219	IPI00230677	_SSS(ph)FSEEKGES(ph)DDEKPR_	-0.304968	-0.806872	NaN	NaN	-0.233888	0.945585	1.07552	1.68868	NaN
Acin1	S	170	IPI00230677	Class I	0.996098	GKSSSFSEEKGES	-2.47497	NaN	NaN	NaN	NaN	NaN	NaN	0.225633	NaN	NaN	NaN	NaN					NaN	NaN	0.19626	6e-143	325.46	NaN	NaN	NaN	NaN	NaN	NaN	NaN	NaN	NaN	Q9JIX8-4;Q9JIX8;B8JJ86;B8JJ89	IPI00230677;IPI00918219	IPI00230677	_SSSFS(ph)EEKGES(ph)DDEKPR_	-2.47497	NaN	NaN	NaN	NaN	NaN	NaN	-1.23976	NaN
Acin1	S	670	IPI00922962	Class I	1	VRGRHLSHPEPEQ	-0.11352	-0.192085	-0.226442	-0.383906	0.219872	1.06061	0.813927	0.389093	1.29718	-0.89993	1.34199	-0.182262	D				43.1136	11.868	-1.0718	1.75e-81	213.32	27.0499	10.8273	100	6.31211	-20.7377	NaN	16.2225	-10.8273	NaN	Q9JIX8-4;Q9JIX8;B8JJ86;B8JJ88;Q80TU6;B8JJ87;Q9JIX8-1	IPI00230677;IPI00911143;IPI00922962;IPI00121136	IPI00230677;IPI00911143;IPI00922962	_HIS(ph)HPEPEQQHVIQR_	-0.11352	-0.192085	-0.226442	-0.585713	-0.188148	0.354351	-0.0787465	-0.454913	0.404533
Acin1	S	886	IPI00911143	Class I	0.999996	ADDSRISEDETER	-0.399502	-0.00830856	NaN	0.271187	-0.174278	-0.349138	-0.0670877	-0.0453034	0.823625	-0.630773	0.38648	-0.0805677					35.2834	5.43146	0.94234	3.06e-05	157.51	NaN	NaN	NaN	NaN	NaN	NaN	NaN	NaN	NaN	B8JJ88;Q80TU6;Q3UXT9;Q52KR6;B8JJ90	IPI00911143;IPI00918977;IPI00919149	IPI00911143	_IS(ph)EDETERNGDDGTHDK_	-0.399502	0.128557	NaN	-0.503548	-0.410992	-0.349138	-0.739589	-0.402504	NaN
Acin1	S	898	IPI00922962	Class I	0.999996	ADDSRISEDETER	-0.399502	-0.00830856	NaN	0.271187	-0.174278	-0.349138	-0.0670877	-0.0453034	0.823625	-0.630773	0.38648	-0.0805677					35.2834	5.43146	0.94234	3.46e-38	242.89	NaN	NaN	NaN	NaN	NaN	NaN	NaN	NaN	NaN	B8JJ87;Q9JIX8-1;Q9JIX8;Q9JIX8-2;B8JJ91;Q7TSL7;Q9JIX8-3;B8JJ93;B8JJ92;B8JJ95;Q05D19	IPI00922962;IPI00121136;IPI00919239;IPI00230675;IPI00918134;IPI00845669;IPI00808206	IPI00922962	_IS(ph)EDETERNGDDGTHDK_	-0.399502	0.128557	NaN	-0.503548	-0.410992	-0.349138	-0.739589	-0.402504	NaN
Acin1	S	883	IPI00911143	Class I	0.789009	DLHADDSRISEDE	NaN	NaN	-1.30312	NaN	NaN	-0.966726	NaN	NaN	NaN	NaN	NaN	NaN					NaN	NaN	-1.2714	3.06e-05	157.51	NaN	NaN	NaN	NaN	NaN	NaN	NaN	NaN	NaN	B8JJ88;Q80TU6;Q3UXT9;Q52KR6;B8JJ90	IPI00911143;IPI00918977;IPI00919149	IPI00911143	_EAVVDIHADDS(ph)RISEDETER_	NaN	NaN	-1.30312	NaN	NaN	-0.966726	NaN	NaN	NaN
Acin1	T	890	IPI00911143	Class I	0.921006	RISEDETERNGDD	NaN	NaN	0.243425	NaN	NaN	-0.313126	NaN	-0.891653	NaN	NaN	NaN	NaN					NaN	NaN	0.19536	3.06e-05	157.51	NaN	NaN	NaN	NaN	NaN	NaN	NaN	NaN	NaN	B8JJ88;Q80TU6;Q3UXT9;Q52KR6;B8JJ90	IPI00911143;IPI00918977;IPI00919149	IPI00911143	_ISEDET(ph)ERNGDDGTHDK_	NaN	NaN	NaN	NaN	NaN	-0.528371	NaN	-0.891653	NaN
Acin1	T	898	IPI00911143	Class III	0.267691	RNGDDGTHDKGLK	NaN	NaN	NaN	NaN	NaN	NaN	NaN	NaN	NaN	NaN	NaN	NaN					NaN	NaN	0.34555	2.06e-21	134.04	NaN	NaN	NaN	NaN	NaN	NaN	NaN	NaN	NaN	B8JJ88;Q80TU6;Q3UXT9;Q52KR6;B8JJ90	IPI00911143;IPI00918977;IPI00919149	IPI00911143	_EAVVDIHADDSRISEDETERNGDDGT(ph)HDK_	NaN	NaN	NaN	NaN	NaN	NaN	NaN	NaN	NaN
Acin1	S	1063	IPI00922962	Class I	0.992432	LLVDRPSETKAEE	-0.542902	0.597412	NaN	NaN	NaN	NaN	3.15316	3.26687	NaN	NaN	NaN	NaN					NaN	NaN	0.26645	6.88e-05	110.08	NaN	NaN	NaN	NaN	NaN	NaN	NaN	NaN	NaN	Q9JIX8-4;Q9JIX8;B8JJ86;B8JJ88;Q80TU6;Q3UXT9;Q52KR6;B8JJ87;Q9JIX8-1;Q9JIX8-2;B8JJ91;Q7TSL7;Q9JIX8-3;B8JJ93;B8JJ92;B8JJ95	IPI00230677;IPI00911143;IPI00918977;IPI00922962;IPI00121136;IPI00919239;IPI00230675;IPI00918134;IPI00845669	IPI00230677;IPI00911143;IPI00922962	_GIIVDRPS(ph)ETK_	NaN	0.597412	NaN	NaN	NaN	NaN	3.15316	NaN	-0.542902
Acin1	S	1286	IPI00922962	Class I	1	RHSRSRSRSTPVR	-0.265761	-0.249235	-0.0347513	0.0426443	-0.129349	-0.299127	-0.146134	-0.304395	NaN	NaN	-1.49956	1.6153	P				NaN	80.9148	-0.21711	0.00174243	115.18	15.3323	-9.33978	NaN	3.52255	-21.1495	NaN	24.6721	9.33978	NaN	Q9JIX8-4;Q9JIX8;B8JJ86;B8JJ88;Q80TU6;Q3UXT9;Q52KR6;B8JJ87;Q9JIX8-1;Q9JIX8-2;B8JJ91;Q7TSL7;Q9JIX8-3;B8JJ93;B8JJ92;B8JJ95	IPI00230677;IPI00911143;IPI00918977;IPI00922962;IPI00121136;IPI00919239;IPI00230675;IPI00918134;IPI00845669	IPI00230677;IPI00911143;IPI00922962	_S(ph)RS(ph)T(ph)PVRDR_	-0.265761	-0.193288	-0.383774	-0.177229	-0.417057	-0.409146	-0.394075	-0.363004	-1.43632
Acin1	S	1288	IPI00922962	Class I	1	SRSRSRSTPVRDR	-0.851042	0.758099	-0.363457	0.173086	-0.294062	-0.258097	-0.395173	-0.337084	NaN	NaN	0.492732	0.200097					NaN	-15.8601	-0.21711	0.00174243	115.18	20.4998	-10.226	NaN	3.61406	-27.1118	NaN	30.7258	10.226	NaN	Q9JIX8-4;Q9JIX8;B8JJ86;B8JJ88;Q80TU6;Q3UXT9;Q52KR6;B8JJ87;Q9JIX8-1;Q9JIX8-2;B8JJ91;Q7TSL7;Q9JIX8-3;B8JJ93;B8JJ92;B8JJ95	IPI00230677;IPI00911143;IPI00918977;IPI00922962;IPI00121136;IPI00919239;IPI00230675;IPI00918134;IPI00845669	IPI00230677;IPI00911143;IPI00922962	_S(ph)RS(ph)T(ph)PVRDR_	-0.265761	-0.19631	-0.394999	-0.177229	-0.390888	-0.52937	-0.384714	-0.337084	-1.43632
Acin1	T	1289	IPI00922962	Class I	1	RSRSRSTPVRDRG	-0.187789	-0.233886	-0.0347513	0.15515	-0.219587	-0.293606	-0.146134	-0.414461	NaN	NaN	-1.55185	1.60478	P				NaN	80.8887	-0.21711	0.00174243	115.18	3.3423	-19.7603	NaN	10.3528	-12.7498	NaN	23.1026	12.7498	NaN	Q9JIX8-4;Q9JIX8;B8JJ86;B8JJ88;Q80TU6;Q3UXT9;Q52KR6;B8JJ87;Q9JIX8-1;Q9JIX8-2;B8JJ91;Q7TSL7;Q9JIX8-3;B8JJ93;B8JJ92;B8JJ95	IPI00230677;IPI00911143;IPI00918977;IPI00922962;IPI00121136;IPI00919239;IPI00230675;IPI00918134;IPI00845669	IPI00230677;IPI00911143;IPI00922962	_S(ph)RS(ph)T(ph)PVRDR_	-0.0176653	-0.16259	-0.249222	NaN	-0.375847	-0.421048	-0.517426	-0.65058	-1.43632
Acin1	S	176	IPI00922962	Class I	1	SEEKGESDDEKPR	-0.106156	-0.183179	0.0533894	0.0947766	-0.403704	-0.45365	-0.452596	-0.676178	0.158854	-0.151773	0.0439044	-0.198487	P				9.98567	12.8536	0.48341	6e-143	325.46	10.0632	6.47001	NaN	3.59324	-6.47001	NaN	3.32237	-6.74088	NaN	Q9JIX8-4;Q9JIX8;B8JJ86;B8JJ89;B8JJ88;Q80TU6;B8JJ87;Q9JIX8-1	IPI00230677;IPI00918219;IPI00911143;IPI00922962;IPI00121136	IPI00230677;IPI00911143;IPI00922962	_SSSFSEEKGES(ph)DDEKPR_	-0.145334	0.0444641	0.0533894	-0.238374	-0.769603	-0.64644	-0.533263	-0.873104	0.148322
Acin1	S	207	IPI00922962	Class III	0.484763	HSPRKSSSFSEEK	NaN	NaN	NaN	NaN	NaN	NaN	NaN	NaN	NaN	NaN	NaN	NaN					NaN	NaN	0.21688	6e-143	325.46	NaN	NaN	NaN	NaN	NaN	NaN	NaN	NaN	NaN	B8JJ88;Q80TU6;B8JJ87;Q9JIX8-1;Q9JIX8	IPI00911143;IPI00922962;IPI00121136	IPI00911143;IPI00922962	_SS(ph)SFSEEKGES(ph)DDEKPR_	NaN	NaN	NaN	NaN	NaN	NaN	NaN	NaN	NaN
Acin1	S	208	IPI00922962	Class I	0.999916	SPRKSSSFSEEKG	-0.0490375	-0.806872	NaN	0.08882	-0.142595	0.945585	1.50158	2.44105	2.12244	-1.91155	1.89364	-0.830477					73.4194	43.1499	1.2475	6e-143	325.46	NaN	NaN	NaN	NaN	NaN	NaN	NaN	NaN	NaN	B8JJ88;Q80TU6;B8JJ87;Q9JIX8-1;Q9JIX8	IPI00911143;IPI00922962;IPI00121136	IPI00911143;IPI00922962	_SSS(ph)FSEEKGES(ph)DDEKPR_	-0.304968	-0.806872	NaN	NaN	-0.233888	0.945585	1.07552	1.68868	NaN
Acin1	S	210	IPI00922962	Class I	0.996098	RKSSSFSEEKGES	-2.47497	NaN	NaN	NaN	NaN	NaN	NaN	0.225633	NaN	NaN	NaN	NaN					NaN	NaN	0.19626	6e-143	325.46	NaN	NaN	NaN	NaN	NaN	NaN	NaN	NaN	NaN	B8JJ88;Q80TU6;B8JJ87;Q9JIX8-1;Q9JIX8	IPI00911143;IPI00922962;IPI00121136	IPI00911143;IPI00922962	_SSSFS(ph)EEKGES(ph)DDEKPR_	-2.47497	NaN	NaN	NaN	NaN	NaN	NaN	-1.23976	NaN
Acin1	S	255	IPI00922962	Class I	0.999937	VDEAQKSREAEAP	0.217355	0.0458462	NaN	NaN	NaN	NaN	-0.334072	-0.788101	NaN	NaN	NaN	NaN					NaN	NaN	-0.63141	0.00257755	70.977	NaN	NaN	NaN	NaN	NaN	NaN	NaN	NaN	NaN	Q9JIX8-4;Q9JIX8;B8JJ86;B8JJ89;B8JJ88;Q80TU6;B8JJ87;Q9JIX8-1	IPI00230677;IPI00918219;IPI00911143;IPI00922962;IPI00121136	IPI00230677;IPI00911143;IPI00922962	_S(ph)REAEAPTIK_	0.217355	-0.0969617	NaN	NaN	NaN	NaN	-0.604641	-0.788101	NaN
Acin1	S	347	IPI00922962	Class I	0.939164	QSLEEKSQSPSPP	-0.718047	-0.432532	0.639323	-0.943056	-0.329683	-0.865364	-0.140423	0.405775	0.295841	-0.305742	0.318704	0.0769226					19.0974	-5.5896	-0.76326	9.37e-14	171.09	2.93694	-3.99986	NaN	3.088	-3.8488	NaN	6.9368	3.8488	NaN	Q9JIX8-4;Q9JIX8;B8JJ86;B8JJ89;B8JJ88;Q80TU6;B8JJ87;Q9JIX8-1	IPI00230677;IPI00918219;IPI00911143;IPI00922962;IPI00121136	IPI00230677;IPI00911143;IPI00922962	_S(ph)QS(ph)PSPPPIPEDIEK_	-0.718047	-0.432532	-0.449927	-0.943056	-0.389016	-0.865364	-1.04558	-0.636914	NaN
Acin1	S	349	IPI00922962	Class I	0.999499	LEEKSQSPSPPPL	-0.208111	-0.165273	0.161913	-0.343073	0.0715705	-0.306495	-0.175556	-0.512582	0.180275	-0.550574	0.318508	-0.112704	N				31.7252	7.5147	0.0050205	9.37e-14	171.09	7.64718	-10.647	NaN	18.2942	10.647	NaN	4.93279	-13.3614	NaN	Q9JIX8-4;Q9JIX8;B8JJ86;B8JJ89;B8JJ88;Q80TU6;B8JJ87;Q9JIX8-1	IPI00230677;IPI00918219;IPI00911143;IPI00922962;IPI00121136	IPI00230677;IPI00911143;IPI00922962	_SQS(ph)PS(ph)PPPIPEDIEK_	-0.234465	-0.165273	-0.235059	-0.417136	-0.311968	-0.38394	-0.517629	-0.547055	0.522568
Acin1	S	351	IPI00922962	Class I	1	EKSQSPSPPPLPE	-0.132483	-0.0623242	-0.0956508	-0.120028	-0.151859	-0.264476	-0.33308	-0.175429	0.203013	-0.363291	0.171514	-0.180432	R				22.2611	11.7561	-1.1464	9.37e-14	171.09	9.11471	-10.2216	NaN	19.3363	10.2216	NaN	2.89202	-16.4443	NaN	Q9JIX8-4;Q9JIX8;B8JJ86;B8JJ89;B8JJ88;Q80TU6;B8JJ87;Q9JIX8-1	IPI00230677;IPI00918219;IPI00911143;IPI00922962;IPI00121136	IPI00230677;IPI00911143;IPI00922962	_SQS(ph)PS(ph)PPPIPEDIEK_	-0.132483	-0.135269	-0.257097	-0.347546	-0.196103	-0.494672	-0.425137	-0.620774	0.210813
Acin1	S	373	IPI00922962	Class I	1	QPEQIVSEEETPP	0.091837	-0.162339	0.107339	-0.311348	0.0971695	-0.350497	-0.274768	0.352838	0.290778	-0.403422	0.309137	-0.212469	G				24.3937	12.744	0.67144	2.27e-06	157.31	1.67712	-1.70226	NaN	2.59114	-0.788251	NaN	3.37939	0.788251	NaN	Q9JIX8-4;Q9JIX8;B8JJ86;B8JJ88;Q80TU6;B8JJ87;Q9JIX8-1	IPI00230677;IPI00911143;IPI00922962;IPI00121136	IPI00230677;IPI00911143;IPI00922962	_APVVIQPEQIVS(ph)EEET(ph)PPPIITK_	-0.310844	-0.394771	-0.25044	-0.347417	0.221494	-0.601886	-0.621992	-1.63529	0.494518
Acin1	T	377	IPI00922962	Class I	0.999996	IVSEEETPPPLLT	0.127169	-0.162339	0.149874	-0.3167	-0.182347	-0.350497	-0.274768	0.352838	0.290778	-0.403422	0.309137	-0.212469	G				24.3937	12.744	0.67144	2.27e-06	157.31	1.36934	-18.483	NaN	19.8523	17.2511	NaN	2.60117	-17.2511	NaN	Q9JIX8-4;Q9JIX8;B8JJ86;B8JJ88;Q80TU6;B8JJ87;Q9JIX8-1	IPI00230677;IPI00911143;IPI00922962;IPI00121136	IPI00230677;IPI00911143;IPI00922962	_APVVIQPEQIVS(ph)EEET(ph)PPPIITK_	-0.240179	-0.394771	-0.16537	-0.358121	-0.337539	-0.615605	-0.621992	-0.727005	0.494518
Acin1	S	387	IPI00922962	Class III	0.425147	LLTKEASSPPTHI	NaN	NaN	NaN	NaN	NaN	NaN	NaN	NaN	NaN	NaN	NaN	NaN					NaN	NaN	-0.11867	1.72e-29	103.78	NaN	NaN	NaN	NaN	NaN	NaN	NaN	NaN	NaN	Q9JIX8-4;Q9JIX8;B8JJ86;B8JJ88;Q80TU6;B8JJ87;Q9JIX8-1	IPI00230677;IPI00911143;IPI00922962;IPI00121136	IPI00230677;IPI00911143;IPI00922962	_EAS(ph)SPPTHIQIQEEMEPVEGPAPPVIIQISPPNTDAGAR_	NaN	NaN	NaN	NaN	NaN	NaN	NaN	NaN	NaN
Acin1	S	388	IPI00922962	Class III	0.425147	LTKEASSPPTHIQ	NaN	NaN	NaN	NaN	NaN	NaN	NaN	NaN	NaN	NaN	NaN	NaN					NaN	NaN	-0.11867	1.72e-29	103.78	NaN	NaN	NaN	NaN	NaN	NaN	NaN	NaN	NaN	Q9JIX8-4;Q9JIX8;B8JJ86;B8JJ88;Q80TU6;B8JJ87;Q9JIX8-1	IPI00230677;IPI00911143;IPI00922962;IPI00121136	IPI00230677;IPI00911143;IPI00922962	_EAS(ph)SPPTHIQIQEEMEPVEGPAPPVIIQISPPNTDAGAR_	NaN	NaN	NaN	NaN	NaN	NaN	NaN	NaN	NaN
Acin1	T	391	IPI00922962	Class III	0.35494	EASSPPTHIQLQE	NaN	NaN	NaN	NaN	NaN	NaN	NaN	NaN	NaN	NaN	NaN	NaN					NaN	NaN	-0.22607	1.72e-29	103.78	NaN	NaN	NaN	NaN	NaN	NaN	NaN	NaN	NaN	Q9JIX8-4;Q9JIX8;B8JJ86;B8JJ88;Q80TU6;B8JJ87;Q9JIX8-1	IPI00230677;IPI00911143;IPI00922962;IPI00121136	IPI00230677;IPI00911143;IPI00922962	_EASSPPT(ph)HIQIQEEMEPVEGPAPPVIIQISPPNTDAGAR_	NaN	NaN	NaN	NaN	NaN	NaN	NaN	NaN	NaN
Acin1	S	437	IPI00922962	Class I	0.999896	PAQLLRSLSPLSG	NaN	NaN	-0.177854	NaN	NaN	0.0301807	NaN	NaN	NaN	NaN	NaN	NaN					NaN	NaN	1.5545	2.13e-36	271.05	NaN	NaN	NaN	NaN	NaN	NaN	NaN	NaN	NaN	Q9JIX8-4;Q9JIX8;B8JJ86;B8JJ88;Q80TU6;B8JJ87;Q9JIX8-1	IPI00230677;IPI00911143;IPI00922962;IPI00121136	IPI00230677;IPI00911143;IPI00922962	_S(ph)IS(ph)PISGTTDTK_	NaN	NaN	NaN	NaN	NaN	NaN	NaN	NaN	NaN
Acin1	S	439	IPI00922962	Class I	1	QLLRSLSPLSGTT	-0.135935	-0.0869823	0.011925	0.0336521	-0.0873272	-0.250234	-0.231678	-0.0529728	0.236829	-0.359117	0.154972	-0.124142	R				22.0358	8.24502	-2.2522	2.13e-36	271.05	12.6469	-14.9524	NaN	20.0179	-7.58143	NaN	27.5993	7.58143	NaN	Q9JIX8-4;Q9JIX8;B8JJ86;B8JJ88;Q80TU6;B8JJ87;Q9JIX8-1	IPI00230677;IPI00911143;IPI00922962;IPI00121136	IPI00230677;IPI00911143;IPI00922962	_SIS(ph)PISGTTDTKAES(ph)PAGR_	-0.175827	-0.136823	-0.240299	-0.417444	-0.349478	-0.466235	-0.475188	-0.589572	0.228332
Acin1	S	442	IPI00922962	Class I	0.998262	RSLSPLSGTTDTK	0.0572964	-0.0318193	-0.0514739	-0.107337	-0.011066	-0.300416	-0.171848	-0.188527	0.330444	-0.446109	0.631337	-0.581063					26.598	33.1529	-0.19845	2.13e-36	271.05	6.15912	-2.57825	NaN	8.73737	2.57825	NaN	4.17769	-4.55967	NaN	Q9JIX8-4;Q9JIX8;B8JJ86;B8JJ88;Q80TU6;B8JJ87;Q9JIX8-1	IPI00230677;IPI00911143;IPI00922962;IPI00121136	IPI00230677;IPI00911143;IPI00922962	_SIS(ph)PIS(ph)GTTDTK_	NaN	0.0299829	-0.107803	-0.484409	-0.367594	-0.446044	-0.612776	-0.502432	0.100238
Acin1	T	444	IPI00922962	Class II	0.504655	LSPLSGTTDTKAE	NaN	NaN	NaN	0.741635	0.0448277	NaN	NaN	NaN	NaN	NaN	NaN	NaN					NaN	NaN	-0.75926	2.13e-36	271.05	NaN	NaN	NaN	NaN	NaN	NaN	NaN	NaN	NaN	Q9JIX8-4;Q9JIX8;B8JJ86;B8JJ88;Q80TU6;B8JJ87;Q9JIX8-1	IPI00230677;IPI00911143;IPI00922962;IPI00121136	IPI00230677;IPI00911143;IPI00922962	_SIS(ph)PISGT(ph)TDTK_	NaN	NaN	NaN	NaN	NaN	NaN	NaN	NaN	NaN
Acin1	T	445	IPI00922962	Class III	0.36441	SPLSGTTDTKAES	NaN	NaN	NaN	NaN	NaN	NaN	NaN	NaN	NaN	NaN	NaN	NaN					NaN	NaN	-0.048257	2.13e-36	271.05	NaN	NaN	NaN	NaN	NaN	NaN	NaN	NaN	NaN	Q9JIX8-4;Q9JIX8;B8JJ86;B8JJ88;Q80TU6;B8JJ87;Q9JIX8-1	IPI00230677;IPI00911143;IPI00922962;IPI00121136	IPI00230677;IPI00911143;IPI00922962	_SISPISGTT(ph)DTKAESPAGR_	NaN	NaN	NaN	NaN	NaN	NaN	NaN	NaN	NaN
Acin1	T	447	IPI00922962	Class III	0.473947	LSGTTDTKAESPA	NaN	NaN	NaN	NaN	NaN	NaN	NaN	NaN	NaN	NaN	NaN	NaN					NaN	NaN	0.25831	2.13e-36	271.05	NaN	NaN	NaN	NaN	NaN	NaN	NaN	NaN	NaN	Q9JIX8-4;Q9JIX8;B8JJ86;B8JJ88;Q80TU6;B8JJ87;Q9JIX8-1	IPI00230677;IPI00911143;IPI00922962;IPI00121136	IPI00230677;IPI00911143;IPI00922962	_SISPISGTTDT(ph)KAESPAGR_	NaN	NaN	NaN	NaN	NaN	NaN	NaN	NaN	NaN
Acin1	S	451	IPI00922962	Class I	1	TDTKAESPAGRVS	-0.111633	-0.0616636	-0.299223	0.308477	-0.450169	-0.477159	-0.584674	-0.726656	0.359971	-0.302515	0.15243	-0.414743	P				18.9162	24.9847	0.35822	2.13e-36	271.05	4.9322	-18.0435	NaN	22.9757	18.0435	NaN	1.90979	-21.0659	NaN	Q9JIX8-4;Q9JIX8;B8JJ86;B8JJ88;Q80TU6;B8JJ87;Q9JIX8-1	IPI00230677;IPI00911143;IPI00922962;IPI00121136	IPI00230677;IPI00911143;IPI00922962	_SIS(ph)PISGTTDTKAES(ph)PAGR_	-0.727332	-0.0199308	-0.299223	-0.285073	-0.540722	-0.738724	-0.838105	-2.31045	-0.0776529
Acin1	S	615	IPI00922962	Class I	1	SSSSRKSLSPGVS	0.121679	-0.108861	0.010035	0.0913952	-0.104873	-0.212133	-0.116232	-0.228726	0.0561673	-0.356873	0.0844045	-0.123684	P				21.9145	8.21589	-0.057771	0.000821419	125.57	5.4271	-23.7856	NaN	6.74125	-22.4715	NaN	29.2127	22.4715	NaN	Q9JIX8-4;Q9JIX8;B8JJ86;B8JJ88;Q80TU6;B8JJ87;Q9JIX8-1	IPI00230677;IPI00911143;IPI00922962;IPI00121136	IPI00230677;IPI00911143;IPI00922962	_S(ph)IS(ph)PGVSR_	-0.194559	-0.108861	-0.195236	-0.398893	-0.335941	-0.435415	0	-0.290896	0.149988
Acin1	S	617	IPI00922962	Class I	1	SSRKSLSPGVSRD	-0.116457	-0.00690827	0.0247452	0.0652966	0.183607	-0.236094	-0.294664	-0.804466	0.248292	-0.356873	0.1149	-0.123684	M				21.9145	8.21589	0.088354	0.000821419	125.57	17.438	-5.84974	NaN	23.2878	5.84974	NaN	2.6558	-20.632	NaN	Q9JIX8-4;Q9JIX8;B8JJ86;B8JJ88;Q80TU6;B8JJ87;Q9JIX8-1	IPI00230677;IPI00911143;IPI00922962;IPI00121136	IPI00230677;IPI00911143;IPI00922962	_S(ph)IS(ph)PGVSR_	-0.116457	-0.0528501	-0.102016	-0.367434	-0.332622	-0.333423	-0.689478	-0.804466	0.149988
Acin1	S	689	IPI00922962	Class I	1	LQPEQGSPKKCEA	-0.0961133	-0.057767	0.0311128	0.109561	-0.123137	-0.297954	-0.458172	-0.404903	0.223423	-0.192733	0.13833	-0.23189	M				12.5053	14.8481	0.43084	3.6e-05	119.53	6.57797	-14.2535	NaN	20.8315	14.2535	NaN	2.92185	-17.9096	NaN	Q9JIX8-4;Q9JIX8;B8JJ86;B8JJ88;Q80TU6;B8JJ87;Q9JIX8-1	IPI00230677;IPI00911143;IPI00922962;IPI00121136	IPI00230677;IPI00911143;IPI00922962	_IQPEQGS(ph)PKK_	-0.17467	-0.057767	-0.291468	-0.399331	-0.361656	-0.476952	-0.545079	-0.660746	0.224707
Acin1	S	798	IPI00922962	Class I	0.999936	GVQAGNSDTEGGQ	0.314754	0.148408	0.126853	-0.0490091	-0.154972	-0.171642	-0.290778	-0.425567	0.407516	-1.18007	0.0938306	-0.289213	L				55.8671	18.1651	0.85771	3.92e-08	215.15	8.49813	-2.26235	NaN	5.43156	-5.32892	NaN	10.7605	2.26235	NaN	Q9JIX8-4;Q9JIX8;B8JJ86;B8JJ88;Q80TU6;Q3UXT9;Q52KR6;B8JJ90;B8JJ87;Q9JIX8-1;Q9JIX8-2;B8JJ91;Q7TSL7;Q9JIX8-3;B8JJ93;B8JJ92;B8JJ95;Q05D19	IPI00230677;IPI00911143;IPI00918977;IPI00919149;IPI00922962;IPI00121136;IPI00919239;IPI00230675;IPI00918134;IPI00845669;IPI00808206	IPI00230677;IPI00911143;IPI00922962	_GVQAGNS(ph)DTEGGQPGRK_	0.427499	0.226015	0.216113	-0.0906186	-0.159758	-0.195978	-0.290778	-0.468427	0.314754
Acin1	T	800	IPI00922962	Class II	0.638858	QAGNSDTEGGQPG	NaN	NaN	NaN	NaN	NaN	NaN	0.376568	NaN	-0.074912	-0.855276	NaN	NaN					-80.9105	NaN	0.95945	3.92e-08	215.15	NaN	NaN	NaN	NaN	NaN	NaN	NaN	NaN	NaN	Q9JIX8-4;Q9JIX8;B8JJ86;B8JJ88;Q80TU6;Q3UXT9;Q52KR6;B8JJ90;B8JJ87;Q9JIX8-1;Q9JIX8-2;B8JJ91;Q7TSL7;Q9JIX8-3;B8JJ93;B8JJ92;B8JJ95;Q05D19	IPI00230677;IPI00911143;IPI00918977;IPI00919149;IPI00922962;IPI00121136;IPI00919239;IPI00230675;IPI00918134;IPI00845669;IPI00808206	IPI00230677;IPI00911143;IPI00922962	_GVQAGNSDT(ph)EGGQPGRK_	NaN	NaN	NaN	NaN	NaN	NaN	NaN	NaN	NaN
Acin1	S	895	IPI00922962	Class I	0.907193	DLHADDSRISEDE	NaN	NaN	NaN	NaN	NaN	-0.397146	-0.792772	NaN	NaN	NaN	NaN	NaN					NaN	NaN	-0.37223	3.46e-38	242.89	NaN	NaN	NaN	NaN	NaN	NaN	NaN	NaN	NaN	B8JJ87;Q9JIX8-2;Q9JIX8;B8JJ91;Q7TSL7;Q9JIX8-3;B8JJ93;B8JJ92;B8JJ95;Q05D19	IPI00922962;IPI00919239;IPI00230675;IPI00918134;IPI00845669;IPI00808206	IPI00922962	_SIIPDIKPIAGQEAVVDIHADDS(ph)RISEDETER_	NaN	NaN	NaN	NaN	NaN	-0.397146	-0.792772	NaN	NaN
Acin1	T	902	IPI00922962	Class I	0.921006	RISEDETERNGDD	NaN	NaN	0.243425	NaN	NaN	-0.313126	NaN	-0.891653	NaN	NaN	NaN	NaN					NaN	NaN	0.19536	3.46e-38	242.89	NaN	NaN	NaN	NaN	NaN	NaN	NaN	NaN	NaN	B8JJ87;Q9JIX8-1;Q9JIX8;Q9JIX8-2;B8JJ91;Q7TSL7;Q9JIX8-3;B8JJ93;B8JJ92;B8JJ95;Q05D19	IPI00922962;IPI00121136;IPI00919239;IPI00230675;IPI00918134;IPI00845669;IPI00808206	IPI00922962	_ISEDET(ph)ERNGDDGTHDK_	NaN	NaN	NaN	NaN	NaN	-0.528371	NaN	-0.891653	NaN
Acin1	T	910	IPI00922962	Class III	0.25	RNGDDGTHDKGLK	NaN	NaN	NaN	NaN	NaN	NaN	NaN	NaN	NaN	NaN	NaN	NaN					NaN	NaN	0.68713	4.31e-38	135.35	NaN	NaN	NaN	NaN	NaN	NaN	NaN	NaN	NaN	B8JJ87;Q9JIX8-1;Q9JIX8;Q9JIX8-2;B8JJ91;Q7TSL7;Q9JIX8-3;B8JJ93;B8JJ92;B8JJ95;Q05D19	IPI00922962;IPI00121136;IPI00919239;IPI00230675;IPI00918134;IPI00845669;IPI00808206	IPI00922962	_PIAGQEAVVDIHADDS(ph)RISEDETERNGDDGTHDK_	NaN	NaN	NaN	NaN	NaN	NaN	NaN	NaN	NaN
Acin1	S	963	IPI00922962	Class I	1	RTAQVPSPPRGKI	0.00992041	-0.0193312	0.0462815	-0.148817	-0.168	-0.166072	-0.593688	-0.296545	0.160275	-0.191482	0.285343	-0.073929	L				12.4294	4.99529	0.095308	1.6e-07	167.24	7.9151	-3.69972	NaN	11.6148	3.69972	NaN	5.05058	-6.56423	NaN	Q9JIX8-4;Q9JIX8;B8JJ86;B8JJ88;Q80TU6;Q3UXT9;Q52KR6;B8JJ87;Q9JIX8-1;Q9JIX8-2;B8JJ91;Q7TSL7;Q9JIX8-3;B8JJ93;B8JJ92;B8JJ95;Q05D19	IPI00230677;IPI00911143;IPI00918977;IPI00922962;IPI00121136;IPI00919239;IPI00230675;IPI00918134;IPI00845669;IPI00808206	IPI00230677;IPI00911143;IPI00922962	_TAQVPS(ph)PPRGK_	-0.00913225	-0.0193312	-0.11062	-0.148817	-0.346758	-0.492007	-0.593688	-0.71756	0.207755
Ack1	T	726	IPI00874745	Class I	0.999796	VPTGQLTPSPTPG	-0.10925	-0.223711	-0.68773	-0.0983202	0.278092	0.353741	0.634798	0.572977	-0.312263	-0.0348537	NaN	NaN	D				9.01931	NaN	-0.84209	5.26e-27	124.12	7.4769	-19.1252	NaN	26.6021	19.1252	NaN	5.7786	-20.8235	NaN	O54967-3;O54967;O54967-2;O54967-1	IPI00874745;IPI00856878;IPI00377737;IPI00119965;IPI00377738	IPI00874745	_QIQVPTGQIT(ph)PS(ph)PTPGGDDKPQVPPR_	-0.10925	-0.223711	-0.68773	-0.0983202	0.278092	0.353741	0.634798	0.572977	NaN
Ack1	Y	827	IPI00874745	Class I	0.999985	FASDPKYATPQVI	0.12075	0.02699	-0.370785	0.0706503	-0.0566372	0.223349	-0.00846248	-0.127301	0.0897617	-0.91898	NaN	NaN					46.948	NaN	0.23797	3.08e-27	161.99	1.7927	-0.277647	NaN	1.29993	-0.770422	NaN	2.07035	0.277647	NaN	O54967-3;O54967;O54967-2;O54967-1	IPI00874745;IPI00856878;IPI00377737;IPI00119965;IPI00377738	IPI00874745	_Y(ph)ATPQVIQAPGPR_	-0.203369	-0.240861	-0.238528	-0.137505	-0.121546	-0.072724	-0.0650216	-0.214622	0.444868
Ack1	Y	284	IPI00874745	Class I	1	PQNDDHYVMQEHR	-0.0302361	0.20364	-0.452432	-0.214675	-0.213752	-0.115264	0.0990416	0.168431	0.0139648	-0.771029	-0.184403	-0.618752	Q				41.3753	-49.0627	-0.2758	1.44e-13	134.98	2.23057	0.669009	NaN	0.967517	-1.26306	NaN	1.56157	-0.669009	NaN	O54967-3;O54967;O54967-2;O54967-1	IPI00874745;IPI00856878;IPI00377737;IPI00119965	IPI00874745	_AIPQNDDHY(ph)VMQEHRK_	-0.0302361	0.20364	-0.452432	-0.214675	-0.213752	-0.246226	-0.274768	-0.141303	NaN
Ack1	S	728	IPI00874745	Class I	0.979146	TGQLTPSPTPGGD	-0.144393	-0.231126	-0.68773	0.030548	0.102309	0.353741	0.219636	0.527391	-0.117503	-0.423884	NaN	NaN					-30.7628	NaN	-0.84209	5.26e-27	124.12	5.02281	-22.1803	NaN	27.2031	18.1432	NaN	9.05988	-18.1432	NaN	O54967-3;O54967;O54967-2;O54967-1	IPI00874745;IPI00856878;IPI00377737;IPI00119965;IPI00377738	IPI00874745	_QIQVPTGQIT(ph)PS(ph)PTPGGDDKPQVPPR_	-0.144393	-0.231126	-0.68773	0.030548	0.102309	0.353741	0.219636	0.527391	NaN
Ack1	S	102	IPI00874745	Class I	0.879211	STFRKPSPTPGSL	0.224164	-0.0689373	-0.449631	NaN	NaN	-0.531867	-0.532864	-0.338338	NaN	NaN	0.429964	-0.620138					NaN	34.9391	0.29784	9.44e-70	184.76	NaN	NaN	NaN	NaN	NaN	NaN	NaN	NaN	NaN	O54967-3;O54967;O54967-2;O54967-1	IPI00874745;IPI00856878;IPI00377737;IPI00119965	IPI00874745	_KPS(ph)PTPGSIPGEGTIQSITCIIGEK_	NaN	-0.0689373	-0.449631	NaN	NaN	-0.531867	-0.532864	NaN	0.224164
Ack1	T	104	IPI00874745	Class III	0.499718	FRKPSPTPGSLPG	NaN	NaN	NaN	NaN	NaN	NaN	NaN	NaN	NaN	NaN	NaN	NaN					NaN	NaN	0.38821	9.44e-70	184.76	NaN	NaN	NaN	NaN	NaN	NaN	NaN	NaN	NaN	O54967-3;O54967;O54967-2;O54967-1	IPI00874745;IPI00856878;IPI00377737;IPI00119965	IPI00874745	_KPS(ph)PTPGSIPGEGTIQSITCIIGEK_	NaN	NaN	NaN	NaN	NaN	NaN	NaN	NaN	NaN
Ack1	S	107	IPI00874745	Class I	0.807539	PSPTPGSLPGEGT	NaN	NaN	NaN	NaN	NaN	NaN	NaN	NaN	NaN	NaN	NaN	NaN					NaN	NaN	0.38236	9.44e-70	184.76	NaN	NaN	NaN	NaN	NaN	NaN	NaN	NaN	NaN	O54967-3;O54967;O54967-2;O54967-1	IPI00874745;IPI00856878;IPI00377737;IPI00119965	IPI00874745	_KPSPTPGS(ph)IPGEGTIQSITCIIGEK_	NaN	NaN	NaN	NaN	NaN	NaN	NaN	NaN	NaN
Ack1	S	461	IPI00874745	Class I	0.812561	SQPLQNSFIHTGH	-0.0356383	NaN	NaN	NaN	NaN	NaN	NaN	2.8199	NaN	NaN	NaN	NaN					NaN	NaN	0.49444	3.39e-09	77.065	NaN	NaN	NaN	NaN	NaN	NaN	NaN	NaN	NaN	O54967-3;O54967;O54967-2;O54967-1	IPI00874745;IPI00856878;IPI00377737;IPI00119965	IPI00874745	_NVVTSVAGISAQDISQPIQNS(ph)FIHTGHGDSDPR_	NaN	NaN	NaN	NaN	NaN	NaN	NaN	NaN	NaN
Ack1	T	465	IPI00874745	Class III	0.250411	QNSFIHTGHGDSD	NaN	NaN	NaN	NaN	NaN	NaN	NaN	NaN	NaN	NaN	NaN	NaN					NaN	NaN	0.13817	3.39e-09	77.065	NaN	NaN	NaN	NaN	NaN	NaN	NaN	NaN	NaN	O54967-3;O54967;O54967-2;O54967-1	IPI00874745;IPI00856878;IPI00377737;IPI00119965	IPI00874745	_NVVTSVAGISAQDISQPIQNS(ph)FIHTGHGDSDPR_	NaN	NaN	NaN	NaN	NaN	NaN	NaN	NaN	NaN
Ack1	S	470	IPI00874745	Class III	0.250411	HTGHGDSDPRHCW	NaN	NaN	NaN	NaN	NaN	NaN	NaN	NaN	NaN	NaN	NaN	NaN					NaN	NaN	0.13817	3.39e-09	77.065	NaN	NaN	NaN	NaN	NaN	NaN	NaN	NaN	NaN	O54967-3;O54967;O54967-2;O54967-1	IPI00874745;IPI00856878;IPI00377737;IPI00119965	IPI00874745	_NVVTSVAGISAQDISQPIQNS(ph)FIHTGHGDSDPR_	NaN	NaN	NaN	NaN	NaN	NaN	NaN	NaN	NaN
Ack1	T	517	IPI00874745	Class II	0.699846	GRVKKPTYDPVSE	0.0318186	0.00435037	0.0287106	0.279412	-0.297015	-0.49866	-0.462786	-0.733095	-0.0459526	-0.673804	-0.266156	-0.161057	P				-59.5273	-11.8106	0.6638	3.44e-94	219.79	21.2317	15.7468	100	4.4303	-16.8014	NaN	5.48492	-15.7468	NaN	O54967-3;O54967;O54967-2	IPI00874745;IPI00856878;IPI00377737;IPI00377738	IPI00874745	_KPT(ph)YDPVSEDPDPISSDFK_	0.0318186	-0.0286312	0.0287106	0.370053	-0.396379	-0.523764	-0.462786	-0.733095	-0.169156
Ack1	Y	518	IPI00874745	Class I	0.791828	RVKKPTYDPVSED	0.528071	0.9241	NaN	NaN	NaN	NaN	-0.270709	-0.735435	NaN	NaN	NaN	NaN					NaN	NaN	0.35553	3.44e-94	219.79	NaN	NaN	NaN	NaN	NaN	NaN	NaN	NaN	NaN	O54967-3;O54967;O54967-2	IPI00874745;IPI00856878;IPI00377737;IPI00377738	IPI00874745	_KPTY(ph)DPVSEDPDPISSDFK_	0.528071	0.9241	NaN	NaN	NaN	NaN	-0.270709	-0.735435	NaN
Ack1	S	563	IPI00874745	Class I	0.829425	GTKADRSSGGEVT	NaN	NaN	NaN	NaN	0.298881	NaN	NaN	NaN	NaN	NaN	NaN	NaN					NaN	NaN	-4.9247	8.19e-48	157.68	NaN	NaN	NaN	NaN	NaN	NaN	NaN	NaN	NaN	O54967-3;O54967;O54967-2;O54967-1	IPI00874745;IPI00856878;IPI00377737;IPI00119965;IPI00377738	IPI00874745	_ADRS(ph)S(ph)GGEVTIIDFGEEPVVPTPR_	NaN	NaN	NaN	NaN	0.298881	NaN	NaN	NaN	NaN
Ack1	S	564	IPI00874745	Class I	0.829425	TKADRSSGGEVTL	NaN	NaN	NaN	0.209478	0.260608	NaN	NaN	NaN	NaN	NaN	NaN	NaN					NaN	NaN	-4.9247	8.19e-48	157.68	NaN	NaN	NaN	NaN	NaN	NaN	NaN	NaN	NaN	O54967-3;O54967;O54967-2;O54967-1	IPI00874745;IPI00856878;IPI00377737;IPI00119965;IPI00377738	IPI00874745	_ADRS(ph)S(ph)GGEVTIIDFGEEPVVPTPR_	NaN	NaN	NaN	NaN	0.298881	NaN	NaN	NaN	NaN
Ack1	T	569	IPI00874745	Class I	0.846328	SSGGEVTLIDFGE	NaN	NaN	NaN	NaN	0.298881	NaN	NaN	NaN	NaN	NaN	NaN	NaN					NaN	NaN	0.11656	8.19e-48	157.68	NaN	NaN	NaN	NaN	NaN	NaN	NaN	NaN	NaN	O54967-3;O54967;O54967-2;O54967-1	IPI00874745;IPI00856878;IPI00377737;IPI00119965;IPI00377738	IPI00874745	_ADRSS(ph)GGEVT(ph)IIDFGEEPVVPTPR_	NaN	NaN	NaN	NaN	0.298881	NaN	NaN	NaN	NaN
Ack1	S	598	IPI00874745	Class II	0.500223	LAMDACSLLDKTP	NaN	NaN	NaN	NaN	NaN	NaN	NaN	NaN	2.29901	0.0755008	NaN	NaN					-5.3727	NaN	1.6886	6.18e-15	232.73	NaN	NaN	NaN	NaN	NaN	NaN	NaN	NaN	NaN	O54967-3;O54967;O54967-2;O54967-1	IPI00874745;IPI00856878;IPI00377737;IPI00119965;IPI00377738	IPI00874745	_PCAPSIAQIAM(ox)DACS(ph)IIDKTPPQS(ph)PTR_	NaN	NaN	NaN	NaN	NaN	NaN	NaN	NaN	NaN
Ack1	T	603	IPI00874745	Class I	0.998743	CSLLDKTPPQSPT	NaN	-0.147745	-0.0739702	-0.737422	-1.21244	-1.56764	-1.81295	2.1098	2.29901	0.0755008	1.8437	0.100856					-5.3727	-7.241	-0.56893	6.18e-15	232.73	NaN	NaN	NaN	NaN	NaN	NaN	NaN	NaN	NaN	O54967-3;O54967;O54967-2;O54967-1	IPI00874745;IPI00856878;IPI00377737;IPI00119965;IPI00377738	IPI00874745	_PCAPSIAQIAMDACSIIDKT(ph)PPQS(ph)PTR_	NaN	-0.147745	-0.0739702	-0.737422	-1.21244	-1.56764	-1.81295	2.1098	NaN
Ack1	S	607	IPI00874745	Class I	0.94189	DKTPPQSPTRALP	NaN	-0.0346331	-0.0739702	0.430071	1.98747	2.46466	2.46109	2.1098	NaN	NaN	1.8437	0.100856					NaN	-7.241	-0.56893	6.18e-15	232.73	NaN	NaN	NaN	NaN	NaN	NaN	NaN	NaN	NaN	O54967-3;O54967;O54967-2;O54967-1	IPI00874745;IPI00856878;IPI00377737;IPI00119965;IPI00377738	IPI00874745	_PCAPSIAQIAMDACSIIDKT(ph)PPQS(ph)PTR_	NaN	-0.0346331	-0.0739702	0.430071	1.98747	2.46466	2.46109	2.1098	NaN
Ack1	T	609	IPI00874745	Class III	0.499777	TPPQSPTRALPRP	NaN	NaN	NaN	NaN	NaN	NaN	NaN	NaN	NaN	NaN	NaN	NaN					NaN	NaN	1.6886	6.18e-15	232.73	NaN	NaN	NaN	NaN	NaN	NaN	NaN	NaN	NaN	O54967-3;O54967;O54967-2;O54967-1	IPI00874745;IPI00856878;IPI00377737;IPI00119965;IPI00377738	IPI00874745	_PCAPSIAQIAM(ox)DACS(ph)IIDKTPPQS(ph)PTR_	NaN	NaN	NaN	NaN	NaN	NaN	NaN	NaN	NaN
Ack1	T	722	IPI00874745	Class I	0.814049	RQLQVPTGQLTPS	NaN	-0.287149	0.021764	NaN	NaN	2.22594	-0.708055	NaN	NaN	NaN	NaN	NaN					NaN	NaN	-0.087156	5.26e-27	124.12	NaN	NaN	NaN	NaN	NaN	NaN	NaN	NaN	NaN	O54967-3;O54967;O54967-2;O54967-1	IPI00874745;IPI00856878;IPI00377737;IPI00119965;IPI00377738	IPI00874745	_QIQVPT(ph)GQITPS(ph)PTPGGDDKPQVPPR_	NaN	-0.287149	0.021764	NaN	NaN	2.22594	-0.708055	NaN	NaN
Ack1	S	757	IPI00874745	Class I	1	RPRVELSPAPSGE	-0.102942	0.933714	-0.0579295	0.248656	0.839669	0.134307	0.454468	0.479003	0.186754	0.511464	-0.480533	0.839994					-42.5496	44.6988	1.4178	3.13e-05	112.3	4.73491	-4.27921	NaN	7.63343	-1.3807	NaN	9.01412	1.3807	NaN	O54967-3;O54967;O54967-2;O54967-1	IPI00874745;IPI00856878;IPI00377737;IPI00119965;IPI00377738	IPI00874745	_VEIS(ph)PAPS(ph)GEEETSR_	0.228357	0.476122	-0.0189219	0.248656	0.839669	0.529361	0.545148	0.616612	-0.434241
Ack1	S	761	IPI00874745	Class I	0.99979	ELSPAPSGEEETS	-0.434241	0.628391	0.0710472	0.234624	-0.640157	-0.288621	0.29392	0.341394	0.186754	0.511464	-0.480533	0.839994					-42.5496	44.6988	1.4178	3.13e-05	112.3	1.57517	-8.48808	NaN	0.775925	-9.28732	NaN	10.0632	8.48808	NaN	O54967-3;O54967;O54967-2;O54967-1	IPI00874745;IPI00856878;IPI00377737;IPI00119965;IPI00377738	IPI00874745	_VEIS(ph)PAPS(ph)GEEETSR_	NaN	-0.134525	0.239031	0.234624	-0.640157	-0.316494	0.224053	NaN	-0.434241
Ack1	T	766	IPI00874745	Class III	0.47294	PSGEEETSRWPGP	NaN	NaN	NaN	NaN	NaN	NaN	NaN	NaN	NaN	NaN	NaN	NaN					NaN	NaN	-0.235	3.13e-05	112.3	NaN	NaN	NaN	NaN	NaN	NaN	NaN	NaN	NaN	O54967-3;O54967;O54967-2;O54967-1	IPI00874745;IPI00856878;IPI00377737;IPI00119965;IPI00377738	IPI00874745	_VEIS(ph)PAPSGEEET(ph)SR_	NaN	NaN	NaN	NaN	NaN	NaN	NaN	NaN	NaN
Ack1	S	767	IPI00874745	Class III	0.47294	SGEEETSRWPGPA	NaN	NaN	NaN	NaN	NaN	NaN	NaN	NaN	NaN	NaN	NaN	NaN					NaN	NaN	-0.235	3.13e-05	112.3	NaN	NaN	NaN	NaN	NaN	NaN	NaN	NaN	NaN	O54967-3;O54967;O54967-2;O54967-1	IPI00874745;IPI00856878;IPI00377737;IPI00119965;IPI00377738	IPI00874745	_VEIS(ph)PAPSGEEET(ph)SR_	NaN	NaN	NaN	NaN	NaN	NaN	NaN	NaN	NaN
Ack1	S	774	IPI00874745	Class I	0.999984	RWPGPASPPRVPP	-3.73071	-2.65263	NaN	NaN	NaN	NaN	0.51546	-1.20069	NaN	NaN	NaN	NaN					NaN	NaN	0.11787	0.000522344	67.33	NaN	NaN	NaN	NaN	NaN	NaN	NaN	NaN	NaN	O54967-3;O54967;O54967-2;O54967-1	IPI00874745;IPI00856878;IPI00377737;IPI00119965;IPI00377738	IPI00874745	_WPGPAS(ph)PPRVPPREPIS(ph)PQGSR_	-3.73071	-2.65263	NaN	NaN	NaN	NaN	0.51546	-1.20069	NaN
Ack1	S	785	IPI00874745	Class I	0.968177	PPREPLSPQGSRT	-1.41637	-2.65263	NaN	NaN	NaN	NaN	-0.0946611	-0.481009	NaN	NaN	NaN	NaN					NaN	NaN	0.81224	0.000522344	67.33	NaN	NaN	NaN	NaN	NaN	NaN	NaN	NaN	NaN	O54967-3;O54967;O54967-2;O54967-1	IPI00874745;IPI00856878;IPI00377737;IPI00119965;IPI00377738	IPI00874745	_WPGPAS(ph)PPRVPPREPIS(ph)PQGSR_	-3.73071	-2.65263	NaN	NaN	NaN	NaN	0.51546	-1.20069	0.897976
Ack1	S	789	IPI00874745	Class II	0.527796	PLSPQGSRTPSPL	NaN	NaN	NaN	NaN	-0.349704	NaN	NaN	NaN	NaN	NaN	NaN	NaN					NaN	NaN	-0.013191	0.000522344	67.33	NaN	NaN	NaN	NaN	NaN	NaN	NaN	NaN	NaN	O54967-3;O54967;O54967-2;O54967-1	IPI00874745;IPI00856878;IPI00377737;IPI00119965;IPI00377738	IPI00874745	_VPPREPISPQGS(ph)R_	NaN	NaN	NaN	NaN	NaN	NaN	NaN	NaN	NaN
Ack1	Y	859	IPI00874745	Class I	0.996213	KVSSTHYYLLPER	0.387142	0.347552	-0.483198	NaN	NaN	-1.0552	-0.617486	-0.808261	NaN	NaN	NaN	NaN					NaN	NaN	0.54617	6.62e-06	90.754	NaN	NaN	NaN	NaN	NaN	NaN	NaN	NaN	NaN	O54967-3;O54967;O54967-2;O54967-1	IPI00874745;IPI00856878;IPI00377737;IPI00119965;IPI00377738	IPI00874745	_VSSTHY(ph)Y(ph)IIPERPPYIER_	0.387142	0.347552	-0.483198	NaN	NaN	-1.0552	-0.617486	-0.808261	NaN
Ack1	Y	860	IPI00874745	Class I	0.999282	VSSTHYYLLPERP	0.387142	0.347552	-0.483198	NaN	NaN	-1.0552	-0.617486	-0.808261	NaN	NaN	NaN	NaN					NaN	NaN	0.54617	6.62e-06	90.754	NaN	NaN	NaN	NaN	NaN	NaN	NaN	NaN	NaN	O54967-3;O54967;O54967-2;O54967-1	IPI00874745;IPI00856878;IPI00377737;IPI00119965;IPI00377738	IPI00874745	_VSSTHY(ph)Y(ph)IIPERPPYIER_	0.387142	0.347552	-0.483198	NaN	NaN	-1.0552	-0.617486	-0.808261	NaN
Ack1	S	928	IPI00874745	Class II	0.532399	NFSTNNSNPGARP	0.350158	NaN	NaN	NaN	NaN	NaN	NaN	-1.14581	NaN	NaN	NaN	NaN					NaN	NaN	2.089	1.23e-06	141.13	NaN	NaN	NaN	NaN	NaN	NaN	NaN	NaN	NaN	O54967-3;O54967;O54967-2;O54967-1	IPI00874745;IPI00856878;IPI00377737;IPI00119965;IPI00377738	IPI00874745	_ANFSTNNS(ph)NPGARPPSIR_	NaN	NaN	NaN	NaN	NaN	NaN	NaN	NaN	NaN
Ack1	S	936	IPI00874745	Class I	0.99996	PGARPPSLRAAAR	-0.0330882	0.139477	NaN	0.499471	-0.260147	0.980848	0.481909	-0.346323	-0.665317	0.958688	-0.285579	0.848308					48.5475	44.4564	1.4686	1.23e-06	141.13	NaN	NaN	NaN	NaN	NaN	NaN	NaN	NaN	NaN	O54967-3;O54967;O54967-2;O54967-1	IPI00874745;IPI00856878;IPI00377737;IPI00119965;IPI00377738	IPI00874745	_ANFSTNNSNPGARPPS(ph)IR_	NaN	-0.238272	NaN	0.0458623	-0.260147	-0.5509	0.481909	-0.507921	-0.0330882
Acly	S	1100	IPI00126248	Class I	1	VLPEHMSM_____	NaN	NaN	NaN	NaN	NaN	NaN	NaN	NaN	NaN	NaN	NaN	NaN					NaN	NaN	-0.14006	8.25e-15	143.93	NaN	NaN	NaN	NaN	NaN	NaN	NaN	NaN	NaN	Q3TED3;Q3UEA1;Q3V117;Q91V92;A2A4H2;Q3UVY4;Q6P063;Q8VDM8;Q99K05	IPI00126248;IPI00762047	IPI00126248;IPI00762047	_HPWDDISYVIPEHMS(ph)M_	NaN	NaN	NaN	NaN	NaN	NaN	NaN	NaN	NaN
Acly	S	444	IPI00126248	Class IV	0.237198	LLNASGSTSTPAP	NaN	NaN	NaN	NaN	NaN	NaN	NaN	NaN	NaN	NaN	NaN	NaN					NaN	NaN	-0.99892	1.1e-10	92.817	NaN	NaN	NaN	NaN	NaN	NaN	NaN	NaN	NaN	Q3TED3;Q3UEA1;Q3V117;Q3TS02;Q91V92;A2A4H2;Q3UVY4;Q6P063;Q8VDM8;Q99K05	IPI00126248;IPI00830265;IPI00762047	IPI00126248;IPI00762047	_PIPNQPPTAAHTANFIINASGS(ph)TSTPAPSR_	NaN	NaN	NaN	NaN	NaN	NaN	NaN	NaN	NaN
Acly	T	445	IPI00126248	Class IV	0.23228	LNASGSTSTPAPS	NaN	NaN	NaN	NaN	NaN	NaN	NaN	NaN	NaN	NaN	NaN	NaN					NaN	NaN	-1.5963	1.1e-10	92.817	NaN	NaN	NaN	NaN	NaN	NaN	NaN	NaN	NaN	Q3TED3;Q3UEA1;Q3V117;Q3TS02;Q91V92;A2A4H2;Q3UVY4;Q6P063;Q8VDM8;Q99K05	IPI00126248;IPI00830265;IPI00762047	IPI00126248;IPI00762047	_PIPNQPPTAAHTANFIINASGS(ph)TSTPAPSR_	NaN	NaN	NaN	NaN	NaN	NaN	NaN	NaN	NaN
Acly	S	446	IPI00126248	Class III	0.412919	NASGSTSTPAPSR	NaN	NaN	NaN	NaN	NaN	NaN	NaN	NaN	NaN	NaN	NaN	NaN					NaN	NaN	0.24731	1.1e-10	92.817	NaN	NaN	NaN	NaN	NaN	NaN	NaN	NaN	NaN	Q3TED3;Q3UEA1;Q3V117;Q3TS02;Q91V92;A2A4H2;Q3UVY4;Q6P063;Q8VDM8;Q99K05	IPI00126248;IPI00830265;IPI00762047	IPI00126248;IPI00762047	_PIPNQPPTAAHTANFIINASGSTS(ph)TPAPSR_	NaN	NaN	NaN	NaN	NaN	NaN	NaN	NaN	NaN
Acly	T	447	IPI00126248	Class I	0.819677	ASGSTSTPAPSRT	NaN	NaN	NaN	-0.106312	0.117469	NaN	0.623998	-0.330674	NaN	NaN	NaN	NaN					NaN	NaN	-0.76923	1.1e-10	92.817	NaN	NaN	NaN	NaN	NaN	NaN	NaN	NaN	NaN	Q3TED3;Q3UEA1;Q3V117;Q3TS02;Q91V92;A2A4H2;Q3UVY4;Q6P063;Q8VDM8;Q99K05	IPI00126248;IPI00830265;IPI00762047	IPI00126248;IPI00762047	_PIPNQPPTAAHTANFIINASGSTST(ph)PAPSR_	NaN	NaN	NaN	-0.106312	0.117469	NaN	0.623998	-0.330674	NaN
Acly	S	455	IPI00126248	Class I	0.999986	APSRTASFSESRA	0.612022	0.876094	1.6617	2.35617	2.71227	2.96736	3.13011	3.00208	2.37228	-1.22935	2.91705	-1.76987	B				57.349	70.6766	0.57692	9.76e-14	164.63	83.3528	51.5917	13	31.7611	-51.5917	93	6.82875	-76.5241	NaN	Q3TED3;Q3UEA1;Q3V117;Q3TS02;Q91V92;A2A4H2;Q3UVY4;Q6P063;Q8VDM8;Q99K05	IPI00126248;IPI00830265;IPI00762047	IPI00126248;IPI00762047	_TAS(ph)FS(ph)ESRADEVAPAKK_	0.612022	0.876094	1.6617	2.35617	2.71227	2.96736	3.13011	3.00208	-0.398022
Acly	S	457	IPI00126248	Class I	0.986923	SRTASFSESRADE	-1.64391	0.737514	2.03959	NaN	NaN	2.78617	3.54628	1.89263	NaN	NaN	1.43856	-1.32446					NaN	60.0701	0.82779	9.76e-14	164.63	NaN	NaN	NaN	NaN	NaN	NaN	NaN	NaN	NaN	Q3TED3;Q3UEA1;Q3V117;Q3TS02;Q91V92;A2A4H2;Q3UVY4;Q6P063;Q8VDM8;Q99K05	IPI00126248;IPI00830265;IPI00762047	IPI00126248;IPI00762047	_TAS(ph)FS(ph)ESRADEVAPAKK_	-2.60533	0.737514	2.03959	NaN	NaN	2.78617	5.06275	1.61272	-0.682483
Acly	S	459	IPI00126248	Class II	0.556771	TASFSESRADEVA	NaN	0.11907	NaN	NaN	NaN	NaN	2.97198	NaN	NaN	NaN	NaN	NaN					NaN	NaN	3.786	9.76e-14	164.63	NaN	NaN	NaN	NaN	NaN	NaN	NaN	NaN	NaN	Q3TED3;Q3UEA1;Q3V117;Q3TS02;Q91V92;A2A4H2;Q3UVY4;Q6P063;Q8VDM8;Q99K05	IPI00126248;IPI00830265;IPI00762047	IPI00126248;IPI00762047	_TAS(ph)FSES(ph)RADEVAPAK_	NaN	0.737514	NaN	NaN	NaN	NaN	5.06275	NaN	NaN
Acly	S	481	IPI00126248	Class I	0.999999	PQDSVPSPRSLQG	-0.136093	-0.153416	-0.043527	-0.0811864	-0.0574157	0.0862131	0.227729	0.348266	0.114367	-0.0373976	0.0210532	0.00454814	F				2.55889	-0.3157	0.30005	3.97e-29	173.11	4.56788	-30.6955	NaN	35.2633	30.6955	63	2.36458	-32.8988	NaN	Q3TED3;Q3UEA1;Q3V117;Q3TS02	IPI00126248;IPI00830265	IPI00126248	_AKPAM(ox)PQDSVPS(ph)PR_	-0.136093	-0.172945	-0.043527	-0.0811864	-0.0574157	0.0862131	0.227729	0.31867	-0.145873
Acly	S	663	IPI00126248	Class I	1	VAYVSRSGGMSNE	0.421695	0.421479	-0.387827	0.564134	0	0.107131	0.306682	0.278282	-0.256804	-0.172092	-0.387914	0.662146					-12.6691	36.8062	0.33989	5.71e-18	185.32	5.66966	0.815011	NaN	4.28957	-1.38009	NaN	4.85464	-0.815011	NaN	Q3TED3;Q3UEA1;Q3V117;Q91V92;A2A4H2;Q3UVY4;Q6P063;Q8VDM8;Q99K05	IPI00126248;IPI00762047	IPI00126248;IPI00762047	_S(ph)GGMSNEINNIISR_	0.421695	0.421479	-0.387827	0.564134	0.134063	0.261242	0.306682	0.278282	NaN
Acly	T	453	IPI00126248	Class II	0.727004	TPAPSRTASFSES	0.0616268	0.569373	1.92711	NaN	NaN	3.626	2.51244	3.13141	2.71155	-1.31289	2.76766	-1.00747					59.7473	45.6232	-4.9212	9.76e-14	164.63	NaN	NaN	NaN	NaN	NaN	NaN	NaN	NaN	NaN	Q3TED3;Q3UEA1;Q3V117;Q3TS02;Q91V92;A2A4H2;Q3UVY4;Q6P063;Q8VDM8;Q99K05	IPI00126248;IPI00830265;IPI00762047	IPI00126248;IPI00762047	_T(ph)AS(ph)FSESRADEVAPAK_	NaN	NaN	1.45296	NaN	NaN	2.97404	NaN	NaN	-0.401412
Acn9	S	120	IPI00224019	Class I	0.884632	QFSITESTKPQL_	0.550704	NaN	NaN	NaN	NaN	NaN	NaN	-1.26273	NaN	NaN	NaN	NaN					NaN	NaN	-0.91303	0.000119722	95.477	NaN	NaN	NaN	NaN	NaN	NaN	NaN	NaN	NaN	Q8BQU3;Q0VF92;Q3V4A6	IPI00224019	IPI00224019	_QFSITES(ph)TKPQI_	0.550704	NaN	NaN	NaN	NaN	NaN	NaN	-1.26273	NaN
Acn9	T	121	IPI00224019	Class III	0.475018	FSITESTKPQL__	NaN	NaN	NaN	NaN	NaN	NaN	NaN	NaN	NaN	NaN	NaN	NaN					NaN	NaN	-0.71304	0.000119722	95.477	NaN	NaN	NaN	NaN	NaN	NaN	NaN	NaN	NaN	Q8BQU3;Q0VF92;Q3V4A6	IPI00224019	IPI00224019	_QFSITES(ph)TKPQI_	NaN	NaN	NaN	NaN	NaN	NaN	NaN	NaN	NaN
Aco2	S	535	IPI00116074	Class I	0.999992	ADELPRSDFDPGQ	NaN	NaN	-0.00403074	0.0388575	0.268015	0.304488	-0.0639173	0.0492822	NaN	NaN	NaN	NaN					NaN	NaN	-0.84739	2.54e-09	91.175	NaN	NaN	NaN	NaN	NaN	NaN	NaN	NaN	NaN	Q99KI0	IPI00116074	IPI00116074	_FKIEAPDADEIPRS(ph)DFDPGQDTYQHPPK_	NaN	NaN	-0.00403074	0.0388575	0.268015	0.304488	-0.0639173	0.0492822	NaN
Aco2	S	552	IPI00116074	Class I	0.999915	HPPKDSSGQRVDV	-0.205234	NaN	-0.228081	-0.664265	-0.0483764	0.0815032	-0.00389042	-0.332395	NaN	NaN	NaN	NaN					NaN	NaN	0.18877	8.21e-14	115.5	NaN	NaN	NaN	NaN	NaN	NaN	NaN	NaN	NaN	Q99KI0	IPI00116074	IPI00116074	_DSS(ph)GQRVDVSPTSQR_	NaN	NaN	NaN	NaN	NaN	NaN	NaN	NaN	-1.30445
Aco2	T	561	IPI00116074	Class II	0.575113	RVDVSPTSQRLQL	0.273098	0.379288	NaN	NaN	NaN	NaN	0.331786	-0.00690827	NaN	NaN	NaN	NaN					NaN	NaN	0.62017	8.21e-14	115.5	NaN	NaN	NaN	NaN	NaN	NaN	NaN	NaN	NaN	Q99KI0	IPI00116074	IPI00116074	_VDVSPT(ph)SQR_	0.273098	0.379288	NaN	NaN	NaN	NaN	0.331786	-0.00690827	NaN
Aco2	S	559	IPI00116074	Class I	0.995955	GQRVDVSPTSQRL	0.281661	0.173895	0.426855	0.572987	0.316308	0.254086	0.285461	0.000626657	-0.386441	0.604976	NaN	NaN					34.2834	NaN	-1.4636	8.21e-14	115.5	13.259	-5.68476	NaN	18.9437	5.68476	NaN	7.82453	-11.1192	NaN	Q99KI0	IPI00116074	IPI00116074	_VDVS(ph)PTSQR_	0.352646	0.173895	0.426855	0.572987	0.316308	0.254086	0.285461	0.129151	0.210676
Acot1	S	416	IPI00115871	Class I	1	SECLHVSPKI___	NaN	0.425363	NaN	NaN	NaN	NaN	-0.110497	0.11832	NaN	NaN	NaN	NaN					NaN	NaN	-2.0869	4.84e-07	105.17	NaN	NaN	NaN	NaN	NaN	NaN	NaN	NaN	NaN	O55137;Q99L15	IPI00115871	IPI00115871	_QIGSECIHVS(ph)PK_	NaN	NaN	NaN	NaN	NaN	NaN	NaN	NaN	NaN
Acot1	S	56	IPI00115871	Class I	0.999932	ARYRADSHGELDL	0.223793	0.195977	0.170694	0.604451	0.39846	-0.161435	0.422986	0.0352861	-0.307591	-0.0240905	NaN	NaN					-1.68384	NaN	-0.45748	0.00031894	86.944	31.2225	10.6901	91	4.02854	-27.194	NaN	20.5324	-10.6901	NaN	O55137;Q99L15;Q8BWN8;Q14DI6;Q32Q92-1;Q32Q92;B2RTE4;Q32Q92-2;Q9QYR7-1;Q9QYR7;Q53YL1;Q9QYR7-2;Q6Q2Z6;Q91YQ6	IPI00115871;IPI00308769;IPI00406375;IPI00867749;IPI00136676;IPI00454167;IPI00130369;IPI00621059;IPI00467177	IPI00115871;IPI00136676;IPI00621059	_YRADS(ph)HGEIDIAR_	0.223793	0.195977	0.170694	0.604451	0.39846	-0.161435	0.422986	0.0352861	NaN
Acox3	S	14	IPI00318108	Class III	0.499999	KDSALWSDTPKGP	NaN	NaN	-0.229856	-0.0278514	-1.09902	-0.920598	NaN	NaN	NaN	NaN	NaN	NaN					NaN	NaN	0.042508	9.63e-09	143.96	NaN	NaN	NaN	NaN	NaN	NaN	NaN	NaN	NaN	Q9EPL9;Q3TAW3;Q8C178	IPI00318108;IPI00857891;IPI00404363;IPI00858163	IPI00318108	_DSAIWS(ph)DTPK_	NaN	NaN	-0.229856	-0.0278514	-1.09902	-0.920598	NaN	NaN	NaN
Acox3	T	16	IPI00318108	Class I	0.999829	SALWSDTPKGPLS	-0.290515	-0.0360968	-0.229856	0.336169	-0.246347	-0.920598	0.0242204	-0.115166	0.157413	0.127292	NaN	NaN	P				-9.24585	NaN	0.0025256	9.63e-09	143.96	3.79128	-17.0813	NaN	20.8725	17.0813	NaN	2.32085	-18.5517	NaN	Q9EPL9;Q3TAW3;Q8C178	IPI00318108;IPI00857891;IPI00404363;IPI00858163	IPI00318108	_DSAIWSDT(ph)PK_	-0.290515	-0.0360968	-0.229856	0.336169	-0.246347	-0.920598	0.0242204	-0.115166	NaN
Acrb4	S	405	IPI00321844	Class II	0.666643	TPKSAVSSHTAGL	-0.497058	NaN	NaN	0.280636	0.983875	0.263095	NaN	3.55784	NaN	NaN	-2.81939	0.68517					NaN	37.8068	0.095447	0.00213967	49.482	NaN	NaN	NaN	NaN	NaN	NaN	NaN	NaN	NaN	Q8R493;Q3TUU6;Q3USV2	IPI00321844	IPI00321844	_SAVS(ph)S(ph)HTAGIPR_	NaN	NaN	NaN	NaN	NaN	NaN	NaN	NaN	NaN
Acrb4	S	406	IPI00321844	Class II	0.666642	PKSAVSSHTAGLP	-0.497058	NaN	NaN	0.280636	0.983875	0.263095	NaN	3.55784	NaN	NaN	-2.81939	0.68517					NaN	37.8068	0.095447	0.00213967	49.482	NaN	NaN	NaN	NaN	NaN	NaN	NaN	NaN	NaN	Q8R493;Q3TUU6;Q3USV2	IPI00321844	IPI00321844	_SAVS(ph)S(ph)HTAGIPR_	NaN	NaN	NaN	NaN	NaN	NaN	NaN	NaN	NaN
Acrb4	T	408	IPI00321844	Class I	0.937742	SAVSSHTAGLPRD	-0.497058	NaN	NaN	0.280636	0.983875	0.263095	NaN	3.55784	NaN	NaN	-2.81939	0.68517					NaN	37.8068	0.13093	0.00213967	49.482	NaN	NaN	NaN	NaN	NaN	NaN	NaN	NaN	NaN	Q8R493;Q3TUU6;Q3USV2	IPI00321844	IPI00321844	_SAVS(ph)SHT(ph)AGIPR_	NaN	NaN	NaN	NaN	NaN	NaN	NaN	NaN	NaN
Acsf3	S	471	IPI00762636	Class III	0.5	WIRGRTSVDIIKT	-0.390358	NaN	0.352758	NaN	0.340778	0.000318876	0.3388	0.18082	NaN	NaN	NaN	NaN					NaN	NaN	0.76392	0.00411491	83	NaN	NaN	NaN	NaN	NaN	NaN	NaN	NaN	NaN	Q3URE1-1;Q3URE1	IPI00762636	IPI00762636	_GRT(ph)SVDIIK_	NaN	NaN	0.352758	NaN	0.56139	0.119396	0.518062	0.338556	NaN
Acsl1	T	280	IPI00556840	Class I	0.984962	ICFTSGTTGNPKG	0.134615	-0.139347	-0.13711	-0.0505693	-0.050746	-0.163113	-0.116498	0.0143839	-0.294173	0.452815	-0.33436	0.393991					32.9384	23.9211	0.45397	2.62e-11	171.79	2.16018	-2.72758	NaN	4.88776	1.01497	NaN	3.8728	-1.01497	NaN	Q6GTG6;P41216	IPI00556840;IPI00857226;IPI00112549	IPI00556840	_VKPKPPEPEDIAIICFTSGT(ph)TGNPK_	-0.00319188	0.0416635	-0.503834	NaN	-0.050746	-0.163113	-0.116498	0.0143839	1.55127
Acsl1	S	423	IPI00556840	Class I	0.989396	IFHKIQSSLGGKV	0.222805	0.314987	0.0808901	0.392977	0.291438	0.109349	0.290035	-0.0207692	-0.458373	0.684962	NaN	NaN					38.0784	NaN	1.0294	0.000504757	110.41	6.07902	0.172173	NaN	4.29253	-1.78648	NaN	5.90684	-0.172173	NaN	Q6GTG6;P41216	IPI00556840;IPI00857226;IPI00112549	IPI00556840	_IQS(ph)SIGGK_	0.222805	0.314987	0.422986	0.392977	0.291438	0.199437	0.290035	-0.0207692	NaN
Acsl1	S	424	IPI00556840	Class I	0.994043	FHKIQSSLGGKVR	0.133564	0.0391259	0.0573477	0.197991	0.431655	-0.0359701	-0.20323	0.0965048	-0.00630635	0.518342	NaN	NaN					-43.6236	NaN	-1.0058	0.000504757	110.41	4.0881	-1.22103	NaN	5.30913	1.22103	NaN	2.0166	-3.29253	NaN	Q6GTG6;P41216	IPI00556840;IPI00857226;IPI00112549	IPI00556840	_IQSS(ph)IGGK_	0.133564	0.189666	0.0713508	NaN	NaN	-0.105141	-0.0927493	0.0965048	NaN
Acsl1	S	197	IPI00556840	Class I	1	VNKAELSVIFADK	1.74231	-1.55435	NaN	NaN	NaN	NaN	0.285284	2.67876	NaN	NaN	NaN	NaN					NaN	NaN	0.3732	0.000121972	67.275	NaN	NaN	NaN	NaN	NaN	NaN	NaN	NaN	NaN	Q6GTG6;P41216	IPI00556840;IPI00857226;IPI00112549	IPI00556840	_AEIS(ph)VIFADKPEK_	NaN	NaN	NaN	NaN	NaN	NaN	NaN	2.0399	1.74231
Acsl1	T	277	IPI00556840	Class III	0.483612	LAIICFTSGTTGN	NaN	NaN	NaN	NaN	NaN	NaN	NaN	NaN	NaN	NaN	NaN	NaN					NaN	NaN	0.083778	2.62e-11	171.79	NaN	NaN	NaN	NaN	NaN	NaN	NaN	NaN	NaN	Q6GTG6;P41216	IPI00556840;IPI00857226;IPI00112549	IPI00556840	_VKPKPPEPEDIAIICFT(ph)SGTTGNPK_	NaN	NaN	NaN	NaN	NaN	NaN	NaN	NaN	NaN
Acsl1	S	278	IPI00556840	Class I	0.97093	AIICFTSGTTGNP	0.0933713	0.11106	0.195222	0.107423	0.04895	-0.0440445	0.175726	-0.028253	NaN	NaN	NaN	NaN	I				NaN	NaN	-0.078166	2.62e-11	171.79	3.98356	-0.835868	NaN	3.35471	-1.46471	NaN	4.81942	0.835868	NaN	Q6GTG6;P41216	IPI00556840;IPI00857226;IPI00112549	IPI00556840	_VKPKPPEPEDIAIICFTS(ph)GTTGNPK_	0.256528	0.246226	0.195222	0.174023	0.109682	0.24563	0.195612	-0.0899044	NaN
Acsl1	T	281	IPI00556840	Class I	0.909209	CFTSGTTGNPKGA	0.125971	0.0151956	0.402286	0.173895	-0.153806	0.0967746	-0.0977157	-0.0280029	-0.409987	0.359216	-0.324811	0.38143					22.0412	23.5148	0.4286	2.62e-11	171.79	1.84837	-4.87682	NaN	3.55066	-3.17453	NaN	6.72519	3.17453	NaN	Q6GTG6;P41216	IPI00556840;IPI00857226;IPI00112549	IPI00556840	_PKPPEPEDIAIICFTSGTT(ph)GNPK_	0.120352	0.0513025	NaN	0.640899	0.0733952	NaN	0.0632682	0.250355	NaN
Acsl1	T	384	IPI00556840	Class III	0.5	IFGQANTSLKRWL	NaN	NaN	NaN	-0.559282	0.558912	NaN	0.230756	0.153948	-0.521494	0.499338	-2.04996	NaN					29.2569	NaN	-1.6542	5.43e-09	111.86	NaN	NaN	NaN	NaN	NaN	NaN	NaN	NaN	NaN	Q6GTG6;P41216	IPI00556840;IPI00857226;IPI00112549	IPI00556840	_IFGQANT(ph)SIKR_	NaN	NaN	NaN	-0.559282	0.218694	NaN	NaN	NaN	NaN
Acsl1	S	385	IPI00556840	Class I	0.972614	FGQANTSLKRWLL	0.47861	1.40021	NaN	NaN	0.921926	0.928624	0.851723	0.455101	-0.327493	0.560277	-0.647996	-0.0681489					32.1828	-4.83707	-0.13957	5.43e-09	111.86	NaN	NaN	NaN	NaN	NaN	NaN	NaN	NaN	NaN	Q6GTG6;P41216	IPI00556840;IPI00857226;IPI00112549	IPI00556840	_IFGQANTS(ph)IKR_	0.47861	1.40021	NaN	NaN	0.944724	0.928624	1.47269	0.756255	NaN
Acsl1	S	411	IPI00556840	Class I	1	GIVRNNSLWDKLI	0.0791562	0.210763	0.11929	0.00934717	0.27934	0.152482	0.311631	0.432489	-0.081797	-0.218714	-0.440845	0.450808	F				-16.3695	26.8367	0.2998	2.38e-09	141.38	16.7771	-4.44636	NaN	4.77368	-16.4498	NaN	21.2235	4.44636	NaN	Q6GTG6;P41216	IPI00556840;IPI00857226;IPI00112549	IPI00556840	_NNS(ph)IWDKIIFHK_	0.534859	0.559639	0.788853	0.350724	0.27934	0.644078	0.501607	0.750881	-0.111966
Acsl1	S	503	IPI00556840	Class I	0.999998	EMNYLASKGEGEV	NaN	-0.00155895	0.455755	NaN	NaN	0.220949	0.867675	NaN	NaN	NaN	NaN	NaN					NaN	NaN	0.64427	3.04e-07	105	NaN	NaN	NaN	NaN	NaN	NaN	NaN	NaN	NaN	Q6GTG6;P41216	IPI00556840;IPI00857226;IPI00112549	IPI00556840	_IVDVEEMNYIAS(ph)K_	NaN	-0.00155895	0.455755	NaN	NaN	0.220949	0.867675	NaN	NaN
Acsl1	T	539	IPI00556840	Class I	1	KDGWLHTGDIGKW	NaN	NaN	NaN	NaN	NaN	NaN	NaN	NaN	-2.15463	2.02745	NaN	NaN					75.4713	NaN	1.9507	6.59e-05	93.839	NaN	NaN	NaN	NaN	NaN	NaN	NaN	NaN	NaN	Q6GTG6;P41216	IPI00556840;IPI00857226;IPI00112549	IPI00556840	_DGWIHT(ph)GDIGK_	NaN	NaN	NaN	NaN	NaN	NaN	NaN	NaN	NaN
Acsl1	S	621	IPI00556840	Class I	1	KRGLQGSFEELCR	0.120219	0.217479	0.171591	0.127897	0.154311	0.0723391	0.148765	0.134352	-0.333516	0.634669	-0.303668	0.292458	A				35.5912	18.349	-0.8975	6.41e-35	186.81	30.6466	22.4689	74	3.35801	-27.2886	NaN	8.17769	-22.4689	NaN	Q6GTG6;P41216	IPI00556840;IPI00857226;IPI00112549	IPI00556840	_RGIQGS(ph)FEEICR_	0.312433	0.227125	0.230449	0.177727	0.175799	0.317072	0.232342	0.340801	-0.449746
Acsl1	T	672	IPI00556840	Class I	0.865805	IDNGLLTPTLKAK	0.119343	NaN	NaN	0.185866	0.708258	1.24134	1.39108	1.58102	NaN	NaN	NaN	NaN					NaN	NaN	0.14217	4.78e-36	162.65	NaN	NaN	NaN	NaN	NaN	NaN	NaN	NaN	NaN	Q6GTG6;P41216	IPI00556840;IPI00857226;IPI00112549	IPI00556840	_GIAVHPEIFSIDNGIIT(ph)PTIK_	0.24062	NaN	NaN	0.185866	0.708258	1.24134	1.39108	1.30472	NaN
Acsl1	T	674	IPI00556840	Class II	0.521136	NGLLTPTLKAKRP	NaN	NaN	NaN	0.185866	0.708258	NaN	NaN	NaN	NaN	NaN	NaN	NaN					NaN	NaN	0.98758	4.78e-36	162.65	NaN	NaN	NaN	NaN	NaN	NaN	NaN	NaN	NaN	Q6GTG6;P41216	IPI00556840;IPI00857226;IPI00112549	IPI00556840	_GIAVHPEIFSIDNGIITPT(ph)IK_	NaN	NaN	NaN	0.185866	0.708258	NaN	NaN	NaN	NaN
Acsl1	S	688	IPI00556840	Class I	1	LRNYFRSQIDELY	1.3232	NaN	-0.32239	-0.470303	0.380765	0.309846	0.364965	0.756172	NaN	NaN	NaN	NaN					NaN	NaN	0.35036	5.67e-18	140.84	NaN	NaN	NaN	NaN	NaN	NaN	NaN	NaN	NaN	Q6GTG6;P41216	IPI00556840;IPI00857226;IPI00112549	IPI00556840	_NYFRS(ph)QIDEIYATIK_	1.3232	NaN	NaN	NaN	NaN	NaN	NaN	1.13711	NaN
Acsl1	Y	694	IPI00556840	Class II	0.622836	SQIDELYATIKI_	NaN	NaN	-0.32239	-0.470303	0.167306	0.0152121	NaN	NaN	NaN	NaN	NaN	NaN					NaN	NaN	-0.18907	5.67e-18	140.84	NaN	NaN	NaN	NaN	NaN	NaN	NaN	NaN	NaN	Q6GTG6;P41216	IPI00556840;IPI00857226;IPI00112549	IPI00556840	_S(ph)QIDEIY(ph)ATIKI_	NaN	NaN	NaN	NaN	NaN	NaN	NaN	NaN	NaN
Acsl1	S	74	IPI00556840	Class I	1	TDGIRRSAVLEDD	0.603597	0.179946	-0.105211	-0.0482183	-0.0784399	0.295265	0.282291	0.613475	-0.111165	-0.733863	-0.363775	0.084811	Q				-66.3086	6.86348	0.4784	0.000663616	95.358	2.43731	-25.0878	NaN	3.74868	-23.7765	NaN	27.5251	23.7765	NaN	Q6GTG6;P41216	IPI00556840;IPI00857226;IPI00112549;IPI00857822;IPI00856996	IPI00556840	_S(ph)AVIEDDK_	0.603597	0.458382	0.282143	-0.0482183	0.0926269	0.295265	0.561771	0.613475	NaN
Acss2	S	265	IPI00752027	Class II	0.666667	GMNDSPSQSPPVK	0.546759	0.119469	-0.20415	-0.275961	-0.573586	-0.0427852	0.190653	0.233667	0.0302185	-0.102256	NaN	NaN	Q				6.82508	NaN	0.88734	2.56e-48	270.17	2.35433	-2.99868	NaN	2.68953	-2.66348	NaN	5.35301	2.66348	NaN	A2AQN4;Q8BK97;Q8C141;Q8C1A8;Q8N9U3;A2AQN5;Q8C113;Q9QXG4;A2AQN6	IPI00752027;IPI00876536;IPI00409019;IPI00330302;IPI00757856;IPI00886033	IPI00752027	_AEIGMNDS(ph)PS(ph)QSPPVKR_	0.546759	0.354903	-0.20415	-0.778705	-1.12968	-0.0427852	0.345147	0.233667	NaN
Acss2	S	263	IPI00752027	Class I	0.999976	ELGMNDSPSQSPP	0.0585243	0.161952	0.073409	0.14991	-0.0231847	0.0620112	0.0630335	0.101448	-0.298903	0.1021	-0.305681	0.235244					6.83244	15.0459	-0.33647	2.56e-48	270.17	6.8275	-1.81674	NaN	8.64424	1.81674	NaN	4.41407	-4.23017	NaN	A2AQN4;Q8BK97;Q8C141;Q8C1A8;Q8N9U3;A2AQN5;Q8C113;Q9QXG4;A2AQN6	IPI00752027;IPI00876536;IPI00409019;IPI00330302;IPI00757856;IPI00886033	IPI00752027	_AEIGM(ox)NDS(ph)PSQS(ph)PPVK_	0.271306	0.161952	0.11023	0.14991	-0.0751902	0.0620112	0.0869875	0.141145	-0.274411
Acss2	S	267	IPI00752027	Class I	0.99999	NDSPSQSPPVKRP	0.082975	-0.0207941	0.041243	-0.0505921	-0.146265	0.190476	0.0837512	0.777418	0.119821	-0.184179	0.380397	-0.272307	G				11.985	17.2006	-0.24067	2.56e-48	270.17	2.13636	-24.8326	NaN	26.969	24.5949	90	2.37414	-24.5949	NaN	A2AQN4;Q8BK97;Q8C141;Q8C1A8;Q8N9U3;A2AQN5;Q8C113;Q9QXG4;A2AQN6	IPI00752027;IPI00876536;IPI00409019;IPI00330302;IPI00757856;IPI00886033	IPI00752027	_AEIGMNDS(ph)PSQS(ph)PPVK_	0.082975	0.093425	0.166972	0.212507	0.0446739	0.190476	0.432243	0.777418	0.0837648
Acss2	S	30	IPI00752027	Class I	1	GRVRGWSPPPEVR	0.185232	0.17479	0.151599	0.140386	0.0652552	0.217814	0.270864	0.257783	-0.334098	0.304613	-0.209311	0.231928	A				19.034	14.8504	-0.070288	2.08e-39	185.77	45.6484	16.1926	64	13.928	-31.7205	NaN	29.4558	-16.1926	NaN	A2AQN4;Q8BK97;Q8C141;Q8C1A8;Q8N9U3;A2AQN5;Q8C113;Q9QXG4;Q8BY91	IPI00752027;IPI00876536;IPI00409019;IPI00330302;IPI00895059	IPI00752027	_VRGWS(ph)PPPEVRR_	0.288299	0.17479	0.300299	0.140386	0.202675	0.306181	0.368567	0.30604	-0.260869
Actl6	S	233	IPI00323660	Class I	1	EAVREGSPANWKR	NaN	0.0918014	-0.050861	0.287709	-0.222009	-0.233028	-0.212151	-0.299713	0.0033176	0.158974	0.0231844	0.252776					-12.3023	-19.1498	0.41677	0.00013862	115.57	NaN	NaN	NaN	NaN	NaN	NaN	NaN	NaN	NaN	Q9Z2N8;Q3TF62;Q505L1	IPI00323660;IPI00830569	IPI00323660;IPI00830569	_EGS(ph)PANWK_	NaN	0.0918014	NaN	0.287709	-0.177981	NaN	-0.194592	NaN	NaN
Actn1	S	91	IPI00380436	Class I	1	MRVHKISNVNKAL	0.122606	NaN	-0.613366	-0.376545	-0.193961	-0.0827027	NaN	-0.202011	-1.33916	1.39339	NaN	NaN					61.933	NaN	0.40461	0.000274276	90.696	NaN	NaN	NaN	NaN	NaN	NaN	NaN	NaN	NaN	Q7TPR4;A1BN54;Q99LJ3	IPI00380436	IPI00380436	_VHKIS(ph)NVNK_	0.122606	NaN	-0.613366	-0.376545	-0.193961	-0.0827027	NaN	-0.202011	NaN
Actn4	S	424	IPI00118899	Class I	1	KFRQKASIHEAWT	0.282528	0.451399	0.190299	0.345965	0.600429	0.287744	0.351777	-0.00904944	NaN	NaN	NaN	NaN					NaN	NaN	0.51841	1.64e-05	94.767	9.26328	4.10313	NaN	3.04589	-6.21739	NaN	5.16015	-4.10313	NaN	P57780;Q1A602;Q3UDJ7;Q3ULT2;Q61064;Q8BP35;Q61063;Q7TPR4;A1BN54;Q99LJ3	IPI00118899;IPI00775849;IPI00380436	IPI00118899;IPI00380436	_AS(ph)IHEAWTDGK_	NaN	NaN	0.190299	0.202386	1.34125	0.287744	NaN	NaN	0.18721
Actn4	T	430	IPI00118899	Class I	0.999007	SIHEAWTDGKEAM	NaN	NaN	NaN	NaN	NaN	NaN	NaN	NaN	NaN	NaN	NaN	NaN					NaN	NaN	-0.24728	1.64e-05	94.767	NaN	NaN	NaN	NaN	NaN	NaN	NaN	NaN	NaN	P57780;Q1A602;Q3UDJ7;Q3ULT2;Q61064;Q8BP35;Q61063;Q7TPR4;A1BN54;Q99LJ3	IPI00118899;IPI00775849;IPI00380436	IPI00118899;IPI00380436	_ASIHEAWT(ph)DGK_	NaN	NaN	NaN	NaN	NaN	NaN	NaN	NaN	NaN
Actp	S	14	IPI00470003	Class I	0.999922	SPLVPKSPTPKSP	-0.00891449	0.0756011	0.210763	0.218843	1.34106	1.5312	1.38301	0.960808	1.27405	-0.561501	1.82977	-0.528749	J				32.2403	30.6844	0.7556	5.18e-43	180.92	10.7825	-60.4838	NaN	71.2663	60.4838	9	3.72484	-67.5414	NaN	Q9EPC1;Q8C5R4	IPI00470003;IPI00856132	IPI00470003	_SPIVPKS(ph)PTPKS(ph)PPSR_	-0.00891449	0.0756011	0.210763	0.218843	1.49953	1.5312	1.38301	0.960808	0.238665
Actp	T	16	IPI00470003	Class I	0.972275	LVPKSPTPKSPPS	0.0024505	-0.114738	-0.0207037	-0.191491	0.836706	1.30666	2.67639	1.15985	0.949572	-0.0718024	1.04607	-0.00356765	D				4.85514	0.24698	0.54148	5.18e-43	180.92	9.28836	-39.891	NaN	49.1793	39.891	35	1.92152	-47.2578	NaN	Q9EPC1;Q8C5R4	IPI00470003;IPI00856132	IPI00470003	_SPT(ph)PKS(ph)PPSR_	NaN	NaN	0.376846	NaN	1.06758	1.36353	3.90183	1.4612	NaN
Actp	S	19	IPI00470003	Class I	0.999982	KSPTPKSPPSRKK	0.119104	0.0211101	0.0828388	0.0802483	-0.174151	-0.252052	-0.202135	-0.0556123	-0.150177	-0.634207	-0.451228	-0.262691	R				-55.2084	-19.9715	0.18379	5.18e-43	180.92	5.44849	-16.1447	NaN	21.5932	16.1447	NaN	5.21528	-16.3779	NaN	Q9EPC1;Q8C5R4	IPI00470003;IPI00856132	IPI00470003	_SPTPKS(ph)PPSR_	0.0360461	0.0182069	0.152508	0.0802483	-0.174151	-0.133826	-0.202135	-0.0812032	0.119104
Actp	S	22	IPI00470003	Class II	0.542045	TPKSPPSRKKDDS	NaN	NaN	0.0670604	NaN	NaN	-0.0896342	NaN	NaN	1.76545	-0.872088	NaN	NaN					45.3644	NaN	0.26579	5.18e-43	180.92	NaN	NaN	NaN	NaN	NaN	NaN	NaN	NaN	NaN	Q9EPC1;Q8C5R4	IPI00470003;IPI00856132	IPI00470003	_SPIVPKS(ph)PTPKSPPS(ph)R_	NaN	NaN	NaN	NaN	NaN	NaN	NaN	NaN	NaN
Actp	S	28	IPI00470003	Class I	1	SRKKDDSFLGKLG	-0.218066	-0.246276	NaN	0.300182	0.089471	NaN	0.309828	-0.0623444	NaN	NaN	NaN	NaN					NaN	NaN	-1.16	0.00273988	58.955	NaN	NaN	NaN	NaN	NaN	NaN	NaN	NaN	NaN	Q9EPC1;Q8C5R4	IPI00470003;IPI00856132	IPI00470003	_KKDDS(ph)FIGK_	-0.108114	NaN	NaN	NaN	NaN	NaN	NaN	0.231568	NaN
Actp	T	3	IPI00470003	Class I	0.994064	____MATSPQKSP	0.0694272	0.0287813	0.19862	0.203013	-0.233528	-0.527371	-0.507618	-0.916322	-0.714586	-1.01816	-0.277032	-0.384235	M				-102.533	-30.5168	0.55669	6.28e-29	160.13	NaN	NaN	NaN	NaN	NaN	NaN	NaN	NaN	NaN	Q9EPC1;Q8C5R4	IPI00470003;IPI00856132	IPI00470003	_(ac)AT(ph)S(ph)PQKSPIVPK_	0.0694272	-0.135935	0.19862	0.203013	NaN	-0.877115	-0.507618	-0.916322	0.150456
Actp	S	4	IPI00470003	Class I	0.994064	___MATSPQKSPL	0.0798389	0.0287813	0.19862	0.132695	-0.227049	-0.511064	-0.507618	-0.69376	-0.714586	-1.01816	-0.277032	-0.384235	L				-102.533	-30.5168	0.55669	6.28e-29	160.13	NaN	NaN	NaN	NaN	NaN	NaN	NaN	NaN	NaN	Q9EPC1;Q8C5R4	IPI00470003;IPI00856132	IPI00470003	_(ac)AT(ph)S(ph)PQKSPIVPK_	0.0798389	-0.135935	0.19862	0.203013	NaN	-0.877115	-0.507618	NaN	0.150456
Actp	S	8	IPI00470003	Class I	1	ATSPQKSPLVPKS	0.369494	0.41792	0.420186	0.322736	0.29942	0.221679	0.272059	0.416905	-0.281807	-0.925321	-0.117615	-0.529051	A				-89.9107	-44.298	-0.14043	5.18e-43	180.92	22.6296	3.41338	NaN	19.2162	-3.41338	NaN	5.2221	-17.4075	NaN	Q9EPC1;Q8C5R4	IPI00470003;IPI00856132	IPI00470003	_S(ph)PIVPK_	0.530071	0.41792	0.474774	0.595885	0.29942	0.221679	0.272059	0.416905	0.0818986
Actr10	T	415	IPI00929839	Class I	0.972955	MKRAFSTEK____	-0.592201	-0.672037	-0.844159	NaN	NaN	-0.294932	-0.415687	-0.047817	-0.606086	0.950967	0.106264	0.20161					49.0066	-15.0171	0.46638	0.00112911	111.04	NaN	NaN	NaN	NaN	NaN	NaN	NaN	NaN	NaN	Q3TT18;Q9QZB7	IPI00929839;IPI00137206	IPI00929839	_RAFST(ph)EK_	-0.592201	-0.672037	-0.647987	NaN	NaN	-0.31069	-0.168257	-0.047817	NaN
Actr10	S	414	IPI00929839	Class I	0.993716	LMKRAFSTEK___	-0.717714	-0.640681	-1.17877	-0.622288	-0.646254	-0.18746	-0.0672252	0.00677914	NaN	NaN	-0.213086	0.773409	O				NaN	41.4967	-0.19737	0.00112911	111.04	NaN	NaN	NaN	NaN	NaN	NaN	NaN	NaN	NaN	Q3TT18;Q9QZB7	IPI00929839;IPI00137206	IPI00929839	_AFS(ph)TEK_	-0.717714	-0.640681	-0.904143	-0.622288	-0.646254	-0.174918	-0.0672252	0.00677914	NaN
Actr3	S	418	IPI00115627	Class I	1	PVFGVMS______	NaN	NaN	NaN	NaN	NaN	NaN	NaN	NaN	NaN	NaN	NaN	NaN					NaN	NaN	-0.43856	0.00332579	87.308	NaN	NaN	NaN	NaN	NaN	NaN	NaN	NaN	NaN	Q99JY9;Q3TGE1;Q3TGW0;Q3TWJ4;Q3UGH0;Q3ULF7;Q9ERF8;Q641P0-2;Q641P0;Q641P0-1	IPI00115627;IPI00620582;IPI00380734	IPI00115627;IPI00380734	_HNPVFGVM(ox)S(ph)_	NaN	NaN	NaN	NaN	NaN	NaN	NaN	NaN	NaN
Actr8	S	132	IPI00321268	Class I	0.999798	TRRIPVSPEQTRS	NaN	-0.2002	0.187641	0.24184	-0.25882	-0.137765	-0.709026	-0.431034	0.194717	-0.227401	NaN	NaN					14.5828	NaN	-0.60406	0.000169042	81.865	NaN	NaN	NaN	NaN	NaN	NaN	NaN	NaN	NaN	Q8R2S9	IPI00321268	IPI00321268	_RIPVS(ph)PEQTR_	NaN	-0.2002	0.187641	0.24184	-0.25882	-0.137765	-0.709026	-0.431034	NaN
Acvr1b	S	168	IPI00119012	Class I	0.999972	LDMEDPSCEMCLS	0.594252	-0.0931844	-0.0560712	0.368243	-0.170631	-0.644871	-0.000107643	0.190784	NaN	NaN	NaN	NaN					NaN	NaN	-1.8222	3.86e-06	85.636	1.10526	-2.24467	NaN	1.91517	-1.43477	NaN	3.34993	1.43477	NaN	Q61271;Q3TZF1	IPI00119012	IPI00119012	_QRIDMEDPS(ph)CEMCISK_	NaN	-0.415095	-0.0560712	0.783079	-0.474773	-0.644871	-0.344373	-0.280482	0.594252
Acvrl1	S	154	IPI00314843	Class I	1	KQRDLHSDLGESS	0.0316775	-0.150251	-0.897758	0.235604	0.595674	0.127884	0.425535	0.251483	NaN	NaN	NaN	NaN					NaN	NaN	-0.27546	2.61e-30	171.26	4.88345	-7.12484	NaN	12.0083	4.35458	NaN	7.65371	-4.35458	NaN	Q61288;Q91YR0;Q91YV1;Q9CU19	IPI00314843;IPI00874663	IPI00314843	_DIHS(ph)DIGESSIIIK_	0.435095	-0.307841	-0.897758	0.235604	0.563881	0.127884	0.475479	0.465243	-0.0854248
Acvrl1	S	159	IPI00314843	Class II	0.541782	HSDLGESSLILKA	0.0316775	-0.34004	-0.0299828	NaN	0.627467	0.676547	0.280189	-0.118891	NaN	NaN	NaN	NaN					NaN	NaN	0.17026	2.61e-30	171.26	NaN	NaN	NaN	NaN	NaN	NaN	NaN	NaN	NaN	Q61288;Q91YR0;Q91YV1;Q9CU19	IPI00314843;IPI00874663	IPI00314843	_DIHSDIGES(ph)SIIIK_	NaN	NaN	NaN	NaN	NaN	NaN	NaN	NaN	NaN
Acvrl1	S	160	IPI00314843	Class I	0.868509	SDLGESSLILKAS	0.0316775	-0.239036	-0.0658601	0.0223323	0.952886	0.604208	0.719571	0.533783	NaN	NaN	NaN	NaN	C				NaN	NaN	0.151	2.61e-30	171.26	5.77609	-10.7175	NaN	16.4936	10.7175	NaN	2.774	-13.7196	NaN	Q61288;Q91YR0;Q91YV1;Q9CU19	IPI00314843;IPI00874663	IPI00314843	_DIHSDIGESS(ph)IIIK_	0.325732	0.40414	-0.101737	0.0223323	1.27831	0.531868	1.37273	1.16845	-0.130667
Ad158	S	212	IPI00404595	Class I	0.999962	NLVRSQSLKSIPE	1.01014	0.946731	1.38891	NaN	1.28332	0.743834	1.09919	0.730557	-0.915446	0.850362	-0.561196	0.835368					44.5355	43.956	-0.32014	3.96e-20	162.68	NaN	NaN	NaN	NaN	NaN	NaN	NaN	NaN	NaN	Q8R502;Q3TNL3;Q8VE36	IPI00404595	IPI00404595	_SQS(ph)IKS(ph)IPEK_	1.01014	0.946731	1.38891	NaN	1.28332	0.743834	1.09919	0.730557	NaN
Ad158	S	215	IPI00404595	Class I	1	RSQSLKSIPEKFV	1.01014	0.946731	1.38891	NaN	1.28332	0.743834	1.09919	0.730557	-0.915446	0.850362	-0.561196	0.835368					44.5355	43.956	-0.0030359	3.96e-20	162.68	NaN	NaN	NaN	NaN	NaN	NaN	NaN	NaN	NaN	Q8R502;Q3TNL3;Q8VE36	IPI00404595	IPI00404595	_SQS(ph)IKS(ph)IPEK_	1.01014	0.946731	1.38891	NaN	1.28332	0.743834	1.09919	0.730557	NaN
Ad3h	S	32	IPI00117124	Class I	0.999998	IRSQNDSQERQQQ	NaN	NaN	-0.313298	-0.133559	-0.718845	-0.927669	NaN	NaN	NaN	NaN	NaN	NaN					NaN	NaN	-5.3089	0.00769757	83.692	NaN	NaN	NaN	NaN	NaN	NaN	NaN	NaN	NaN	P49769-1;P49769;Q3TDW2;Q3UYK2;P49769-2	IPI00117124;IPI00352799	IPI00117124	_SQNDS(ph)QERQQQHDR_	NaN	NaN	-0.313298	-0.133559	-0.657548	-0.927669	NaN	NaN	NaN
Ad3h	T	324	IPI00117124	Class II	0.697933	QRAERETQDSGSG	0.0251706	0.324926	0.289716	NaN	NaN	-0.0852885	-0.0370305	-0.247806	NaN	NaN	NaN	NaN					NaN	NaN	0.86844	1.16e-06	175.61	NaN	NaN	NaN	NaN	NaN	NaN	NaN	NaN	NaN	P49769-1;P49769;Q3TDW2;Q3UYK2	IPI00117124	IPI00117124	_ET(ph)QDSGSGNDDGGFSEEWEAQR_	0.0251706	0.324926	0.289716	NaN	NaN	-0.0852885	-0.0370305	-0.247806	NaN
Ad3h	S	327	IPI00117124	Class I	0.804197	ERETQDSGSGNDD	NaN	NaN	0.0718999	-0.397733	0.546541	-0.171463	NaN	NaN	NaN	NaN	NaN	NaN					NaN	NaN	-1.1193	1.16e-06	175.61	NaN	NaN	NaN	NaN	NaN	NaN	NaN	NaN	NaN	P49769-1;P49769;Q3TDW2;Q3UYK2	IPI00117124	IPI00117124	_AERETQDS(ph)GS(ph)GNDDGGFSEEWEAQR_	NaN	NaN	0.0718999	NaN	NaN	-0.171463	NaN	NaN	NaN
Ad3h	S	329	IPI00117124	Class I	0.998557	ETQDSGSGNDDGG	-0.102915	0.146401	-0.077988	-0.117273	-0.365932	-0.42335	-0.102994	-0.475188	0.288181	-0.0130551	NaN	NaN					0.90083	NaN	0.70846	1.16e-06	175.61	4.1762	-0.875863	NaN	3.81066	-1.24141	NaN	5.05207	0.875863	NaN	P49769-1;P49769;Q3TDW2;Q3UYK2	IPI00117124	IPI00117124	_ETQDSGS(ph)GNDDGGFSEEWEAQR_	0.0263043	0.356031	-0.00397288	-0.157399	-0.349252	-0.262313	-0.102994	-0.477159	-0.187134
Ad3h	S	353	IPI00117124	Class III	0.499968	HLGPHRSTPESRA	NaN	NaN	NaN	NaN	NaN	NaN	NaN	NaN	0.00733905	0.340213	NaN	NaN					-26.5944	NaN	-0.070795	8.43e-13	120.3	NaN	NaN	NaN	NaN	NaN	NaN	NaN	NaN	NaN	P49769-1;P49769;Q3TDW2;Q3UYK2	IPI00117124	IPI00117124	_DSHIGPHRS(ph)TPESR_	NaN	NaN	NaN	NaN	NaN	NaN	NaN	NaN	NaN
Ad3h	T	354	IPI00117124	Class III	0.499968	LGPHRSTPESRAA	NaN	NaN	NaN	NaN	NaN	NaN	NaN	NaN	0.00733905	0.340213	NaN	NaN					-26.5944	NaN	-0.070795	8.43e-13	120.3	NaN	NaN	NaN	NaN	NaN	NaN	NaN	NaN	NaN	P49769-1;P49769;Q3TDW2;Q3UYK2	IPI00117124	IPI00117124	_DSHIGPHRS(ph)TPESR_	NaN	NaN	NaN	NaN	NaN	NaN	NaN	NaN	NaN
Ad3h	S	365	IPI00117124	Class I	0.867058	AAVQELSGSILTS	-0.36112	NaN	NaN	NaN	NaN	NaN	0.629455	0.335495	-0.108628	0.0613934	0.0753272	-0.734981					4.16618	39.9174	1.0515	6.89e-61	291.69	NaN	NaN	NaN	NaN	NaN	NaN	NaN	NaN	NaN	P49769-1;P49769;Q3TDW2;Q3UYK2	IPI00117124	IPI00117124	_AAVQEIS(ph)GSIIT(ph)S(ph)EDPEER_	-0.36112	NaN	NaN	NaN	NaN	NaN	0.629455	0.335495	NaN
Ad3h	S	51	IPI00117124	Class II	0.516063	DNPEPISNGRPQS	NaN	NaN	NaN	NaN	NaN	NaN	NaN	0.751781	NaN	NaN	NaN	NaN					NaN	NaN	0.87227	7.39e-08	88.396	NaN	NaN	NaN	NaN	NaN	NaN	NaN	NaN	NaN	P49769-1;P49769;Q3TDW2;Q3UYK2;P49769-2	IPI00117124;IPI00352799	IPI00117124	_QRIDNPEPIS(ph)NGRPQSNSR_	NaN	NaN	NaN	NaN	NaN	NaN	NaN	0.751781	NaN
Ad3h	S	57	IPI00117124	Class I	0.844211	SNGRPQSNSRQVV	NaN	-0.669166	-0.00153007	NaN	NaN	0.362992	0.897194	0.782593	NaN	NaN	NaN	NaN					NaN	NaN	0.95273	7.39e-08	88.396	NaN	NaN	NaN	NaN	NaN	NaN	NaN	NaN	NaN	P49769-1;P49769;Q3TDW2;Q3UYK2;P49769-2	IPI00117124;IPI00352799	IPI00117124	_QRIDNPEPISNGRPQS(ph)NSR_	NaN	-0.669166	-0.00153007	NaN	NaN	0.362992	0.897194	0.782593	NaN
Ad3h	S	59	IPI00117124	Class II	0.539149	GRPQSNSRQVVEQ	NaN	0.365581	NaN	NaN	NaN	NaN	0.733771	NaN	NaN	NaN	NaN	NaN					NaN	NaN	1.3272	7.39e-08	88.396	NaN	NaN	NaN	NaN	NaN	NaN	NaN	NaN	NaN	P49769-1;P49769;Q3TDW2;Q3UYK2;P49769-2	IPI00117124;IPI00352799	IPI00117124	_IDNPEPISNGRPQSNS(ph)R_	NaN	0.365581	NaN	NaN	NaN	NaN	0.733771	NaN	NaN
Ad3h	S	371	IPI00117124	Class I	1	SGSILTSEDPEER	NaN	NaN	NaN	0.0605582	-0.0859524	-0.342216	0.327262	NaN	0.173522	-0.416797	0.134221	-0.48184					21.0377	28.3936	0.63274	6.89e-61	291.69	NaN	NaN	NaN	NaN	NaN	NaN	NaN	NaN	NaN	P49769-1;P49769;Q3TDW2;Q3UYK2	IPI00117124	IPI00117124	_AAVQEISGS(ph)IIT(ph)S(ph)EDPEER_	NaN	NaN	NaN	-0.286269	-0.238786	-0.135797	NaN	NaN	NaN
Ad3h	T	370	IPI00117124	Class I	1	LSGSILTSEDPEE	-0.26607	-0.476077	-0.371646	-0.234708	-0.0932895	-0.210513	-0.368043	-0.0325244	-0.00660765	-0.23527	0.297763	-0.401086					-17.08	24.1543	1.6924	6.89e-61	291.69	3.95611	-3.56004	NaN	7.51615	2.25786	NaN	5.25829	-2.25786	NaN	P49769-1;P49769;Q3TDW2;Q3UYK2	IPI00117124	IPI00117124	_AAVQEISGS(ph)IIT(ph)S(ph)EDPEER_	-0.395948	-0.476077	-0.371646	-0.331863	-0.275603	-0.266398	-0.376068	-0.391548	-0.136192
Ad3h	S	367	IPI00117124	Class I	1	VQELSGSILTSED	-0.155248	-0.44841	0.840765	-0.234708	-0.0932895	-0.0943718	-0.232293	-0.0325244	0.0417198	0.0578175	0.297763	-0.401086					-4.24657	24.1543	-0.053741	6.89e-61	291.69	1.21546	-5.15935	NaN	5.45319	-0.921618	NaN	6.37481	0.921618	NaN	P49769-1;P49769;Q3TDW2;Q3UYK2	IPI00117124	IPI00117124	_AAVQEISGS(ph)IIT(ph)SEDPEER_	-0.395948	-0.44841	0.840765	-0.331863	-0.275603	0.345567	-0.382169	-0.612966	0.0854518
Ad4h	S	52	IPI00357545	Class I	1	QWRTQESEEDCEE	0.0885487	-0.0284478	-0.0330971	0.0106366	-0.0618452	-0.0360465	0.0111378	-0.129481	-0.855661	0.442167	-0.763618	-0.428877	N				26.3981	-8.23615	0.083263	8.85e-20	218.4	2.8017	-4.69059	NaN	1.21841	-6.27389	NaN	7.4923	4.69059	NaN	Q61144-1;Q61144;Q3U4P5;Q5EM20;Q61144-2	IPI00357545;IPI00896708;IPI00831603;IPI00357546	IPI00357545	_TQES(ph)EEDCEEDPDR_	0.0885487	-0.150145	-0.0330971	0.0106366	-0.0618452	-0.0360465	-0.0515816	-0.129481	0.177829
Ad4h	S	25	IPI00357545	Class I	0.918061	SLMSAESPTSRSC	0.346191	0.71642	0.24659	0.0488491	-0.145601	-0.0487942	0.858228	0.373342	NaN	NaN	NaN	NaN	Q				NaN	NaN	0.52761	1.48e-21	109.09	3.73444	-14.3819	NaN	18.1164	14.153	NaN	3.96336	-14.153	NaN	Q61144-1;Q61144;Q3U4P5;Q5EM20;Q61144-2	IPI00357545;IPI00896708;IPI00831603;IPI00357546	IPI00357545	_TSIMSAES(ph)PTSR_	0.346191	0.71642	0.24659	0.240498	0.180352	-0.0487942	0.858228	0.373342	NaN
Ad4h	T	27	IPI00357545	Class III	0.418358	MSAESPTSRSCQE	NaN	NaN	NaN	NaN	NaN	NaN	NaN	NaN	NaN	NaN	NaN	NaN					NaN	NaN	-1.7385	1.48e-21	109.09	NaN	NaN	NaN	NaN	NaN	NaN	NaN	NaN	NaN	Q61144-1;Q61144;Q3U4P5;Q5EM20;Q61144-2	IPI00357545;IPI00896708;IPI00831603;IPI00357546	IPI00357545	_TSIMSAES(ph)PT(ph)SRSCQEGRPGPEDGESTAQWR_	NaN	NaN	NaN	NaN	NaN	NaN	NaN	NaN	NaN
Ad4h	S	43	IPI00357545	Class I	0.92975	GPEDGESTAQWRT	NaN	NaN	-0.532595	-0.138851	-0.307838	-0.562866	-0.400923	-0.469605	-0.526847	0.475582	-0.842723	0.834694					28.0823	43.9298	0.20758	1.14e-06	227.1	NaN	NaN	NaN	NaN	NaN	NaN	NaN	NaN	NaN	Q61144-1;Q61144;Q3U4P5;Q5EM20;Q61144-2	IPI00357545;IPI00896708;IPI00831603;IPI00357546	IPI00357545	_SCQEGRPGPEDGES(ph)TAQWR_	NaN	NaN	NaN	NaN	NaN	NaN	NaN	NaN	NaN
Ad4h	T	44	IPI00357545	Class II	0.535581	PEDGESTAQWRTQ	NaN	NaN	NaN	NaN	NaN	NaN	-1.37228	-0.450802	NaN	NaN	NaN	NaN					NaN	NaN	-0.047878	1.14e-06	227.1	NaN	NaN	NaN	NaN	NaN	NaN	NaN	NaN	NaN	Q61144-1;Q61144;Q3U4P5;Q5EM20;Q61144-2	IPI00357545;IPI00896708;IPI00831603;IPI00357546	IPI00357545	_SCQEGRPGPEDGEST(ph)AQWR_	NaN	NaN	NaN	NaN	NaN	NaN	NaN	NaN	NaN
Ad4h	T	49	IPI00357545	Class II	0.57731	STAQWRTQESEED	NaN	NaN	NaN	NaN	-0.0387175	NaN	NaN	NaN	NaN	NaN	NaN	NaN					NaN	NaN	-0.4909	8.85e-20	218.4	NaN	NaN	NaN	NaN	NaN	NaN	NaN	NaN	NaN	Q61144-1;Q61144;Q3U4P5;Q5EM20;Q61144-2	IPI00357545;IPI00896708;IPI00831603;IPI00357546	IPI00357545	_T(ph)QESEEDCEEDPDRYACSGAPGRPSGIEEEITIK_	NaN	NaN	NaN	NaN	-0.0387175	NaN	NaN	NaN	NaN
Ad4h	Y	63	IPI00357545	Class II	0.71956	EEDPDRYACSGAP	NaN	NaN	NaN	NaN	NaN	NaN	NaN	NaN	-1.06278	1.79509	NaN	NaN					71.1846	NaN	-0.43741	5.36e-38	147.17	NaN	NaN	NaN	NaN	NaN	NaN	NaN	NaN	NaN	Q61144-1;Q61144;Q3U4P5;Q5EM20;Q61144-2	IPI00357545;IPI00896708;IPI00831603;IPI00357546	IPI00357545	_TQES(ph)EEDCEEDPDRY(ph)ACSGAPGRPSGIEEEITIK_	NaN	NaN	NaN	NaN	NaN	NaN	NaN	NaN	NaN
Ad4h	S	66	IPI00357545	Class I	0.999755	PDRYACSGAPGRP	NaN	-0.440968	NaN	-0.755892	-1.36312	NaN	-2.67376	NaN	NaN	NaN	NaN	NaN					NaN	NaN	-1.8453	5.36e-38	147.17	NaN	NaN	NaN	NaN	NaN	NaN	NaN	NaN	NaN	Q61144-1;Q61144;Q3U4P5;Q5EM20;Q61144-2	IPI00357545;IPI00896708;IPI00831603;IPI00357546	IPI00357545	_YACS(ph)GAPGR_	NaN	-0.440968	NaN	-0.755892	-1.36312	NaN	-2.67376	NaN	NaN
Ad4h	S	30	IPI00357545	Class I	1	ESPTSRSCQEGRP	-0.240861	-0.410505	-0.134873	-0.0907028	-0.365804	-0.63645	-0.643025	-0.809084	-0.00031596	0.196781	-0.0352539	0.180337	M				13.7011	11.7503	-0.19708	1.14e-06	227.1	9.80735	4.86904	NaN	4.9383	-4.86904	NaN	4.17794	-5.62941	NaN	Q61144-1;Q61144;Q3U4P5;Q5EM20;Q61144-2	IPI00357545;IPI00896708;IPI00831603;IPI00357546	IPI00357545	_S(ph)CQEGRPGPEDGESTAQWR_	-0.240861	NaN	-0.134873	0.0924781	-0.423633	-0.63645	-0.643025	-0.809084	0.3373
Ada3	S	296	IPI00153220	Class III	0.411248	SGADGASTSPRNQ	NaN	NaN	NaN	NaN	NaN	NaN	NaN	NaN	NaN	NaN	NaN	NaN					NaN	NaN	0.24831	3.64e-18	149.23	NaN	NaN	NaN	NaN	NaN	NaN	NaN	NaN	NaN	Q8R0L9-1;Q8R0L9;Q8R0L9-2;Q3V3H2	IPI00153220;IPI00409802;IPI00857252	IPI00153220	_ESGADGAS(ph)TSPR_	NaN	NaN	NaN	NaN	NaN	NaN	NaN	NaN	NaN
Ada3	T	297	IPI00153220	Class II	0.596983	GADGASTSPRNQN	0.0877344	-0.116536	0.00446544	NaN	NaN	0.049101	0.0783092	0.591095	NaN	NaN	NaN	NaN					NaN	NaN	-0.3154	3.64e-18	149.23	NaN	NaN	NaN	NaN	NaN	NaN	NaN	NaN	NaN	Q8R0L9-1;Q8R0L9;Q8R0L9-2;Q3V3H2	IPI00153220;IPI00409802;IPI00857252	IPI00153220	_ESGADGAST(ph)SPR_	0.0877344	-0.116536	0.00446544	NaN	NaN	0.049101	0.0783092	0.591095	NaN
Ada3	S	298	IPI00153220	Class I	0.989705	ADGASTSPRNQNK	-0.0660648	NaN	-0.203037	-0.354151	0.137154	-0.0367493	NaN	0.524525	NaN	NaN	NaN	NaN					NaN	NaN	-0.3527	3.64e-18	149.23	NaN	NaN	NaN	NaN	NaN	NaN	NaN	NaN	NaN	Q8R0L9-1;Q8R0L9;Q8R0L9-2;Q3V3H2	IPI00153220;IPI00409802;IPI00857252	IPI00153220	_ESGADGASTS(ph)PR_	-0.0660648	NaN	-0.203037	-0.354151	0.287378	-0.0367493	NaN	0.524525	NaN
Adam12	S	757	IPI00126140	Class I	0.991952	HPSRTPSGPHLGQ	NaN	NaN	NaN	NaN	NaN	NaN	NaN	NaN	-1.23938	2.24902	NaN	NaN					79.1636	NaN	-0.19964	0.000280667	86.772	NaN	NaN	NaN	NaN	NaN	NaN	NaN	NaN	NaN	Q61824;Q571B5	IPI00126140;IPI00753100	IPI00126140	_TPS(ph)GPHIGQAHHTPGK_	NaN	NaN	NaN	NaN	NaN	NaN	NaN	NaN	NaN
[truncated: 36,224 more rows]
[truncated: 27 more columns]
