# Supplementary material for: Dynamic Adipocyte Phosphoproteome Reveals that Akt Directly Regulates mTORC2
Source: Cell Metab. 2013 Jun 4;17(6):1009–20. doi: 10.1016/j.cmet.2013.04.010 (PMC3690479; doi:10.1016/j.cmet.2013.04.010)
Supplement: Table S3. Class I Phosphorylation Sites, Related to Figure 1 — Class I phosphorylation sites identified from combined inhibitor and time course studies. [file mmc4.xlsx]

## Sheet: Class I sites
Gene Name	Phosphorylated Amino Acid	IPI 3.68 Position in Protein	IPI	UniqueID	Site Localization Class	Localization Probability	Sequence Window	15sec/Starved (log2) Median	30sec/Starved (log2) Median	1min/Starved (log2) Median	2min/Starved (log2) Median	5min/Starved (log2) Median	10min/Starved (log2) Median	20min/Starved (log2) Median	60min/Starved (log2) Median	Inhibitor Exps Insulin/Starved Median (log2)	LY Exps Insulin/Starved Median (log2)	LY Exps Insulin+LY/Insulin Median (log2)	MK Exps Insulin/Starved Median (log2)	MK Exps Insulin+MK/Insulin Median (log2)	AUC	Cluster	Akt top 50 predict	mTOR top 50 predict	PKA top 50 predict	Akt Positive Training Set	mTOR Positive Training Set	PKA Positive Training Set	LY Inhibition (%) Exp1	LY Inhibition (%) Exp2	LY Inhibition (%) Exp3	LY Inhibition (%) Median	MK Inhibition (%) Exp1	MK Inhibition (%) Exp2	MK Inhibition (%) Exp3	MK Inhibition (%) Median	Mass Error (ppm)	PEP	Search Score	Akt Prediction Score	Akt Delta Score	Akt Pareto Ranking	mTOR Prediction Score	mTOR Delta Score	mTOR Pareto Ranking	PKA Prediction Score	PKA Delta Score	PKA Pareto Ranking	Uniprot ID
36951	S	1737	IPI00381599	IPI00381599_1737_ARLEELSDSDDEL_S	Class I	1	ARLEELSDSDDEL	NaN	NaN	NaN	NaN	NaN	NaN	NaN	NaN	NaN	NaN	NaN	NaN	NaN	NaN								NaN	NaN	NaN	NaN	NaN	NaN	NaN	NaN	-0.23262	0.00145962	79.614	NaN	NaN	NaN	NaN	NaN	NaN	NaN	NaN	NaN	Q7M732;B4YB44
36951	S	1739	IPI00381599	IPI00381599_1739_LEELSDSDDELD__S	Class I	1	LEELSDSDDELD_	NaN	NaN	NaN	NaN	NaN	NaN	NaN	NaN	NaN	NaN	NaN	NaN	NaN	NaN								NaN	NaN	NaN	NaN	NaN	NaN	NaN	NaN	-0.23262	0.00145962	79.614	NaN	NaN	NaN	NaN	NaN	NaN	NaN	NaN	NaN	Q7M732;B4YB44
37165	S	474	IPI00465498	IPI00465498_474_SGGTSSSPIKAIF_S	Class I	0.903104	SGGTSSSPIKAIF	-0.133385	-0.0458484	0.1396	0.064469	-0.0724494	0.103625	0.796788	-0.122209	0.807886	0.807886	-0.340133	NaN	NaN	0.249789								NaN	34.6425	4.51748	19.58	NaN	NaN	NaN	NaN	0.058449	2.66e-08	99.069	1.53009	-17.9862	NaN	19.5163	15.778	NaN	3.73826	-15.778	NaN	P25425-12;P25425;P25425-1;P25425-5;P25425-6;P25425-2;P25425-4;P25425-3;P25425-8;P25425-11;P25425-9;P25425-7;P25425-10;Q7TSC9;Q8C4C1
37165	S	411	IPI00465498	IPI00465498_411_RRKKRTSIETNIR_S	Class I	0.998776	RRKKRTSIETNIR	-0.0451337	1.54072	0.44074	0.862749	2.63711	4.7636	6.03249	3.20543	NaN	NaN	NaN	NaN	NaN	0.374243	D							NaN	NaN	NaN	NaN	NaN	NaN	NaN	NaN	-1.9093	6.84e-06	130.66	51.7287	26.4456	52	25.2831	-26.4456	NaN	17.7937	-33.935	NaN	P25425-12;P25425;P25425-1;P25425-5;P25425-6;P25425-2;P25425-4;P25425-3;P25425-8;P25425-11;P25425-9;P25425-7;P25425-10;Q7TSC9;Q8C4C1;P31362;P70260;Q3U5D1
38596	S	225	IPI00923056	IPI00923056_225_QFPECDSDEDEDF_S	Class I	1	QFPECDSDEDEDF	0.185993	0.12075	0.132243	-0.0954743	-0.0533889	0.124063	0.11414	0.163589	-0.0052966	-0.156466	0.0548372	0.145873	-0.304158	0.610159	Q							NaN	3.7297	NaN	3.7297	NaN	19.0085	NaN	19.0085	-0.64859	1.68e-19	250.13	3.366	-4.58433	NaN	1.95826	-5.99208	NaN	7.95034	4.58433	NaN	B7ZNM7;Q9Z2Q6;Q68FM0;Q52KH2
39326	T	228	IPI00224626	IPI00224626_228_IYEFPETDDEEEN_T	Class I	1	IYEFPETDDEEEN	NaN	NaN	0.782828	0.76774	-0.206768	0.0588429	NaN	NaN	0.165301	0.165301	-0.1943	NaN	NaN	NaN								NaN	12.6003	NaN	12.6003	NaN	NaN	NaN	NaN	-0.16273	8.51e-05	102.28	NaN	NaN	NaN	NaN	NaN	NaN	NaN	NaN	NaN	Q3UGE0;Q3UNN1;Q5DTS3;Q8C2A3;O55131
39326	S	423	IPI00224626	IPI00224626_423_ILEQQNSSRTLEK_S	Class I	0.917807	ILEQQNSSRTLEK	NaN	NaN	NaN	NaN	NaN	0.2728	0.0794703	0.220751	NaN	NaN	NaN	NaN	NaN	NaN								NaN	NaN	NaN	NaN	NaN	NaN	NaN	NaN	1.1076	2.73e-55	261.67	NaN	NaN	NaN	NaN	NaN	NaN	NaN	NaN	NaN	Q3UGE0;Q3UNN1;Q5DTS3;Q8C2A3;O55131
39326	S	424	IPI00224626	IPI00224626_424_LEQQNSSRTLEKN_S	Class I	0.90855	LEQQNSSRTLEKN	NaN	NaN	NaN	NaN	NaN	NaN	NaN	NaN	-1.29442	-1.29442	0.294218	NaN	NaN	NaN								NaN	18.4486	NaN	18.4486	NaN	NaN	NaN	NaN	0.099113	2.73e-55	261.67	NaN	NaN	NaN	NaN	NaN	NaN	NaN	NaN	NaN	Q3UGE0;Q3UNN1;Q5DTS3;Q8C2A3;O55131
39326	T	426	IPI00224626	IPI00224626_426_QQNSSRTLEKNKK_T	Class I	0.999318	QQNSSRTLEKNKK	0.451435	0.496309	0.0596322	-0.722753	-0.367259	-0.593592	-0.226262	-0.191437	-1.41144	-1.46168	0.131796	-1.36119	0.0399985	0.490522	H							-4.42937	35.0871	8.73056	8.73056	-30.6154	17.1403	2.73443	2.73443	0.24711	2.73e-55	261.67	2.52569	-13.5083	NaN	3.01409	-13.0199	NaN	16.034	13.0199	NaN	Q3UGE0;Q3UNN1;Q5DTS3;Q8C2A3;O55131
39326	S	334	IPI00224626	IPI00224626_334_KGQLTKSPLAQME_S	Class I	1	KGQLTKSPLAQME	0.288772	-0.0946799	0.417549	0.0911243	0.240363	0.166613	0.114967	0.160765	-0.181679	-0.181679	0.0227051	-0.0146556	-0.250328	0.503326								NaN	-5.79081	8.40276	1.81629	NaN	-9.40476	22.6743	15.6353	0.19664	4.12e-47	212.82	3.99452	-7.30652	NaN	11.301	2.35323	NaN	8.94781	-2.35323	NaN	Q3UGE0;Q3UNN1;Q5DTS3;Q8C2A3;O55131
40422	S	424	IPI00606459	IPI00606459_424_DKDRKNSNFM____S	Class I	1	DKDRKNSNFM___	0.702125	NaN	0.335369	NaN	NaN	-0.906967	-1.23119	-0.590721	NaN	NaN	NaN	NaN	NaN	NaN								NaN	NaN	NaN	NaN	NaN	NaN	NaN	NaN	0.58559	0.000854488	76.221	NaN	NaN	NaN	NaN	NaN	NaN	NaN	NaN	NaN	Q8C650-2;Q8C650
230696	S	43	IPI00109131	IPI00109131_43_GGLALVSPYHTHR_S	Class I	0.978466	GGLALVSPYHTHR	-0.342726	0.692784	1.3851	NaN	NaN	3.96225	2.98108	2.38919	NaN	NaN	NaN	NaN	NaN	NaN								NaN	NaN	NaN	NaN	NaN	NaN	NaN	NaN	-0.059552	1.11e-47	139.19	NaN	NaN	NaN	NaN	NaN	NaN	NaN	NaN	NaN	Q5EBG8;A2A7Q3
381484	S	210	IPI00378612	IPI00378612_210_PRITNVSDATKRR_S	Class I	0.999993	PRITNVSDATKRR	NaN	3.50843	1.1932	NaN	NaN	-0.837782	-0.106885	NaN	NaN	NaN	NaN	NaN	NaN	NaN								NaN	NaN	NaN	NaN	NaN	NaN	NaN	NaN	2.6443	0.00829371	55.567	NaN	NaN	NaN	NaN	NaN	NaN	NaN	NaN	NaN	Q1AN92
668009	S	145	IPI00678603	IPI00678603_145_RLKRTHSGENPYE_S	Class I	0.79117	RLKRTHSGENPYE	NaN	NaN	0.260508	NaN	NaN	2.66905	NaN	NaN	NaN	NaN	NaN	NaN	NaN	NaN								NaN	NaN	NaN	NaN	NaN	NaN	NaN	NaN	-1.7596	0.000188628	83.253	NaN	NaN	NaN	NaN	NaN	NaN	NaN	NaN	NaN	A2BE20
100043914	S	89	IPI00470194	IPI00470194_89_RHERRSSAEQHSE_S	Class I	0.955395	RHERRSSAEQHSE	-0.175762	1.3305	0.508022	1.14561	2.60315	2.81294	0.275663	0.382872	3.09635	NaN	NaN	3.09635	0.130486	0.422326	J							NaN	NaN	NaN	NaN	NaN	-9.4662	NaN	-9.4662	-1.6095	1.13e-42	188.47	31.7611	-11.0784	99	17.0935	-25.7461	NaN	42.8395	11.0784	72	A2ART2;A3KQJ7;A2BE20
0610007P08Rik	S	917	IPI00463659	IPI00463659_917_KLLLGESEDSEAE_S	Class I	1	KLLLGESEDSEAE	NaN	-0.357197	-0.118241	0.448901	0.149246	-0.332164	0.0342439	NaN	0.163499	0.281362	-0.731953	-0.0942948	0.0763812	NaN								10.8313	59.3456	NaN	35.0884	5.15663	NaN	NaN	5.15663	-2.2811	3.96e-14	137.14	NaN	NaN	NaN	NaN	NaN	NaN	NaN	NaN	NaN	Q6DI94-1;Q6DI94;Q8BYL8
0610007P08Rik	S	920	IPI00463659	IPI00463659_920_LGESEDSEAENPV_S	Class I	1	LGESEDSEAENPV	NaN	-0.357197	-0.118241	0.448901	0.149246	-0.332164	0.0342439	NaN	0.163499	0.281362	-0.731953	-0.0942948	0.0763812	NaN								10.8313	59.3456	NaN	35.0884	5.15663	NaN	NaN	5.15663	-2.2811	3.96e-14	137.14	NaN	NaN	NaN	NaN	NaN	NaN	NaN	NaN	NaN	Q6DI94-1;Q6DI94;Q8BYL8
0610007P08Rik	S	862	IPI00463659	IPI00463659_862_TLEQNVSSESDDE_S	Class I	0.9973	TLEQNVSSESDDE	0.528471	-0.63776	NaN	NaN	NaN	NaN	-0.122077	0.175327	0.371169	NaN	NaN	0.371169	-0.278014	NaN								NaN	NaN	NaN	NaN	17.5275	NaN	NaN	17.5275	0.68371	0.000855373	64.26	NaN	NaN	NaN	NaN	NaN	NaN	NaN	NaN	NaN	Q6DI94-1;Q6DI94;Q8BYL8
0610007P08Rik	S	863	IPI00463659	IPI00463659_863_LEQNVSSESDDET_S	Class I	0.997611	LEQNVSSESDDET	0.528471	-0.63776	NaN	NaN	NaN	NaN	-0.122077	0.175327	0.371169	NaN	NaN	0.371169	-0.278014	NaN								NaN	NaN	NaN	NaN	17.5275	NaN	NaN	17.5275	0.68371	0.000855373	64.26	NaN	NaN	NaN	NaN	NaN	NaN	NaN	NaN	NaN	Q6DI94-1;Q6DI94;Q8BYL8
0610007P08Rik	S	865	IPI00463659	IPI00463659_865_QNVSSESDDETKD_S	Class I	0.972275	QNVSSESDDETKD	0.528471	-0.63776	NaN	NaN	NaN	NaN	-0.122077	0.175327	0.371169	NaN	NaN	0.371169	-0.278014	NaN								NaN	NaN	NaN	NaN	17.5275	NaN	NaN	17.5275	0.6762	0.000855373	64.26	NaN	NaN	NaN	NaN	NaN	NaN	NaN	NaN	NaN	Q6DI94-1;Q6DI94;Q8BYL8
0610010K14Rik	S	96	IPI00265101	IPI00265101_96_IPLPAESPKKGPK_S	Class I	0.999996	IPLPAESPKKGPK	NaN	NaN	NaN	NaN	NaN	NaN	NaN	NaN	NaN	NaN	NaN	NaN	NaN	NaN								NaN	NaN	NaN	NaN	NaN	NaN	NaN	NaN	0.77406	1.92e-05	83.213	NaN	NaN	NaN	NaN	NaN	NaN	NaN	NaN	NaN	Q9DCT6-1;Q9DCT6;A2CF78;Q9DCT6-2;A2CF81;A2CF76;A2CF79;A2CF75;Q9DCT6-3;A2CF77;Q9DCT6-4;A2CF82;A2CF83;A2CF80;A2CF74
0610042G04Rik	S	184	IPI00108663	IPI00108663_184_GPDLITSRVSWSF_S	Class I	0.999992	GPDLITSRVSWSF	NaN	2.20342	NaN	NaN	NaN	NaN	4.25718	NaN	NaN	NaN	NaN	NaN	NaN	NaN								NaN	NaN	NaN	NaN	NaN	NaN	NaN	NaN	-0.036782	0.00749472	51.841	NaN	NaN	NaN	NaN	NaN	NaN	NaN	NaN	NaN	Q9CW83
1110018J18Rik	S	18	IPI00133519	IPI00133519_18_CAGRVPSPAGSVT_S	Class I	0.999001	CAGRVPSPAGSVT	0.745625	-0.0709059	0.0451633	0.409907	0.500058	0.463528	0.404533	-0.0532497	NaN	NaN	NaN	NaN	NaN	0.465159								NaN	NaN	NaN	NaN	NaN	NaN	NaN	NaN	1.0864	0.00104228	65.179	12.0162	-9.05287	NaN	21.0691	4.80726	NaN	16.2618	-4.80726	NaN	Q9D1A0;Q3TGK4;Q3TGU8;Q3UKU2
1110020G09Rik	S	176	IPI00662342	IPI00662342_176_NTDPERSEGHLCL_S	Class I	0.998567	NTDPERSEGHLCL	NaN	NaN	-0.333437	NaN	-0.0642569	0.0612575	-0.0943371	-0.00333729	NaN	NaN	NaN	NaN	NaN	NaN								NaN	NaN	NaN	NaN	NaN	NaN	NaN	NaN	0.15903	8.67e-08	127.8	NaN	NaN	NaN	NaN	NaN	NaN	NaN	NaN	NaN	Q8C5H8-3;Q8C5H8;Q14BL1;Q9CUB4;Q8C5H8-2;Q8C5H8-1
1110032A13Rik	S	227	IPI00356813	IPI00356813_227_AQVPHDSPEPAAH_S	Class I	1	AQVPHDSPEPAAH	NaN	0.0356239	NaN	NaN	NaN	0.366722	-0.1653	-0.176833	NaN	NaN	NaN	NaN	NaN	NaN								NaN	NaN	NaN	NaN	NaN	NaN	NaN	NaN	-0.46914	8.79e-06	68.689	NaN	NaN	NaN	NaN	NaN	NaN	NaN	NaN	NaN	Q6P3B9;Q3UKZ0
1110037F02Rik	S	133	IPI00229328	IPI00229328_133_SVDRVISHDRDSP_S	Class I	0.925174	SVDRVISHDRDSP	-0.428588	-0.032979	-0.396977	-0.648033	-0.534948	-0.354374	-0.461649	-0.492324	0.243117	0.173511	-0.43319	0.30126	-0.476741	0.401321								22.4871	-35.0216	41.2283	25.9378	28.1401	36.6956	-10.5703	28.1401	-0.32996	4.6e-16	134.04	10.1697	-4.54353	NaN	6.29988	-8.41331	NaN	14.7132	4.54353	NaN	Q8CFK9;A2AIV2-1;A2AIV2;A2AIV2-2
1110037F02Rik	S	138	IPI00229328	IPI00229328_138_ISHDRDSPPPPPP_S	Class I	0.867452	ISHDRDSPPPPPP	-0.397619	-0.27418	-0.270156	-0.244155	-0.35111	-0.391794	-0.62421	-0.628828	0.299479	0.229219	-0.687181	0.413024	-0.568181	0.429963	M							22.4871	37.8934	41.7378	37.8934	28.1401	36.6956	NaN	32.4178	-0.81669	4.6e-16	134.04	5.75259	-18.8716	NaN	24.6242	4.66187	NaN	19.9624	-4.66187	NaN	Q8CFK9;A2AIV2-1;A2AIV2;A2AIV2-2
1110037F02Rik	S	1610	IPI00229328	IPI00229328_1610_LSEKCCSDFDLHS_S	Class I	0.999967	LSEKCCSDFDLHS	NaN	NaN	NaN	NaN	0.167859	-0.0134988	-1.06433	-0.289716	NaN	NaN	NaN	NaN	NaN	NaN								NaN	NaN	NaN	NaN	NaN	NaN	NaN	NaN	-0.1585	0.000948622	54.729	NaN	NaN	NaN	NaN	NaN	NaN	NaN	NaN	NaN	Q8CFK9;A2AIV2-1;A2AIV2
1110037F02Rik	S	1624	IPI00229328	IPI00229328_1624_LERSFLSEPSSPG_S	Class I	0.99505	LERSFLSEPSSPG	NaN	NaN	NaN	NaN	NaN	NaN	NaN	NaN	NaN	NaN	NaN	NaN	NaN	NaN								NaN	NaN	NaN	NaN	NaN	NaN	NaN	NaN	1.0717	5.1e-10	122.42	NaN	NaN	NaN	NaN	NaN	NaN	NaN	NaN	NaN	Q8CFK9;A2AIV2-1;A2AIV2
1110037F02Rik	S	1628	IPI00229328	IPI00229328_1628_FLSEPSSPGRSKT_S	Class I	0.948191	FLSEPSSPGRSKT	-0.181728	-0.172398	-0.0180641	-0.353303	-0.222928	0.00515562	-0.330778	-0.300001	0.214787	0.298776	-0.757162	0.108665	-0.195226	0.489026								41.0397	40.8341	36.386	40.8341	28.7236	12.6564	5.61012	12.6564	-0.16344	5.1e-10	122.42	7.7897	-21.6846	NaN	29.4743	21.6846	90	1.68889	-27.7854	NaN	Q8CFK9;A2AIV2-1;A2AIV2
1110037F02Rik	S	173	IPI00229328	IPI00229328_173_EDQFNGSPPRPQP_S	Class I	1	EDQFNGSPPRPQP	-0.239335	-0.309995	-0.0686952	0.0274372	-0.148479	-0.301236	-0.260026	-0.296192	0.0885452	0.00934717	-0.232283	0.167743	0.125923	0.382127	P							12.1002	22.9529	14.8713	14.8713	11.0333	-9.1205	1.12615	-9.1205	0.14551	3.63e-18	182.57	2.38375	-22.0246	NaN	24.4083	20.9642	NaN	3.44412	-20.9642	NaN	Q8CFK9;A2AIV2-1;A2AIV2;A2AIV2-2
1110059G10Rik	S	147	IPI00320990	IPI00320990_147_KNSSLLSFDSEDE_S	Class I	0.999935	KNSSLLSFDSEDE	NaN	NaN	NaN	NaN	NaN	NaN	NaN	NaN	NaN	NaN	NaN	NaN	NaN	NaN								NaN	NaN	NaN	NaN	NaN	NaN	NaN	NaN	0.20321	7.55e-11	137.91	NaN	NaN	NaN	NaN	NaN	NaN	NaN	NaN	NaN	Q8K039;Q571N2
1110059G10Rik	S	150	IPI00320990	IPI00320990_150_SLLSFDSEDENE__S	Class I	1	SLLSFDSEDENE_	NaN	NaN	NaN	NaN	NaN	NaN	NaN	NaN	NaN	NaN	NaN	NaN	NaN	NaN								NaN	NaN	NaN	NaN	NaN	NaN	NaN	NaN	0.20321	7.55e-11	137.91	NaN	NaN	NaN	NaN	NaN	NaN	NaN	NaN	NaN	Q8K039;Q571N2
1200014J11Rik	S	209	IPI00869441	IPI00869441_209_KDKQEDSSDDDET_S	Class I	0.953049	KDKQEDSSDDDET	-0.299738	NaN	NaN	NaN	NaN	NaN	2.96038	-1.11136	NaN	NaN	NaN	NaN	NaN	NaN								NaN	NaN	NaN	NaN	NaN	NaN	NaN	NaN	-0.13139	1.16e-19	105.71	NaN	NaN	NaN	NaN	NaN	NaN	NaN	NaN	NaN	Q8BZR9-1;Q8BZR9;B2KG93;Q3TLD7;Q7TPS9
1200014J11Rik	S	210	IPI00869441	IPI00869441_210_DKQEDSSDDDETE_S	Class I	0.953049	DKQEDSSDDDETE	-0.299738	NaN	NaN	NaN	NaN	NaN	2.96038	-1.11136	NaN	NaN	NaN	NaN	NaN	NaN								NaN	NaN	NaN	NaN	NaN	NaN	NaN	NaN	-0.13139	1.16e-19	105.71	NaN	NaN	NaN	NaN	NaN	NaN	NaN	NaN	NaN	Q8BZR9-1;Q8BZR9;B2KG93;Q3TLD7;Q7TPS9
1200014J11Rik	T	408	IPI00869441	IPI00869441_408_ELKMISTPSPKKS_T	Class I	0.921325	ELKMISTPSPKKS	NaN	NaN	NaN	NaN	NaN	NaN	NaN	NaN	1.84555	1.84555	-1.04547	NaN	NaN	NaN								51.5512	NaN	NaN	51.5512	NaN	NaN	NaN	NaN	-0.56673	0.000529434	79.693	NaN	NaN	NaN	NaN	NaN	NaN	NaN	NaN	NaN	Q8BZR9-1;Q8BZR9;B2KG93;Q3TLD7;Q7TPS9
1200014J11Rik	S	410	IPI00869441	IPI00869441_410_KMISTPSPKKSMK_S	Class I	0.999376	KMISTPSPKKSMK	NaN	NaN	NaN	NaN	NaN	NaN	NaN	NaN	1.84555	1.84555	-1.04547	NaN	NaN	NaN								51.5512	NaN	NaN	51.5512	NaN	NaN	NaN	NaN	-0.56673	0.000529434	79.693	NaN	NaN	NaN	NaN	NaN	NaN	NaN	NaN	NaN	Q8BZR9-1;Q8BZR9;B2KG93;Q3TLD7;Q7TPS9
1200014J11Rik	S	495	IPI00869441	IPI00869441_495_LGKRPYSPEKAFS_S	Class I	1	LGKRPYSPEKAFS	NaN	0.0863269	NaN	-0.400911	-0.499679	-0.081339	-0.33216	NaN	0.332049	0.332049	-0.253439	NaN	NaN	NaN								NaN	16.1106	NaN	16.1106	NaN	NaN	NaN	NaN	0.8871	0.00200409	101.33	NaN	NaN	NaN	NaN	NaN	NaN	NaN	NaN	NaN	Q8BZR9-1;Q8BZR9;B2KG93;Q3TLD7;Q7TPS9
1200014J11Rik	S	563	IPI00869441	IPI00869441_563_KVDHRASGAEEDD_S	Class I	1	KVDHRASGAEEDD	0.392342	0.150212	-0.218363	NaN	0.210813	-0.350837	-0.0603029	-0.0850603	0.259303	0.365581	-0.73443	-0.0652727	-0.0202717	NaN								NaN	39.8944	NaN	39.8944	4.36808	7.01813	NaN	-1.24046	-0.73499	3.58e-08	170.5	NaN	NaN	NaN	NaN	NaN	NaN	NaN	NaN	NaN	Q8BZR9-1;Q8BZR9;B2KG93;Q3TLD7;Q7TPS9
1300018I17Rik	S	116	IPI00885472	IPI00885472_116_RHRRVCSDEGGKL_S	Class I	1	RHRRVCSDEGGKL	NaN	-0.218112	NaN	0.215989	-1.264	NaN	-2.27101	NaN	NaN	NaN	NaN	NaN	NaN	NaN								NaN	NaN	NaN	NaN	NaN	NaN	NaN	NaN	-5.9572	0.00162703	82.749	NaN	NaN	NaN	NaN	NaN	NaN	NaN	NaN	NaN	Q8C190-2;Q8C190;Q3U280;Q8C190-1;Q8VDI6
1520402A15Rik	S	118	IPI00109147	IPI00109147_118_YSLTGGSPGRSRR_S	Class I	0.997186	YSLTGGSPGRSRR	0.130746	NaN	NaN	NaN	NaN	NaN	NaN	0.495122	NaN	NaN	NaN	NaN	NaN	NaN								NaN	NaN	NaN	NaN	NaN	NaN	NaN	NaN	-1.6281	6.73e-11	95.71	NaN	NaN	NaN	NaN	NaN	NaN	NaN	NaN	NaN	Q9D6I9;A2A8F6
1520402A15Rik	S	122	IPI00109147	IPI00109147_122_GGSPGRSRRGSWD_S	Class I	0.976111	GGSPGRSRRGSWD	0.334351	NaN	NaN	NaN	NaN	NaN	NaN	0.0387171	NaN	NaN	NaN	NaN	NaN	NaN								NaN	NaN	NaN	NaN	NaN	NaN	NaN	NaN	-0.023681	0.00109162	57.299	NaN	NaN	NaN	NaN	NaN	NaN	NaN	NaN	NaN	Q9D6I9;A2A8F6
1600027N09Rik	S	195	IPI00720110	IPI00720110_195_ANSNPSSPSAAKR_S	Class I	0.98546	ANSNPSSPSAAKR	-0.17492	0.123387	-0.174605	-0.112626	0.0212324	-0.484957	-0.788019	-2.11168	-0.894218	-0.894218	-0.271646	NaN	NaN	0.796793	N							60.5389	72.9217	NaN	28.6968	NaN	NaN	NaN	NaN	-0.31485	1.96e-12	195.38	18.9805	0.212829	NaN	18.7676	-0.212829	NaN	17.9124	-1.06805	NaN	Q14AR7;Q2NL54
1600027N09Rik	S	191	IPI00720110	IPI00720110_191_KVLTANSNPSSPS_S	Class I	0.999998	KVLTANSNPSSPS	-0.473771	-0.371814	-0.174605	-0.112626	-0.546149	-1.13621	-2.06229	-1.79123	-2.40663	-2.7441	0.761766	-2.06915	1.60959	0.650081	M							NaN	41.0226	NaN	41.0226	67.2309	NaN	NaN	67.2309	-0.31485	1.96e-12	195.38	22.031	-2.27299	NaN	7.80445	-16.4996	NaN	24.304	2.27299	NaN	Q14AR7;Q2NL54
1600027N09Rik	S	194	IPI00720110	IPI00720110_194_TANSNPSSPSAAK_S	Class I	0.924121	TANSNPSSPSAAK	0.123931	0.11703	NaN	NaN	-0.959845	NaN	-1.43173	-2.43214	-1.86691	-1.86691	1.3415	NaN	NaN	NaN								60.5389	NaN	NaN	60.5389	NaN	NaN	NaN	NaN	-1.1337	1.96e-12	195.38	NaN	NaN	NaN	NaN	NaN	NaN	NaN	NaN	NaN	Q14AR7;Q2NL54
1700009N14Rik	S	135	IPI00134621	IPI00134621_135_RKVKAKSIVFHRK_S	Class I	1	RKVKAKSIVFHRK	-0.0234457	0.43189	0.0110519	0.0861303	0.169733	-0.0725859	0.220582	0.453439	-0.0984436	-0.0984436	0.0941427	-0.138409	0.800329	0.387519	G							NaN	2.69537	14.6008	6.71717	NaN	50.8581	-49.0384	43.2673	0.32538	0.000383514	120.87	2.84984	-4.08311	NaN	2.06778	-4.86517	NaN	6.93295	4.08311	NaN	Q14AA6;P62827;Q3ULW0
1700017B05Rik	S	471	IPI00652193	IPI00652193_471_SPVPRTSPALHPC_S	Class I	0.925276	SPVPRTSPALHPC	-0.210914	0.11472	-0.0856571	-0.0339831	-0.0184922	0.379089	0.12458	0.0742451	-0.0455356	-0.152654	-0.466148	0.340163	-0.370901	0.422406								7.31309	-105.888	NaN	-27.8281	22.67	NaN	NaN	22.67	2.356	0.001245	67.153	2.54211	-7.11955	NaN	9.05777	-0.603887	NaN	9.66165	0.603887	NaN	Q3TEI4-1;Q3TEI4;A0PJL0;B9EKK8;Q8BNT0
1700017B05Rik	S	579	IPI00652193	IPI00652193_579_VPVKVPSPEVHEK_S	Class I	1	VPVKVPSPEVHEK	NaN	NaN	NaN	NaN	NaN	NaN	NaN	NaN	0.223661	0.223661	-1.0977	NaN	NaN	NaN								NaN	58.0982	47.8944	52.9963	NaN	NaN	NaN	NaN	-1.6035	4.74e-61	150.77	NaN	NaN	NaN	NaN	NaN	NaN	NaN	NaN	NaN	Q3TEI4-1;Q3TEI4;A0PJL0;B9EKK8;Q8BNT0
1700017B05Rik	S	912	IPI00652193	IPI00652193_912_TEARTLSPSEPTV_S	Class I	0.996745	TEARTLSPSEPTV	-0.0589118	-0.904764	0.827209	NaN	0.11723	-0.205197	-0.191689	-0.471592	0.590722	0.590722	-0.800267	NaN	NaN	NaN								NaN	NaN	42.5757	42.5757	NaN	NaN	NaN	NaN	0.27871	0.000574765	61.524	NaN	NaN	NaN	NaN	NaN	NaN	NaN	NaN	NaN	Q3TEI4-1;Q3TEI4;A0PJL0;B9EKK8;Q3TEI4-2
1700017B05Rik	S	964	IPI00652193	IPI00652193_964_EGSRNPSPSSGAS_S	Class I	0.992115	EGSRNPSPSSGAS	0.462657	0.96997	1.57032	0.486148	0.201672	1.0677	0.533618	-0.195399	0.487178	0.487178	-0.99093	NaN	NaN	0.478388								NaN	NaN	49.6847	49.6847	NaN	NaN	NaN	NaN	-0.85806	2.75e-20	174.89	29.7261	10.7285	94	12.5984	-17.1277	NaN	18.9976	-10.7285	NaN	Q3TEI4-1;Q3TEI4;A0PJL0;B9EKK8;Q3TEI4-2
1700017B05Rik	S	972	IPI00652193	IPI00652193_972_SSGASTSPPGPTL_S	Class I	0.826818	SSGASTSPPGPTL	NaN	NaN	NaN	NaN	NaN	NaN	0.4296	NaN	NaN	NaN	NaN	NaN	NaN	NaN								NaN	NaN	NaN	NaN	NaN	NaN	NaN	NaN	-0.85806	2.75e-20	174.89	NaN	NaN	NaN	NaN	NaN	NaN	NaN	NaN	NaN	Q3TEI4-1;Q3TEI4;A0PJL0;B9EKK8;Q3TEI4-2
1700017B05Rik	T	946	IPI00652193	IPI00652193_946_PGRKPPTPGPEKA_T	Class I	1	PGRKPPTPGPEKA	-0.00219456	0.0738202	0.126841	0.0852887	-0.216238	-0.435735	-0.532566	-0.155491	0.0426498	0.0426498	-0.733349	NaN	NaN	0.62215	R							NaN	29.8396	48.4311	39.1354	NaN	NaN	NaN	NaN	-0.41577	0.000260434	117.7	5.5937	-10.3388	NaN	15.9325	9.50589	NaN	6.42664	-9.50589	NaN	Q3TEI4-1;Q3TEI4;A0PJL0;B9EKK8;Q3TEI4-2
1700025G04Rik	S	115	IPI00169799	IPI00169799_115_KGRDYCSEEEDIT_S	Class I	0.999999	KGRDYCSEEEDIT	0.278817	-0.228111	-0.109829	0.130288	0.0462202	0.0460719	0.238897	0.241718	-0.0511151	-0.0511151	-0.062483	-0.138092	-0.061721	0.579003								NaN	NaN	-4.42615	-4.42615	NaN	2.4884	10.4848	-4.13029	0.066812	7.84e-11	115.12	3.51594	0.551819	NaN	2.81856	-0.697376	NaN	2.96412	-0.551819	NaN	Q8K207;Q3TJL3
1700025G04Rik	S	95	IPI00169799	IPI00169799_95_NMHISESQQEFFR_S	Class I	0.999837	NMHISESQQEFFR	0.325854	-0.859694	0.0275879	-0.403595	-0.0795664	0.00875921	-0.735956	-0.716866	-0.545641	-0.609354	0.863948	-0.481928	0.523031	0.506359								21.4923	45.0553	62.5796	45.0553	20.6809	30.4092	37.6922	30.4092	-0.30824	1.89e-18	172.57	2.50804	-2.07233	NaN	3.17238	-1.40799	NaN	4.58037	1.40799	NaN	Q8K207;Q3TJL3
1700037H04Rik	T	147	IPI00133853	IPI00133853_147_MDRHHGTPMLLDG_T	Class I	1	MDRHHGTPMLLDG	0.187008	0.370053	-0.625556	-0.518246	1.81939	3.08988	3.1818	3.36734	NaN	NaN	NaN	NaN	NaN	0.444303	D							NaN	NaN	NaN	NaN	NaN	NaN	NaN	NaN	-0.4045	0.000116829	102.62	17.4178	-16.8945	NaN	34.3124	16.8945	76	4.86467	-29.4477	NaN	Q9D1K7;A2ANS6;A2ANS5
1700037H04Rik	S	26	IPI00133853	IPI00133853_26_GHDAEGSQSHVHF_S	Class I	0.823205	GHDAEGSQSHVHF	NaN	0.623211	NaN	NaN	NaN	NaN	-0.058802	NaN	NaN	NaN	NaN	NaN	NaN	NaN								NaN	NaN	NaN	NaN	NaN	NaN	NaN	NaN	0.53395	0.000652336	64.705	NaN	NaN	NaN	NaN	NaN	NaN	NaN	NaN	NaN	Q9D1K7;A2ANS6;A2ANS5;A2ANS7;Q6IR22
1700071K01Rik	S	151	IPI00133440	IPI00133440_151_LVSRQVSDDLTER_S	Class I	0.999919	LVSRQVSDDLTER	0.0988708	0.222681	-0.297898	-0.56797	-0.00958171	0.768278	0.063213	0.170262	-0.35269	-0.441981	0.253314	-0.201094	0.183016	0.458979								-8.96267	35.4031	NaN	18.8906	10.6094	NaN	13.1996	11.9235	0.092936	0.00536187	74.162	3.8835	-24.5669	NaN	1.54413	-26.9062	NaN	28.4504	24.5669	100	Q3V2K0;P67778;Q5SQG5;Q3TV00
1700080G18Rik	S	308	IPI00108279	IPI00108279_308_FKAPTRSVNGELW_S	Class I	0.998163	FKAPTRSVNGELW	NaN	NaN	NaN	NaN	NaN	NaN	NaN	NaN	-2.63944	-2.26972	-6.85909	-2.81317	-5.73491	NaN								-11508.9	NaN	NaN	-11508.9	-5795.22	-4711.28	NaN	-5198.38	-2.413	0.00143581	70.98	NaN	NaN	NaN	NaN	NaN	NaN	NaN	NaN	NaN	Q9CVQ8
1700108M19Rik	S	15	IPI00112523	IPI00112523_15_KAHVIQSVAFGKR_S	Class I	1	KAHVIQSVAFGKR	0.635364	NaN	NaN	NaN	NaN	NaN	NaN	-3.16491	NaN	NaN	NaN	NaN	NaN	NaN								NaN	NaN	NaN	NaN	NaN	NaN	NaN	NaN	0.52879	0.00167075	73.435	NaN	NaN	NaN	NaN	NaN	NaN	NaN	NaN	NaN	Q9D9C3
1700113I22Rik	S	149	IPI00649916	IPI00649916_149_LDDDSDS_______S	Class I	0.882709	LDDDSDS______	-0.903039	-0.222624	-0.287662	NaN	0.571968	0.679746	0.468961	-0.000144277	0.0401319	NaN	NaN	0.0401319	-0.00700252	NaN								NaN	NaN	NaN	NaN	NaN	6.73481	5.82501	0.274755	0.69017	3.13e-17	148.03	NaN	NaN	NaN	NaN	NaN	NaN	NaN	NaN	NaN	A2A4P5;A2A4P2
1700113I22Rik	S	147	IPI00649916	IPI00649916_147_DDLDDDSDS_____S	Class I	0.990698	DDLDDDSDS____	-0.685716	-0.147502	0.294783	0.371726	0.432275	0.460942	0.420822	0.189515	-0.320919	-0.348208	0.0741922	-0.258926	-0.0202705	NaN								NaN	9.48547	0.318781	5.12302	NaN	-1.41496	NaN	-1.41496	0.76414	3.13e-17	148.03	NaN	NaN	NaN	NaN	NaN	NaN	NaN	NaN	NaN	A2A4P5;A2A4P2
1810008A18Rik	S	38	IPI00119727	IPI00119727_38_EPALPQSPAGGAG_S	Class I	1	EPALPQSPAGGAG	-0.0355401	0.289917	-0.572394	-0.140698	0.818932	0.993435	2.31438	1.63219	1.39199	1.39199	-0.279021	NaN	NaN	0.392449	E							NaN	17.585	NaN	17.585	NaN	NaN	NaN	NaN	-0.27469	0.000163518	62.203	9.06523	-31.3367	NaN	40.4019	31.3367	55	2.26737	-38.1346	NaN	P58468;Q8C2N1;Q8C660
1810008A18Rik	S	76	IPI00119727	IPI00119727_76_LELDQRSVVSLKR_S	Class I	1	LELDQRSVVSLKR	-0.0247881	NaN	0.0984195	0.146786	-0.136929	-0.425934	-0.121546	0.0356549	-0.322902	-0.260947	0.192948	-0.503228	0.372298	NaN								31.4715	12.5184	-17.3997	12.5184	30.7442	13.8216	NaN	23.2041	-0.40213	9.39e-26	174.83	NaN	NaN	NaN	NaN	NaN	NaN	NaN	NaN	NaN	P58468;Q8C2N1;Q8C660;Q3TVF6
1810008A18Rik	S	79	IPI00119727	IPI00119727_79_DQRSVVSLKRGAE_S	Class I	1	DQRSVVSLKRGAE	-0.0247881	NaN	0.0984195	0.146786	-0.136929	-0.425934	-0.121546	0.0356549	-0.322902	-0.260947	0.192948	-0.503228	0.372298	NaN								31.4715	12.5184	-17.3997	12.5184	30.7442	13.8216	NaN	23.2041	-0.40213	9.39e-26	174.83	NaN	NaN	NaN	NaN	NaN	NaN	NaN	NaN	NaN	P58468;Q8C2N1;Q8C660;Q3TVF6
1810030O07Rik	T	315	IPI00225904	IPI00225904_315_KDAGRQTPERKA__T	Class I	1	KDAGRQTPERKA_	0.0825663	0.0192037	0.188609	-0.13606	-0.0343568	0.0593071	-0.00748243	0.0137981	-2.26243	-0.337521	0.531104	-2.94341	0.796556	0.487868								30.7975	NaN	NaN	30.7975	-14.4844	71.048	NaN	53.7836	0.53543	0.000135397	106.4	NaN	NaN	NaN	NaN	NaN	NaN	NaN	NaN	NaN	Q8C5K5-1;Q8C5K5;A2BDN9;Q8C5K5-2
1810043G02Rik	S	76	IPI00133028	IPI00133028_76_RRNRIPSLNELFY_S	Class I	1	RRNRIPSLNELFY	0.164632	NaN	NaN	NaN	NaN	NaN	NaN	2.49916	NaN	NaN	NaN	NaN	NaN	NaN								NaN	NaN	NaN	NaN	NaN	NaN	NaN	NaN	-0.27398	1.55e-05	80.96	NaN	NaN	NaN	NaN	NaN	NaN	NaN	NaN	NaN	Q9D127;Q8C6G1;Q91Z02;Q3U699
1810046J19Rik	S	97	IPI00132184	IPI00132184_97_EAIRRASNGEPVE_S	Class I	1	EAIRRASNGEPVE	NaN	0.792106	0.709996	NaN	NaN	0.659998	0.689612	-0.00647779	NaN	NaN	NaN	NaN	NaN	NaN								NaN	NaN	NaN	NaN	NaN	NaN	NaN	NaN	-0.13512	0.00277089	51.252	NaN	NaN	NaN	NaN	NaN	NaN	NaN	NaN	NaN	Q9CQ86;A2A556
2010106G01Rik	S	507	IPI00944682	IPI00944682_507_MDHLDYSTNEENP_S	Class I	0.84945	MDHLDYSTNEENP	NaN	NaN	NaN	NaN	NaN	NaN	NaN	NaN	NaN	NaN	NaN	NaN	NaN	NaN								NaN	NaN	NaN	NaN	NaN	NaN	NaN	NaN	-0.41636	3.03e-14	102.46	NaN	NaN	NaN	NaN	NaN	NaN	NaN	NaN	NaN	A2AI51;Q9CPY9;Q9CVG0
2310014H01Rik	S	134	IPI00336929	IPI00336929_134_GNLRDQSPKGRES_S	Class I	1	GNLRDQSPKGRES	0.395282	0.408277	NaN	NaN	-0.0420839	1.02547	0.262638	0.498751	0.659356	0.659356	-1.11395	NaN	NaN	NaN								NaN	56.2046	51.2573	53.7309	NaN	NaN	NaN	NaN	-0.58834	5.6e-17	141.37	NaN	NaN	NaN	NaN	NaN	NaN	NaN	NaN	NaN	Q8BQ30-2;Q8BQ30;B2RWV7;B7ZND7;Q8BQ30-1;Q3U3A9
2310014H01Rik	S	234	IPI00336929	IPI00336929_234_PGDQKASPTDVHK_S	Class I	0.997417	PGDQKASPTDVHK	-0.146428	0.0356239	-0.229255	-0.191662	-0.246335	0.247809	0.627738	1.69609	0.810763	0.810763	-0.263544	0.694427	-0.355168	0.187666	F							NaN	22.9573	9.926	16.4416	NaN	22.6055	-26.6318	21.8182	0.42152	1.37e-172	243.48	3.02874	-14.9233	NaN	17.9521	14.9233	NaN	1.8682	-16.0839	NaN	Q8BQ30-2;Q8BQ30;B2RWV7;B7ZND7;Q8BQ30-1;Q3U3A9
2310014H01Rik	S	126	IPI00336929	IPI00336929_126_VLERRSSPGNLRD_S	Class I	0.997823	VLERRSSPGNLRD	0.120485	NaN	NaN	1.26159	-0.273328	NaN	0.725113	0.436665	NaN	NaN	NaN	NaN	NaN	NaN								NaN	NaN	NaN	NaN	NaN	NaN	NaN	NaN	2.7604	5.6e-17	141.37	NaN	NaN	NaN	NaN	NaN	NaN	NaN	NaN	NaN	Q8BQ30-2;Q8BQ30;B2RWV7;B7ZND7;Q8BQ30-1;Q3U3A9
2310014H01Rik	S	194	IPI00336929	IPI00336929_194_AQKWRLSPGETPE_S	Class I	0.99994	AQKWRLSPGETPE	NaN	-0.420337	0.919607	-0.0455505	-0.382169	-0.226385	0.116421	0.631709	NaN	NaN	NaN	NaN	NaN	NaN								NaN	NaN	NaN	NaN	NaN	NaN	NaN	NaN	-0.015505	2.53e-06	86.497	NaN	NaN	NaN	NaN	NaN	NaN	NaN	NaN	NaN	Q8BQ30-2;Q8BQ30;B2RWV7;B7ZND7;Q8BQ30-1;Q3U3A9
2310014H01Rik	S	208	IPI00336929	IPI00336929_208_SLRLAGSGDDSPK_S	Class I	1	SLRLAGSGDDSPK	NaN	NaN	NaN	NaN	NaN	NaN	NaN	NaN	1.09087	0.981999	-0.403688	1.19975	-5.24526	NaN								24.4077	NaN	NaN	24.4077	97.3636	NaN	NaN	97.3636	0.26821	3.2e-13	155.15	NaN	NaN	NaN	NaN	NaN	NaN	NaN	NaN	NaN	Q8BQ30-2;Q8BQ30;B2RWV7;B7ZND7;Q8BQ30-1;Q3U3A9
2310014H01Rik	S	212	IPI00336929	IPI00336929_212_AGSGDDSPKRKEV_S	Class I	1	AGSGDDSPKRKEV	-0.378082	-0.0162056	-0.295502	-0.366708	-0.0601852	0.265489	0.847957	1.40985	0.981999	0.784085	0.0435713	1.11002	-2.63775	0.26052	F							24.4077	-24.7123	-3.0662	-3.0662	97.3636	NaN	2.07364	49.7186	0.26821	3.2e-13	155.15	3.48403	-17.5527	NaN	21.0367	17.5527	NaN	2.00928	-19.0274	NaN	Q8BQ30-2;Q8BQ30;B2RWV7;B7ZND7;Q8BQ30-1;Q3U3A9
2310014H01Rik	S	510	IPI00336929	IPI00336929_510_SCLVKGSPERHHK_S	Class I	1	SCLVKGSPERHHK	-0.431715	NaN	NaN	-0.783936	-1.20764	-0.0536674	NaN	0.234244	0.000432744	-0.0272047	-0.895879	0.000432744	-0.261743	NaN								0.369331	NaN	71.2247	-54.8635	16.592	NaN	NaN	16.592	2.9388	6.01e-07	140.3	NaN	NaN	NaN	NaN	NaN	NaN	NaN	NaN	NaN	Q8BQ30-2;Q8BQ30;B2RWV7;B7ZND7;Q8BQ30-1;Q3U3A9
2310028H24Rik	T	96	IPI00650017	IPI00650017_96_PLVALDTDSDDDF_T	Class I	1	PLVALDTDSDDDF	-0.0988342	0.360467	0.12619	0.272336	0.0102318	0.105162	0.0271597	-0.225029	0.0241778	-0.180332	0.116018	0.274171	-0.345361	0.531692								-9.0293	7.72686	7.23433	7.72686	26.7539	15.4162	NaN	21.085	0.25839	2.31e-53	280.94	4.00902	-0.463919	NaN	3.86833	-0.6046	NaN	4.47294	0.463919	NaN	A2ANP1;B7ZWP1;A2ANP3;Q9D772;A2ANP2
2310028H24Rik	S	98	IPI00650017	IPI00650017_98_VALDTDSDDDFDM_S	Class I	1	VALDTDSDDDFDM	-0.0988342	0.360467	0.12619	0.272336	0.0102318	0.105162	0.0271597	-0.225029	0.0457225	0.0457225	0.108337	0.274171	-0.345361	0.531692								-9.0293	1.36235	7.23433	-7.7985	26.7539	15.4162	NaN	21.085	0.41759	2.31e-53	280.94	4.38868	-2.22781	NaN	2.21816	-4.39833	NaN	6.61649	2.22781	NaN	A2ANP1;B7ZWP1;A2ANP3;Q9D772;A2ANP2
2310028H24Rik	S	55	IPI00650017	IPI00650017_55_KNGSMGSPVNQQP_S	Class I	0.999982	KNGSMGSPVNQQP	0.503349	0.0231844	NaN	0.544584	0.728861	NaN	0.719306	1.05256	0.501899	0.501899	-1.76355	NaN	NaN	NaN								NaN	76.1943	63.5618	69.878	NaN	NaN	NaN	NaN	0.40053	1.87e-06	129.54	NaN	NaN	NaN	NaN	NaN	NaN	NaN	NaN	NaN	A2ANP1;B7ZWP1;A2ANP3;Q9D772;A2ANP2
2310079F23Rik	S	76	IPI00943450	IPI00943450_76_REPGQASPKGEPE_S	Class I	1	REPGQASPKGEPE	0.720637	-0.139427	NaN	0.147542	0.132208	0.521303	1.06691	1.65672	1.04421	0.167486	0.250542	1.92094	-0.475532	NaN								NaN	NaN	-18.9654	-18.9654	NaN	28.0799	NaN	28.0799	0.49721	2.94e-08	151.44	NaN	NaN	NaN	NaN	NaN	NaN	NaN	NaN	NaN	A7MCV4;Q8BPL8;Q99KA6;Q9D2Q2
2410002I01Rik	S	400	IPI00224240	IPI00224240_400_QELGAGSPGPVTN_S	Class I	0.999946	QELGAGSPGPVTN	-0.0207692	-0.638907	0.0878035	0.0687957	0.502228	-0.0543398	-0.0828132	0.100573	-0.117352	-0.117352	-0.0357139	NaN	NaN	0.550278								NaN	-1.08255	-3.9503	-2.49637	NaN	NaN	NaN	NaN	-0.92605	1.26e-07	194.05	1.46955	-13.1954	NaN	14.665	7.79404	NaN	6.87092	-7.79404	NaN	Q3U3N6;B2RPS6;B1AXJ1;B1AXJ2
2410075B13Rik	S	352	IPI00153379	IPI00153379_352_SPSHPGSRVSSLT_S	Class I	0.995084	SPSHPGSRVSSLT	NaN	NaN	NaN	NaN	NaN	NaN	NaN	NaN	NaN	NaN	NaN	NaN	NaN	NaN								NaN	NaN	NaN	NaN	NaN	NaN	NaN	NaN	-0.27567	0.00358698	69.954	NaN	NaN	NaN	NaN	NaN	NaN	NaN	NaN	NaN	Q8R1H4
2510012J08Rik	S	108	IPI00553266	IPI00553266_108_WHSQNQSSCSDSG_S	Class I	0.996812	WHSQNQSSCSDSG	NaN	NaN	NaN	-0.0370735	0.469313	NaN	NaN	-0.431141	NaN	NaN	NaN	NaN	NaN	NaN								NaN	NaN	NaN	NaN	NaN	NaN	NaN	NaN	0.77416	4.54e-14	127.29	NaN	NaN	NaN	NaN	NaN	NaN	NaN	NaN	NaN	Q9CS00;A1L013
2510012J08Rik	S	109	IPI00553266	IPI00553266_109_HSQNQSSCSDSGE_S	Class I	0.997554	HSQNQSSCSDSGE	NaN	NaN	NaN	-0.0370735	0.469313	NaN	NaN	-0.431141	NaN	NaN	NaN	NaN	NaN	NaN								NaN	NaN	NaN	NaN	NaN	NaN	NaN	NaN	0.77416	4.54e-14	127.29	NaN	NaN	NaN	NaN	NaN	NaN	NaN	NaN	NaN	Q9CS00;A1L013
2510012J08Rik	S	111	IPI00553266	IPI00553266_111_QNQSSCSDSGEER_S	Class I	0.999358	QNQSSCSDSGEER	NaN	NaN	NaN	-0.0370735	0.469313	NaN	NaN	-0.431141	NaN	NaN	NaN	NaN	NaN	NaN								NaN	NaN	NaN	NaN	NaN	NaN	NaN	NaN	0.77416	4.54e-14	127.29	NaN	NaN	NaN	NaN	NaN	NaN	NaN	NaN	NaN	Q9CS00;A1L013
2510012J08Rik	S	113	IPI00553266	IPI00553266_113_QSSCSDSGEERAQ_S	Class I	0.99956	QSSCSDSGEERAQ	NaN	0.0306892	NaN	-0.988962	-0.202262	-0.120086	-0.159758	0.0237521	NaN	NaN	NaN	NaN	NaN	NaN								NaN	NaN	NaN	NaN	NaN	NaN	NaN	NaN	0.77416	4.54e-14	127.29	NaN	NaN	NaN	NaN	NaN	NaN	NaN	NaN	NaN	Q9CS00;A1L013
2510012J08Rik	S	148	IPI00553266	IPI00553266_148_SPRRSRSPGTATL_S	Class I	0.999427	SPRRSRSPGTATL	0.00158609	0.0812033	1.09916	NaN	NaN	0.624466	0.0447718	-0.293606	NaN	NaN	NaN	NaN	NaN	NaN								NaN	NaN	NaN	NaN	NaN	NaN	NaN	NaN	0.27593	4.68e-05	182.17	NaN	NaN	NaN	NaN	NaN	NaN	NaN	NaN	NaN	Q9CS00;A1L013
2510012J08Rik	S	244	IPI00553266	IPI00553266_244_LEKKGISHLEEKE_S	Class I	1	LEKKGISHLEEKE	NaN	-1.70953	NaN	NaN	NaN	-0.307544	-0.660746	-0.261109	0.162726	0.162726	-0.523049	NaN	NaN	NaN								NaN	30.41	NaN	30.41	NaN	NaN	NaN	NaN	0.23585	0.0016852	80.438	NaN	NaN	NaN	NaN	NaN	NaN	NaN	NaN	NaN	Q9CS00;A1L013
2510012J08Rik	S	80	IPI00553266	IPI00553266_80_RSRGRRSDSEGEQ_S	Class I	1	RSRGRRSDSEGEQ	NaN	NaN	NaN	NaN	NaN	NaN	NaN	NaN	-0.0671678	NaN	NaN	-0.0671678	-0.11588	NaN								NaN	NaN	NaN	NaN	-8.36361	NaN	NaN	-8.36361	0.77199	6.53e-05	85.288	NaN	NaN	NaN	NaN	NaN	NaN	NaN	NaN	NaN	Q9CS00;A1L013
2510012J08Rik	S	82	IPI00553266	IPI00553266_82_RGRRSDSEGEQRQ_S	Class I	1	RGRRSDSEGEQRQ	NaN	NaN	NaN	NaN	NaN	NaN	NaN	NaN	-0.0671678	NaN	NaN	-0.0671678	-0.11588	NaN								NaN	NaN	NaN	NaN	-8.36361	NaN	NaN	-8.36361	0.77199	6.53e-05	85.288	NaN	NaN	NaN	NaN	NaN	NaN	NaN	NaN	NaN	Q9CS00;A1L013
2610019F03Rik	S	70	IPI00225952	IPI00225952_70_LLETSRSPKSKGT_S	Class I	0.989354	LLETSRSPKSKGT	NaN	-0.814641	NaN	NaN	1.54557	NaN	1.11481	NaN	1.99841	NaN	NaN	1.99841	-1.95018	NaN								NaN	NaN	NaN	NaN	NaN	74.1215	NaN	74.1215	0.53503	7.42e-24	228.25	NaN	NaN	NaN	NaN	NaN	NaN	NaN	NaN	NaN	Q8C5P7-1;Q8C5P7;B7ZNJ7
2610029G23Rik	S	184	IPI00132352	IPI00132352_184_AEKGADSGGEKEE_S	Class I	1	AEKGADSGGEKEE	-0.0695438	0.0709561	0.242572	0.112261	0.0487393	-0.144721	-0.03258	-0.0831893	0.0165466	-0.00267146	0.243528	0.0651311	0.15986	0.433735	P							26.6161	-18.3885	9.36619	15.5323	13.1441	21.1614	-11.7179	-11.7179	0.062389	9.55e-06	214.82	2.55662	-0.236069	NaN	2.18988	-0.602813	NaN	2.79269	0.236069	NaN	Q9D0B6-1;Q9D0B6;B1AUP4
2610036D13Rik	S	823	IPI00380701	IPI00380701_823_VAEGNVSDLEAEE_S	Class I	0.966058	VAEGNVSDLEAEE	-0.3687	0.00906047	-0.191574	-0.093448	-0.347098	-0.263154	-0.300065	0.36446	-4.49102	-4.49102	4.6732	NaN	NaN	NaN								NaN	22.8416	99.8815	99.7632	NaN	NaN	NaN	NaN	0.075591	2.52e-23	109.38	NaN	NaN	NaN	NaN	NaN	NaN	NaN	NaN	NaN	Q7TS79;Q91V83
2610110G12Rik	S	276	IPI00230368	IPI00230368_276_SSSLGNSPDRGPL_S	Class I	1	SSSLGNSPDRGPL	-0.0560363	-0.0494121	-0.290542	-0.508027	0.0293469	0.35487	0.622284	0.230277	0.443377	-0.124244	-0.246374	0.46162	-0.442671	0.473524	E							18.8364	-14.207	NaN	-18.5369	17.5301	34.3568	NaN	25.9434	0.24403	2.27e-09	166.89	3.58799	-12.7104	NaN	16.2984	12.7104	NaN	2.10099	-14.1974	NaN	Q8K341-1;Q8K341;B8JJ73;Q8K341-2;B8JJ74;Q8K341-3;Q8K341-4;B8JJ76;Q8K341-5;B8JJ71
2610110G12Rik	S	272	IPI00230368	IPI00230368_272_PPPRSSSLGNSPD_S	Class I	0.999854	PPPRSSSLGNSPD	0.425567	-0.0494121	-0.295899	NaN	0.323944	0.707922	0.36005	0.574377	0.486972	0.450485	-0.301096	0.564213	-0.47077	NaN								18.8364	NaN	NaN	18.8364	20.6808	34.3568	NaN	27.5188	-0.69627	2.27e-09	166.89	NaN	NaN	NaN	NaN	NaN	NaN	NaN	NaN	NaN	Q8K341-1;Q8K341;B8JJ73;Q8K341-2;B8JJ74;Q8K341-3;Q8K341-4;B8JJ76;Q8K341-5;B8JJ71
2700007P21Rik	S	179	IPI00222310	IPI00222310_179_KLTKATSAASDRQ_S	Class I	0.999126	KLTKATSAASDRQ	NaN	NaN	NaN	NaN	NaN	NaN	NaN	NaN	-0.548347	-0.431948	1.09903	-0.664745	1.18781	NaN								58.1019	53.317	50.4041	53.317	56.103	NaN	NaN	56.103	0.24009	1.58e-05	80.738	NaN	NaN	NaN	NaN	NaN	NaN	NaN	NaN	NaN	Q8BIX3-1;Q8BIX3;A2BHR4
2700007P21Rik	S	182	IPI00222310	IPI00222310_182_KATSAASDRQIIP_S	Class I	0.999999	KATSAASDRQIIP	NaN	NaN	NaN	NaN	NaN	NaN	NaN	NaN	-0.548347	-0.431948	1.09903	-0.664745	1.18781	NaN								58.1019	53.317	50.4041	53.317	56.103	NaN	NaN	56.103	0.24009	1.58e-05	80.738	NaN	NaN	NaN	NaN	NaN	NaN	NaN	NaN	NaN	Q8BIX3-1;Q8BIX3;A2BHR4
2700078E11Rik	S	366	IPI00283079	IPI00283079_366_DELAYNSPSACAS_S	Class I	0.999122	DELAYNSPSACAS	-0.244942	-0.167058	-0.29419	-0.256752	-0.192573	0.101287	0.379162	0.00515562	NaN	NaN	NaN	NaN	NaN	0.312065								NaN	NaN	NaN	NaN	NaN	NaN	NaN	NaN	0.84315	7.84e-06	84.499	2.41944	-12.1387	NaN	14.5581	5.42243	NaN	9.13568	-5.42243	NaN	Q8R0X2-1;Q8R0X2;Q3TAW5;Q921D1
2700078E11Rik	S	72	IPI00283079	IPI00283079_72_LAVHAGSMERKGP_S	Class I	1	LAVHAGSMERKGP	NaN	0.0114956	NaN	NaN	NaN	NaN	1.24862	NaN	NaN	NaN	NaN	NaN	NaN	NaN								NaN	NaN	NaN	NaN	NaN	NaN	NaN	NaN	-1.3343	0.00482691	55.589	NaN	NaN	NaN	NaN	NaN	NaN	NaN	NaN	NaN	Q8R0X2-1;Q8R0X2;Q3TAW5;Q921D1;Q8R0X2-2
2810004N23Rik	S	51	IPI00136186	IPI00136186_51_KAKKRDSETIEDV_S	Class I	0.783898	KAKKRDSETIEDV	0.691623	NaN	NaN	NaN	NaN	NaN	NaN	4.23227	NaN	NaN	NaN	NaN	NaN	NaN								NaN	NaN	NaN	NaN	NaN	NaN	NaN	NaN	0.76647	8.03e-20	116.34	NaN	NaN	NaN	NaN	NaN	NaN	NaN	NaN	NaN	Q8CIL4;Q9CSU7;Q3TKJ9
2810004N23Rik	S	67	IPI00136186	IPI00136186_67_PLPLPGSPVRGQK_S	Class I	1	PLPLPGSPVRGQK	0.187641	1.27558	NaN	NaN	NaN	NaN	3.12513	3.36447	NaN	NaN	NaN	NaN	NaN	NaN								NaN	NaN	NaN	NaN	NaN	NaN	NaN	NaN	0.37453	8.03e-20	116.34	NaN	NaN	NaN	NaN	NaN	NaN	NaN	NaN	NaN	Q8CIL4;Q9CSU7;Q3TKJ9
2810004N23Rik	S	7	IPI00136186	IPI00136186_7_MAAEHDSDSVEPP_S	Class I	0.907924	MAAEHDSDSVEPP	NaN	NaN	NaN	NaN	NaN	NaN	NaN	NaN	NaN	NaN	NaN	NaN	NaN	NaN								NaN	NaN	NaN	NaN	NaN	NaN	NaN	NaN	0.63297	3.47e-08	86.211	NaN	NaN	NaN	NaN	NaN	NaN	NaN	NaN	NaN	Q8CIL4;Q9CSU7
2810046L04Rik	S	500	IPI00227274	IPI00227274_500_PNRNSDSPASATN_S	Class I	0.999957	PNRNSDSPASATN	0.121944	0.536749	0.105544	NaN	NaN	-0.667756	-0.801657	-1.75754	NaN	NaN	NaN	NaN	NaN	NaN								NaN	NaN	NaN	NaN	NaN	NaN	NaN	NaN	0.12778	9.09e-06	98.105	NaN	NaN	NaN	NaN	NaN	NaN	NaN	NaN	NaN	Q5PRE5;Q8R3E4
2810410L24Rik	S	57	IPI00651919	IPI00651919_57_ASRPPHSLLIQRT_S	Class I	1	ASRPPHSLLIQRT	-0.00846455	-0.164157	-0.469949	-0.0815527	0.0621632	0.387859	0.622884	0.384227	NaN	NaN	NaN	NaN	NaN	0.491896	E							NaN	NaN	NaN	NaN	NaN	NaN	NaN	NaN	-0.42075	0.00540546	61.65	4.54164	-2.58964	NaN	7.13128	2.40251	NaN	4.72877	-2.40251	NaN	Q3TRT8
2810432D09Rik	S	147	IPI00319955	IPI00319955_147_GLGSIPSPSCGPR_S	Class I	0.838209	GLGSIPSPSCGPR	-0.354483	0.133695	NaN	NaN	NaN	0.563715	0.537425	0.708346	NaN	NaN	NaN	NaN	NaN	NaN								NaN	NaN	NaN	NaN	NaN	NaN	NaN	NaN	0.00066578	4.57e-16	96.024	NaN	NaN	NaN	NaN	NaN	NaN	NaN	NaN	NaN	Q99JH1;A2AMR8
2900010J23Rik	S	26	IPI00752148	IPI00752148_26_YHGGYRSPQRPFP_S	Class I	1	YHGGYRSPQRPFP	-0.794357	0.0626744	1.48995	-0.322866	0.0636548	0.401191	0.0498956	-0.415759	NaN	NaN	NaN	NaN	NaN	0.388362								NaN	NaN	NaN	NaN	NaN	NaN	NaN	NaN	0.40711	4.89e-36	189.79	1.23113	-4.04893	NaN	5.28006	0.55756	NaN	4.7225	-0.55756	NaN	A2AN41
2900073G15Rik	T	19	IPI00132705	IPI00132705_19_KRPQRATSNVFAM_T	Class I	1	KRPQRATSNVFAM	1.09889	0.723864	0.334277	0.582845	0.297787	0.289191	0.632854	0.858459	-0.580579	-0.400435	0.237361	-0.760724	1.18048	0.499247								NaN	15.1704	NaN	15.1704	55.8795	NaN	NaN	55.8795	0.95107	3.17e-07	139.81	19.9869	-15.6028	NaN	2.60315	-32.9865	NaN	35.5896	15.6028	90	Q6ZWQ9;Q922W7;Q9CXD2;Q9D6E6;Q3THE2;Q9CQ19;A2AVY6
2900073G15Rik	S	20	IPI00132705	IPI00132705_20_RPQRATSNVFAMF_S	Class I	1	RPQRATSNVFAMF	0.776946	0.842456	0.415715	NaN	0.389844	0.156828	0.582575	0.692338	-0.511752	-0.26278	0.133678	-0.760724	1.18048	NaN								NaN	8.84953	NaN	8.84953	55.8795	NaN	NaN	55.8795	0.95107	3.17e-07	139.81	NaN	NaN	NaN	NaN	NaN	NaN	NaN	NaN	NaN	Q6ZWQ9;Q922W7;Q9CXD2;Q9D6E6;Q3THE2;Q9CQ19;A2AVY6
3230401D17Rik	S	104	IPI00109489	IPI00109489_104_TAPPSSSQLKHRS_S	Class I	0.828603	TAPPSSSQLKHRS	NaN	NaN	-0.0845632	-0.0599611	6.88181	0.902521	0.936772	0.673764	-0.993063	NaN	NaN	-0.993063	-1.59968	NaN								NaN	NaN	NaN	NaN	NaN	-203.077	NaN	-203.077	1.212	0.00122773	38.933	NaN	NaN	NaN	NaN	NaN	NaN	NaN	NaN	NaN	Q9D722;Q3UT72
3230401D17Rik	S	82	IPI00109489	IPI00109489_82_TQRRRRSKSPVLH_S	Class I	1	TQRRRRSKSPVLH	-0.0344972	1.54935	1.97918	-0.170004	0.131089	0.0833291	0.185461	0.1894	0.479851	NaN	NaN	0.479851	-0.683365	0.301197								NaN	NaN	NaN	NaN	NaN	NaN	37.7289	37.7289	0.32232	1.01e-05	130.56	9.23309	-42.0228	NaN	3.81558	-47.4403	NaN	51.2559	42.0228	47	Q9D722;Q3UT72;A2A478;Q5F2C2
3230401D17Rik	S	84	IPI00109489	IPI00109489_84_RRRRSKSPVLHPP_S	Class I	1	RRRRSKSPVLHPP	-0.0344972	1.54935	1.97918	-0.170004	0.131089	0.0833291	0.185461	0.1894	0.479851	NaN	NaN	0.479851	-0.683365	0.301197								NaN	NaN	NaN	NaN	NaN	NaN	37.7289	37.7289	0.32232	1.01e-05	130.56	27.1933	10.2782	100	6.92114	-20.2722	NaN	16.9151	-10.2782	NaN	Q9D722;Q3UT72;A2A478;Q5F2C2
3bp1	S	182	IPI00136897	IPI00136897_182_HNQADHSPLTTAA_S	Class I	1	HNQADHSPLTTAA	0.00690837	-0.0223024	-0.034973	-0.151314	0.0394051	0.327825	0.604963	1.10696	0.585671	0.558659	-0.386792	0.612683	0.100287	0.251782	F							29.0011	23.5171	-0.8555	23.5171	-39.1112	3.2372	-7.1987	-7.1987	-0.88711	2.49e-18	248.76	3.63915	-18.4342	NaN	22.0734	18.4342	NaN	2.82634	-19.247	NaN	P55194
3bp1	S	456	IPI00828245	IPI00828245_456_DLPKPTSPKVSRN_S	Class I	0.978168	DLPKPTSPKVSRN	0.209516	0.128346	0.223052	0.257011	0.117589	0.123547	0.145143	0.182756	0.165792	0.140779	-0.286256	0.251568	-0.372901	0.630116	A							6.12245	17.9973	27.5591	17.9973	41.7623	-14.6158	22.7772	22.7772	0.38291	6.66e-19	150.76	16.0657	-10.338	NaN	26.4037	10.338	NaN	2.12149	-24.2822	NaN	P55194;A2A5V4;A2A5V2;A2A5V3
3bp1	S	553	IPI00828245	IPI00828245_553_SRRLPASPVISNM_S	Class I	0.999999	SRRLPASPVISNM	0.140255	0.784588	-0.387487	0.957774	3.27258	3.79	3.61528	3.11854	3.53245	NaN	NaN	3.53245	-0.259738	0.503656	D							NaN	NaN	NaN	NaN	NaN	NaN	16.4761	16.4761	-0.50203	3.59e-114	220.69	51.3573	-17.4829	55	68.8402	17.4829	24	3.35325	-65.4869	NaN	P55194;A2A5V4
3bp2	S	281	IPI00881074	IPI00881074_281_DLPRAHSFTSKSP_S	Class I	0.999931	DLPRAHSFTSKSP	-0.478608	-0.0195213	0.169155	0.135141	0.427209	0.676484	0.713713	0.428464	NaN	NaN	NaN	NaN	NaN	0.59408	J							NaN	NaN	NaN	NaN	NaN	NaN	NaN	NaN	0.030416	0.00222488	116.88	35.9386	18.3835	76	11.5807	-24.3579	NaN	17.5551	-18.3835	NaN	Q06649;Q3U1H0;Q3UD40;Q8C220;Q91Z52;Q5U3L0
3bp2	S	489	IPI00881074	IPI00881074_489_EKARQPSQADTGE_S	Class I	0.997171	EKARQPSQADTGE	NaN	NaN	NaN	NaN	NaN	NaN	NaN	NaN	-0.0946799	-0.0946799	0.441665	NaN	NaN	NaN								NaN	26.3716	NaN	26.3716	NaN	NaN	NaN	NaN	-0.4945	2.96e-135	238.64	NaN	NaN	NaN	NaN	NaN	NaN	NaN	NaN	NaN	Q06649;Q3U1H0;Q3UD40;Q8C220;Q91Z52;Q5U3L0
3bp2	T	493	IPI00881074	IPI00881074_493_QPSQADTGEEDSD_T	Class I	0.996524	QPSQADTGEEDSD	0.676827	NaN	NaN	NaN	NaN	NaN	NaN	1.04757	NaN	NaN	NaN	NaN	NaN	NaN								NaN	NaN	NaN	NaN	NaN	NaN	NaN	NaN	0.96642	2.96e-135	238.64	NaN	NaN	NaN	NaN	NaN	NaN	NaN	NaN	NaN	Q06649;Q3U1H0;Q3UD40;Q8C220;Q91Z52;Q5U3L0
3bp2	S	498	IPI00881074	IPI00881074_498_DTGEEDSDEDYEK_S	Class I	1	DTGEEDSDEDYEK	0.175045	0.0535284	0.266789	0.128293	-0.0321233	-0.300397	-0.057138	-0.136848	-0.144537	-0.0962984	0.0881953	-0.210595	-0.145435	0.566117	I							-19.1612	8.4348	5.93016	5.93016	-16.0186	-5.44677	NaN	-10.4803	-0.10763	2.96e-135	238.64	3.2772	-1.83775	NaN	1.77483	-3.34012	NaN	5.11494	1.83775	NaN	Q06649;Q3U1H0;Q3UD40;Q8C220;Q91Z52;Q5U3L0
46mpr	S	268	IPI00108844	IPI00108844_268_DQLGEESEERDDH_S	Class I	1	DQLGEESEERDDH	0.0957759	-0.160441	0.0455828	-0.0402595	-0.107018	-0.0731352	-0.0861046	0.0913681	-0.143437	-0.0747753	0.0278322	-0.278937	0.22666	0.489633								-16.9613	1.91068	9.94974	1.91068	33.4684	-6.2843	14.5389	14.5389	-2.7464	4.22e-06	142.43	1.41975	-2.64485	NaN	1.59523	-2.46937	NaN	4.0646	2.46937	NaN	P24668;Q3UF03;Q3UKQ5
4930534B04Rik	S	102	IPI00556912	IPI00556912_102_HSRFLSSPQFSHS_S	Class I	0.880399	HSRFLSSPQFSHS	NaN	NaN	NaN	1.05381	1.24239	NaN	NaN	NaN	-0.459477	-0.459477	0.324128	NaN	NaN	NaN								NaN	20.1219	NaN	20.1219	NaN	NaN	NaN	NaN	-0.36783	0.0046002	56.407	NaN	NaN	NaN	NaN	NaN	NaN	NaN	NaN	NaN	Q9D4Z7;Q8BI22-1;Q8BI22;B7ZNX8
4930534B04Rik	S	79	IPI00556912	IPI00556912_79_RDDRPLSAGSHAH_S	Class I	0.836921	RDDRPLSAGSHAH	0.420186	NaN	NaN	0.348006	0.111793	NaN	NaN	1.83161	NaN	NaN	NaN	NaN	NaN	NaN								NaN	NaN	NaN	NaN	NaN	NaN	NaN	NaN	-0.62606	8.74e-06	50.942	NaN	NaN	NaN	NaN	NaN	NaN	NaN	NaN	NaN	Q9D4Z7;Q8BI22-1;Q8BI22;B7ZNX8
4930534B04Rik	S	82	IPI00556912	IPI00556912_82_RPLSAGSHAHGLD_S	Class I	0.814691	RPLSAGSHAHGLD	0.420186	NaN	NaN	0.348006	0.111793	NaN	NaN	1.83161	NaN	NaN	NaN	NaN	NaN	NaN								NaN	NaN	NaN	NaN	NaN	NaN	NaN	NaN	-0.62606	8.74e-06	50.942	NaN	NaN	NaN	NaN	NaN	NaN	NaN	NaN	NaN	Q9D4Z7;Q8BI22-1;Q8BI22;B7ZNX8
4930546C10Rik	S	127	IPI00134797	IPI00134797_127_THLFRWSRTFWGS_S	Class I	0.995418	THLFRWSRTFWGS	-0.0270133	-0.0144558	0.159173	-0.0764725	1.5167	0.0348285	-0.185359	-0.0434838	NaN	NaN	NaN	NaN	NaN	0.210666								NaN	NaN	NaN	NaN	NaN	NaN	NaN	NaN	0.0654	0.000894419	51.211	1.15319	-24.8682	NaN	7.92426	-18.0971	NaN	26.0214	18.0971	NaN	Q9D2F9
4930546C10Rik	T	129	IPI00134797	IPI00134797_129_LFRWSRTFWGSSW_T	Class I	0.995418	LFRWSRTFWGSSW	-0.0270133	-0.0144558	0.159173	-0.0764725	1.5167	0.0348285	-0.185359	-0.0434838	NaN	NaN	NaN	NaN	NaN	0.210666								NaN	NaN	NaN	NaN	NaN	NaN	NaN	NaN	0.0654	0.000894419	51.211	2.17392	-7.44457	NaN	9.61848	6.38668	NaN	3.23181	-6.38668	NaN	Q9D2F9
4931406P16Rik	S	934	IPI00467793	IPI00467793_934_KQRRKHSSGEQET_S	Class I	0.77098	KQRRKHSSGEQET	0.093425	-0.0327428	NaN	NaN	NaN	NaN	0.47805	0.963785	-0.0851375	1.37723	-1.04244	-1.54751	0.27678	NaN								51.4494	NaN	NaN	51.4494	17.4569	NaN	NaN	17.4569	-0.67112	1.59e-36	131.43	NaN	NaN	NaN	NaN	NaN	NaN	NaN	NaN	NaN	Q3TDH2;Q6PAL5;Q6ZQD1;Q8C5X1
4931406P16Rik	S	935	IPI00467793	IPI00467793_935_QRRKHSSGEQETS_S	Class I	0.77098	QRRKHSSGEQETS	0.093425	-0.0327428	NaN	NaN	NaN	NaN	0.47805	0.963785	1.37723	1.37723	-1.04244	NaN	NaN	NaN								51.4494	NaN	NaN	51.4494	NaN	NaN	NaN	NaN	-0.67112	1.59e-36	131.43	NaN	NaN	NaN	NaN	NaN	NaN	NaN	NaN	NaN	Q3TDH2;Q6PAL5;Q6ZQD1;Q8C5X1
4931406P16Rik	S	662	IPI00467793	IPI00467793_662_LVTRRNSTATAMV_S	Class I	0.999948	LVTRRNSTATAMV	-0.229061	0.515561	0.139076	0.183201	0.829206	0.103518	-0.00172938	0.0306751	-0.0165412	-0.101705	-0.100282	0.368835	-0.245103	0.400135								NaN	-9.8237	-4.6356	-7.16689	NaN	NaN	15.6244	15.6244	-0.62328	3.54e-55	259	7.44433	-44.4387	NaN	3.24426	-48.6388	NaN	51.883	44.4387	46	Q3TDH2;Q6PAL5;Q6ZQD1;Q8C5X1
4931406P16Rik	T	806	IPI00467793	IPI00467793_806_QGPRNNTWPNRDQ_T	Class I	1	QGPRNNTWPNRDQ	0.0142424	0.0924236	-0.264201	-0.222805	-0.273218	0.0732856	-0.0635026	0.0617249	0.182438	0.199462	-0.554259	0.144308	-0.316868	0.537697	Q							NaN	33.1793	30.5948	31.887	4.68738	21.6576	19.7189	19.7189	0.13928	0.00251911	112.17	10.255	-6.71792	NaN	2.56569	-14.4073	NaN	16.973	6.71792	NaN	Q3TDH2;Q6PAL5;Q6ZQD1;Q8C5X1
4931408A02Rik	S	364	IPI00381267	IPI00381267_364_EHLVLGSDKAEED_S	Class I	1	EHLVLGSDKAEED	0.8292	1.05464	NaN	1.8088	2.78657	NaN	1.9328	1.28255	NaN	NaN	NaN	NaN	NaN	NaN								NaN	NaN	NaN	NaN	NaN	NaN	NaN	NaN	0.68971	9.32e-05	130.66	NaN	NaN	NaN	NaN	NaN	NaN	NaN	NaN	NaN	P58659-1;P58659;P58659-2;P58659-3;B2RXT2;Q8CAX0
4931414P19Rik	S	114	IPI00172222	IPI00172222_114_ADEDRESRARTPP_S	Class I	1	ADEDRESRARTPP	NaN	NaN	-0.250938	-0.245643	-0.38637	-0.345282	-0.564817	NaN	NaN	NaN	NaN	NaN	NaN	NaN								NaN	NaN	NaN	NaN	NaN	NaN	NaN	NaN	-1.5688	0.0002459	89.805	NaN	NaN	NaN	NaN	NaN	NaN	NaN	NaN	NaN	Q8K2W9;Q3TR30
4931414P19Rik	S	226	IPI00172222	IPI00172222_226_AYAKQLSPATQLA_S	Class I	0.999998	AYAKQLSPATQLA	NaN	-1.06558	NaN	NaN	NaN	NaN	-1.12942	NaN	0.0532504	0.0532504	-0.232389	NaN	NaN	NaN								NaN	14.8776	NaN	14.8776	NaN	NaN	NaN	NaN	1.386	1.41e-07	111.39	NaN	NaN	NaN	NaN	NaN	NaN	NaN	NaN	NaN	Q8K2W9;Q3TR30
4931414P19Rik	S	286	IPI00172222	IPI00172222_286_SLGFVGSPCRIRG_S	Class I	1	SLGFVGSPCRIRG	NaN	NaN	NaN	NaN	-1.00267	-0.987611	NaN	NaN	NaN	NaN	NaN	NaN	NaN	NaN								NaN	NaN	NaN	NaN	NaN	NaN	NaN	NaN	-0.098106	4.58e-05	94.616	NaN	NaN	NaN	NaN	NaN	NaN	NaN	NaN	NaN	Q8K2W9;Q3TR30
4931414P19Rik	S	429	IPI00172222	IPI00172222_429_VTEELMSDEEDSL_S	Class I	0.967122	VTEELMSDEEDSL	NaN	NaN	NaN	NaN	NaN	NaN	NaN	NaN	NaN	NaN	NaN	NaN	NaN	NaN								NaN	NaN	NaN	NaN	NaN	NaN	NaN	NaN	0.49811	2.25e-08	88.976	NaN	NaN	NaN	NaN	NaN	NaN	NaN	NaN	NaN	Q8K2W9;Q3TR30
4931414P19Rik	S	512	IPI00172222	IPI00172222_512_NEKGPVSPSYDQP_S	Class I	0.998661	NEKGPVSPSYDQP	-0.782893	-0.721116	-1.33939	NaN	-0.607863	-1.04975	-0.604064	-0.345745	0.484829	NaN	NaN	0.484829	-0.627961	NaN								NaN	NaN	NaN	NaN	NaN	NaN	35.291	35.291	0.48414	4.32e-17	142.1	NaN	NaN	NaN	NaN	NaN	NaN	NaN	NaN	NaN	Q8K2W9;Q3TR30
4932438A13Rik	S	2919	IPI00930753	IPI00930753_2919_NNLEKNSQEQLLD_S	Class I	1	NNLEKNSQEQLLD	0.0313952	0.201463	0.166207	0.122462	0.0451354	-0.0695498	-0.372062	-0.586596	-0.865432	-1.20507	0.275683	-0.778783	0.261503	0.717668	M							NaN	64.7041	-93.3292	40.3063	NaN	25.5376	6.54075	17.1137	-0.055358	5.94e-23	141.32	15.9772	8.20772	NaN	5.5218	-10.4554	NaN	7.76952	-8.20772	NaN	A2AAD0
4933424B01Rik	S	623	IPI00154065	IPI00154065_623_AEVIKDSPDSPEP_S	Class I	1	AEVIKDSPDSPEP	-0.418832	-0.220093	-0.45415	0.237074	-0.0395595	0.549659	-0.147698	0.00749693	0.249021	NaN	NaN	0.249021	-0.119408	0.391427								NaN	NaN	NaN	NaN	NaN	7.94345	NaN	7.94345	3.0252	4.39e-141	332.91	1.52478	-9.33058	NaN	10.8554	6.49953	NaN	4.35583	-6.49953	NaN	Q8QZV7;B2KG23;B2KG22
4933424B01Rik	S	626	IPI00154065	IPI00154065_626_IKDSPDSPEPPNK_S	Class I	1	IKDSPDSPEPPNK	-0.159928	-0.119636	-0.190551	-0.0506817	-0.136848	-0.313362	-0.285344	-0.0924786	0.298658	0.298658	-0.74611	0.287208	-0.295854	0.480398	R							70.4694	32.6829	40.3791	40.3791	NaN	20.7302	16.2913	18.5108	3.0252	4.39e-141	332.91	4.23474	-23.4789	NaN	27.7137	23.4789	92	3.40803	-24.3057	NaN	Q8QZV7;B2KG23;B2KG22
4933424B01Rik	S	715	IPI00154065	IPI00154065_715_FLKCPRSPVVNRM_S	Class I	1	FLKCPRSPVVNRM	-0.179237	0.0702105	-0.047413	-0.175479	0.0944646	-0.356144	-0.46722	0.08233	NaN	NaN	NaN	NaN	NaN	0.6049	R							NaN	NaN	NaN	NaN	NaN	NaN	NaN	NaN	-1.303	0.000757844	77.662	3.5939	-5.84859	NaN	9.44249	5.84859	NaN	2.21906	-7.22342	NaN	Q8QZV7;B2KG23
4933427D14Rik	S	182	IPI00857992	IPI00857992_182_DLTVPNSPPTHDP_S	Class I	0.887622	DLTVPNSPPTHDP	NaN	NaN	NaN	NaN	NaN	NaN	NaN	NaN	0.139862	0.139862	-0.0440054	NaN	NaN	NaN								NaN	3.00418	NaN	3.00418	NaN	NaN	NaN	NaN	0.26213	1.04e-06	96.131	NaN	NaN	NaN	NaN	NaN	NaN	NaN	NaN	NaN	A6QRF1;Q8C913
5730455O13Rik	S	248	IPI00652478	IPI00652478_248_ESPRKKSRSPPSE_S	Class I	0.999988	ESPRKKSRSPPSE	0.182565	NaN	-0.219505	0.174487	0.012139	NaN	-0.1308	0.0554456	-0.243377	-0.243377	0.319338	NaN	NaN	NaN								NaN	33.0879	-4.1753	21.1435	NaN	NaN	NaN	NaN	0.072437	9.8e-52	198.32	NaN	NaN	NaN	NaN	NaN	NaN	NaN	NaN	NaN	Q1LZ54;Q3T9W6;Q8BP78
5730455O13Rik	S	12	IPI00652478	IPI00652478_12_GYDSDFSDDEQGG_S	Class I	1	GYDSDFSDDEQGG	-0.428527	-0.186131	-0.0383592	-0.0191119	0.018563	-0.0867831	0.0214087	-0.0265871	-0.0856785	-0.0103814	-0.0109453	-0.243352	0.349409	0.748989								14.8881	12.147	-0.761556	-0.761556	24.3503	20.9426	21.5095	21.5095	0.47825	1.9e-289	301.24	6.50016	0.0752264	NaN	2.76031	-3.73986	NaN	6.42494	-0.0752264	NaN	Q1LZ54;Q3T9W6;Q8BP78
5730455O13Rik	S	243	IPI00652478	IPI00652478_243_TPECDESPRKKSR_S	Class I	1	TPECDESPRKKSR	1.14352	0.100305	NaN	-0.225295	0.232391	0.284585	0.284479	0.518888	NaN	NaN	NaN	NaN	NaN	NaN								NaN	NaN	NaN	NaN	NaN	NaN	NaN	NaN	-0.56907	0.000196969	91.549	NaN	NaN	NaN	NaN	NaN	NaN	NaN	NaN	NaN	Q1LZ54;Q3T9W6;Q8BP78
5730455O13Rik	S	250	IPI00652478	IPI00652478_250_PRKKSRSPPSEEA_S	Class I	0.999835	PRKKSRSPPSEEA	0.000721167	0.0897693	0.152548	-0.0962213	0.0642345	0.115062	0.154142	-0.0123546	-0.0367478	-0.0305161	-0.0598414	-0.0596771	-0.083592	0.621034								31.7524	9.93963	-4.23511	-4.23511	-15.5611	2.83366	NaN	-5.5684	0.072437	9.8e-52	198.32	16.7094	1.61829	NaN	15.0911	-1.61829	NaN	7.29319	-9.41619	NaN	Q1LZ54;Q3T9W6;Q8BP78
5730455O13Rik	S	283	IPI00652478	IPI00652478_283_NAEEEDSASDSEL_S	Class I	1	NAEEEDSASDSEL	-0.0406304	0.217727	0.0571383	0.280838	0.257216	0.067267	0.170066	0.124977	-0.127422	-0.10967	0.00250396	-0.225143	0.367205	0.543275	B							9.33274	-0.28675	0.173399	0.173399	16.397	29.6107	-28.9851	22.4717	0.1336	1.18e-12	176.28	10.7523	6.26297	NaN	3.28001	-7.47232	NaN	4.48936	-6.26297	NaN	Q1LZ54;Q3T9W6
5730455O13Rik	S	285	IPI00652478	IPI00652478_285_EEEDSASDSELWK_S	Class I	0.999029	EEEDSASDSELWK	-0.0406304	0.154065	0.351063	0.216982	-0.0458618	-0.0859683	-0.136455	-0.248656	-0.227542	-0.225396	0.156595	-0.229687	0.298465	0.47483	P							22.4097	2.53516	10.286	10.286	16.9034	18.6883	-28.9851	18.6883	-0.50997	1.18e-12	176.28	6.03549	0.329378	NaN	3.33883	-2.69666	NaN	5.70611	-0.329378	NaN	Q1LZ54;Q3T9W6
5730455O13Rik	S	287	IPI00652478	IPI00652478_287_EDSASDSELWKGP_S	Class I	0.764977	EDSASDSELWKGP	-0.308244	0.547647	NaN	NaN	-0.0378745	NaN	-0.0250288	-0.0409629	-0.0806048	-0.10827	0.178247	-0.0529398	-0.0661004	NaN								11.6224	NaN	NaN	11.6224	-4.68831	NaN	NaN	-4.68831	-0.057169	1.18e-12	176.28	NaN	NaN	NaN	NaN	NaN	NaN	NaN	NaN	NaN	Q1LZ54;Q3T9W6
5730455O13Rik	S	9	IPI00652478	IPI00652478_9_GHGGYDSDFSDDE_S	Class I	1	GHGGYDSDFSDDE	0.0684644	0.135929	0.155102	-0.0191119	0.018563	-0.101247	0.0152406	-0.0695639	0.00704007	0.0244615	-0.0257172	-0.0583858	-0.114037	0.511085	I							14.8881	2.12908	1.76679	1.76679	24.3503	7.60011	-11.6393	-8.22524	0.47825	1.9e-289	301.24	2.92986	-7.81915	NaN	1.82245	-8.92656	NaN	10.749	7.81915	NaN	Q1LZ54;Q3T9W6;Q8BP78
5730455P16Rik	S	18	IPI00344786	IPI00344786_18_DEKELESSEEGGS_S	Class I	1	DEKELESSEEGGS	0.0406821	0.15043	0.0684644	0.00684684	0.0363134	0.0725586	0.0462256	0.00718115	0.0828297	-0.00246912	0.0261489	0.314917	-0.215339	0.353252								2.00354	20.2447	1.79615	1.79615	4.68556	35.5951	13.8656	13.8656	-2.1055	1.52e-18	151.3	2.76571	-2.54522	NaN	3.81425	-1.49668	NaN	5.31092	1.49668	NaN	Q9CYI0;A0PJK9;Q3TUY5
5730455P16Rik	S	19	IPI00344786	IPI00344786_19_EKELESSEEGGSA_S	Class I	1	EKELESSEEGGSA	-0.206013	-0.0325953	-0.261711	0.142087	0.0652138	0.229329	0.000158688	0.0430785	-0.401768	0.116631	-0.0795551	-0.470015	-0.0790538	0.522283								22.7639	5.36506	14.0601	5.36506	26.5627	-51.9421	NaN	0.982766	-2.1055	1.52e-18	151.3	2.19723	-5.42338	NaN	4.50528	-3.11533	NaN	7.62061	3.11533	NaN	Q9CYI0;A0PJK9;Q3TUY5
5730455P16Rik	S	24	IPI00344786	IPI00344786_24_SSEEGGSAEERRL_S	Class I	1	SSEEGGSAEERRL	0.130672	0.0544991	-0.0225309	NaN	0.0377617	-0.140822	0.226435	0.0794254	-0.216192	-0.115551	-0.162458	-0.431715	0.67148	NaN								-11.9192	-8.48711	16.2951	-11.9192	37.2137	NaN	NaN	37.2137	-2.1055	1.52e-18	151.3	NaN	NaN	NaN	NaN	NaN	NaN	NaN	NaN	NaN	Q9CYI0;A0PJK9;Q3TUY5
5730455P16Rik	S	55	IPI00344786	IPI00344786_55_TQNRGDSDDGRSG_S	Class I	1	TQNRGDSDDGRSG	0.135009	0.108223	0.166262	0.256099	0.0263751	0.0176468	-0.016639	0.0228294	0.0410588	0.178109	0.0720036	-0.0959915	0.0527794	0.383843	I							-5.1176	NaN	NaN	-5.1176	NaN	0.987648	6.12832	3.62649	-0.21558	1.26e-50	167.3	10.0925	-5.97705	NaN	6.0947	-9.97481	NaN	16.0695	5.97705	NaN	Q9CYI0;A0PJK9;Q3TUY5;B1AQG3
5730469M10Rik	S	229	IPI00880610	IPI00880610_229_TPASGRS_______S	Class I	0.940635	TPASGRS______	NaN	-0.35299	NaN	NaN	NaN	NaN	-0.1653	-0.0347794	-0.00507277	-0.00507277	0.357379	NaN	NaN	NaN								NaN	NaN	21.9419	21.9419	NaN	NaN	NaN	NaN	0.92784	0.000116727	111.65	NaN	NaN	NaN	NaN	NaN	NaN	NaN	NaN	NaN	Q3U125;Q9CYH2
5730494N06Rik	S	24	IPI00111462	IPI00111462_24_KYSRLASTDDGYI_S	Class I	0.999927	KYSRLASTDDGYI	-0.938846	-1.44583	-1.44733	-1.61124	-1.21009	-0.396379	-0.684459	-0.259302	-0.821827	-1.11191	2.05436	-0.53174	1.1171	0.389924	O							5.7604	75.9244	83.4686	75.9244	66.1299	53.2622	53.8979	53.8979	0.52007	2.88e-29	240.44	6.5801	-35.0904	NaN	3.75867	-37.9118	NaN	41.6705	35.0904	64	Q8CIB6;A2AMQ1
5830433M19Rik	S	307	IPI00954606	IPI00954606_307_LGLAESSPKEPKV_S	Class I	0.944891	LGLAESSPKEPKV	-0.455157	-0.0284087	-0.163236	0.200253	-0.0746416	-0.139077	-0.0561672	0.0166817	0.172023	0.172023	-0.299336	0.201193	-0.0849271	0.559416								15.5471	21.8072	NaN	18.6771	11.8513	0.837625	NaN	5.50331	0.97971	1.21e-09	161.32	2.75379	-7.91424	NaN	10.668	7.91424	NaN	2.21642	-8.4516	NaN	Q3TUU0;Q3USG8;Q8VDY9
5830433M19Rik	S	68	IPI00954606	IPI00954606_68_ERRKRRSTDSSSS_S	Class I	0.995915	ERRKRRSTDSSSS	-1.34575	-1.32346	0.423094	NaN	NaN	5.15062	1.25342	0.227606	3.47171	NaN	NaN	3.47171	-0.287807	NaN								NaN	NaN	NaN	NaN	NaN	NaN	18.0854	18.0854	-0.30153	5.01e-65	192.23	NaN	NaN	NaN	NaN	NaN	NaN	NaN	NaN	NaN	Q3TUU0;Q3USG8;Q8VDY9
5830433M19Rik	T	69	IPI00954606	IPI00954606_69_RRKRRSTDSSSSV_T	Class I	0.995915	RRKRRSTDSSSSV	NaN	-1.32346	0.423094	NaN	NaN	5.15062	1.25342	NaN	2.33968	NaN	NaN	2.33968	0.0517673	NaN								NaN	NaN	NaN	NaN	NaN	-31.1612	18.0854	-6.53792	-0.30153	5.01e-65	192.23	NaN	NaN	NaN	NaN	NaN	NaN	NaN	NaN	NaN	Q3TUU0;Q3USG8;Q8VDY9
5830433M19Rik	S	71	IPI00954606	IPI00954606_71_KRRSTDSSSSVSG_S	Class I	0.880577	KRRSTDSSSSVSG	-1.34575	-2.86155	NaN	NaN	NaN	NaN	-1.60455	0.227606	2.33968	NaN	NaN	2.33968	0.0517673	NaN								NaN	NaN	NaN	NaN	NaN	-31.1612	18.0854	-6.53792	3.896	5.01e-65	192.23	NaN	NaN	NaN	NaN	NaN	NaN	NaN	NaN	NaN	Q3TUU0;Q3USG8;Q8VDY9
6330577E15Rik	S	125	IPI00761240	IPI00761240_125_KKARSSSHSFCSV_S	Class I	0.999183	KKARSSSHSFCSV	-0.0727287	-0.1038	0.0697022	0.117695	3.06287	4.32063	0.796614	1.43593	1.05671	0.577054	1.43094	1.68693	1.0175	0.275158	J							-82.2764	-169.621	-210.967	-169.621	-124.505	-102.441	-40.4757	-102.441	-0.63056	4.98e-21	158.56	20.6937	-15.9791	NaN	14.3089	-22.3639	NaN	36.6728	15.9791	86	Q8BP27;Q3TI03;Q3TJK0
6330577E15Rik	S	127	IPI00761240	IPI00761240_127_ARSSSHSFCSVVK_S	Class I	0.999913	ARSSSHSFCSVVK	0.0980152	0.971956	0.000481198	-0.392434	1.40452	0.963097	0.723333	1.02812	0.95561	NaN	NaN	0.95561	0.920523	0.516325	D							NaN	NaN	NaN	NaN	NaN	-89.2802	NaN	-89.2802	0.37413	4.98e-21	158.56	27.8117	21.0192	79	6.79247	-21.0192	NaN	4.14655	-23.6651	NaN	Q8BP27;Q3TI03;Q3TJK0
6330577E15Rik	S	130	IPI00761240	IPI00761240_130_SSHSFCSVVKRMK_S	Class I	0.905763	SSHSFCSVVKRMK	NaN	NaN	-0.616545	NaN	NaN	0.14814	NaN	NaN	NaN	NaN	NaN	NaN	NaN	NaN								NaN	NaN	NaN	NaN	NaN	NaN	NaN	NaN	2.0332	4.98e-21	158.56	NaN	NaN	NaN	NaN	NaN	NaN	NaN	NaN	NaN	Q8BP27;Q3TI03;Q3TJK0
6330577E15Rik	S	51	IPI00761240	IPI00761240_51_TRENPPSPPTSPA_S	Class I	0.999997	TRENPPSPPTSPA	0.0255958	0.100574	0.0712135	0.171719	-0.0182073	-0.161306	-0.513693	-0.332622	-0.910122	-0.86352	0.333926	-0.92262	0.278879	0.660028	M							41.7067	11.1354	20.6626	20.6626	-25.6014	65.7212	17.5769	17.5769	-0.22264	1.93e-43	183.6	25.029	4.31079	NaN	20.7182	-4.31079	NaN	7.3171	-17.7119	NaN	Q8BP27;Q3TI03;Q3TJK0;Q3TH62
6330577E15Rik	S	55	IPI00761240	IPI00761240_55_PPSPPTSPAAPQP_S	Class I	0.999289	PPSPPTSPAAPQP	0.0364682	0.0133551	0.0273098	-0.0132119	0.133103	0.267596	0.298377	0.212881	0.199161	0.167486	-0.190302	0.229096	0.045988	0.3912	D							4.75659	12.3578	14.7088	12.3578	-12.2393	-3.1141	-3.239	-3.239	0.12402	1.93e-43	183.6	4.47851	-22.7524	NaN	27.2309	22.7524	95	2.93694	-24.294	NaN	Q8BP27;Q3TI03;Q3TJK0;Q3TH62
6330577E15Rik	S	99	IPI00761240	IPI00761240_99_PRENPPSPHSNSS_S	Class I	0.999971	PRENPPSPHSNSS	-0.0171104	-0.0169236	-0.00446483	0.00149962	0.0144124	0.0895795	0.0877344	-0.0305485	-0.0136592	-0.0459526	-0.163225	0.0874628	-0.0500103	0.399417	J							15.1313	15.156	-11.9788	-11.9788	3.40706	14.5604	0.565385	3.40706	-0.71155	4.21e-22	134.21	4.87745	-15.1561	NaN	20.0335	15.1561	NaN	3.6398	-16.3937	NaN	Q8BP27;Q3TI03;Q3TJK0;Q3TH62
6330577E15Rik	T	54	IPI00761240	IPI00761240_54_NPPSPPTSPAAPQ_T	Class I	0.996439	NPPSPPTSPAAPQ	0.0364682	0.0287277	0.0120966	0.111966	0.0432185	0.225078	0.278163	0.30779	0.204015	0.187483	-0.124498	0.226385	0.0435688	0.361291	E							1.46562	14.6002	NaN	8.03292	-16.0128	0.15386	-3.066	-3.066	0.12402	1.93e-43	183.6	7.45153	-3.45227	NaN	10.9038	3.45227	NaN	7.37019	-3.53361	NaN	Q8BP27;Q3TI03;Q3TJK0;Q3TH62
6330577E15Rik	S	147	IPI00761240	IPI00761240_147_ENNETLSEPGESS_S	Class I	0.999902	ENNETLSEPGESS	-0.015068	-0.00862999	0.0241778	0.0839282	-0.0254545	-0.103666	-0.115487	-0.508734	0.513693	0.368524	-0.162086	0.53446	-0.383421	0.77095	N							-6.4484	24.963	NaN	9.25731	-15.3549	23.3382	25.6194	23.3382	0.35827	1e-19	252.6	20.6785	12.2511	NaN	8.42741	-12.2511	NaN	4.08877	-16.5898	NaN	Q8BP27;Q3TI03;Q3TJK0
8030462N17Rik	S	69	IPI00466384	IPI00466384_69_RRDSSESQLASTE_S	Class I	0.999991	RRDSSESQLASTE	-0.0912486	0.626918	-0.15023	-0.0945296	0.657009	1.24489	1.48564	1.35823	0.966209	0.753019	-0.121789	1.09775	0.181012	0.424805	E							-17.7663	NaN	28.2776	5.25566	-13.3679	9.35445	65.9009	-13.3679	1.6901	5.96e-26	257.5	26.283	18.1191	84	8.16391	-18.1191	NaN	6.33939	-19.9436	NaN	Q8BH50-1;Q8BH50;Q0VAW6;Q19SD0;Q8BH50-2
8030462N17Rik	S	143	IPI00466384	IPI00466384_143_GRKSRRSRSESET_S	Class I	1	GRKSRRSRSESET	-0.547055	0.040668	-0.346477	-0.328091	1.09387	1.03745	1.59231	1.92074	3.41075	2.73192	-0.50449	3.88491	-0.0208924	0.399117	E							17.2926	29.5091	30.4197	29.5091	-2.8491	NaN	5.54584	1.34837	-0.70801	6.17e-55	256.52	45.2264	25.8089	59	14.9588	-30.2676	NaN	19.4175	-25.8089	NaN	Q8BH50-1;Q8BH50;Q0VAW6;Q19SD0;Q8BH50-2;Q19SC5
8030462N17Rik	S	145	IPI00466384	IPI00466384_145_KSRRSRSESETST_S	Class I	1	KSRRSRSESETST	0.24062	-0.111432	0.026446	-0.123183	0.976562	1.05215	0.496411	0.364629	0.128167	0.194213	-0.457028	-0.0824292	-0.00326802	0.396202	J							-10.91	28.5662	27.1515	27.1515	12.4868	6.03093	-0.226783	-0.226783	-0.70801	6.17e-55	256.52	18.0521	-13.1285	NaN	9.83076	-21.3498	NaN	31.1806	13.1285	NaN	Q8BH50-1;Q8BH50;Q0VAW6;Q19SD0;Q8BH50-2;Q19SC5
8030462N17Rik	S	147	IPI00466384	IPI00466384_147_RRSRSESETSTMA_S	Class I	0.999996	RRSRSESETSTMA	-0.323209	0.281787	-0.76994	0.131798	2.19904	1.05215	1.37228	0.790355	0.302837	0.123136	-0.395138	0.504061	-0.62836	0.442012	J							51.0042	23.9583	-28.7669	23.9583	35.3088	NaN	NaN	35.3088	-0.38495	6.17e-55	256.52	37.3352	7.24367	82	22.6566	-14.6787	NaN	30.0916	-7.24367	NaN	Q8BH50-1;Q8BH50;Q0VAW6;Q19SD0;Q8BH50-2;Q19SC5
8030462N17Rik	S	66	IPI00466384	IPI00466384_66_MELRRDSSESQLA_S	Class I	1	MELRRDSSESQLA	-0.21486	-0.117429	-0.166904	0.120485	0.790188	1.34004	1.13008	1.23752	0.977922	0.887447	0.0427833	1.0684	0.174431	0.41958	D							-28.4135	4.61646	-3.0099	-3.0099	-26.7083	23.3365	-12.852	-12.852	-0.1805	5.96e-26	257.5	23.3463	-36.8494	NaN	8.69977	-51.4959	NaN	60.1957	36.8494	38	Q8BH50-1;Q8BH50;Q0VAW6;Q19SD0;Q8BH50-2
8030462N17Rik	S	67	IPI00466384	IPI00466384_67_ELRRDSSESQLAS_S	Class I	0.99999	ELRRDSSESQLAS	-0.129276	-0.0247571	0.205017	0.382833	0.268422	-0.248413	-0.210493	-1.20076	-1.09122	-0.996311	1.35918	-1.58723	1.45826	0.730066	N							16.6262	61.0197	79.4734	61.0197	86.2832	63.6069	-1.1532	63.6069	-0.1805	5.96e-26	257.5	31.2874	-11.0443	NaN	2.21906	-40.1126	NaN	42.3317	11.0443	74	Q8BH50-1;Q8BH50;Q0VAW6;Q19SD0;Q8BH50-2
8030462N17Rik	T	74	IPI00466384	IPI00466384_74_ESQLASTESDKPT_T	Class I	0.845306	ESQLASTESDKPT	-0.272263	NaN	NaN	NaN	NaN	NaN	NaN	1.14836	NaN	NaN	NaN	NaN	NaN	NaN								NaN	NaN	NaN	NaN	NaN	NaN	NaN	NaN	-0.30851	5.96e-26	257.5	NaN	NaN	NaN	NaN	NaN	NaN	NaN	NaN	NaN	Q8BH50-1;Q8BH50;Q0VAW6;Q19SD0;Q8BH50-2
8030462N17Rik	S	76	IPI00466384	IPI00466384_76_QLASTESDKPTTG_S	Class I	0.990198	QLASTESDKPTTG	0.0260431	NaN	NaN	0.388024	-0.103186	-0.827741	0.801101	1.03186	0.102457	NaN	NaN	0.102457	0.911613	NaN								NaN	NaN	NaN	NaN	NaN	-88.1148	NaN	-88.1148	-0.38892	5.96e-26	257.5	NaN	NaN	NaN	NaN	NaN	NaN	NaN	NaN	NaN	Q8BH50-1;Q8BH50;Q0VAW6;Q19SD0;Q8BH50-2
9030420J04Rik	S	553	IPI00757335	IPI00757335_553_PLPQPQSRSGSRR_S	Class I	0.999999	PLPQPQSRSGSRR	NaN	NaN	NaN	NaN	NaN	NaN	NaN	0.234918	-4.53077	-4.53077	4.28388	NaN	NaN	NaN								NaN	95.6264	93.9743	94.9316	NaN	NaN	NaN	NaN	-0.32714	0.000574258	67.43	NaN	NaN	NaN	NaN	NaN	NaN	NaN	NaN	NaN	B2RQE8
9030420J04Rik	S	707	IPI00757335	IPI00757335_707_ASSSLRSISAAEG_S	Class I	0.9731	ASSSLRSISAAEG	NaN	-1.0373	NaN	NaN	0.153014	-0.208143	NaN	1.33975	-1.21143	NaN	NaN	-1.21143	1.36731	NaN								NaN	NaN	NaN	NaN	NaN	61.2387	NaN	61.2387	-1.1122	2.68e-05	66.045	NaN	NaN	NaN	NaN	NaN	NaN	NaN	NaN	NaN	B2RQE8
9030420J04Rik	S	720	IPI00757335	IPI00757335_720_NKSYSGSIQSLTS_S	Class I	0.981786	NKSYSGSIQSLTS	NaN	NaN	NaN	NaN	NaN	NaN	NaN	NaN	-0.723134	-0.723134	0.29864	NaN	NaN	NaN								NaN	18.6982	NaN	18.6982	NaN	NaN	NaN	NaN	0.91289	0.000876272	84.829	NaN	NaN	NaN	NaN	NaN	NaN	NaN	NaN	NaN	B2RQE8
9030420J04Rik	S	723	IPI00757335	IPI00757335_723_YSGSIQSLTSIGS_S	Class I	0.971108	YSGSIQSLTSIGS	NaN	NaN	NaN	NaN	NaN	NaN	NaN	NaN	-0.723134	-0.723134	0.29864	NaN	NaN	NaN								NaN	18.6982	NaN	18.6982	NaN	NaN	NaN	NaN	0.91289	0.000876272	84.829	NaN	NaN	NaN	NaN	NaN	NaN	NaN	NaN	NaN	B2RQE8
9030420J04Rik	S	778	IPI00757335	IPI00757335_778_LFENAGSPKPVSS_S	Class I	0.974003	LFENAGSPKPVSS	NaN	NaN	NaN	NaN	NaN	NaN	NaN	NaN	NaN	NaN	NaN	NaN	NaN	NaN								NaN	NaN	NaN	NaN	NaN	NaN	NaN	NaN	-1.0318	0.00258896	92.211	NaN	NaN	NaN	NaN	NaN	NaN	NaN	NaN	NaN	B2RQE8
9830001H06Rik	S	33	IPI00944761	IPI00944761_33_KSHRAPSPARPKD_S	Class I	1	KSHRAPSPARPKD	0.213129	0.324695	0.39846	NaN	NaN	-0.542902	-0.0934249	0.00776959	-0.101139	-0.101139	-0.00505675	NaN	NaN	NaN								NaN	8.13467	8.77638	0.0392946	NaN	NaN	NaN	NaN	-0.32587	0.000317487	116.52	NaN	NaN	NaN	NaN	NaN	NaN	NaN	NaN	NaN	A2ACV6;Q69ZW6;Q8CBB8;Q8CD47
9830001H06Rik	S	1536	IPI00944761	IPI00944761_1536_VCGRAPSPTTAAG_S	Class I	0.999643	VCGRAPSPTTAAG	-0.366346	-0.111373	0.0564448	-0.379451	0.542156	0.388002	0.438484	-0.610134	0.0300159	0.0300159	-0.668032	NaN	NaN	0.558011	J							NaN	38.1717	-56.0927	37.0536	NaN	NaN	NaN	NaN	0.49462	8.54e-37	150.04	3.55066	-31.0271	NaN	9.29162	-25.2862	NaN	34.5778	25.2862	87	A2ACV6;Q69ZW6;Q8CBB8;Q8CD47
9830001H06Rik	S	139	IPI00944761	IPI00944761_139_GLELALSSDAESA_S	Class I	0.991465	GLELALSSDAESA	NaN	NaN	NaN	-0.463144	0.186868	NaN	NaN	NaN	-0.0134037	-0.0134037	-0.79964	-0.00986193	-0.258269	NaN								23.2652	-132.501	NaN	-67.0209	12.2883	-25.4732	NaN	-19.4672	-0.42097	2.24e-10	93.5	NaN	NaN	NaN	NaN	NaN	NaN	NaN	NaN	NaN	A2ACV6;Q69ZW6;Q8CBB8;Q8CD47
9830001H06Rik	S	140	IPI00944761	IPI00944761_140_LELALSSDAESAA_S	Class I	0.991465	LELALSSDAESAA	NaN	NaN	NaN	-0.463144	0.186868	NaN	NaN	NaN	-0.0134037	-0.0134037	-0.79964	-0.00986193	-0.258269	NaN								23.2652	-132.501	NaN	-67.0209	12.2883	-25.4732	NaN	-19.4672	-0.42097	2.24e-10	93.5	NaN	NaN	NaN	NaN	NaN	NaN	NaN	NaN	NaN	A2ACV6;Q69ZW6;Q8CBB8;Q8CD47
9830001H06Rik	S	1553	IPI00944761	IPI00944761_1553_KKPEPLSPASYHQ_S	Class I	0.957819	KKPEPLSPASYHQ	NaN	NaN	0.960067	NaN	NaN	3.15534	1.29029	NaN	2.33442	2.33442	-0.785348	NaN	NaN	NaN								NaN	41.9788	NaN	41.9788	NaN	NaN	NaN	NaN	1.751	8.54e-37	150.04	NaN	NaN	NaN	NaN	NaN	NaN	NaN	NaN	NaN	A2ACV6;Q69ZW6;Q8CBB8;Q8CD47
9830001H06Rik	S	173	IPI00944761	IPI00944761_173_PPRPPASPDEPSV_S	Class I	0.9999	PPRPPASPDEPSV	NaN	0.00647756	0.1333	-0.26583	-0.00283226	0.234204	0.192162	0.0456946	0.044008	0.0706641	0.114314	0.0173518	0.207429	NaN								10.1035	-8.2461	15.1851	-8.2461	NaN	-15.4629	NaN	-15.4629	-0.38838	1.19e-47	136.36	NaN	NaN	NaN	NaN	NaN	NaN	NaN	NaN	NaN	A2ACV6;Q69ZW6;Q8CBB8;Q8CD47
A170	S	152	IPI00133374	IPI00133374_152_PDYDLCSVCEGKG_S	Class I	1	PDYDLCSVCEGKG	-2.66795	NaN	-0.503139	0.137635	-0.17364	0.0278759	NaN	-0.0391384	NaN	NaN	NaN	NaN	NaN	NaN								NaN	NaN	NaN	NaN	NaN	NaN	NaN	NaN	-0.45369	2.94e-14	137.52	NaN	NaN	NaN	NaN	NaN	NaN	NaN	NaN	NaN	Q64337-1;Q64337;Q64337-2
A170	S	178	IPI00133374	IPI00133374_178_FGHLSDSFSHSRW_S	Class I	0.85516	FGHLSDSFSHSRW	0.284751	NaN	NaN	NaN	NaN	NaN	NaN	-1.05762	NaN	NaN	NaN	NaN	NaN	NaN								NaN	NaN	NaN	NaN	NaN	NaN	NaN	NaN	2.5406	3.6e-07	94.01	NaN	NaN	NaN	NaN	NaN	NaN	NaN	NaN	NaN	Q64337-1;Q64337;Q64337-2
A170	S	207	IPI00133374	IPI00133374_207_GPPGNWSPRPPRA_S	Class I	1	GPPGNWSPRPPRA	0.176961	NaN	NaN	NaN	NaN	NaN	NaN	1.07847	NaN	NaN	NaN	NaN	NaN	NaN								NaN	NaN	NaN	NaN	NaN	NaN	NaN	NaN	0.40165	1.78e-11	102.6	NaN	NaN	NaN	NaN	NaN	NaN	NaN	NaN	NaN	Q64337-1;Q64337;Q64337-2
A170	S	24	IPI00133374	IPI00133374_24_REIRRFSFCFSPE_S	Class I	0.999989	REIRRFSFCFSPE	0.332164	0.155502	0.16129	0.144308	0.23776	0.342448	0.22259	0.394558	0.121015	0.121015	-0.417932	NaN	NaN	0.568143	A							NaN	25.1503	NaN	25.1503	NaN	NaN	NaN	NaN	-0.22421	9.96e-37	271.51	34.7973	-23.878	96	3.59955	-55.0758	NaN	58.6753	23.878	42	Q64337-1;Q64337;Q64337-2
A170	T	269	IPI00133374	IPI00133374_269_GKRSRLTPTTPES_T	Class I	0.995732	GKRSRLTPTTPES	-0.0358897	-0.0839285	0.0525411	-0.123748	0.00890276	0.206481	0.132866	0.172859	0.475732	0.490878	0.0384917	0.460585	0.50129	0.466963	E							-2.704	39.1187	-3.0598	-2.704	-22.3603	-41.5478	-47.3608	-41.5478	0.96269	8.03e-14	238.7	5.42309	-16.9318	NaN	14.3254	-8.0295	NaN	22.3549	8.0295	NaN	Q64337-1;Q64337;Q64337-2
A170	T	272	IPI00133374	IPI00133374_272_SRLTPTTPESSST_T	Class I	0.993807	SRLTPTTPESSST	0.396817	0.105142	0.202101	-0.126048	0.368221	0.635699	0.892873	1.45783	0.404501	0.448795	-0.110161	0.401084	0.468708	0.33242	F							7.35151	47.3471	-6.4107	7.35151	-29.6444	-38.387	-121.778	-38.387	0.36009	8.03e-14	238.7	21.4238	-19.3253	NaN	40.7491	19.3253	62	3.41142	-37.3377	NaN	Q64337-1;Q64337;Q64337-2
A170	S	308	IPI00133374	IPI00133374_308_GEGPAQSLTEQMK_S	Class I	0.992796	GEGPAQSLTEQMK	0.389897	0.110764	-0.0538156	0.0717627	0.0619282	-0.0325244	-0.287353	-0.318407	-0.0840738	-0.0840738	0.835387	-0.185486	0.630399	0.46744	M							22.7071	54.302	-78.4336	43.9567	39.4672	-45.0539	NaN	35.5366	0.017169	7.62e-127	207.76	5.59564	-8.58199	NaN	2.3499	-11.8277	NaN	14.1776	8.58199	NaN	Q64337-1;Q64337;Q64337-2
A170	S	330	IPI00133374	IPI00133374_330_PEEQMESGNCSGG_S	Class I	0.997654	PEEQMESGNCSGG	0.252658	0.210015	NaN	0.160275	0.00233527	NaN	-0.504061	-0.41262	-0.0547069	-0.0371623	0.0420591	-0.0819862	-0.0624422	NaN								2.8732	NaN	NaN	2.8732	-45.4098	25.0105	NaN	1.05043	0.29391	1.64e-100	185.54	NaN	NaN	NaN	NaN	NaN	NaN	NaN	NaN	NaN	Q64337-1;Q64337;Q64337-2
A170	S	334	IPI00133374	IPI00133374_334_MESGNCSGGDDDW_S	Class I	0.998291	MESGNCSGGDDDW	0.277152	0.164529	0.183328	0.272143	0.0333983	-0.0133546	0.240107	0.154713	-0.0545871	-0.0450742	0.00786746	-0.054647	0.236139	0.577223	I							0.543826	NaN	NaN	0.543826	3.87638	25.0105	NaN	15.7486	-0.20907	1.64e-100	185.54	4.73747	2.34971	NaN	2.38776	-2.34971	NaN	1.93942	-2.79805	NaN	Q64337-1;Q64337;Q64337-2
A170	S	357	IPI00133374	IPI00133374_357_STGELQSLQMPES_S	Class I	0.983178	STGELQSLQMPES	0.263155	NaN	0.347666	-0.16558	0.0549179	0.0888065	NaN	0.725497	-0.0577256	0.0661236	1.02405	-0.181575	0.598955	NaN								NaN	-103.362	NaN	-103.362	33.9768	NaN	NaN	33.9768	-0.49212	1.72e-54	145.65	NaN	NaN	NaN	NaN	NaN	NaN	NaN	NaN	NaN	Q64337-1;Q64337
A170	S	363	IPI00133374	IPI00133374_363_SLQMPESEGPSSL_S	Class I	0.997558	SLQMPESEGPSSL	-0.181166	0.225769	0.114234	-0.381705	-0.0816122	0.38094	-0.292074	0.417542	-0.71834	-0.638389	0.53566	-0.798291	0.424216	0.47651								21.874	31.2672	31.0157	31.0157	25.4756	NaN	NaN	25.4756	-0.48367	1.72e-54	145.65	2.18988	-13.7142	NaN	3.15777	-12.7463	NaN	15.9041	12.7463	NaN	Q64337-1;Q64337
A170	S	368	IPI00133374	IPI00133374_368_ESEGPSSLDPSQE_S	Class I	0.888527	ESEGPSSLDPSQE	0.263155	NaN	0.108357	0.105008	0.221704	0.102524	0.50461	0.725497	-0.71834	-0.638389	0.411989	-0.798291	0.424216	NaN								21.874	24.8414	31.0157	24.8414	25.4756	NaN	NaN	25.4756	0.55688	1.72e-54	145.65	NaN	NaN	NaN	NaN	NaN	NaN	NaN	NaN	NaN	Q64337-1;Q64337
A170	S	266	IPI00133374	IPI00133374_266_EHGGKRSRLTPTT_S	Class I	0.818071	EHGGKRSRLTPTT	-0.154857	-0.157716	-0.0253121	-0.169526	0.0802483	0.126299	0.167346	1.46181	0.199123	-0.108009	-0.552724	0.262553	0.537089	0.149693	F							59.3271	NaN	12.4859	-29.0821	-37.3693	-55.7936	-45.1042	-45.1042	0.18672	8.03e-14	238.7	1.99115	-4.28755	NaN	6.2787	0.52125	NaN	5.75745	-0.52125	NaN	Q64337-1;Q64337;Q64337-2
A170	S	367	IPI00133374	IPI00133374_367_PESEGPSSLDPSQ_S	Class I	0.827417	PESEGPSSLDPSQ	0.383718	0.225769	0.114234	-0.0960825	0.0426864	0.130127	-0.292074	0.325444	-0.85298	-0.582413	0.357196	-0.98819	0.381012	0.556327								21.874	21.9899	NaN	21.932	23.2102	NaN	NaN	23.2102	-2.4443	1.72e-54	145.65	2.1459	-9.46233	NaN	2.21957	-9.38867	NaN	11.6082	9.38867	NaN	Q64337-1;Q64337
A170	T	271	IPI00133374	IPI00133374_271_RSRLTPTTPESSS_T	Class I	0.882141	RSRLTPTTPESSS	0.36309	-0.225076	-0.767216	-0.190108	0.0712516	0.339092	0.646633	1.553	0.262553	0.290443	-0.113371	0.262553	0.639636	0.385303	F							NaN	1.08979	13.6022	7.34601	44.6462	-55.7936	-51.9531	-55.7936	-0.51588	8.03e-14	238.7	8.85486	-0.193859	NaN	9.04872	0.193859	NaN	4.82783	-4.22089	NaN	Q64337-1;Q64337;Q64337-2
A2lp	S	27	IPI00458001	IPI00458001_27_QAVARRSPGGTSP_S	Class I	0.830666	QAVARRSPGGTSP	0.00504062	-0.185477	-0.085257	1.15082	1.79488	0.149935	0.147679	-0.263395	-0.786452	-0.786452	-1.35082	NaN	NaN	0.300803								NaN	-631.226	11.0345	-58.631	NaN	NaN	NaN	NaN	-0.15884	2.31e-50	138.69	3.6236	-63.9177	NaN	67.5413	44.7682	21	22.7731	-44.7682	NaN	Q7TQH0-2;Q7TQH0;Q7TQH0-3;Q7TQH0-1;Q3TGG2;Q3TYH7
A2lp	S	556	IPI00458001	IPI00458001_556_KLQPSSSPETGLD_S	Class I	0.868557	KLQPSSSPETGLD	-0.411925	NaN	-0.480378	-0.28207	NaN	-0.237564	0.389545	0.421975	0.788109	0.788109	-0.500301	NaN	NaN	NaN								NaN	-11.0038	54.9753	21.9858	NaN	NaN	NaN	NaN	1.365	0.000101216	86.367	NaN	NaN	NaN	NaN	NaN	NaN	NaN	NaN	NaN	Q7TQH0-2;Q7TQH0;Q7TQH0-3;Q7TQH0-1;Q3TGG2;Q3TYH7
A2lp	S	631	IPI00458001	IPI00458001_631_CPSQTGSPPVGLI_S	Class I	0.993846	CPSQTGSPPVGLI	0.077066	-0.0511594	-0.0554564	-0.0755808	-0.218843	-0.260508	-0.0373358	-0.00121022	0.143785	-0.0454588	0.541209	0.160791	-0.321476	0.541227	H							NaN	-0.157919	-112.093	35.8841	NaN	19.9749	NaN	19.9749	-0.1813	8.68e-48	138.02	3.68084	-10.86	NaN	14.5408	10.86	NaN	3.46895	-11.0719	NaN	Q7TQH0-2;Q7TQH0;Q7TQH0-3;Q7TQH0-1;Q3TGG2;Q3TYH7
A2lp	S	109	IPI00458001	IPI00458001_109_GKGPPQSPVFEGV_S	Class I	1	GKGPPQSPVFEGV	-0.124538	-0.367936	0.0081282	-0.0733887	0.371075	1.13909	1.18328	1.9678	0.823727	0.773406	-0.241874	0.962808	0.56306	0.324475	E							-19.7976	15.4354	16.7423	15.4354	-47.74	-40.9854	-57.7215	-47.74	-0.33668	6.65e-29	250.95	9.77911	-17.8551	NaN	27.6342	17.8551	NaN	9.23025	-18.404	NaN	Q7TQH0-2;Q7TQH0;Q7TQH0-3;Q7TQH0-1;Q3TGG2;Q3TYH7
A2lp	S	304	IPI00458001	IPI00458001_304_AREIESSPQYRLR_S	Class I	0.913676	AREIESSPQYRLR	NaN	NaN	-0.23851	-0.339455	0.488597	0.498159	0.850559	1.297	NaN	NaN	NaN	NaN	NaN	NaN								NaN	NaN	NaN	NaN	NaN	NaN	NaN	NaN	0.01043	0.00553829	61.353	NaN	NaN	NaN	NaN	NaN	NaN	NaN	NaN	NaN	Q7TQH0-2;Q7TQH0;Q7TQH0-3;Q7TQH0-1;Q3TGG2;Q3TYH7
A2lp	S	333	IPI00458001	IPI00458001_333_AVQRQGSGRESPS_S	Class I	0.999995	AVQRQGSGRESPS	-0.131963	0.140517	-0.371756	-0.411992	1.02116	-0.41916	-0.0751902	0.245116	-0.574012	-0.594683	0.888294	-0.527928	0.439583	0.280099								38.4426	45.9747	52.1712	45.9747	23.3867	26.2652	39.6083	26.2652	0.1358	1.68e-22	135.81	2.12753	-35.6271	NaN	2.55272	-35.2019	NaN	37.7546	35.2019	69	Q7TQH0-2;Q7TQH0;Q7TQH0-3;Q7TQH0-1;Q3TGG2;Q3TYH7
A2lp	S	337	IPI00458001	IPI00458001_337_QGSGRESPSLVSR_S	Class I	0.998919	QGSGRESPSLVSR	0.107273	0.0124686	0.176693	0.0708015	-0.180402	-0.491289	-0.268914	-0.143786	-0.0589025	0.15043	-1.20437	-0.123277	-0.703325	0.614737	L							-9.01202	56.6042	58.3159	56.6042	-30.3656	43.1211	-62.8253	-62.8253	0.41178	1.68e-22	135.81	6.73233	-10.6182	NaN	14.6864	-2.66406	NaN	17.3505	2.66406	NaN	Q7TQH0-2;Q7TQH0;Q7TQH0-3;Q7TQH0-1;Q3TGG2;Q3TYH7
A2lp	S	389	IPI00458001	IPI00458001_389_HHLDNSSPGPGSE_S	Class I	0.965633	HHLDNSSPGPGSE	0.55091	0.469073	0.159112	NaN	1.22183	1.23599	1.12952	1.2996	1.79886	1.63054	-1.51791	1.96717	-1.27689	NaN								NaN	65.0809	NaN	65.0809	NaN	58.7315	NaN	58.7315	0.60725	1.08e-06	91.076	NaN	NaN	NaN	NaN	NaN	NaN	NaN	NaN	NaN	Q7TQH0-2;Q7TQH0;Q7TQH0-3;Q7TQH0-1;Q3TGG2;Q3TYH7
A2lp	S	422	IPI00458001	IPI00458001_422_GAKTLSSPSNRPS_S	Class I	0.952916	GAKTLSSPSNRPS	0.296022	NaN	NaN	NaN	NaN	NaN	NaN	-0.649142	NaN	NaN	NaN	NaN	NaN	NaN								NaN	NaN	NaN	NaN	NaN	NaN	NaN	NaN	0.20113	2.47e-15	105.24	NaN	NaN	NaN	NaN	NaN	NaN	NaN	NaN	NaN	Q7TQH0-2;Q7TQH0;Q7TQH0-3
A2lp	S	447	IPI00458001	IPI00458001_447_RMYPPRSPKSAAP_S	Class I	1	RMYPPRSPKSAAP	-0.123953	-0.359564	-0.372539	-0.560605	0.818815	1.67595	1.86602	1.97024	1.53814	1.53814	-0.283426	0.131279	0.36041	0.415576	D							-2.9389	31.1163	17.8362	17.8362	NaN	41.7386	3.97834	-33.831	-0.21181	0.000387366	93.162	8.03529	-20.6588	NaN	28.6941	20.6588	96	3.28417	-25.4099	NaN	Q7TQH0-2;Q7TQH0;Q7TQH0-3;Q7TQH0-1;Q3TGG2;Q3TYH7
A2lp	S	490	IPI00458001	IPI00458001_490_PGAGSISPASPKL_S	Class I	0.834928	PGAGSISPASPKL	-0.77868	NaN	-0.340386	NaN	NaN	-0.120486	NaN	0.488597	NaN	NaN	NaN	NaN	NaN	NaN								NaN	NaN	NaN	NaN	NaN	NaN	NaN	NaN	0.43149	1.14e-14	79.833	NaN	NaN	NaN	NaN	NaN	NaN	NaN	NaN	NaN	Q7TQH0-2;Q7TQH0;Q7TQH0-3;Q7TQH0-1;Q3TGG2;Q3TYH7
A2lp	S	493	IPI00458001	IPI00458001_493_GSISPASPKLSLT_S	Class I	0.767835	GSISPASPKLSLT	-0.77868	NaN	-0.340386	-0.231193	-0.36233	-0.120486	NaN	0.488597	NaN	NaN	NaN	NaN	NaN	NaN								NaN	NaN	NaN	NaN	NaN	NaN	NaN	NaN	0.43149	1.14e-14	79.833	NaN	NaN	NaN	NaN	NaN	NaN	NaN	NaN	NaN	Q7TQH0-2;Q7TQH0;Q7TQH0-3;Q7TQH0-1;Q3TGG2;Q3TYH7
A2lp	T	499	IPI00458001	IPI00458001_499_SPKLSLTPTDVKE_T	Class I	0.98969	SPKLSLTPTDVKE	-0.201915	-0.641829	-0.889717	-0.481324	0.0678177	0.266697	0.58892	1.79978	0.702569	0.702569	-0.181719	NaN	NaN	0.312618	F							NaN	11.8348	NaN	11.8348	NaN	NaN	NaN	NaN	-0.032634	0.00259062	87.258	4.57153	-26.4421	NaN	31.0136	26.4421	78	1.95964	-29.054	NaN	Q7TQH0-2;Q7TQH0;Q7TQH0-3;Q7TQH0-1;Q3TGG2;Q3TYH7
A2lp	S	591	IPI00458001	IPI00458001_591_TSDPMGSPVSSKT_S	Class I	0.998859	TSDPMGSPVSSKT	-0.122185	-0.243422	-0.0274084	-0.0382863	0.0731977	0.390002	0.669854	1.18836	0.70611	0.658006	-0.234697	0.784493	0.294316	0.283155	F							22.0792	13.2451	15.0136	15.0136	-22.5419	NaN	-22.7189	-22.6304	-0.23046	2.83e-09	234.04	10.2032	-38.1513	NaN	48.3545	38.1513	39	2.44303	-45.9115	NaN	Q7TQH0-2;Q7TQH0;Q7TQH0-3;Q7TQH0-1;Q3TGG2;Q3TYH7
A2lp	S	677	IPI00458001	IPI00458001_677_SVNKSTSTPTSPG_S	Class I	0.998585	SVNKSTSTPTSPG	-0.149977	-0.255682	-0.0758722	0.0272956	-0.283092	-0.283331	-1.02424	-0.863066	-0.804764	-0.791483	-0.113768	-0.837403	0.797974	0.679658	M							43.0071	-28.1153	-8.20505	-8.20505	42.4844	NaN	NaN	42.4844	-1.3303	5.11e-10	122.51	18.6999	11.387	NaN	7.31294	-11.387	NaN	4.91786	-13.7821	NaN	Q7TQH0-2;Q7TQH0;Q7TQH0-3;Q7TQH0-1;Q3TGG2;Q3TYH7
A2lp	S	681	IPI00458001	IPI00458001_681_STSTPTSPGPRTH_S	Class I	0.99554	STSTPTSPGPRTH	0.574731	0.517326	0.538836	0.587269	1.00318	1.01039	1.2307	1.24066	0.880803	0.844064	-0.481796	1.0329	-0.173812	0.612858	C							-53.0945	30.8562	28.3914	28.3914	5.80618	NaN	16.5681	11.1871	0.64587	5.11e-10	122.51	31.9915	-7.2051	98	39.1966	7.2051	69	0.98757	-38.209	NaN	Q7TQH0-2;Q7TQH0;Q7TQH0-3;Q7TQH0-1;Q3TGG2;Q3TYH7
A2lp	S	407	IPI00458001	IPI00458001_407_GGPSRMSPKAQRP_S	Class I	0.999833	GGPSRMSPKAQRP	-0.292732	0.0700782	0.463099	0.187894	-0.694775	-0.0615682	0.187745	-0.0320148	0.138781	0.138781	-1.28716	NaN	NaN	0.583174								NaN	66.4464	49.9606	58.2035	NaN	NaN	NaN	NaN	0.0345	5.72e-18	143.42	1.53127	-33.1598	NaN	8.43827	-26.2528	NaN	34.6911	26.2528	86	Q7TQH0-2;Q7TQH0;Q7TQH0-3;Q7TQH0-1;Q3TGG2;Q3TYH7
A2mr	S	4521	IPI00119063	IPI00119063_4521_GHGSRHSLASTDE_S	Class I	1	GHGSRHSLASTDE	0.157044	-0.121546	-0.050746	-0.557091	-0.459326	-0.435522	-0.545771	-0.478402	-0.45723	-0.753045	1.08724	-0.359296	0.160676	0.385882	H							7.60329	54.5848	52.9338	52.9338	9.59105	26.4437	10.5394	10.5394	-0.89992	9.2e-35	202.05	3.86551	-43.6831	NaN	3.76548	-43.7831	NaN	47.5486	43.6831	52	Q91ZX7;Q3U454;Q811K6;Q8C4T5
A2mr	S	4524	IPI00119063	IPI00119063_4524_SRHSLASTDEKRE_S	Class I	0.999543	SRHSLASTDEKRE	0.421695	0.068602	-0.695459	0.105142	0.385221	0.535914	0.456943	0.713969	0.603067	0.529171	-0.108446	0.676962	-1.02971	0.638443								24.642	7.24136	34.4766	7.24136	68.9339	51.0193	31.8851	51.0193	-0.098678	9.2e-35	202.05	18.4819	12.4881	NaN	5.99384	-12.4881	NaN	1.69142	-16.7905	NaN	Q91ZX7;Q3U454;Q811K6;Q8C4T5
A2mr	T	4525	IPI00119063	IPI00119063_4525_RHSLASTDEKREL_T	Class I	0.959074	RHSLASTDEKREL	0.225769	-0.125291	0.149671	0.401624	0.253203	0.363769	0.385906	1.47662	0.288181	0.431142	-0.0583009	0.145221	-1.04721	0.264941	F							25.3011	3.96054	-26.2072	3.96054	51.6095	53.0546	16.7811	51.6095	-0.2698	9.2e-35	202.05	4.2912	-3.00368	NaN	7.29488	3.00368	NaN	2.58063	-4.71424	NaN	Q91ZX7;Q3U454;Q811K6;Q8C4T5
A430107O13Rik	S	561	IPI00808027	IPI00808027_561_NKDIHCSDEEDVL_S	Class I	1	NKDIHCSDEEDVL	-0.13174	0.0593553	-0.209345	-0.17454	-0.158078	-0.0661237	-0.105947	-0.289007	0.172805	0.0650208	0.0460105	0.252537	-0.22992	0.495583								26.3527	29.5902	-3.2406	-3.2406	14.7318	7.99267	16.5904	14.7318	0.29376	3.64e-49	268.56	3.55471	-0.887486	NaN	2.79224	-1.64995	NaN	4.44219	0.887486	NaN	B2RX70;Q8BMB4
A730069N07Rik	S	9	IPI00350302	IPI00350302_9_VAIRKRSWEEHVT_S	Class I	0.966292	VAIRKRSWEEHVT	NaN	NaN	NaN	NaN	NaN	NaN	NaN	2.21484	NaN	NaN	NaN	NaN	NaN	NaN								NaN	NaN	NaN	NaN	NaN	NaN	NaN	NaN	0.10354	9.12e-60	155.17	NaN	NaN	NaN	NaN	NaN	NaN	NaN	NaN	NaN	Q8C6U8;Q8BR96;Q8C920
A830080D01Rik	S	15	IPI00381415	IPI00381415_15_PRWKQRSLSPQSR_S	Class I	1	PRWKQRSLSPQSR	-0.170438	0.0980152	-0.230671	-0.0881474	0.567896	0.175176	0.170669	-0.103666	0.147437	1.46205	-1.4651	0.129835	-0.510736	0.36253								63.779	NaN	NaN	63.779	20.8135	37.7907	NaN	29.3021	0.45407	0.000175358	118.03	5.6002	-3.19847	NaN	4.88096	-3.9177	NaN	8.79867	3.19847	NaN	A2AG58-1;A2AG58;A2AG58-2;A2AG55
A830080D01Rik	S	17	IPI00381415	IPI00381415_17_WKQRSLSPQSRNF_S	Class I	1	WKQRSLSPQSRNF	-0.202755	0.00798482	-0.230671	-0.293723	0.567896	0.175176	-0.158855	-0.103666	0.147437	1.46205	-1.4651	0.129835	-0.510736	0.3138								63.779	NaN	NaN	63.779	20.8135	37.7907	NaN	29.3021	0.58637	0.000175358	118.03	1.61121	-20.2901	NaN	9.23309	-12.6683	NaN	21.9014	12.6683	NaN	A2AG58-1;A2AG58;A2AG58-2;A2AG55
AA881470	S	730	IPI00857446	IPI00857446_730_GLPRASSPRPHPE_S	Class I	0.998998	GLPRASSPRPHPE	-0.0693762	0.00686493	-0.233274	0.062211	-0.175556	-0.124063	-0.10286	-0.164015	-0.0462642	-0.131907	-0.226206	-0.0462642	-0.0584585	0.485699								NaN	-14.6957	16.178	-16.9528	NaN	-2.92756	5.08472	-4.12817	0.29297	2.22e-14	127.2	16.5184	-3.47619	NaN	13.1622	-6.83243	NaN	19.9946	3.47619	NaN	Q3U442;Q6NV65;Q8C919;Q3TDC8;Q8C3R1;Q8CBQ6;Q9JKU7
Aaas	Y	485	IPI00311509	IPI00311509_485_ITHIPLYFVNAQF_Y	Class I	0.759421	ITHIPLYFVNAQF	NaN	NaN	NaN	NaN	NaN	NaN	NaN	NaN	NaN	NaN	NaN	NaN	NaN	NaN								NaN	NaN	NaN	NaN	NaN	NaN	NaN	NaN	0.14619	1.25e-05	188.8	NaN	NaN	NaN	NaN	NaN	NaN	NaN	NaN	NaN	P58742;Q3TEP0;Q8BU75;Q8R3F7
Aaas	S	511	IPI00311509	IPI00311509_511_PAGGGGSIHEVPL_S	Class I	0.955905	PAGGGGSIHEVPL	NaN	NaN	NaN	NaN	NaN	NaN	NaN	NaN	NaN	NaN	NaN	NaN	NaN	NaN								NaN	NaN	NaN	NaN	NaN	NaN	NaN	NaN	-0.89136	1.23e-84	156.56	NaN	NaN	NaN	NaN	NaN	NaN	NaN	NaN	NaN	P58742;Q3TEP0;Q8BU75;Q8R3F7
Aaas	S	541	IPI00311509	IPI00311509_541_SSAQPHSPHSHL__S	Class I	0.86538	SSAQPHSPHSHL_	NaN	NaN	NaN	NaN	NaN	NaN	NaN	NaN	NaN	NaN	NaN	NaN	NaN	NaN								NaN	NaN	NaN	NaN	NaN	NaN	NaN	NaN	-0.25276	1.23e-84	156.56	NaN	NaN	NaN	NaN	NaN	NaN	NaN	NaN	NaN	P58742;Q3TEP0;Q8BU75;Q8R3F7
Aaas	S	495	IPI00311509	IPI00311509_495_AQFPRFSPVLGRA_S	Class I	1	AQFPRFSPVLGRA	0.0281448	-0.0267414	-0.063952	-0.052277	0.00275292	-0.0197729	0.129613	0.0375228	-0.153905	-0.153905	0.266931	-0.246939	0.0763981	0.341072								NaN	18.4949	15.2565	16.9072	NaN	4.604	5.70823	5.15933	0.40472	1.25e-05	188.8	1.50673	-17.8187	NaN	10.5577	-8.76776	NaN	19.3254	8.76776	NaN	P58742;Q3TEP0;Q8BU75;Q8R3F7
Aaat	S	28	IPI00875340	IPI00875340_28_GGPALGSREDQSA_S	Class I	1	GGPALGSREDQSA	-0.21133	-0.124196	-0.102129	-0.0747798	-0.159629	-0.113966	-0.0648828	-0.0597701	0.323126	0.316957	0.195978	0.329296	-0.0994619	0.479013	O							-14.5501	-15.2204	92.3661	-14.5501	-10.6697	6.66189	15.9242	6.66189	-0.32066	1.52e-35	266.07	5.64653	-1.81793	NaN	7.46446	0.348477	NaN	7.11598	-0.348477	NaN	P51912;Q3UFR4;Q5U647;Q9ESU7
Aaat	S	33	IPI00875340	IPI00875340_33_GSREDQSAKAGGC_S	Class I	0.999885	GSREDQSAKAGGC	0.41315	0.242999	-0.118755	NaN	-0.244278	-0.006046	-0.0828248	-0.135187	0.501714	NaN	NaN	0.501714	-0.236961	NaN								NaN	NaN	NaN	NaN	20.9059	NaN	8.96854	14.9372	1.5226	1.52e-35	266.07	NaN	NaN	NaN	NaN	NaN	NaN	NaN	NaN	NaN	P51912;Q3UFR4;Q5U647;Q9ESU7
Aaat	S	506	IPI00875340	IPI00875340_506_RTKMPSSEPELIQ_S	Class I	0.998611	RTKMPSSEPELIQ	0.116381	-0.0488151	-0.102094	-0.0758247	0.0612825	-0.149129	-0.204747	-0.176051	-0.185291	-0.170946	0.255691	-0.538807	-0.0960831	0.446475								-32.7469	17.4625	16.2414	16.2414	-6.88676	NaN	NaN	-6.88676	-0.25209	1.35e-21	158.01	3.62968	-2.47741	NaN	6.10709	1.59416	NaN	4.51293	-1.59416	NaN	P51912;Q3UFR4;Q5U647;Q9ESU7
Aaat	S	518	IPI00875340	IPI00875340_518_QVKNEVSLNPLPL_S	Class I	1	QVKNEVSLNPLPL	-0.00531891	0.0292903	0.0607392	0.0220482	-0.0538066	-0.198494	-0.356369	-0.154454	-0.736579	-0.750955	0.126957	-0.722203	0.411631	0.680824	L							15.9433	7.06207	8.4239	8.4239	-1.11679	25.2269	24.8227	24.8227	0.23419	2.11e-45	174.82	9.91388	0.177004	NaN	2.44364	-7.47024	NaN	9.73688	-0.177004	NaN	P51912;Q3UFR4;Q5U647;Q9ESU7
Aaat	S	543	IPI00875340	IPI00875340_543_QGPTGDSSATFEK_S	Class I	0.895505	QGPTGDSSATFEK	-0.981765	NaN	NaN	0.589955	0.70892	0.732816	NaN	0.263611	0.0924781	0.0924781	0.323241	NaN	NaN	NaN								11.4475	-25.1138	-26.4678	-25.1138	NaN	NaN	NaN	NaN	0.24404	6.03e-13	173.71	NaN	NaN	NaN	NaN	NaN	NaN	NaN	NaN	NaN	P51912;Q3UFR4;Q5U647;Q9ESU7
Aaat	S	544	IPI00875340	IPI00875340_544_GPTGDSSATFEKE_S	Class I	0.933341	GPTGDSSATFEKE	0.273814	0.0837376	NaN	1.94742	NaN	NaN	0.951403	1.30518	0.111062	0.194969	0.247894	-0.457554	0.0693305	NaN								11.4475	-18.7473	-64.9089	-18.7473	NaN	4.69201	NaN	4.69201	-0.46345	6.03e-13	173.71	NaN	NaN	NaN	NaN	NaN	NaN	NaN	NaN	NaN	P51912;Q3UFR4;Q5U647;Q9ESU7
Aaat	T	546	IPI00875340	IPI00875340_546_TGDSSATFEKESV_T	Class I	0.995889	TGDSSATFEKESV	0.128557	0.262433	0.981195	0.708584	0.11474	0.272298	0.265413	0.415672	0.027154	0.027154	-0.175395	NaN	NaN	0.374678								11.4475	NaN	NaN	11.4475	NaN	NaN	NaN	NaN	0.31633	6.03e-13	173.71	5.56748	-6.97775	NaN	12.5452	6.97775	NaN	3.94092	-8.60431	NaN	P51912;Q3UFR4;Q5U647;Q9ESU7
Aacs	S	505	IPI00135189	IPI00135189_505_WNDENGSKYRKAY_S	Class I	0.765932	WNDENGSKYRKAY	NaN	NaN	0.08882	0.0472592	0.0963293	-0.0647454	NaN	NaN	NaN	NaN	NaN	NaN	NaN	NaN								NaN	NaN	NaN	NaN	NaN	NaN	NaN	NaN	-0.055649	2.14e-09	83.088	NaN	NaN	NaN	NaN	NaN	NaN	NaN	NaN	NaN	Q9D2R0;Q8K3J7
Aada	S	99	IPI00387282	IPI00387282_99_YIPKRKSMALRRG_S	Class I	1	YIPKRKSMALRRG	5.90107	NaN	5.07135	NaN	NaN	0.350226	NaN	1.64214	2.75059	2.75059	-5.77339	NaN	NaN	NaN								NaN	NaN	98.1717	98.1717	NaN	NaN	NaN	NaN	1.4387	0.00980024	94.114	NaN	NaN	NaN	NaN	NaN	NaN	NaN	NaN	NaN	Q99PG0
Aagab	S	311	IPI00336915	IPI00336915_311_DEIEGLSSDDEH__S	Class I	1	DEIEGLSSDDEH_	0.11929	0.180912	0.25547	0.54599	0.343655	0.195196	0.109361	0.332393	-0.193835	-0.775412	1.14915	-0.0241698	0.147883	0.438669								25.083	72.863	NaN	60.1579	17.6686	-1.0648	NaN	10.1225	1.4555	4.75e-18	251.69	NaN	NaN	NaN	NaN	NaN	NaN	NaN	NaN	NaN	Q8R2R3;Q3TW04
Aagab	S	312	IPI00336915	IPI00336915_312_EIEGLSSDDEH___S	Class I	1	EIEGLSSDDEH__	0.11929	0.180912	0.25547	0.54599	0.343655	0.195196	0.109361	0.332393	-0.193835	-0.775412	1.14915	-0.0241698	0.147883	0.438669								25.083	72.863	NaN	60.1579	17.6686	-1.0648	NaN	10.1225	1.4555	4.75e-18	251.69	NaN	NaN	NaN	NaN	NaN	NaN	NaN	NaN	NaN	Q8R2R3;Q3TW04
Aagab	S	211	IPI00336915	IPI00336915_211_SEQQEPSPTAERT_S	Class I	0.988994	SEQQEPSPTAERT	0.0503833	0.057277	-0.431919	-0.624177	0.200119	0.741471	0.704296	1.18666	NaN	NaN	NaN	NaN	NaN	0.433791	E							NaN	NaN	NaN	NaN	NaN	NaN	NaN	NaN	-1.6416	0.000431059	209.85	3.56832	-11.0738	NaN	14.6421	0.971245	NaN	13.6709	-0.971245	NaN	Q8R2R3;Q3TW04
Aak1	S	844	IPI00458612	IPI00458612_844_VAQRLPSQTESVT_S	Class I	0.999759	VAQRLPSQTESVT	0.379912	0.878317	1.19011	-0.653673	4.80458	4.36239	3.7314	2.25204	1.35705	1.01837	1.22599	3.08706	0.218801	0.482032	J							NaN	-79.505	-204.82	-142.162	NaN	NaN	-16.3766	-16.3766	0.51805	3.55e-06	128.54	44.4201	16.6633	64	27.7568	-16.6633	NaN	25.8919	-18.5282	NaN	Q3UHJ0-1;Q3UHJ0;B2RUJ0;Q3UHJ0-2
Aak1	S	668	IPI00458612	IPI00458612_668_SLNKSKSATTTPS_S	Class I	0.997255	SLNKSKSATTTPS	0.857834	0.662339	0.372428	-0.364573	-0.610228	-0.832203	-0.719051	-0.133724	0.0194466	0.0194466	2.53998	NaN	NaN	0.440619	H							NaN	82.1682	-503.136	-481.966	NaN	NaN	NaN	NaN	0.84014	9.13e-11	135.99	4.34944	-8.53419	NaN	0.755267	-12.1284	NaN	12.8836	8.53419	NaN	Q3UHJ0-1;Q3UHJ0;B2RUJ0;Q3UHJ0-2
Aak1	S	18	IPI00458612	IPI00458612_18_GSSGLGSGSSGGG_S	Class I	0.985129	GSSGLGSGSSGGG	0.592923	0.603312	NaN	-0.0656571	-0.449324	-1.03851	0.00149962	0.284419	0.582265	0.671293	-1.26086	0.493237	-1.77445	NaN								NaN	58.2706	NaN	58.2706	NaN	70.7694	NaN	70.7694	0.10512	8.01e-101	193.9	NaN	NaN	NaN	NaN	NaN	NaN	NaN	NaN	NaN	Q3UHJ0-1;Q3UHJ0;B2RUJ0;Q3UHJ0-2
Aak1	T	441	IPI00458612	IPI00458612_441_QPQAPPTPQQTPA_T	Class I	0.839902	QPQAPPTPQQTPA	NaN	NaN	NaN	-0.38811	1.16369	NaN	NaN	NaN	NaN	NaN	NaN	NaN	NaN	NaN								NaN	NaN	NaN	NaN	NaN	NaN	NaN	NaN	0.9572	2.34e-14	89.823	NaN	NaN	NaN	NaN	NaN	NaN	NaN	NaN	NaN	Q3UHJ0-1;Q3UHJ0;B2RUJ0;Q3UHJ0-2
Aak1	T	604	IPI00458612	IPI00458612_604_QPKVQTTPPPTIQ_T	Class I	0.990527	QPKVQTTPPPTIQ	0.162662	0.10884	0.138683	0.167486	0.250631	0.0601443	0.246809	0.425223	0.22848	0.22848	-0.477646	0.131938	-0.0131538	0.396224	F							15.2616	31.4245	28.1851	28.1851	7.87265	NaN	9.53735	0.495975	-0.052524	8.27e-06	92.457	4.69661	-24.6663	NaN	29.3629	24.6663	87	2.31561	-27.0473	NaN	Q3UHJ0-1;Q3UHJ0;B2RUJ0;Q3UHJ0-2
Aak1	S	616	IPI00458612	IPI00458612_616_QGQKVGSLTPPSS_S	Class I	1	QGQKVGSLTPPSS	-1.0207	0.300253	-0.0567763	0.0265876	0.316887	0.943441	1.99212	1.69633	1.32107	1.38703	-1.38985	1.29537	-0.96002	0.477774	E							54.1277	61.8395	85.5035	61.8395	62.5701	32.02	48.595	48.595	-0.11039	7.02e-13	145.31	18.8494	-0.508692	NaN	19.3581	0.508692	NaN	8.41732	-10.9408	NaN	Q3UHJ0-1;Q3UHJ0;B2RUJ0;Q3UHJ0-2
Aak1	T	618	IPI00458612	IPI00458612_618_QKVGSLTPPSSPK_T	Class I	0.999947	QKVGSLTPPSSPK	-0.328435	-0.439931	-0.0760978	-0.175599	0.143276	0.130522	-0.0506055	-0.224781	-0.185394	-0.196542	-0.238232	-0.174247	0.00521919	0.559446	J							41.5361	63.8434	-17.9546	-17.9546	17.4432	4.19345	0.361091	0.361091	0.015136	7.02e-13	145.31	4.64986	-16.5914	NaN	21.2413	16.5914	NaN	3.48533	-17.7559	NaN	Q3UHJ0-1;Q3UHJ0;B2RUJ0;Q3UHJ0-2
Aak1	S	621	IPI00458612	IPI00458612_621_GSLTPPSSPKTQR_S	Class I	0.838557	GSLTPPSSPKTQR	-0.105737	0.0977456	0.0618329	0.0367495	0.104068	0.459385	-0.0714879	-0.291131	-0.168836	-0.168836	-0.116571	-0.176714	0.0991208	0.460689								10.1874	-8.4155	-21.0146	-8.4155	7.30115	NaN	5.97377	6.64218	-0.4163	7.02e-13	145.31	1.90688	-8.04109	NaN	5.12031	-4.82766	NaN	9.94797	4.82766	NaN	Q3UHJ0-1;Q3UHJ0;B2RUJ0;Q3UHJ0-2
Aak1	S	622	IPI00458612	IPI00458612_622_SLTPPSSPKTQRA_S	Class I	0.975469	SLTPPSSPKTQRA	0.0313952	0.00820001	0.0357647	-0.175599	0.143276	0.130522	0.0574711	-0.278461	-0.219171	-0.18996	-0.136417	-0.248382	0.139824	0.68748	N							3.16552	-9.91721	-15.9824	-9.91721	15.7992	9.23704	1.61412	9.23704	-0.037854	7.02e-13	145.31	3.06737	-11.124	NaN	14.1914	11.124	NaN	3.01272	-11.1787	NaN	Q3UHJ0-1;Q3UHJ0;B2RUJ0;Q3UHJ0-2
Aak1	S	635	IPI00458612	IPI00458612_635_GHRRILSDVTHSA_S	Class I	1	GHRRILSDVTHSA	0.249191	0.366129	0.260604	0.0332292	0.0153406	-0.0499094	-0.320773	-0.311037	-0.909435	-1.24756	0.974687	-0.848089	0.962031	0.539464	L							68.4431	49.115	43.7759	49.115	54.4095	48.6666	48.0539	48.6666	-0.046863	9.15e-18	246.03	18.0951	-24.187	NaN	3.54869	-38.7334	NaN	42.2821	24.187	69	Q3UHJ0-1;Q3UHJ0;B2RUJ0;Q3UHJ0-2
Aak1	T	670	IPI00458612	IPI00458612_670_NKSKSATTTPSGS_T	Class I	0.850315	NKSKSATTTPSGS	0.406319	0.225576	NaN	0.443398	0.343724	-0.136647	-0.668196	-0.538241	NaN	NaN	NaN	NaN	NaN	NaN								NaN	NaN	NaN	NaN	NaN	NaN	NaN	NaN	0.8652	9.13e-11	135.99	NaN	NaN	NaN	NaN	NaN	NaN	NaN	NaN	NaN	Q3UHJ0-1;Q3UHJ0;B2RUJ0;Q3UHJ0-2
Aak1	T	672	IPI00458612	IPI00458612_672_SKSATTTPSGSPR_T	Class I	0.993908	SKSATTTPSGSPR	0.199085	0.147176	0.187008	0.175301	-0.0124972	-0.050885	-0.050746	0.0178507	-0.335516	-0.10183	-0.64193	-0.569201	0.553065	0.505278	I							47.5792	-56.0415	-59.8672	-56.0415	34.7857	31.8429	11.762	31.8429	-0.23386	9.13e-11	135.99	13.4	-0.77671	NaN	14.1767	0.77671	NaN	2.90013	-11.2765	NaN	Q3UHJ0-1;Q3UHJ0;B2RUJ0;Q3UHJ0-2
Aak1	S	676	IPI00458612	IPI00458612_676_TTTPSGSPRTSQQ_S	Class I	0.996271	TTTPSGSPRTSQQ	-0.23635	-0.586904	-0.216652	-0.191788	0.0141696	0.741273	0.286018	0.249858	-0.078295	-0.0823009	-0.642048	-0.0742891	-0.0875761	0.43574	D							10.3684	45.1612	-56.0543	-56.0543	-9.45285	14.5742	5.88974	-6.25834	0.41484	9.13e-11	135.99	3.04254	-25.0807	NaN	28.1233	25.0807	87	2.79894	-25.3243	NaN	Q3UHJ0-1;Q3UHJ0;B2RUJ0;Q3UHJ0-2
Aak1	S	729	IPI00458612	IPI00458612_729_PEKLGGSAESLIP_S	Class I	0.963975	PEKLGGSAESLIP	NaN	0.0564448	-0.0948186	-0.117803	-0.148479	-0.0408219	0.701203	NaN	0.351628	0.351628	-0.682039	NaN	NaN	NaN								NaN	37.6716	NaN	37.6716	NaN	NaN	NaN	NaN	-1.3224	5.6e-06	76.004	NaN	NaN	NaN	NaN	NaN	NaN	NaN	NaN	NaN	Q3UHJ0-1;Q3UHJ0;B2RUJ0;Q3UHJ0-2
Aak1	S	674	IPI00458612	IPI00458612_674_SATTTPSGSPRTS_S	Class I	0.937891	SATTTPSGSPRTS	-0.597321	0.0471196	-0.639548	-0.16252	-0.0902245	0.12614	-0.0280029	0.45095	0.385128	0.472625	-0.784424	-0.151682	0.091183	0.458219	E							NaN	48.0994	35.0533	41.5763	NaN	31.8429	22.6592	10.7385	-0.097647	9.13e-11	135.99	5.28811	-0.373304	NaN	3.60015	-2.06126	NaN	5.66141	0.373304	NaN	Q3UHJ0-1;Q3UHJ0;B2RUJ0;Q3UHJ0-2
Aak1	S	21	IPI00458612	IPI00458612_21_GLGSGSSGGGGSS_S	Class I	0.995126	GLGSGSSGGGGSS	0.031254	0.186374	-0.333881	0.0153548	0.0437085	-0.255923	-0.276776	0.092451	0.145743	0.16116	-1.13994	-0.22132	-0.707029	0.51114								NaN	56.9253	52.1956	54.5605	NaN	NaN	-63.244	-63.244	1.0012	8.01e-101	193.9	3.42842	-6.35069	NaN	9.77911	2.49768	NaN	7.28143	-2.49768	NaN	Q3UHJ0-1;Q3UHJ0;B2RUJ0;Q3UHJ0-2
Aars	S	399	IPI00321308	IPI00321308_399_LDRKIQSLGDCKT_S	Class I	1	LDRKIQSLGDCKT	0.701327	0.85814	0.484499	0.798092	0.56845	0.511073	0.769899	0.811348	-0.168144	-0.202539	0.671278	-0.133749	NaN	0.742471	A							NaN	37.205	NaN	37.205	NaN	NaN	NaN	NaN	-0.96452	4.56e-12	157.66	27.778	23.057	74	4.72094	-23.057	NaN	4.40649	-23.3715	NaN	Q8BGQ7;Q3TZ32;Q3UD67;Q6PDM7;Q6XMP4;Q8R346
Aarsd1	S	85	IPI00648549	IPI00648549_85_ADHFTESPLSPGS_S	Class I	0.999815	ADHFTESPLSPGS	-0.651518	0.580011	-0.828477	NaN	NaN	2.0027	3.07488	1.7035	NaN	NaN	NaN	NaN	NaN	NaN								NaN	NaN	NaN	NaN	NaN	NaN	NaN	NaN	0.52533	9.35e-46	277.8	NaN	NaN	NaN	NaN	NaN	NaN	NaN	NaN	NaN	Q3THG9;A2AI35;A2A4P4;A2A4P3
Aarsd1	S	88	IPI00648549	IPI00648549_88_FTESPLSPGSQVQ_S	Class I	0.999999	FTESPLSPGSQVQ	0.0364682	-0.0467005	0.023894	0.105477	1.6006	2.24681	2.43129	2.58346	0.691266	1.00303	-0.476757	0.467529	0.864416	0.383206	D							-13.3418	28.1409	35.0694	28.1409	-107.204	-59.9678	NaN	-83.5858	1.0825	9.35e-46	277.8	24.0638	-34.6115	NaN	58.6753	34.6115	34	2.0022	-56.6731	NaN	Q3THG9;A2AI35;A2A4P4;A2A4P3
Aarsd1	S	409	IPI00648549	IPI00648549_409_DYVSTQSAEE____S	Class I	0.999991	DYVSTQSAEE___	0.166245	-0.118608	-0.0556084	-0.0136804	0.0333141	0.176476	0.102524	0.0791426	0.256635	0.306161	-0.155287	0.146603	-0.0844598	0.541835	D							NaN	9.1001	11.2957	10.1979	NaN	-1.5213	12.382	5.43037	-0.17769	1.23e-53	181.29	NaN	NaN	NaN	NaN	NaN	NaN	NaN	NaN	NaN	Q3THG9;A2AI35;A2A4P4;A2A4P3
Aasdh	S	651	IPI00265000	IPI00265000_651_TTKRKFSDADPEE_S	Class I	1	TTKRKFSDADPEE	-0.37258	-0.0562212	-1.54616	NaN	NaN	0.399652	2.51342	1.7004	NaN	NaN	NaN	NaN	NaN	NaN								NaN	NaN	NaN	NaN	NaN	NaN	NaN	NaN	-1.2714	5.62e-05	100.11	NaN	NaN	NaN	NaN	NaN	NaN	NaN	NaN	NaN	Q80WC9-1;Q80WC9
Aatf	T	281	IPI00123565	IPI00123565_281_NGAKPNTESEEIS_T	Class I	0.781755	NGAKPNTESEEIS	-0.47301	NaN	NaN	NaN	0.294336	-0.45386	8.82534	-0.197488	0.420114	0.307662	-0.496635	0.532566	-0.716499	NaN								29.1242	NaN	NaN	29.1242	39.1428	NaN	NaN	39.1428	0.12727	9.7e-13	195.51	NaN	NaN	NaN	NaN	NaN	NaN	NaN	NaN	NaN	Q9JKX4-1;Q9JKX4;Q3URN5;Q9JKX4-3;Q9JKX4-2
Aatf	S	283	IPI00123565	IPI00123565_283_AKPNTESEEISSE_S	Class I	0.990479	AKPNTESEEISSE	0.12138	-0.205647	-0.57845	-0.390446	-0.516947	-0.657251	-0.755571	-0.431504	0.691802	0.691802	-0.644822	0.676134	-0.671674	0.40565								36.0428	NaN	NaN	36.0428	21.8848	49.5482	NaN	35.7165	-1.7566	9.7e-13	195.51	7.05907	0.783971	NaN	4.73732	-2.32174	NaN	6.2751	-0.783971	NaN	Q9JKX4-1;Q9JKX4;Q3URN5;Q9JKX4-3;Q9JKX4-2
Aatf	S	287	IPI00123565	IPI00123565_287_TESEEISSEDDEL_S	Class I	1	TESEEISSEDDEL	-0.00869014	-0.25739	-0.539415	-0.50595	-0.305064	-0.718096	-0.858379	-0.392398	0.324119	0.642193	-0.853157	0.0969322	-0.24181	0.506456								44.6428	NaN	NaN	44.6428	33.4204	6.90513	NaN	13.0015	-0.75784	9.7e-13	195.51	4.43973	-0.686455	NaN	5.12618	0.449879	NaN	4.6763	-0.449879	NaN	Q9JKX4-1;Q9JKX4;Q3URN5;Q9JKX4-3;Q9JKX4-2
Aatf	S	288	IPI00123565	IPI00123565_288_ESEEISSEDDELV_S	Class I	1	ESEEISSEDDELV	-0.00869014	-0.25739	-0.539415	-0.50595	-0.305064	-0.718096	-0.858379	-0.392398	0.324119	0.642193	-0.853157	0.0969322	-0.24181	0.506456								44.6428	NaN	NaN	44.6428	33.4204	6.90513	NaN	13.0015	1.3415	9.7e-13	195.51	5.77984	-0.177997	NaN	5.95784	0.177997	NaN	4.02629	-1.93155	NaN	Q9JKX4-1;Q9JKX4;Q3URN5;Q9JKX4-3;Q9JKX4-2
Aatk	S	1286	IPI00407649	IPI00407649_1286_PLRAGHSPDSSAP_S	Class I	0.999376	PLRAGHSPDSSAP	NaN	2.20992	0.157432	NaN	NaN	2.53341	4.10207	NaN	NaN	NaN	NaN	NaN	NaN	NaN								NaN	NaN	NaN	NaN	NaN	NaN	NaN	NaN	-2.2112	2.83e-06	118.21	NaN	NaN	NaN	NaN	NaN	NaN	NaN	NaN	NaN	Q80YE4-3;Q80YE4;A6BLY8;Q80YE4-1;B1AZF3;Q80YE4-4;B1AZF9;Q80YE4-2
aatyk2	S	611	IPI00876438	IPI00876438_611_EDSRATSIPGSPF_S	Class I	0.936584	EDSRATSIPGSPF	0.559149	NaN	0.219587	-0.0613754	0.349626	2.00196	NaN	1.76508	2.08617	2.26842	-0.255464	1.939	0.376246	NaN								-10.5658	36.5291	NaN	12.9817	NaN	-29.7961	NaN	-29.7961	-2.1139	2.59e-05	81.51	NaN	NaN	NaN	NaN	NaN	NaN	NaN	NaN	NaN	A6BLY9;Q3TYD6
aatyk2	S	615	IPI00876438	IPI00876438_615_ATSIPGSPFNLFS_S	Class I	0.999981	ATSIPGSPFNLFS	0.559149	NaN	0.067088	-0.0613754	0.349626	1.92248	NaN	1.76508	2.08617	2.26842	-0.255464	1.939	0.376246	NaN								-10.5658	36.5291	NaN	12.9817	NaN	-29.7961	NaN	-29.7961	1.1901	2.59e-05	81.51	NaN	NaN	NaN	NaN	NaN	NaN	NaN	NaN	NaN	A6BLY9;Q3TYD6
aatyk2	S	1076	IPI00876438	IPI00876438_1076_RDSAYFSDNDSEP_S	Class I	0.989292	RDSAYFSDNDSEP	0.087293	-0.00644881	-0.65306	NaN	0.211561	0.0787633	0.0789393	0.150824	0.428035	0.428035	-1.03904	NaN	NaN	NaN								NaN	51.3349	NaN	51.3349	NaN	NaN	NaN	NaN	-0.64323	7.08e-29	139.72	NaN	NaN	NaN	NaN	NaN	NaN	NaN	NaN	NaN	A6BLY9;Q3TYD6
aatyk2	S	1274	IPI00876438	IPI00876438_1274_RAFNLHSLSSESE_S	Class I	0.795217	RAFNLHSLSSESE	NaN	NaN	0.136585	0.000519277	-0.00460955	0.22992	0.860844	-0.0104933	-0.266084	NaN	NaN	-0.266084	0.144942	NaN								NaN	NaN	NaN	NaN	17.3151	1.07423	NaN	9.92082	0.97628	5.17e-67	158.99	NaN	NaN	NaN	NaN	NaN	NaN	NaN	NaN	NaN	A6BLY9;Q3TYD6
aatyk2	S	1276	IPI00876438	IPI00876438_1276_FNLHSLSSESEDD_S	Class I	0.997842	FNLHSLSSESEDD	NaN	-0.0375028	0.224102	-0.0822311	-0.0558808	0.22992	0.400191	-0.00977702	-0.18086	NaN	NaN	-0.18086	0.0462535	NaN								NaN	NaN	NaN	NaN	17.3151	11.8395	NaN	4.35266	-0.26123	5.17e-67	158.99	NaN	NaN	NaN	NaN	NaN	NaN	NaN	NaN	NaN	A6BLY9;Q3TYD6
aatyk2	S	1277	IPI00876438	IPI00876438_1277_NLHSLSSESEDDT_S	Class I	0.999963	NLHSLSSESEDDT	NaN	-0.0375028	0.224102	-0.0822311	-0.0558808	0.22992	0.400191	-0.00977702	-0.18086	NaN	NaN	-0.18086	0.0462535	NaN								NaN	NaN	NaN	NaN	17.3151	11.8395	NaN	4.35266	-0.26123	5.17e-67	158.99	NaN	NaN	NaN	NaN	NaN	NaN	NaN	NaN	NaN	A6BLY9;Q3TYD6
aatyk2	S	1279	IPI00876438	IPI00876438_1279_HSLSSESEDDTEH_S	Class I	0.99997	HSLSSESEDDTEH	NaN	-0.0375028	0.224102	-0.0822311	-0.0558808	0.22992	0.400191	-0.0104933	-0.223432	NaN	NaN	-0.223432	0.0955584	NaN								NaN	NaN	NaN	NaN	17.3151	5.60295	NaN	7.12278	-0.26123	5.17e-67	158.99	NaN	NaN	NaN	NaN	NaN	NaN	NaN	NaN	NaN	A6BLY9;Q3TYD6
aatyk2	S	1358	IPI00876438	IPI00876438_1358_AHGPGPSSPAASS_S	Class I	0.819454	AHGPGPSSPAASS	0.356786	0.107018	-0.4856	0.0251706	2.37557	2.10042	2.60894	0.954317	NaN	NaN	NaN	NaN	NaN	0.462519	J							NaN	NaN	NaN	NaN	NaN	NaN	NaN	NaN	-0.82809	5.79e-190	246.77	19.7395	-38.1858	NaN	57.9253	38.1858	33	13.8386	-44.0867	NaN	A6BLY9;Q3TYD6
aatyk2	S	1359	IPI00876438	IPI00876438_1359_HGPGPSSPAASSS_S	Class I	0.981135	HGPGPSSPAASSS	-0.346838	-0.169387	-0.625666	-0.115448	2.05967	1.73101	2.36627	2.53418	2.24702	2.24702	-0.345522	NaN	NaN	0.441953	D							21.2977	NaN	NaN	21.2977	NaN	NaN	NaN	NaN	-0.80552	5.79e-190	246.77	25.588	-43.9682	NaN	69.5562	43.9682	22	3.49895	-66.0572	NaN	A6BLY9;Q3TYD6
aatyk2	S	1363	IPI00876438	IPI00876438_1363_PSSPAASSSSPYL_S	Class I	0.800392	PSSPAASSSSPYL	NaN	NaN	0.0465609	NaN	NaN	2.26313	NaN	NaN	NaN	NaN	NaN	NaN	NaN	NaN								NaN	NaN	NaN	NaN	NaN	NaN	NaN	NaN	-0.77918	5.79e-190	246.77	NaN	NaN	NaN	NaN	NaN	NaN	NaN	NaN	NaN	A6BLY9;Q3TYD6
aatyk2	S	1366	IPI00876438	IPI00876438_1366_PAASSSSPYLGRC_S	Class I	0.927443	PAASSSSPYLGRC	-0.334334	NaN	-0.0257057	NaN	NaN	2.32106	NaN	2.77952	NaN	NaN	NaN	NaN	NaN	NaN								NaN	NaN	NaN	NaN	NaN	NaN	NaN	NaN	-0.10767	5.79e-190	246.77	NaN	NaN	NaN	NaN	NaN	NaN	NaN	NaN	NaN	A6BLY9;Q3TYD6
aatyk2	S	1464	IPI00876438	IPI00876438_1464_DIEQGGSSEDGDK_S	Class I	0.950111	DIEQGGSSEDGDK	0.303342	NaN	0.0465609	-0.0377842	-0.384491	-0.247685	NaN	-0.235605	NaN	NaN	NaN	NaN	NaN	NaN								NaN	NaN	NaN	NaN	NaN	NaN	NaN	NaN	0.95646	9.58e-05	67.505	NaN	NaN	NaN	NaN	NaN	NaN	NaN	NaN	NaN	A6BLY9;Q3TYD6
aatyk2	S	1465	IPI00876438	IPI00876438_1465_IEQGGSSEDGDKD_S	Class I	0.94899	IEQGGSSEDGDKD	0.303342	NaN	0.0465609	-0.0377842	-0.384491	-0.247685	NaN	-0.235605	NaN	NaN	NaN	NaN	NaN	NaN								NaN	NaN	NaN	NaN	NaN	NaN	NaN	NaN	0.95646	9.58e-05	67.505	NaN	NaN	NaN	NaN	NaN	NaN	NaN	NaN	NaN	A6BLY9;Q3TYD6
aatyk2	S	438	IPI00876438	IPI00876438_438_TNSRDASSSAAFP_S	Class I	0.752783	TNSRDASSSAAFP	NaN	0.0501325	NaN	NaN	NaN	NaN	1.44269	NaN	-0.702538	-0.702538	1.5511	NaN	NaN	NaN								NaN	65.8749	NaN	65.8749	NaN	NaN	NaN	NaN	0.066786	0.000635829	75.462	NaN	NaN	NaN	NaN	NaN	NaN	NaN	NaN	NaN	A6BLY9;Q3TYD6
aatyk2	S	781	IPI00876438	IPI00876438_781_AGVRRHSGTSPQA_S	Class I	0.892084	AGVRRHSGTSPQA	-0.248091	0.00963382	0.0878701	NaN	0.205954	0.505352	0.615281	0.703272	0.169412	0.169412	-0.289926	NaN	NaN	NaN								NaN	18.2056	NaN	18.2056	NaN	NaN	NaN	NaN	-0.55383	9.89e-57	268.65	NaN	NaN	NaN	NaN	NaN	NaN	NaN	NaN	NaN	A6BLY9;Q3TYD6
aatyk2	S	788	IPI00876438	IPI00876438_788_GTSPQASPALLTE_S	Class I	1	GTSPQASPALLTE	-2.07175	NaN	0.0878701	-0.46178	-0.110897	1.21881	-0.0935604	0.226165	NaN	NaN	NaN	NaN	NaN	NaN								NaN	NaN	NaN	NaN	NaN	NaN	NaN	NaN	0.64648	9.89e-57	268.65	NaN	NaN	NaN	NaN	NaN	NaN	NaN	NaN	NaN	A6BLY9;Q3TYD6
Abc2	S	1322	IPI00112616	IPI00112616_1322_EVFLKVSEEDQSL_S	Class I	0.935027	EVFLKVSEEDQSL	-0.508734	NaN	NaN	NaN	NaN	NaN	NaN	-0.338338	NaN	NaN	NaN	NaN	NaN	NaN								NaN	NaN	NaN	NaN	NaN	NaN	NaN	NaN	0.0048316	4.78e-237	289.1	NaN	NaN	NaN	NaN	NaN	NaN	NaN	NaN	NaN	P41234;Q3TMR1;Q3TZM0;Q6ZPZ4;A2AJ26
Abc2	S	1327	IPI00112616	IPI00112616_1327_VSEEDQSLENSEA_S	Class I	1	VSEEDQSLENSEA	-0.0711163	-0.200174	-0.0364667	0.103374	0.0630473	0.136047	0.0577483	0.0656964	-0.109842	-0.0127519	0.145658	-0.117961	0.179375	0.627084								16.0849	9.60329	-6.5534	9.60329	10.0733	11.6914	24.7991	11.6914	0.24059	4.78e-237	289.1	4.34142	-4.01607	NaN	3.80711	-4.55037	NaN	8.35748	4.01607	NaN	P41234;Q3TMR1;Q3TZM0;Q6ZPZ4;A2AJ26
Abc2	S	1331	IPI00112616	IPI00112616_1331_DQSLENSEADVKE_S	Class I	1	DQSLENSEADVKE	-0.0738198	-0.535357	-0.0364667	0.103374	0.0630473	0.136047	0.0577483	0.0656964	-0.109842	-0.0127519	0.145658	-0.117961	0.179375	0.750347								16.0849	9.60329	-6.5534	9.60329	10.0733	11.6914	19.9777	11.6914	0.17935	4.78e-237	289.1	4.12306	1.48791	NaN	2.63515	-1.48791	NaN	1.71053	-2.41253	NaN	P41234;Q3TMR1;Q3TZM0;Q6ZPZ4;A2AJ26
Abca1	S	1138	IPI00889843	IPI00889843_1138_KKDVESSLSSCRN_S	Class I	0.986083	KKDVESSLSSCRN	NaN	-0.104635	NaN	NaN	0.663545	-0.221073	0.0816386	-0.21873	NaN	NaN	NaN	NaN	NaN	NaN								NaN	NaN	NaN	NaN	NaN	NaN	NaN	NaN	0.59621	6.05e-12	238.43	NaN	NaN	NaN	NaN	NaN	NaN	NaN	NaN	NaN	B1AWZ8;Q8BPY1;P41233
Abca1	S	1141	IPI00889843	IPI00889843_1141_VESSLSSCRNSSS_S	Class I	0.957244	VESSLSSCRNSSS	0.17611	0.510435	0.40099	NaN	1.06031	1.13873	2.30465	1.79376	0.97761	NaN	NaN	0.97761	-0.758767	NaN								NaN	NaN	NaN	NaN	NaN	40.8999	NaN	40.8999	-0.74987	6.05e-12	238.43	NaN	NaN	NaN	NaN	NaN	NaN	NaN	NaN	NaN	B1AWZ8;Q8BPY1;P41233
Abca1	S	1145	IPI00889843	IPI00889843_1145_LSSCRNSSSTVSC_S	Class I	0.992865	LSSCRNSSSTVSC	0.585917	1.47644	1.82327	2.33951	4.09377	2.191	2.02298	1.8523	2.17951	2.17677	-1.87051	2.18225	-1.31317	0.472029	B							72.6523	NaN	NaN	72.6523	NaN	59.7563	NaN	59.7563	3.3891	6.05e-12	238.43	46.645	11.2791	64	35.3659	-11.2791	79	8.92714	-37.7179	NaN	B1AWZ8;Q8BPY1;P41233
Abca1	S	1296	IPI00889843	IPI00889843_1296_AVDPNDSDIDPES_S	Class I	0.99999	AVDPNDSDIDPES	0.118346	0.169668	0.0599625	0.192663	-0.0282854	-0.051302	0.105021	0.0945469	0.35242	0.35242	0.0694904	NaN	NaN	0.524547	I							NaN	NaN	-4.9346	-4.9346	NaN	NaN	NaN	NaN	-0.65132	2.97e-10	177.3	3.39321	-1.20499	NaN	2.29754	-2.30066	NaN	4.5982	1.20499	NaN	B1AWZ8;Q8BPY1;P41233
Abca7	S	2132	IPI00125970	IPI00125970_2132_QGEEEESSRQEAE_S	Class I	0.834133	QGEEEESSRQEAE	NaN	NaN	NaN	0.843662	0.329101	NaN	NaN	NaN	-0.285427	-0.285427	0.360705	NaN	NaN	NaN								NaN	-5.7021	35.8912	23.5728	NaN	NaN	NaN	NaN	1.3317	3.59e-06	213.16	NaN	NaN	NaN	NaN	NaN	NaN	NaN	NaN	NaN	Q91V24;B2RWU5;B7ZNA4;Q8R1I3
Abcb7	S	743	IPI00761646	IPI00761646_743_QEEIVNSVKGCGN_S	Class I	1	QEEIVNSVKGCGN	0.522759	0.566766	0.539333	0.690819	0.123203	-0.286172	-0.38648	-1.13093	NaN	NaN	NaN	NaN	NaN	0.703458	M							NaN	NaN	NaN	NaN	NaN	NaN	NaN	NaN	-0.31493	2.53e-30	176.51	18.7893	8.18083	NaN	5.05236	-13.7369	NaN	10.6084	-8.18083	NaN	A2AC46;Q61102
Abcc1	S	878	IPI00129915	IPI00129915_878_AEQDLASEDDSVS_S	Class I	1	AEQDLASEDDSVS	-0.0779087	-0.112022	0.176067	0.00820001	-0.044464	-0.0325244	-0.266037	-0.378179	-0.191055	-4.69594	4.67764	0.473946	-0.449275	0.561044	M							1.32598	99.8453	NaN	99.691	-0.306959	46.1927	NaN	23.2494	0.63303	4.21e-60	294	6.69349	-25.0889	NaN	5.45857	-26.3239	NaN	31.7824	25.0889	93	O35379;A5D6P3;Q8BRD0;Q8C7V6
Abcc1	S	1142	IPI00129915	IPI00129915_1142_QLKRLESVSRSPV_S	Class I	0.999984	QLKRLESVSRSPV	NaN	NaN	NaN	NaN	NaN	NaN	NaN	NaN	0.267356	NaN	NaN	0.267356	-0.924278	NaN								NaN	NaN	NaN	NaN	NaN	47.3056	NaN	47.3056	-0.32846	0.00282204	94.407	NaN	NaN	NaN	NaN	NaN	NaN	NaN	NaN	NaN	O35379;A5D6P3;Q8BRD0;Q8C7V6
Abcc1	S	289	IPI00129915	IPI00129915_289_PSKPKGSSQLDVN_S	Class I	1	PSKPKGSSQLDVN	-0.568944	-0.331191	-0.498199	0.125254	0.0233405	-0.0240368	-0.330099	-0.0382952	0.0419272	0.09815	-0.229495	-0.0142956	-0.122987	0.527323								14.7066	20.548	-5.28004	14.7066	30.0155	-8.89874	51.4155	-8.89874	0.10829	7.33e-47	283.26	2.33613	-2.44323	NaN	4.77935	0.763109	NaN	4.01624	-0.763109	NaN	O35379;A5D6P3;Q8BRD0;Q8C7V6;Q3UDM1
Abcc1	S	290	IPI00129915	IPI00129915_290_SKPKGSSQLDVNE_S	Class I	1	SKPKGSSQLDVNE	0.138172	-0.147453	0.141289	0.125254	-0.128953	-0.0294172	-0.0189189	-0.368378	0.0564776	-0.0289108	-0.0700673	0.1125	-0.388103	0.697225	N							-32.4252	-2.83915	4.74064	-4.97656	23.5866	38.9538	8.02015	23.5866	0.10829	7.33e-47	283.26	7.15782	3.98341	NaN	3.17441	-3.98341	NaN	2.73676	-4.42105	NaN	O35379;A5D6P3;Q8BRD0;Q8C7V6;Q3UDM1
Abcc1	S	884	IPI00129915	IPI00129915_884_SEDDSVSGSGKES_S	Class I	0.849104	SEDDSVSGSGKES	-0.351829	NaN	NaN	-0.302155	0.466778	NaN	-0.236585	-0.465713	NaN	NaN	NaN	NaN	NaN	NaN								NaN	NaN	NaN	NaN	NaN	NaN	NaN	NaN	1.0206	4.21e-60	294	NaN	NaN	NaN	NaN	NaN	NaN	NaN	NaN	NaN	O35379;A5D6P3;Q8BRD0;Q8C7V6
Abcc1	S	915	IPI00129915	IPI00129915_915_RHLSNSSSHSGDT_S	Class I	0.787458	RHLSNSSSHSGDT	-0.158445	-0.152292	0.016211	-0.343568	-0.0546395	-0.291604	0.655691	-0.107555	0.335369	0.335369	-1.92737	NaN	NaN	0.295984								NaN	73.7093	NaN	73.7093	NaN	NaN	NaN	NaN	-0.19883	1.11e-173	252.84	1.9604	-7.98271	NaN	9.9431	3.06443	NaN	6.87867	-3.06443	NaN	O35379;A5D6P3;Q8BRD0;Q8C7V6
Abcc1	S	916	IPI00129915	IPI00129915_916_HLSNSSSHSGDTS_S	Class I	0.91418	HLSNSSSHSGDTS	-0.18917	-0.0478752	-0.0375916	NaN	NaN	-0.567934	0.670704	-0.107555	NaN	NaN	NaN	NaN	NaN	NaN								NaN	NaN	NaN	NaN	NaN	NaN	NaN	NaN	-0.074763	1.11e-173	252.84	NaN	NaN	NaN	NaN	NaN	NaN	NaN	NaN	NaN	O35379;A5D6P3;Q8BRD0;Q8C7V6
Abcc1	T	921	IPI00129915	IPI00129915_921_SSHSGDTSQQHSS_T	Class I	0.807884	SSHSGDTSQQHSS	NaN	NaN	-0.0375916	NaN	NaN	-0.221196	NaN	NaN	NaN	NaN	NaN	NaN	NaN	NaN								NaN	NaN	NaN	NaN	NaN	NaN	NaN	NaN	0.14355	1.11e-173	252.84	NaN	NaN	NaN	NaN	NaN	NaN	NaN	NaN	NaN	O35379;A5D6P3;Q8BRD0;Q8C7V6
Abcc1	S	922	IPI00129915	IPI00129915_922_SHSGDTSQQHSSI_S	Class I	0.812013	SHSGDTSQQHSSI	NaN	NaN	-0.0375916	NaN	NaN	-0.221196	NaN	NaN	NaN	NaN	NaN	NaN	NaN	NaN								NaN	NaN	NaN	NaN	NaN	NaN	NaN	NaN	0.14355	1.11e-173	252.84	NaN	NaN	NaN	NaN	NaN	NaN	NaN	NaN	NaN	O35379;A5D6P3;Q8BRD0;Q8C7V6
Abcc1	S	927	IPI00129915	IPI00129915_927_TSQQHSSIAELQK_S	Class I	0.99994	TSQQHSSIAELQK	0.104176	0.0683269	-0.0285639	0.065422	-0.439056	-0.734858	-1.09849	-1.63515	-0.268	-0.268	-0.360202	NaN	NaN	0.733087	M							11.1369	-28.3606	-46.0539	-28.3606	NaN	NaN	NaN	NaN	0.22242	1.11e-173	252.84	31.1952	20.1411	75	8.74296	-22.4522	NaN	11.0541	-20.1411	NaN	O35379;A5D6P3;Q8BRD0;Q8C7V6
Abcc1	S	926	IPI00129915	IPI00129915_926_DTSQQHSSIAELQ_S	Class I	0.999517	DTSQQHSSIAELQ	-0.14081	-0.285319	0.0675011	-0.293231	-0.283353	-0.941708	-0.689032	-0.985502	-0.120285	-0.120285	-0.292273	NaN	NaN	0.572803	L							NaN	9.11424	-36.2892	-21.7588	NaN	NaN	NaN	NaN	0.22242	1.11e-173	252.84	6.01276	-3.77722	NaN	5.07773	-4.71224	NaN	9.78998	3.77722	NaN	O35379;A5D6P3;Q8BRD0;Q8C7V6
Abcc1	S	918	IPI00129915	IPI00129915_918_SNSSSHSGDTSQQ_S	Class I	0.99836	SNSSSHSGDTSQQ	-0.106424	-0.176635	0.016211	-0.34729	-0.0963197	-0.191161	0.0843114	0.507775	0.073409	-0.0972955	0.016235	0.788101	-0.768755	0.323791	F							11.1369	9.11424	NaN	1.68051	NaN	41.3076	NaN	41.3076	-0.4682	1.11e-173	252.84	3.30723	-2.72489	NaN	6.03212	2.72489	NaN	1.42773	-4.60439	NaN	O35379;A5D6P3;Q8BRD0;Q8C7V6
Abcc1	S	882	IPI00129915	IPI00129915_882_LASEDDSVSGSGK_S	Class I	0.987126	LASEDDSVSGSGK	-0.0779087	-0.104046	0.176067	0.00820001	-0.0803853	-0.173383	-0.294312	-0.378179	-0.191055	-0.167388	-0.132154	-0.27588	0.269724	0.516597	M							1.32598	-21.72	NaN	-8.99209	-0.306959	31.4071	NaN	18.5275	-0.14131	4.21e-60	294	10.143	4.5514	NaN	5.5916	-4.5514	NaN	5.57993	-4.56307	NaN	O35379;A5D6P3;Q8BRD0;Q8C7V6
Abcc10	S	1521	IPI00798516	IPI00798516_1521_SQQGAHSGPSGC__S	Class I	0.984873	SQQGAHSGPSGC_	NaN	NaN	NaN	NaN	NaN	NaN	NaN	NaN	NaN	NaN	NaN	NaN	NaN	NaN								NaN	NaN	NaN	NaN	NaN	NaN	NaN	NaN	-1.3434	9.74e-35	139.79	NaN	NaN	NaN	NaN	NaN	NaN	NaN	NaN	NaN	Q8R4P9-3;Q8R4P9;Q8R4P9-1;B9EKB9;Q6KAU9;Q8R4P9-2
Abcc4	S	404	IPI00944053	IPI00944053_404_RKAHVPSDGKAIV_S	Class I	1	RKAHVPSDGKAIV	NaN	NaN	1.02233	NaN	NaN	0.393032	0.0985408	NaN	-0.358071	-0.427848	-0.0239131	-0.288294	-0.504163	NaN								-1.67134	NaN	NaN	-1.67134	-41.8301	NaN	NaN	-41.8301	-0.79728	0.00160847	81.296	NaN	NaN	NaN	NaN	NaN	NaN	NaN	NaN	NaN	B9EKC2;Q3TZN9;B7ZWC5
Abcc4	T	642	IPI00944053	IPI00944053_642_EEAEPSTAPGTPT_T	Class I	0.994785	EEAEPSTAPGTPT	0.108205	0.0510042	0.0839282	-0.104985	-0.179631	-0.688762	-0.739071	-1.04628	-1.28089	-1.25884	0.333861	-1.34537	1.02028	0.690545	M							53.7951	-2.67574	20.6589	20.6589	55.0421	45.9337	NaN	50.9068	-0.12825	2.42e-20	247.91	26.5395	12.7756	95	13.7639	-12.7756	NaN	11.8542	-14.6854	NaN	B9EKC2;Q3TZN9;B7ZWC5
Abcc4	T	646	IPI00944053	IPI00944053_646_PSTAPGTPTLRKR_T	Class I	0.999568	PSTAPGTPTLRKR	-0.143325	-0.168188	0.254231	0.309875	0.537008	0.853062	0.391075	0.205042	-0.0269545	-0.0269545	-0.237008	-0.111243	0.225353	0.426166	J							36.6219	-25.5504	15.1497	-17.8546	21.5881	-7.1662	NaN	14.7841	0.8438	2.42e-20	247.91	4.44671	-27.6639	NaN	32.1106	27.6568	73	4.45385	-27.6568	NaN	B9EKC2;Q3TZN9;B7ZWC5
Abcc4	S	655	IPI00944053	IPI00944053_655_LRKRTFSEASIWS_S	Class I	0.934892	LRKRTFSEASIWS	NaN	NaN	2.52047	NaN	1.99614	1.5312	2.18377	1.03204	NaN	NaN	NaN	NaN	NaN	NaN								NaN	NaN	NaN	NaN	NaN	NaN	NaN	NaN	0.033081	2.65e-05	216.61	NaN	NaN	NaN	NaN	NaN	NaN	NaN	NaN	NaN	B9EKC2;Q3TZN9;B7ZWC5
Abcc4	S	658	IPI00944053	IPI00944053_658_RTFSEASIWSQQS_S	Class I	0.999996	RTFSEASIWSQQS	NaN	2.68661	2.52047	1.44514	2.56952	1.5312	1.40251	1.03204	NaN	NaN	NaN	NaN	NaN	NaN								NaN	NaN	NaN	NaN	NaN	NaN	NaN	NaN	0.17941	2.65e-05	216.61	NaN	NaN	NaN	NaN	NaN	NaN	NaN	NaN	NaN	B9EKC2;Q3TZN9;B7ZWC5
Abcc4	S	664	IPI00944053	IPI00944053_664_SIWSQQSSRPSLK_S	Class I	0.997249	SIWSQQSSRPSLK	NaN	0.412619	NaN	NaN	2.80672	1.45774	1.13815	1.21106	NaN	NaN	NaN	NaN	NaN	NaN								NaN	NaN	NaN	NaN	NaN	NaN	NaN	NaN	-0.40701	2.65e-05	216.61	NaN	NaN	NaN	NaN	NaN	NaN	NaN	NaN	NaN	B9EKC2;Q3TZN9;B7ZWC5
Abcc4	S	665	IPI00944053	IPI00944053_665_IWSQQSSRPSLKD_S	Class I	0.999615	IWSQQSSRPSLKD	0.160404	0.412619	1.07875	NaN	1.40522	0.993043	0.59968	0.727067	NaN	NaN	NaN	NaN	NaN	NaN								NaN	NaN	NaN	NaN	NaN	NaN	NaN	NaN	-0.40701	2.65e-05	216.61	NaN	NaN	NaN	NaN	NaN	NaN	NaN	NaN	NaN	B9EKC2;Q3TZN9;B7ZWC5
Abcc4	S	668	IPI00944053	IPI00944053_668_QQSSRPSLKDGAP_S	Class I	1	QQSSRPSLKDGAP	-0.272816	1.72496	0.504069	-0.603521	0.589265	0.805372	0.550191	-1.12895	-0.785751	NaN	NaN	-0.785751	0.480711	0.515287								NaN	NaN	NaN	NaN	NaN	28.3376	NaN	28.3376	-0.40701	2.65e-05	216.61	2.90487	-40.5111	NaN	3.53576	-39.8802	NaN	43.416	39.8802	56	B9EKC2;Q3TZN9;B7ZWC5
Abcc5	S	505	IPI00608032	IPI00608032_505_WDSSHSSIQNSPK_S	Class I	0.999544	WDSSHSSIQNSPK	0.0813669	0.114367	0.18409	0.242084	-0.0243199	-0.025738	0.0251564	-0.0569999	-0.147905	-0.227123	0.317632	0.19711	-0.238468	0.428188	I							NaN	23.2742	16.0877	19.8417	5.87518	15.2355	26.2485	15.2355	-0.026326	2.66e-222	362.47	5.43729	1.12505	NaN	4.31224	-1.12505	NaN	2.04729	-3.38999	NaN	Q5CZY2;Q9R1X5
Abcc5	T	41	IPI00608032	IPI00608032_41_EPRFRRTRSLECQ_T	Class I	0.895157	EPRFRRTRSLECQ	0.369159	-0.0642536	0.23217	-0.0180597	-0.0619665	0.287166	0.0572036	0.404729	0.213005	0.213005	0.333062	NaN	NaN	0.404551	Q							NaN	-25.9684	NaN	-25.9684	NaN	NaN	NaN	NaN	-0.45073	1.92e-23	244.17	2.60845	-17.7864	NaN	1.76619	-18.6287	NaN	20.3949	17.7864	NaN	Q5CZY2;Q9R1X5;Q6P8Q2;Q8CFP9;Q9JL43
Abcc5	S	43	IPI00608032	IPI00608032_43_RFRRTRSLECQDA_S	Class I	1	RFRRTRSLECQDA	-0.00553613	0.175558	-0.0839802	0.128673	0.25882	0.31693	0.303781	0.236536	0.368164	0.285343	0.00932183	0.426104	-0.25364	0.587529	D							-0.6482	NaN	NaN	-0.6482	16.1223	2.7017	33.9378	16.1223	-0.23684	1.92e-23	244.17	26.4933	-6.8139	NaN	2.60992	-30.6973	NaN	33.3072	6.8139	97	Q5CZY2;Q9R1X5;Q6P8Q2;Q8CFP9;Q9JL43
Abcc5	S	509	IPI00608032	IPI00608032_509_HSSIQNSPKLTPK_S	Class I	1	HSSIQNSPKLTPK	-0.0791579	0.0575542	0.06768	0.00690837	0.138172	-0.0299828	-0.063364	-0.128822	0.142505	0.219215	-0.0849845	0.0619835	-0.143484	0.498127	K							5.72054	0.77338	7.98901	5.72054	9.46701	37.1195	11.6565	9.46701	-1.5685	2.66e-222	362.47	3.11565	-8.13706	NaN	11.2527	8.13706	NaN	1.44265	-9.81007	NaN	Q5CZY2;Q9R1X5
Abcc5	T	513	IPI00608032	IPI00608032_513_QNSPKLTPKMKKD_T	Class I	1	QNSPKLTPKMKKD	-0.0714515	-0.104884	-0.262841	-0.232125	-0.280718	-0.494139	-0.578407	-0.317767	-0.0775275	NaN	NaN	-0.0775275	-0.522368	0.528133	L							NaN	NaN	NaN	NaN	-17.6396	NaN	-75.3652	-40.8161	-0.3306	5.23e-12	238.02	4.64101	-9.08716	NaN	13.7282	9.08716	NaN	2.14562	-11.5825	NaN	Q5CZY2;Q9R1X5
Abcc5	S	504	IPI00608032	IPI00608032_504_AWDSSHSSIQNSP_S	Class I	0.793791	AWDSSHSSIQNSP	-0.0404524	0.00291864	0.0821576	0.0432045	0.0669883	-0.192573	-0.168306	-0.291368	-0.100298	-0.106886	0.398345	0.193078	-0.296737	0.662338	M							28.7419	19.2137	NaN	24.2763	-22.8363	-0.2012	26.2485	18.5908	-0.15625	2.66e-222	362.47	9.63943	2.88677	NaN	6.75266	-2.88677	NaN	4.72552	-4.91392	NaN	Q5CZY2;Q9R1X5
Abcd2	S	58	IPI00309437	IPI00309437_58_AKAEAYSPAENRE_S	Class I	1	AKAEAYSPAENRE	-0.119934	-0.350743	-0.274041	0.439144	-1.21835	0.0563338	0.204967	0.453934	0.462367	0.462367	-0.0752246	NaN	NaN	0.651142	Q							NaN	NaN	5.08056	5.08056	NaN	NaN	NaN	NaN	0.46603	7.14e-22	157.56	4.12815	-1.77674	NaN	5.90488	1.77674	NaN	2.67247	-3.23242	NaN	Q61285;Q3TU16;Q3UYE0;Q9QZ30;Q9QZ31
Abcd2	S	741	IPI00309437	IPI00309437_741_QTPEKTS_______S	Class I	0.812978	QTPEKTS______	-0.0172923	-0.0523365	-0.125006	-0.152162	-0.401045	-0.286172	-0.190943	0.116165	0.0795658	0.0795658	0.378291	NaN	NaN	0.49339	H							NaN	NaN	-29.9801	-29.9801	NaN	NaN	NaN	NaN	-0.60036	0.000134105	98.254	NaN	NaN	NaN	NaN	NaN	NaN	NaN	NaN	NaN	Q61285;Q3TU16;Q3UYE0;Q9QZ30;Q9QZ31
Abcd3	S	40	IPI00553576	IPI00553576_40_GLHGKKSGKPPLQ_S	Class I	1	GLHGKKSGKPPLQ	-0.0282357	0.0413832	-0.0230206	NaN	-0.330902	-0.280599	-0.275722	-0.398678	-0.452412	-0.0475144	-0.0586075	-0.615088	NaN	NaN								NaN	3.98095	NaN	3.98095	NaN	NaN	NaN	NaN	0.90245	2.25e-10	116.03	NaN	NaN	NaN	NaN	NaN	NaN	NaN	NaN	NaN	Q3U645;Q3UNS0;Q71V77;Q91VT3;Q9DBZ6;P55096
Abcd4	S	367	IPI00130626	IPI00130626_367_CEALGESEWDLDK_S	Class I	1	CEALGESEWDLDK	0.0880002	-0.1934	0.638027	0.237808	-0.125123	-0.153676	-0.179689	-0.185655	0.0708015	0.0676352	0.510666	0.0903115	0.378637	0.265555								NaN	-46.17	-38.8651	-42.5175	NaN	-30.0113	NaN	-30.0113	-0.37404	1.24e-09	133.93	1.29993	-4.04258	NaN	2.60641	-2.7361	NaN	5.3425	2.7361	NaN	O89016;Q80Y28
Abcf1	S	103	IPI00762360	IPI00762360_103_ERLKQLSVPASDE_S	Class I	1	ERLKQLSVPASDE	0.030723	0.0813396	-0.0224739	-0.260774	-0.616733	-0.802897	-0.943208	-0.788018	-1.28783	-1.27813	0.201226	-1.29754	0.816822	0.563375	L							43.6315	11.5881	13.0189	13.0189	14.4542	51.1192	43.2309	43.2309	-0.19613	4.18e-06	163.66	22.8868	1.4567	NaN	3.26395	-19.6229	NaN	21.4301	-1.4567	NaN	Q5RL55;Q9JL47;Q6P542;A1A4B8;Q3U6P1;Q99K92
Abcf1	S	107	IPI00762360	IPI00762360_107_QLSVPASDEEDEV_S	Class I	1	QLSVPASDEEDEV	-0.0728605	-0.00446483	-0.0107796	-0.0295586	0.129942	0.310596	0.195864	0.255162	0.302161	0.356031	-0.132856	0.248292	-0.172554	0.4007	D							5.79367	8.79756	13.4834	8.79756	11.2729	20.7524	2.79795	11.2729	-0.19613	4.18e-06	163.66	3.95014	-0.748246	NaN	4.69838	0.748246	NaN	3.60675	-1.09163	NaN	Q5RL55;Q9JL47;Q6P542;A1A4B8;Q3U6P1;Q99K92
Abcf1	S	138	IPI00762360	IPI00762360_138_ALIQDDSEEEEEE_S	Class I	1	ALIQDDSEEEEEE	-0.014383	-0.0217897	0.047678	-0.152118	-0.0446039	0.00175902	-0.0298414	0.0215934	0.0141732	0.0257376	-0.0359848	0.00260892	0.0870248	0.634678								4.89391	2.46342	4.63457	2.46342	8.64376	1.21325	-6.2177	-6.2177	-0.17334	1.88e-58	286.05	3.10186	-5.28553	NaN	1.21081	-7.17658	NaN	8.38739	5.28553	NaN	Q5RL55;Q9JL47;Q6P542;A1A4B8;Q3U6P1;Q99K92
Abcf1	S	187	IPI00762360	IPI00762360_187_SKGKAKSKPAAAD_S	Class I	1	SKGKAKSKPAAAD	NaN	NaN	NaN	NaN	NaN	NaN	NaN	NaN	-0.151027	-0.123764	0.261661	-0.17829	0.201332	NaN								16.5873	NaN	NaN	16.5873	13.0253	NaN	NaN	13.0253	-0.77372	0	331.07	NaN	NaN	NaN	NaN	NaN	NaN	NaN	NaN	NaN	Q5RL55;Q9JL47
Abcf1	S	194	IPI00762360	IPI00762360_194_KPAAADSEGEEEE_S	Class I	1	KPAAADSEGEEEE	0.0893625	0.0692897	0.115965	-0.0061735	-0.0797021	0.00893143	0.0104218	-0.0313946	-0.00775451	0.0475384	0.03598	-0.0630474	0.133024	0.530246	H							-2.5253	1.19013	18.2395	-2.5253	8.80821	18.0995	11.0626	8.80821	0.76267	0	331.07	3.41563	-2.407	NaN	1.58837	-4.23426	NaN	5.82263	2.407	NaN	Q5RL55;Q9JL47
Abcf1	T	202	IPI00762360	IPI00762360_202_GEEEEDTAKEKEP_T	Class I	0.968651	GEEEEDTAKEKEP	-0.497547	NaN	-0.0592845	NaN	-0.0430646	0.307732	NaN	0.220899	NaN	NaN	NaN	NaN	NaN	NaN								NaN	NaN	NaN	NaN	NaN	NaN	NaN	NaN	0.51886	0	331.07	NaN	NaN	NaN	NaN	NaN	NaN	NaN	NaN	NaN	Q5RL55;Q9JL47
Abcf1	S	22	IPI00762360	IPI00762360_22_GDGEGTSPADKVV_S	Class I	0.944462	GDGEGTSPADKVV	-1.0789	-0.694508	-0.663077	-1.15791	-0.0298414	0.725855	1.20573	1.27181	NaN	NaN	NaN	NaN	NaN	0.422196	E							NaN	NaN	NaN	NaN	NaN	NaN	NaN	NaN	-0.28492	1.77e-06	88.872	3.85095	-15.7092	NaN	19.5602	13.1154	NaN	6.44479	-13.1154	NaN	Q5RL55;Q9JL47;Q6P542;A1A4B8;Q3U6P1;Q99K92
Abcf1	S	224	IPI00762360	IPI00762360_224_KEAEQGSGEEKEE_S	Class I	1	KEAEQGSGEEKEE	0.0923428	-0.0192435	0.0432961	-0.0926017	-0.97783	-0.146232	-0.351063	0.0104934	0.183876	0.229711	0.0224624	0.138041	0.0682395	0.744805	H							18.6275	-1.5692	23.6885	-1.5692	30.2728	32.3827	-4.8437	-4.8437	0.17581	1.37e-45	249.19	4.72364	-2.16862	NaN	1.55088	-5.34137	NaN	6.89225	2.16862	NaN	Q5RL55;Q9JL47;Q6P542;A1A4B8;Q3U6P1;Q99K92
Abcf1	S	90	IPI00762360	IPI00762360_90_KDVDDDSDERVLM_S	Class I	1	KDVDDDSDERVLM	-0.0730138	-0.0679237	0.0797983	0.11704	-0.000961443	0.00338636	-0.0153552	-0.125123	-0.0844561	-0.0844561	0.0834656	-0.00148714	0.0517527	0.506578	K							-5.956	8.8137	4.18785	5.6212	8.73089	1.94221	NaN	-3.81195	0.17411	3.1e-80	214.88	1.77483	-1.96037	NaN	1.70452	-2.03067	NaN	3.7352	1.96037	NaN	Q5RL55;Q9JL47;Q6P542;A1A4B8;Q3U6P1;Q99K92
Abh	S	378	IPI00858117	IPI00858117_378_HLHDPNSPVKRKR_S	Class I	1	HLHDPNSPVKRKR	-0.358565	-0.234363	0.221196	NaN	0.307487	0.159642	0.471052	0.119635	0.223804	-0.410368	-0.180143	0.590266	-0.249131	NaN								NaN	-59.9558	19.7479	-6.88067	NaN	35.1407	-9.1531	12.9938	-0.12992	1.11e-07	127.78	NaN	NaN	NaN	NaN	NaN	NaN	NaN	NaN	NaN	P0CB42
Abh5	S	372	IPI00453512	IPI00453512_372_ENYWRKSYESSED_S	Class I	1	ENYWRKSYESSED	-1.50275	-1.24447	-1.40951	-2.66539	-1.91074	-0.880723	-1.50582	-1.01314	-0.136188	-0.396576	0.0166682	-0.136188	0.582974	0.454771	O							7.80504	-5.98817	NaN	1.38843	NaN	33.2414	NaN	33.2414	0.50345	6.69e-64	290.2	3.00498	-35.3875	NaN	2.87063	-35.5218	NaN	38.3925	35.3875	68	Q3TSG4
Abh5	S	375	IPI00453512	IPI00453512_375_WRKSYESSEDCPE_S	Class I	0.996174	WRKSYESSEDCPE	-0.0901271	0.0413562	NaN	NaN	0.387771	NaN	0.197677	-0.145612	0.697062	0.980799	-0.78431	-0.0841197	0.643073	NaN								20.9104	57.3736	NaN	39.142	35.9652	NaN	NaN	35.9652	0.49376	6.69e-64	290.2	NaN	NaN	NaN	NaN	NaN	NaN	NaN	NaN	NaN	Q3TSG4
Abh5	S	253	IPI00453512	IPI00453512_253_LPVRRGSVTVLSG_S	Class I	0.910762	LPVRRGSVTVLSG	NaN	NaN	NaN	NaN	NaN	NaN	NaN	NaN	NaN	NaN	NaN	NaN	NaN	NaN								NaN	NaN	NaN	NaN	NaN	NaN	NaN	NaN	0.57305	5.46e-35	144.4	NaN	NaN	NaN	NaN	NaN	NaN	NaN	NaN	NaN	Q3TSG4
Abh5	S	362	IPI00453512	IPI00453512_362_THRRRGSFSSENY_S	Class I	0.999995	THRRRGSFSSENY	0.402831	0.467697	0.923005	1.86197	1.90774	1.39688	1.42686	1.73634	1.51363	NaN	NaN	1.51363	-0.243311	0.606421	B							NaN	NaN	NaN	NaN	NaN	18.4366	12.4983	15.4674	-0.15002	5.34e-50	222.49	63.5221	26.6762	34	23.968	-39.5541	NaN	36.8459	-26.6762	95	Q3TSG4
Abh5	S	385	IPI00453512	IPI00453512_385_CPEAASSPTRKVK_S	Class I	0.968029	CPEAASSPTRKVK	-0.0721548	0.0940371	-0.0260729	0.402395	0.0814351	-0.0247455	0.0240218	-0.0691522	-0.0841197	0.471968	-0.499277	-0.23232	-0.276613	0.26909								29.2539	-5.98817	36.4167	29.2539	35.9652	-129.151	NaN	-0.0978206	0.40566	6.69e-64	290.2	1.75308	-19.7562	NaN	21.5093	19.4301	NaN	2.0792	-19.4301	NaN	Q3TSG4
Abh5	S	65	IPI00453512	IPI00453512_65_RKYQEDSDPERSD_S	Class I	1	RKYQEDSDPERSD	-0.135428	-0.123795	-0.0354165	-0.202705	-0.187387	-0.195852	-0.447633	-0.443289	0.214995	0.280363	-0.14557	0.155494	0.207422	0.567206	M							-10.6168	6.75998	10.5612	9.59779	5.84768	-41.5956	NaN	-17.874	0.4729	5.54e-13	245.92	10.155	5.21923	NaN	4.65636	-5.4986	NaN	4.93572	-5.21923	NaN	Q3TSG4
Abh5	S	70	IPI00453512	IPI00453512_70_DSDPERSDYEEHQ_S	Class I	1	DSDPERSDYEEHQ	-0.041812	0.0283428	0.0816941	0.137372	-0.197236	-0.265317	-0.170438	-0.255078	0.0472598	-0.0429795	-0.17299	0.10271	-0.0854524	0.486601	P							-10.6168	-14.9025	NaN	-12.7189	5.84768	5.65443	NaN	5.75106	-0.99994	5.54e-13	245.92	3.3969	-1.2955	NaN	2.35284	-2.33956	NaN	4.6924	1.2955	NaN	Q3TSG4
Abhd13	S	323	IPI00133177	IPI00133177_323_EVIKSHSPEDMTK_S	Class I	0.999971	EVIKSHSPEDMTK	NaN	0.274172	NaN	-0.167685	-0.24987	NaN	-0.0437649	NaN	NaN	NaN	NaN	NaN	NaN	NaN								NaN	NaN	NaN	NaN	NaN	NaN	NaN	NaN	-0.52789	0.000303352	109.83	NaN	NaN	NaN	NaN	NaN	NaN	NaN	NaN	NaN	Q80UX8
Abhd15	S	146	IPI00229207	IPI00229207_146_RVTNPGSLPPVLL_S	Class I	0.755727	RVTNPGSLPPVLL	1.14698	1.10267	3.68437	4.08631	4.45168	5.22837	5.14566	4.38316	NaN	NaN	NaN	NaN	NaN	0.646416	B							NaN	NaN	NaN	NaN	NaN	NaN	NaN	NaN	-1.2181	6.64e-46	170.04	72.0359	8.21182	27	63.8241	-8.21182	32	1.77031	-70.2656	NaN	Q5F2F2;B6DQM2
Abhd15	S	304	IPI00229207	IPI00229207_304_KLFRSGSLREFEE_S	Class I	0.996711	KLFRSGSLREFEE	0.312549	NaN	-0.0820966	NaN	0.651049	0.844611	1.014	0.686057	NaN	NaN	NaN	NaN	NaN	NaN								NaN	NaN	NaN	NaN	NaN	NaN	NaN	NaN	-0.12455	3.92e-12	175.26	NaN	NaN	NaN	NaN	NaN	NaN	NaN	NaN	NaN	Q5F2F2;B6DQM2
Abhd15	T	424	IPI00229207	IPI00229207_424_GLSRRRTSFLGGR_T	Class I	1	GLSRRRTSFLGGR	-0.194592	0.783193	2.41611	3.07438	3.35003	2.71189	1.38169	2.84664	NaN	NaN	NaN	NaN	NaN	0.581964	B							NaN	NaN	NaN	NaN	NaN	NaN	NaN	NaN	0.097391	0.000131827	136.57	60.9512	23.9391	37	18.7174	-42.2338	NaN	37.0121	-23.9391	93	Q5F2F2;B6DQM2;Q5F2E9
Abhd15	S	425	IPI00229207	IPI00229207_425_LSRRRTSFLGGRR_S	Class I	1	LSRRRTSFLGGRR	1.10158	2.17124	2.83907	3.20472	3.04454	2.72728	2.747	2.77241	2.01494	1.55783	-0.79925	2.18922	-3.39133	0.74974	B							20.9334	44.817	42.5352	42.5352	90.4697	96.4137	89.6449	90.4697	0.097391	0.000131827	136.57	81.7957	56.311	14	25.4847	-56.311	NaN	22.4818	-59.3139	NaN	Q5F2F2;B6DQM2;Q5F2E9
Abhd15	S	442	IPI00229207	IPI00229207_442_LQKREVSPSSNLE_S	Class I	0.999989	LQKREVSPSSNLE	0.131721	0.175021	0.293855	0.247007	0.107117	0.396839	0.165494	0.35104	-0.374855	-0.180038	0.0944138	-0.569672	1.04289	0.53314	A							52.7457	-3.00852	6.33477	6.33477	51.4645	69.2253	-18.7807	51.4645	0.12317	5.35e-12	183.77	27.9621	10.8687	97	12.9388	-15.0233	NaN	17.0935	-10.8687	NaN	Q5F2F2;B6DQM2;Q5F2E9
Abhd15	T	142	IPI00229207	IPI00229207_142_ARGRRVTNPGSLP_T	Class I	0.999677	ARGRRVTNPGSLP	1.08223	2.4254	3.9014	3.73301	4.17721	5.74824	6.45078	6.26501	4.66363	4.66363	-2.46013	4.42478	-4.89946	0.593935	B	+						NaN	79.4066	83.9629	81.6847	NaN	97.9166	94.6117	96.2641	0.34494	6.64e-46	170.04	91.1086	48.6669	8	42.4417	-48.6669	63	11.3317	-79.7769	NaN	Q5F2F2;B6DQM2
Abhd2	S	415	IPI00471236	IPI00471236_415_RNKSQCSDTEQME_S	Class I	0.872824	RNKSQCSDTEQME	NaN	NaN	NaN	NaN	NaN	NaN	NaN	NaN	NaN	NaN	NaN	NaN	NaN	NaN								NaN	NaN	NaN	NaN	NaN	NaN	NaN	NaN	-1.0469	0.00098928	70.167	NaN	NaN	NaN	NaN	NaN	NaN	NaN	NaN	NaN	Q9QXM0
Abhd5	S	124	IPI00119852	IPI00119852_124_SRPRFDSDAEEVE_S	Class I	1	SRPRFDSDAEEVE	NaN	NaN	NaN	NaN	NaN	NaN	NaN	NaN	NaN	NaN	NaN	NaN	NaN	NaN								NaN	NaN	NaN	NaN	NaN	NaN	NaN	NaN	-0.085533	1.27e-13	114.72	NaN	NaN	NaN	NaN	NaN	NaN	NaN	NaN	NaN	Q9DBL9-1;Q9DBL9
Abhd9	T	211	IPI00347896	IPI00347896_211_KEVDCYTIDLLLD_T	Class I	0.939229	KEVDCYTIDLLLD	NaN	NaN	NaN	2.43417	2.53684	NaN	NaN	NaN	NaN	NaN	NaN	NaN	NaN	NaN								NaN	NaN	NaN	NaN	NaN	NaN	NaN	NaN	-1.7547	0.00311385	35.106	NaN	NaN	NaN	NaN	NaN	NaN	NaN	NaN	NaN	Q3V1F8;A6H695
Abhd9	T	222	IPI00347896	IPI00347896_222_LDDIKDTILGLGY_T	Class I	0.985495	LDDIKDTILGLGY	NaN	NaN	NaN	2.43417	2.53684	NaN	NaN	NaN	NaN	NaN	NaN	NaN	NaN	NaN								NaN	NaN	NaN	NaN	NaN	NaN	NaN	NaN	-1.7547	0.00311385	35.106	NaN	NaN	NaN	NaN	NaN	NaN	NaN	NaN	NaN	Q3V1F8;A6H695
Abhd9	S	229	IPI00347896	IPI00347896_229_ILGLGYSKCILVS_S	Class I	0.968051	ILGLGYSKCILVS	NaN	NaN	NaN	2.43417	2.53684	NaN	NaN	NaN	NaN	NaN	NaN	NaN	NaN	NaN								NaN	NaN	NaN	NaN	NaN	NaN	NaN	NaN	-1.7547	0.00311385	35.106	NaN	NaN	NaN	NaN	NaN	NaN	NaN	NaN	NaN	Q3V1F8;A6H695
Abi1	S	222	IPI00798483	IPI00798483_222_SPARLGSQHSPGR_S	Class I	1	SPARLGSQHSPGR	-0.485858	-0.379576	0.266996	0.242816	0.239313	0.548624	0.362115	0.375042	1.19383	1.69716	-1.09266	1.19383	-0.341421	0.588314	B							46.7097	58.7422	NaN	52.726	NaN	0.57968	37.3431	18.9614	-0.017005	3.38e-08	143.89	24.3335	9.79794	NaN	9.22107	-15.1125	NaN	14.5356	-9.79794	NaN	Q8CBW3-1;Q8CBW3;B7ZCT9;B7ZCU0;B7ZCU3;Q3UBL3;B7ZCU4;Q3TMI0;Q6AXD3;Q8CBW3-3;Q3TJ64;Q8CBW3-4;Q3TJR5;Q8CBW3-2;Q3TPY5;Q3UAH6;B7ZCU5;B7ZCU2;Q8CBW3-5;B7ZCU1
Abi1	S	296	IPI00798483	IPI00798483_296_QISRHNSTTSSTS_S	Class I	0.999222	QISRHNSTTSSTS	-0.293018	0.452889	0.576087	0.772984	0.711768	0.872364	0.461665	0.521724	0.403813	0.419043	-0.136325	0.403813	-0.0937057	0.660698	B							NaN	12.5263	5.36608	8.94621	6.28874	-28.0019	18.2813	6.28874	0.65215	2.04e-19	165.78	48.8297	28.8299	54	5.53705	-43.2927	NaN	19.9998	-28.8299	NaN	Q8CBW3-1;Q8CBW3;B7ZCT9;B7ZCU0;B7ZCU3;Q3UBL3;B7ZCU4;Q3TMI0;Q6AXD3;Q8CBW3-3;Q3TJ64;Q8CBW3-4;Q3TJR5;Q8CBW3-2;Q3TPY5;Q3UAH6
Abi1	S	183	IPI00798483	IPI00798483_183_PTQKPPSPPVSGR_S	Class I	0.999963	PTQKPPSPPVSGR	0.0593553	-0.140825	-0.0518709	1.19815	0.18184	0.239972	0.219773	0.178466	-0.0208957	-0.146547	0.0199982	0.0492125	-0.0897819	0.272805								1.40628	1.37659	2.44626	1.37659	3.72702	8.55224	6.03352	6.03352	-0.3519	3.08e-13	133.86	2.09486	-36.0277	NaN	38.1226	29.4763	60	8.64635	-29.4763	NaN	Q8CBW3-1;Q8CBW3;B7ZCT9;B7ZCU0;B7ZCU3;Q3UBL3;B7ZCU4;Q3TMI0;Q6AXD3;Q8CBW3-3;Q3TJ64;Q8CBW3-4;Q3TJR5;Q8CBW3-2;Q3TPY5;Q3UAH6;B7ZCU5;B7ZCU2;Q8CBW3-5;B7ZCU1
Abi1	T	200	IPI00798483	IPI00798483_200_RNTPYKTLEPVKP_T	Class I	1	RNTPYKTLEPVKP	NaN	0.0870554	0.79776	NaN	NaN	-0.319618	-0.922046	NaN	-1.02111	-0.983418	0.82593	-1.0588	1.19814	NaN								57.5296	32.5647	43.5882	43.5882	56.4164	NaN	NaN	56.4164	-0.24221	1.24e-96	204.92	NaN	NaN	NaN	NaN	NaN	NaN	NaN	NaN	NaN	Q8CBW3-1;Q8CBW3;B7ZCT9;B7ZCU0;B7ZCU3;Q3UBL3;B7ZCU4;Q3TMI0;Q6AXD3;Q8CBW3-3;Q3TJ64;Q8CBW3-4;Q3TJR5;Q8CBW3-2;Q3TPY5;Q3UAH6;B7ZCU5;B7ZCU2;Q8CBW3-5;B7ZCU1
Abi1	T	215	IPI00798483	IPI00798483_215_VPNDYMTSPARLG_T	Class I	0.905568	VPNDYMTSPARLG	NaN	0.0870554	0.79776	-0.216954	-0.300416	-0.319618	-0.922046	NaN	-1.04356	-1.05961	0.82593	-0.848193	1.07569	NaN								56.949	33.0467	43.5882	43.5882	52.5555	NaN	NaN	52.5555	0.63988	1.24e-96	204.92	NaN	NaN	NaN	NaN	NaN	NaN	NaN	NaN	NaN	Q8CBW3-1;Q8CBW3;B7ZCT9;B7ZCU0;B7ZCU3;Q3UBL3;B7ZCU4;Q3TMI0;Q6AXD3;Q8CBW3-3;Q3TJ64;Q8CBW3-4;Q3TJR5;Q8CBW3-2;Q3TPY5;Q3UAH6;B7ZCU5;B7ZCU2;Q8CBW3-5;B7ZCU1
Abi1	S	225	IPI00798483	IPI00798483_225_RLGSQHSPGRTAS_S	Class I	1	RLGSQHSPGRTAS	-0.304113	-0.215898	-0.0810692	-0.0855886	-0.0368899	0.722861	0.0888743	0.63144	-0.256747	-0.906196	1.27301	0.392702	-0.633606	0.345286	E							58.6204	NaN	NaN	58.6204	-108.416	35.5437	33.0431	35.5437	-0.017005	3.38e-08	143.89	2.67567	-19.12	NaN	21.7956	16.3749	NaN	5.42077	-16.3749	NaN	Q8CBW3-1;Q8CBW3;B7ZCT9;B7ZCU0;B7ZCU3;Q3UBL3;B7ZCU4;Q3TMI0;Q6AXD3;Q8CBW3-3;Q3TJ64;Q8CBW3-4;Q3TJR5;Q8CBW3-2;Q3TPY5;Q3UAH6;B7ZCU5;B7ZCU2;Q8CBW3-5;B7ZCU1
Abi1	S	231	IPI00798483	IPI00798483_231_SPGRTASLNQRPR_S	Class I	0.99997	SPGRTASLNQRPR	0.0278901	0.491936	2.14363	1.85871	1.94321	1.7052	1.55272	1.51033	NaN	NaN	NaN	NaN	NaN	0.611023	B							NaN	NaN	NaN	NaN	NaN	NaN	NaN	NaN	-2.3191	2.34e-13	152.34	65.4381	53.7542	23	11.6839	-53.7542	NaN	9.56068	-55.8774	NaN	Q8CBW3-1;Q8CBW3;B7ZCT9;B7ZCU0;B7ZCU3;Q3UBL3;B7ZCU4;Q3TMI0;Q6AXD3;Q8CBW3-3;Q3TJ64;Q8CBW3-4;Q3TJR5;Q8CBW3-2;Q3TPY5;Q3UAH6;B7ZCU5;B7ZCU2;Q8CBW3-5;B7ZCU1
Abi1	Y	306	IPI00798483	IPI00798483_306_STSSGGYRRTPSV_Y	Class I	0.947742	STSSGGYRRTPSV	-0.104977	NaN	NaN	NaN	NaN	NaN	-1.07485	-0.952931	NaN	NaN	NaN	NaN	NaN	NaN								NaN	NaN	NaN	NaN	NaN	NaN	NaN	NaN	1.4875	2.04e-19	165.78	NaN	NaN	NaN	NaN	NaN	NaN	NaN	NaN	NaN	Q8CBW3-1;Q8CBW3;B7ZCT9;B7ZCU0;B7ZCU3;Q3UBL3;B7ZCU4;Q3TMI0;Q6AXD3;Q8CBW3-3;Q3TJ64;Q8CBW3-4;Q3TJR5;Q8CBW3-2;Q3TPY5;Q3UAH6
Abi1	S	439	IPI00798483	IPI00798483_439_DKDDELSFKEGAI_S	Class I	1	DKDDELSFKEGAI	-0.141128	0.297015	NaN	-0.0243698	0.359521	0.835318	0.510192	NaN	NaN	NaN	NaN	NaN	NaN	NaN								NaN	NaN	NaN	NaN	NaN	NaN	NaN	NaN	-0.15909	0.00166255	96.665	NaN	NaN	NaN	NaN	NaN	NaN	NaN	NaN	NaN	Q8CBW3-1;Q8CBW3;B7ZCT9;B7ZCU0;B7ZCU3;Q3UBL3;B7ZCU4;Q3TMI0;Q6AXD3;Q8CBW3-3;Q3TJ64;Q8CBW3-4;Q3TJR5;Q8CBW3-2;Q3TPY5;Q3UAH6;B7ZCU5;B7ZCU2;Q8CBW3-5;B7ZCU1
Abi1	Y	198	IPI00798483	IPI00798483_198_LGRNTPYKTLEPV_Y	Class I	0.799818	LGRNTPYKTLEPV	NaN	NaN	NaN	-0.216954	-0.300416	NaN	NaN	NaN	-1.07381	-1.07381	0.960209	NaN	NaN	NaN								52.9912	43.8024	NaN	48.8059	NaN	NaN	NaN	NaN	-0.52707	1.24e-96	204.92	NaN	NaN	NaN	NaN	NaN	NaN	NaN	NaN	NaN	Q8CBW3-1;Q8CBW3;B7ZCT9;B7ZCU0;B7ZCU3;Q3UBL3;B7ZCU4;Q3TMI0;Q6AXD3;Q8CBW3-3;Q3TJ64;Q8CBW3-4;Q3TJR5;Q8CBW3-2;Q3TPY5;Q3UAH6;B7ZCU5;B7ZCU2;Q8CBW3-5;B7ZCU1
Abi2	S	236	IPI00380956	IPI00380956_236_QRNRTYSSSGSSG_S	Class I	0.998939	QRNRTYSSSGSSG	-0.0684099	1.51727	0.478409	0.0588014	0.155918	2.06919	3.90038	1.25506	NaN	NaN	NaN	NaN	NaN	0.292481								NaN	NaN	NaN	NaN	NaN	NaN	NaN	NaN	-0.10403	4.85e-55	194.49	50.3106	18.0097	59	10.4612	-39.8494	NaN	32.301	-18.0097	NaN	P62484;Q3UVN6;Q6AXH6;Q6AXD2
Abi2	T	294	IPI00380956	IPI00380956_294_RPASRHTPPTIGG_T	Class I	0.883096	RPASRHTPPTIGG	0.642655	NaN	NaN	NaN	NaN	NaN	NaN	2.20876	NaN	NaN	NaN	NaN	NaN	NaN								NaN	NaN	NaN	NaN	NaN	NaN	NaN	NaN	0.50819	2.58e-08	112.44	NaN	NaN	NaN	NaN	NaN	NaN	NaN	NaN	NaN	P62484;Q3UVN6;Q6AXH6;Q6AXD2
Abi2	S	301	IPI00380956	IPI00380956_301_PPTIGGSLPYRRP_S	Class I	1	PPTIGGSLPYRRP	-0.365555	0.0610523	-0.530906	-0.530592	0.289518	0.0129454	0.0481859	-0.0764209	-0.226917	-0.226917	-0.807901	-0.0199078	0.245902	0.486592	J							NaN	-82.0546	-68.3462	-74.9323	NaN	15.8029	-18.3981	-18.5835	-0.3363	2.58e-08	112.44	2.5866	-5.60859	NaN	7.61017	-0.585012	NaN	8.19518	0.585012	NaN	P62484;Q3UVN6;Q6AXH6;Q6AXD2
Abi2	S	221	IPI00380956	IPI00380956_221_MAPSQQSPVRTAS_S	Class I	0.999992	MAPSQQSPVRTAS	-0.453557	-0.481505	-0.348996	0.00345832	0.015469	0.100278	0.131445	0.603625	0.582749	0.613487	-1.56641	0.515309	0.134353	0.359457	F							NaN	43.5655	79.7985	61.682	-9.76	NaN	NaN	-9.76	0.41055	3.41e-10	127.83	5.1188	-35.4267	NaN	40.5455	35.4267	48	1.9961	-38.5494	NaN	P62484;Q3UVN6;Q6AXH6;Q6AXD2
Abi2	S	177	IPI00380956	IPI00380956_177_PTQKPPSPPMSGK_S	Class I	0.993559	PTQKPPSPPMSGK	0.339936	0.315914	-0.035313	0.602198	0.420432	0.350803	0.213851	0.0643724	-0.0491845	-0.105249	0.168736	0.0181929	0.427336	0.494602								17.9952	3.49018	NaN	11.332	-38.996	NaN	23.1365	-34.5483	1.1251	0.000106929	64.52	5.89311	-24.7651	NaN	30.6582	24.2253	81	6.43291	-24.2253	NaN	P62484;Q3UVN6;Q6AXH6;Q6AXD2
Abin	S	279	IPI00228584	IPI00228584_279_LCGQPSSPKPEGA_S	Class I	0.992771	LCGQPSSPKPEGA	-0.0649024	0.0370307	-0.0754638	0.255007	0.527621	1.01482	1.1316	1.36948	1.53806	1.57202	-0.367639	1.09065	-0.127109	0.355909	E							22.495	32.766	10.9325	22.495	-38.8881	8.43356	29.0095	8.43356	0.98546	6.59e-15	139.04	16.2239	-19.5648	NaN	35.7886	19.5648	72	5.28006	-30.5086	NaN	Q9WUU8-1;Q9WUU8;Q9WUU8-3;Q9WUU8-2;Q3UXR9;Q6A0C8
Abl	S	712	IPI00227807	IPI00227807_712_RFLRSCSASCMPH_S	Class I	0.999906	RFLRSCSASCMPH	-1.28629	-0.938164	-0.965136	-0.690638	-0.757791	-0.625084	-0.351916	-0.338711	-0.758695	-1.48426	1.51607	-0.393699	0.324506	0.437883	O							85.8775	13.4388	NaN	75.7169	1.5376	37.2089	NaN	22.3966	-1.0546	3.43e-05	122.46	16.0844	-19.297	NaN	4.46352	-30.9179	NaN	35.3814	19.297	86	P00520-3;P00520;A2AV23;P00520-1;A2AV22;P00520-2;Q3TM13;Q3V2W1;P00520-4;Q3SYK5
Abl	S	16	IPI00227807	IPI00227807_16_GDQRRPSLPALHF_S	Class I	1	GDQRRPSLPALHF	1.06426	-1.03845	NaN	-0.962941	-0.110247	0.159461	-1.47794	-0.604356	-1.64616	-1.64616	0.800663	NaN	NaN	NaN								NaN	42.5915	NaN	42.5915	NaN	NaN	NaN	NaN	1.4482	2.28e-05	107.17	NaN	NaN	NaN	NaN	NaN	NaN	NaN	NaN	NaN	P00520-4;P00520;Q3SYK5
Abl	S	798	IPI00227807	IPI00227807_798_FKDTESSPGSSPP_S	Class I	0.809188	FKDTESSPGSSPP	NaN	NaN	0.0464911	NaN	NaN	0.62685	NaN	NaN	0.146395	0.146395	0.212789	NaN	NaN	NaN								NaN	-15.8927	NaN	-15.8927	NaN	NaN	NaN	NaN	0.27573	2e-12	95.319	NaN	NaN	NaN	NaN	NaN	NaN	NaN	NaN	NaN	P00520-3;P00520;A2AV23;P00520-1;A2AV22;P00520-2;Q3TM13;Q3V2W1;P00520-4;Q3SYK5
Abl	S	802	IPI00227807	IPI00227807_802_ESSPGSSPPSLTP_S	Class I	0.775133	ESSPGSSPPSLTP	NaN	NaN	NaN	NaN	NaN	NaN	NaN	NaN	0.0781999	0.0781999	0.362646	NaN	NaN	NaN								NaN	-28.5782	NaN	-28.5782	NaN	NaN	NaN	NaN	-0.75278	2e-12	95.319	NaN	NaN	NaN	NaN	NaN	NaN	NaN	NaN	NaN	P00520-3;P00520;A2AV23;P00520-1;A2AV22;P00520-2;Q3TM13;Q3V2W1;P00520-4;Q3SYK5
Abl2	S	1000	IPI00117039	IPI00117039_1000_QHPSTCSDPEEEP_S	Class I	0.891198	QHPSTCSDPEEEP	-1.55355	0.281512	NaN	-2.00636	0.00821436	-0.545277	0.168814	7.59527	NaN	NaN	NaN	NaN	NaN	NaN								NaN	NaN	NaN	NaN	NaN	NaN	NaN	NaN	-0.078066	4.14e-09	91.354	NaN	NaN	NaN	NaN	NaN	NaN	NaN	NaN	NaN	Q4JIM5;B2RQ57;B7ZMZ2;Q61055;Q99P28
Abl2	S	621	IPI00117039	IPI00117039_621_TQASSGSPALPRK_S	Class I	0.99988	TQASSGSPALPRK	0.330788	0.351063	0.288654	0.302875	0.239936	-0.427607	0.00593169	0.0882502	0.219091	0.219091	-0.0362717	NaN	NaN	0.731475	I							NaN	2.48282	NaN	2.48282	NaN	NaN	NaN	NaN	0.0062095	2.4e-14	151.74	9.82222	-16.3452	NaN	26.1674	16.3452	NaN	1.74576	-24.4216	NaN	Q4JIM5;B2RQ57;B7ZMZ2;Q61055;Q99P28
Abl2	S	632	IPI00117039	IPI00117039_632_RKQRDKSPSSLLE_S	Class I	0.999914	RKQRDKSPSSLLE	-0.332508	0.187184	0.228948	0.365825	0.145983	0.0676387	0.151638	0.303237	-0.136224	-0.0821482	0.0189501	-0.190299	0.110346	0.649113								20.4122	30.0519	1.30495	1.30495	24.5573	7.36341	-0.12269	7.36341	-0.33361	1.13e-19	167.32	23.0407	-8.63372	NaN	10.1712	-21.5032	NaN	31.6744	8.63372	NaN	Q4JIM5;B2RQ57;B7ZMZ2;Q61055;Q99P28
Abl2	S	72	IPI00117039	IPI00117039_72_DKTGGSSPEVLHR_S	Class I	0.855381	DKTGGSSPEVLHR	-0.526078	NaN	-1.05089	-0.780934	-0.525669	-0.76901	NaN	0.206593	NaN	NaN	NaN	NaN	NaN	NaN								NaN	NaN	NaN	NaN	NaN	NaN	NaN	NaN	-0.37802	2.23e-14	127.96	NaN	NaN	NaN	NaN	NaN	NaN	NaN	NaN	NaN	Q4JIM5;B2RQ57;B7ZMZ2;Q61055;Q99P28
Abl2	S	785	IPI00117039	IPI00117039_785_PFPRSNSTSSMSS_S	Class I	0.98337	PFPRSNSTSSMSS	0.136979	NaN	0.410985	NaN	NaN	-0.0571738	NaN	0.149702	0.729096	0.729096	-0.0503028	NaN	NaN	NaN								NaN	3.42664	NaN	3.42664	NaN	NaN	NaN	NaN	-0.071258	1.73e-07	123.97	NaN	NaN	NaN	NaN	NaN	NaN	NaN	NaN	NaN	Q4JIM5
Ablim1	S	478	IPI00169851	IPI00169851_478_DPRRRSSGREEDE_S	Class I	0.896419	DPRRRSSGREEDE	0.417704	0.291014	0.481196	0.531768	0.595465	1.4515	1.31527	1.32959	0.605968	0.336057	0.133068	0.605968	0.0367794	0.495066	E							15.7632	29.9534	NaN	-13.4995	22.5153	-2.5821	-23.8986	-2.5821	0.54438	2.1e-64	206.69	36.0112	-6.46635	90	4.9063	-37.5712	NaN	42.4775	6.46635	74	Q3TAG5;Q3UP03;Q8K278
Ablim1	S	277	IPI00169851	IPI00169851_277_RPTRTSSESIYSR_S	Class I	0.985149	RPTRTSSESIYSR	NaN	2.18789	1.68361	1.4298	0.162674	0.348448	-0.0603817	NaN	0.479438	NaN	NaN	0.479438	-0.337482	NaN								NaN	NaN	NaN	NaN	NaN	20.8578	NaN	20.8578	-1.4488	2.92e-11	136.66	NaN	NaN	NaN	NaN	NaN	NaN	NaN	NaN	NaN	Q3TAG5;Q3UP03
Ablim1	S	279	IPI00169851	IPI00169851_279_TRTSSESIYSRPG_S	Class I	0.808504	TRTSSESIYSRPG	NaN	NaN	NaN	1.4298	0.162674	NaN	NaN	NaN	NaN	NaN	NaN	NaN	NaN	NaN								NaN	NaN	NaN	NaN	NaN	NaN	NaN	NaN	0.010236	2.92e-11	136.66	NaN	NaN	NaN	NaN	NaN	NaN	NaN	NaN	NaN	Q3TAG5;Q3UP03
Ablim1	S	291	IPI00169851	IPI00169851_291_GSSIPGSPGHTIY_S	Class I	0.999974	GSSIPGSPGHTIY	-0.107286	0.267635	1.12862	NaN	NaN	1.06743	1.83435	2.12149	0.479438	NaN	NaN	0.479438	-0.337482	NaN								NaN	NaN	NaN	NaN	NaN	20.8578	NaN	20.8578	1.8816	2.92e-11	136.66	NaN	NaN	NaN	NaN	NaN	NaN	NaN	NaN	NaN	Q3TAG5;Q3UP03
Ablim1	S	346	IPI00169851	IPI00169851_346_DKQERQSLGESPR_S	Class I	0.997838	DKQERQSLGESPR	NaN	-0.213688	0.764261	NaN	NaN	1.20626	2.78389	NaN	NaN	NaN	NaN	NaN	NaN	NaN								NaN	NaN	NaN	NaN	NaN	NaN	NaN	NaN	-1.1389	0.00148778	99.802	NaN	NaN	NaN	NaN	NaN	NaN	NaN	NaN	NaN	Q3TAG5;Q3UP03;Q8K278
Ablim1	S	350	IPI00169851	IPI00169851_350_RQSLGESPRTLSP_S	Class I	1	RQSLGESPRTLSP	0.724476	0.787516	1.28161	0.458592	0.481289	1.14283	0.854985	1.43604	NaN	NaN	NaN	NaN	NaN	0.56138	A							NaN	NaN	NaN	NaN	NaN	NaN	NaN	NaN	0.96727	0.00148778	99.802	15.209	-0.722065	NaN	15.9311	0.722065	NaN	2.35858	-13.5725	NaN	Q3TAG5;Q3UP03;Q8K278
Ablim1	S	355	IPI00169851	IPI00169851_355_ESPRTLSPTPSAE_S	Class I	0.998574	ESPRTLSPTPSAE	-0.0486957	NaN	0.548535	NaN	NaN	0.272143	NaN	0.487538	0.140588	-0.228469	0.951198	0.509645	1.44582	NaN								NaN	48.2797	NaN	48.2797	-172.417	NaN	NaN	-172.417	0.033139	0.000203648	92.38	NaN	NaN	NaN	NaN	NaN	NaN	NaN	NaN	NaN	Q3TAG5;Q3UP03;Q8K278
Ablim1	S	359	IPI00169851	IPI00169851_359_TLSPTPSAEGYQD_S	Class I	0.997929	TLSPTPSAEGYQD	-0.466855	NaN	NaN	NaN	NaN	NaN	NaN	0.234587	0.140588	-0.228469	0.276426	0.509645	1.44582	NaN								NaN	17.4366	NaN	17.4366	-172.417	NaN	NaN	-172.417	-1.988	0.000203648	92.38	NaN	NaN	NaN	NaN	NaN	NaN	NaN	NaN	NaN	Q3TAG5;Q3UP03;Q8K278
Ablim1	S	376	IPI00169851	IPI00169851_376_MIHRSTSQGSINS_S	Class I	0.992597	MIHRSTSQGSINS	-0.701189	-0.238136	-0.209895	-0.0733781	-0.0425043	-0.19131	-0.189287	-0.489979	-0.646088	-0.77596	0.908339	-0.516217	0.333524	0.662949	K							-11.8723	48.9723	46.7202	46.7202	-5.54515	39.6325	20.6405	20.6405	-2.3147	3.23e-11	141.73	23.1994	-2.61605	NaN	4.67224	-21.1432	NaN	25.8154	2.61605	NaN	Q3TAG5;Q3UP03;Q8K278
Ablim1	S	397	IPI00169851	IPI00169851_397_TPTTSRSPQHFHR_S	Class I	0.992822	TPTTSRSPQHFHR	NaN	NaN	NaN	NaN	NaN	NaN	3.88004	NaN	NaN	NaN	NaN	NaN	NaN	NaN								NaN	NaN	NaN	NaN	NaN	NaN	NaN	NaN	0.12018	9.76e-11	130.9	NaN	NaN	NaN	NaN	NaN	NaN	NaN	NaN	NaN	Q3TAG5;Q3UP03;Q8K278
Ablim1	S	477	IPI00169851	IPI00169851_477_TDPRRRSSGREED_S	Class I	0.940721	TDPRRRSSGREED	0.878372	0.203568	-0.22194	0.160702	0.384978	0.986644	0.837588	0.885231	0.431655	0.188907	0.0798864	0.823543	0.274085	0.563473	D							NaN	-5.6935	NaN	-5.6935	NaN	-18.0182	-23.8986	-20.9584	1.6323	2.1e-64	206.69	22.6197	-32.7703	NaN	5.4739	-49.9161	NaN	55.39	32.7703	44	Q3TAG5;Q3UP03;Q8K278
Ablim1	S	545	IPI00169851	IPI00169851_545_PSSKTSSLPGYGK_S	Class I	0.999987	PSSKTSSLPGYGK	-0.104796	-0.0565372	0.144438	0.357158	0.624981	-0.0199138	0.161307	0.20277	0.456701	-0.154843	-0.330863	0.847607	0.0297832	0.350517								-0.0072	-25.8184	-25.7766	-25.7766	-6.4996	NaN	2.1449	-2.17735	-0.35525	0.000306054	110.14	4.25597	-10.7312	NaN	14.9872	10.6425	NaN	4.34473	-10.6425	NaN	Q3TAG5;Q3UP03;Q8K278
Ablim1	S	559	IPI00169851	IPI00169851_559_GLHRPVSTDFAQY_S	Class I	0.915344	GLHRPVSTDFAQY	0.304868	0.026446	-0.265206	0.0566529	-0.0423647	0.214908	-0.243426	0.270024	0.0994972	0.0994972	0.703316	NaN	NaN	0.506194								-62.8243	NaN	NaN	-62.8243	NaN	NaN	NaN	NaN	3.0954	9.7e-174	252.28	2.73939	-32.51	NaN	0.874265	-34.3751	NaN	35.2494	32.51	76	Q3TAG5;Q3UP03;Q8K278
Ablim1	S	596	IPI00169851	IPI00169851_596_RMDRGVSMPNMLE_S	Class I	1	RMDRGVSMPNMLE	0.350264	0.10916	-0.0197729	0.0156481	0.100349	-0.0859683	0.0353846	0.148118	-0.451879	-0.743315	0.0118719	0.471656	0.0266973	0.363016								NaN	-18.5833	17.0476	2.38187	-1.8677	NaN	NaN	-1.8677	-0.46187	1.32e-10	133.07	3.63674	-12.0052	NaN	4.42112	-11.2209	NaN	15.642	11.2209	NaN	Q3TAG5;Q3UP03;Q8K278
Ablim1	S	567	IPI00169851	IPI00169851_567_DFAQYNSYGDISG_S	Class I	0.999999	DFAQYNSYGDISG	0.000663487	0.00662118	-0.143771	-0.0465485	-0.182693	-0.156138	-0.33159	-0.0670976	-0.10118	-0.362056	0.191794	-0.0568213	0.58299	0.652595	R							31.9113	-12.578	NaN	15.1444	33.2421	NaN	NaN	33.2421	1.2213	9.7e-174	252.28	7.11781	3.35951	NaN	3.27244	-3.84537	NaN	3.7583	-3.35951	NaN	Q3TAG5;Q3UP03;Q8K278
Ablim1	T	560	IPI00169851	IPI00169851_560_LHRPVSTDFAQYN_T	Class I	0.923802	LHRPVSTDFAQYN	0.100289	-0.0441413	-0.158763	NaN	-0.414676	-0.198494	0.43686	0.209112	-0.301888	-0.46241	0.117381	-0.0568213	0.58299	NaN								24.5124	-12.578	NaN	9.62469	33.2421	NaN	NaN	33.2421	1.4015	9.7e-174	252.28	NaN	NaN	NaN	NaN	NaN	NaN	NaN	NaN	NaN	Q3TAG5;Q3UP03;Q8K278
Ablim1	S	379	IPI00169851	IPI00169851_379_RSTSQGSINSPVY_S	Class I	0.999869	RSTSQGSINSPVY	0.0985858	-0.14193	-0.197613	-0.0537033	0.0530835	0.0668952	0.0552928	0.322687	0.206155	0.143811	0.0800732	0.280073	-0.277905	0.389886	F							-0.0456	-11.6891	NaN	-5.86735	15.0121	19.9562	NaN	17.4842	-2.3147	3.23e-11	141.73	3.16559	-3.47287	NaN	6.63845	1.03396	NaN	5.6045	-1.03396	NaN	Q3TAG5;Q3UP03;Q8K278
Ablim2	S	304	IPI00762199	IPI00762199_304_SSESIVSVPASST_S	Class I	0.982112	SSESIVSVPASST	NaN	0.141956	NaN	NaN	NaN	NaN	0.0781179	NaN	0.168385	0.168385	-0.24637	NaN	NaN	NaN								15.6985	NaN	NaN	15.6985	NaN	NaN	NaN	NaN	-1.4461	2.72e-05	53.615	NaN	NaN	NaN	NaN	NaN	NaN	NaN	NaN	NaN	Q19VH2;Q8BL65-3;Q8BL65;Q8BL65-1;Q3U409;Q8BL65-2;Q8BL65-5;Q8BL65-4
Abp1	S	291	IPI00378015	IPI00378015_291_QPGKLRSPFLQKQ_S	Class I	1	QPGKLRSPFLQKQ	-0.338215	-0.0242965	0.0556122	0.174662	1.7163	2.759	3.08248	2.56661	2.77725	2.6623	-0.335569	2.77725	-0.163459	0.417114	D							NaN	14.5873	26.4733	20.5303	-24.5037	15.846	10.7118	10.7118	0.006621	0.000242441	133.13	23.3103	-12.3705	NaN	35.6808	12.3705	75	5.02101	-30.6598	NaN	Q62418-1;Q62418;Q62418-2;Q62418-3
Abp1	S	277	IPI00378015	IPI00378015_277_QKERAMSTTSVTS_S	Class I	0.999064	QKERAMSTTSVTS	-2.16128	-2.4257	-2.46367	-2.88744	-2.11617	-0.842324	-0.929715	-0.537843	-0.817662	-0.840888	-0.631041	-0.794437	0.693117	0.389805	O							39.0776	-73.9121	-54.8682	-54.8682	45.2457	38.1484	-19.0612	38.1484	-0.67589	6.69e-55	193.69	8.20317	-42.9508	NaN	12.6469	-38.5071	NaN	51.154	38.5071	48	Q62418-1;Q62418;Q62418-2;Q62418-3
Abp1	T	299	IPI00378015	IPI00378015_299_FLQKQLTQPETSY_T	Class I	1	FLQKQLTQPETSY	-2.02615	-1.94558	-1.68064	-1.9321	-2.11726	-0.739849	-0.627314	-0.463832	-1.09013	-1.23865	-0.0685115	-0.749232	0.469703	0.332818	O							47.2364	-4.86342	-78.0097	-4.86342	81.4172	27.7887	49.9619	27.7887	-1.0002	5.43e-07	126.4	3.31749	-15.2759	NaN	14.0335	-4.55992	NaN	18.5934	4.55992	NaN	Q62418-1;Q62418;Q62418-2;Q62418-3
Abpl	S	2234	IPI00664670	IPI00664670_2234_GRERLGSFGSITR_S	Class I	1	GRERLGSFGSITR	0.704341	1.90396	2.90652	2.94319	3.18311	2.93578	3.03198	3.00405	1.93573	1.7554	-1.11675	2.38568	-1.66613	0.75048	B	+						44.2388	59.1641	53.8869	53.8869	68.4903	79.4007	68.4457	68.4903	0.32046	6.53e-30	171.62	91.7646	59.3823	7	32.3822	-59.3823	92	8.70318	-83.0614	NaN	Q8VHX6-1;Q8VHX6;Q8VHX6-2;Q3UXJ8
Abpl	S	2625	IPI00664670	IPI00664670_2625_SSSRGASYSSIPK_S	Class I	0.999971	SSSRGASYSSIPK	0.438719	0.634036	0.766977	0.676538	1.31419	2.5603	2.39737	1.57196	1.13021	0.322159	1.42342	1.80215	-0.274861	0.467431	D							NaN	-168.221	NaN	-168.221	21.5314	NaN	12.9395	17.2354	0.43498	0.00124001	99.815	45.7755	28.531	57	12.0503	-33.7252	NaN	17.2445	-28.531	NaN	Q8VHX6-1;Q8VHX6;Q8VHX6-2;Q3UXJ8
Abpl	S	2237	IPI00664670	IPI00664670_2237_RLGSFGSITRQQE_S	Class I	0.999926	RLGSFGSITRQQE	-0.40305	0.253475	0.740095	2.75597	2.54575	1.47338	1.97408	1.44199	1.60564	1.58191	-1.35366	1.60564	-1.28637	0.525681	B							54.5297	66.3265	NaN	60.4281	59.0017	NaN	NaN	59.0017	0.59082	6.53e-30	171.62	29.3165	-8.65929	NaN	37.9757	8.65929	70	4.48388	-33.4919	NaN	Q8VHX6-1;Q8VHX6;Q8VHX6-2;Q3UXJ8
Abra1	S	48	IPI00761945	IPI00761945_48_KNSITDSQMDNVK_S	Class I	0.999998	KNSITDSQMDNVK	0.0882773	0.266908	-0.21414	-0.0563276	-0.620579	-0.847151	-0.861356	-1.40849	-0.134509	0.0219575	-0.402992	-0.134509	0.81213	0.620697	L							5.03252	45.6813	NaN	20.191	43.0459	NaN	NaN	43.0459	-1.1545	7.46e-07	134.18	16.461	12.8087	NaN	3.65224	-12.8087	NaN	3.41494	-13.046	NaN	Q8BPZ8-1;Q8BPZ8;Q8BPZ8-2
Abro1	S	368	IPI00136758	IPI00136758_368_QSAAGDSGEESDD_S	Class I	0.753665	QSAAGDSGEESDD	-0.321748	NaN	0.100636	0.147176	-0.479231	-0.387654	NaN	-0.638119	0.547747	NaN	NaN	0.547747	-0.192234	NaN								NaN	NaN	NaN	NaN	9.91585	14.9616	NaN	12.4387	0.93785	3.01e-14	80.048	NaN	NaN	NaN	NaN	NaN	NaN	NaN	NaN	NaN	Q3TCJ1;Q6A0B5
Abro1	S	372	IPI00136758	IPI00136758_372_GDSGEESDDSDYE_S	Class I	0.753591	GDSGEESDDSDYE	-0.321748	NaN	0.100636	0.147176	-0.479231	-0.387654	NaN	-0.638119	0.547747	NaN	NaN	0.547747	-0.192234	NaN								NaN	NaN	NaN	NaN	9.91585	14.9616	NaN	12.4387	0.93785	3.01e-14	80.048	NaN	NaN	NaN	NaN	NaN	NaN	NaN	NaN	NaN	Q3TCJ1;Q6A0B5
Abtap	S	156	IPI00169521	IPI00169521_156_KIDSEISPKKDNE_S	Class I	0.999956	KIDSEISPKKDNE	0.387804	0.412402	NaN	0.298893	0.10251	NaN	-0.0856973	-0.175301	NaN	NaN	NaN	NaN	NaN	NaN								NaN	NaN	NaN	NaN	NaN	NaN	NaN	NaN	-1.0783	0.000654822	96.342	NaN	NaN	NaN	NaN	NaN	NaN	NaN	NaN	NaN	Q3V1V3;A2APY6;B2RXU2;Q8BK69;Q8BM03;Q8K089;Q9D801
Abtap	T	305	IPI00169521	IPI00169521_305_GKGNVETSSEDED_T	Class I	1	GKGNVETSSEDED	NaN	0.467593	0.139076	-0.0945413	-0.0209112	0.0466168	0.288748	0.743954	NaN	NaN	NaN	NaN	NaN	NaN								NaN	NaN	NaN	NaN	NaN	NaN	NaN	NaN	-0.15782	2.46e-18	159.13	NaN	NaN	NaN	NaN	NaN	NaN	NaN	NaN	NaN	Q3V1V3;A2APY6;B2RXU2;Q8BK69;Q8BM03;Q8K089;Q9D801
Abtap	S	306	IPI00169521	IPI00169521_306_KGNVETSSEDEDD_S	Class I	1	KGNVETSSEDEDD	NaN	0.467593	0.139076	-0.0945413	-0.0209112	0.0466168	0.288748	0.743954	NaN	NaN	NaN	NaN	NaN	NaN								NaN	NaN	NaN	NaN	NaN	NaN	NaN	NaN	-0.15782	2.46e-18	159.13	NaN	NaN	NaN	NaN	NaN	NaN	NaN	NaN	NaN	Q3V1V3;A2APY6;B2RXU2;Q8BK69;Q8BM03;Q8K089;Q9D801
Abtap	S	307	IPI00169521	IPI00169521_307_GNVETSSEDEDDL_S	Class I	1	GNVETSSEDEDDL	NaN	0.467593	0.139076	-0.0945413	-0.0209112	0.0466168	0.288748	0.743954	NaN	NaN	NaN	NaN	NaN	NaN								NaN	NaN	NaN	NaN	NaN	NaN	NaN	NaN	-0.15782	2.46e-18	159.13	NaN	NaN	NaN	NaN	NaN	NaN	NaN	NaN	NaN	Q3V1V3;A2APY6;B2RXU2;Q8BK69;Q8BM03;Q8K089;Q9D801
Abtap	S	688	IPI00169521	IPI00169521_688_SAKDSASSEEETD_S	Class I	1	SAKDSASSEEETD	-0.0479572	0.0840643	0.0654345	-0.00129757	0.022943	-0.303575	-0.361882	-0.0169236	0.16192	0.16192	-0.169853	-0.0382594	0.206342	0.657121	R							23.9644	-3.9254	NaN	10.0195	5.53522	29.0357	NaN	-17.6904	-0.25394	9.96e-38	258.8	4.97266	0.0829353	NaN	2.04986	-2.92281	NaN	4.88973	-0.0829353	NaN	Q3V1V3;A2APY6;B2RXU2;Q8BK69;Q8BM03;Q8K089;Q9D801
Abtap	S	689	IPI00169521	IPI00169521_689_AKDSASSEEETDL_S	Class I	1	AKDSASSEEETDL	-0.0479572	0.0840643	0.0654345	-0.00129757	0.022943	-0.303575	-0.361882	-0.0169236	0.16192	0.16192	-0.169853	-0.0382594	0.206342	0.657121	R							23.9644	-3.9254	NaN	10.0195	5.53522	29.0357	NaN	-17.6904	0.19916	9.96e-38	258.8	5.20265	-1.5965	NaN	3.54212	-3.25703	NaN	6.79915	1.5965	NaN	Q3V1V3;A2APY6;B2RXU2;Q8BK69;Q8BM03;Q8K089;Q9D801
Abtap	S	651	IPI00169521	IPI00169521_651_ALAEEDSEDELPS_S	Class I	1	ALAEEDSEDELPS	-0.285952	-0.0801378	-0.247971	-0.294301	-0.667756	-0.189387	-0.410419	-0.846633	0.387362	0.430912	-0.415474	0.336055	-0.388247	0.616239	N							22.0184	27.9113	NaN	24.9648	23.5942	NaN	NaN	23.5942	-0.59234	1.1e-59	146.88	10.8647	5.84023	NaN	2.88478	-7.97996	NaN	5.0245	-5.84023	NaN	Q3V1V3;A2APY6;B2RXU2;Q8BK69;Q8BM03;Q8K089;Q9D801
Abtap	S	657	IPI00169521	IPI00169521_657_SEDELPSDVDFND_S	Class I	1	SEDELPSDVDFND	-0.285952	-0.0801378	-0.247971	-0.294301	-0.667756	-0.189387	-0.410419	-0.846633	0.387362	0.430912	-0.415474	0.336055	-0.388247	0.616239	N							22.0184	27.9113	NaN	24.9648	23.5942	NaN	NaN	23.5942	-0.59234	1.1e-59	146.88	5.59846	0.573959	NaN	4.06766	-1.5308	NaN	5.0245	-0.573959	NaN	Q3V1V3;A2APY6;B2RXU2;Q8BK69;Q8BM03;Q8K089;Q9D801
Abtap	S	686	IPI00169521	IPI00169521_686_MKSAKDSASSEEE_S	Class I	1	MKSAKDSASSEEE	-0.0106372	0.698074	0.514198	0.0398403	0.00453735	-0.471447	-0.361882	-0.399226	0.0465037	0.0465037	-0.132598	-0.185517	0.109608	0.425885	L							23.9644	-9.4338	NaN	7.26532	17.3905	29.0357	NaN	10.5248	0.19916	9.96e-38	258.8	4.99904	-1.43651	NaN	1.89687	-4.53867	NaN	6.43554	1.43651	NaN	Q3V1V3;A2APY6;B2RXU2;Q8BK69;Q8BM03;Q8K089;Q9D801
AC091465.1-006	S	1654	IPI00895965	IPI00895965_1654_IRTPPKSPATPKQ_S	Class I	0.999961	IRTPPKSPATPKQ	1.57148	0.862273	1.66816	0.668845	1.71231	3.60001	0.716982	1.17201	-1.30861	-0.980052	0.077095	-3.67658	1.29748	0.395349								NaN	-72.5398	47.9171	19.987	NaN	59.3165	NaN	59.3165	-0.68113	2.26e-31	173.58	27.3151	11.0892	99	10.0793	-17.2358	NaN	16.2259	-11.0892	NaN	B2KGT6;P20357;Q3URJ7;B2KGT7;Q3TLQ0;B2KGT5;Q80ZL4;B2KGT4;Q80X35
AC091465.1-006	T	1650	IPI00895965	IPI00895965_1650_KVAIIRTPPKSPA_T	Class I	1	KVAIIRTPPKSPA	1.57148	0.862273	1.66816	0.668845	1.71231	3.60001	0.716982	1.17201	-1.81421	-1.56141	0.703873	-3.67658	1.29748	0.395349								NaN	27.6346	47.9171	39.4287	NaN	59.3165	NaN	59.3165	-0.68113	2.26e-31	173.58	18.762	-3.85106	NaN	15.1608	-7.45222	NaN	22.6131	3.85106	NaN	B2KGT6;P20357;Q3URJ7;B2KGT7;Q3TLQ0;B2KGT5;Q80ZL4;B2KGT4;Q80X35
AC091465.1-006	S	28	IPI00895965	IPI00895965_28_AAAHPHSPEMKDQ_S	Class I	0.999998	AAAHPHSPEMKDQ	0.980976	0.590051	0.0922815	0.399226	1.09305	0.387484	0.602808	1.13061	-0.270841	-0.270841	0.431252	NaN	NaN	0.520864	A							NaN	34.3832	16.1804	26.3905	NaN	NaN	NaN	NaN	0.12262	2.64e-07	136.14	5.17709	-11.5151	NaN	16.6922	11.5151	NaN	4.97819	-11.714	NaN	B2KGT6;P20357;Q3URJ7;B2KGT7;Q3TLQ0;B2KGT5;Q80ZL4;B2KGT4;Q80X35;B2KGT3
AC091465.1-006	S	1539	IPI00895965	IPI00895965_1539_TDGISKSPEKRSS_S	Class I	0.988031	TDGISKSPEKRSS	-0.1995	NaN	2.4046	4.59956	4.53036	1.10407	0.153364	0.492468	NaN	NaN	NaN	NaN	NaN	NaN								NaN	NaN	NaN	NaN	NaN	NaN	NaN	NaN	-0.64507	3.35e-23	146.07	NaN	NaN	NaN	NaN	NaN	NaN	NaN	NaN	NaN	B2KGT6;P20357;Q3URJ7;B2KGT7;Q3TLQ0;B2KGT5;Q80ZL4;B2KGT4;Q80X35
AC091465.1-006	T	1609	IPI00895965	IPI00895965_1609_TAITPGTPPSYSS_T	Class I	0.922485	TAITPGTPPSYSS	NaN	NaN	NaN	NaN	NaN	NaN	NaN	NaN	-1.60907	-1.60907	1.05516	NaN	NaN	NaN								51.8754	NaN	NaN	51.8754	NaN	NaN	NaN	NaN	0.94809	8.69e-06	70.666	NaN	NaN	NaN	NaN	NaN	NaN	NaN	NaN	NaN	B2KGT6;P20357;Q3URJ7;B2KGT7;Q3TLQ0;B2KGT5;Q80ZL4;B2KGT4;Q80X35
AC091465.1-006	T	1781	IPI00895965	IPI00895965_1781_HGAEIITQSPSRS_T	Class I	0.865697	HGAEIITQSPSRS	1.3041	0.955442	NaN	1.07389	1.38511	1.53441	1.08295	1.14989	-0.545424	NaN	NaN	-0.545424	NaN	NaN								NaN	NaN	NaN	NaN	NaN	NaN	NaN	NaN	-1.1566	1.6e-97	229.32	NaN	NaN	NaN	NaN	NaN	NaN	NaN	NaN	NaN	B2KGT6;P20357;Q3URJ7;B2KGT7;Q3TLQ0;B2KGT5;Q80ZL4;B2KGT4;Q80X35
AC091465.1-006	S	1783	IPI00895965	IPI00895965_1783_AEIITQSPSRSSV_S	Class I	0.995167	AEIITQSPSRSSV	0.792689	0.646624	0.538339	-0.362906	0.180352	0.756554	1.62916	1.05077	-2.31058	-2.31058	1.53439	NaN	NaN	0.477484	Q							65.4776	NaN	NaN	65.4776	NaN	NaN	NaN	NaN	0.647	1.6e-97	229.32	10.9597	-7.65147	NaN	16.5949	-2.0162	NaN	18.6111	2.0162	NaN	B2KGT6;P20357;Q3URJ7;B2KGT7;Q3TLQ0;B2KGT5;Q80ZL4;B2KGT4;Q80X35
AC091465.1-006	S	1785	IPI00895965	IPI00895965_1785_IITQSPSRSSVAS_S	Class I	0.889888	IITQSPSRSSVAS	0.792689	1.11272	NaN	1.18593	1.10324	1.53441	1.03884	1.12482	-2.31058	-2.31058	1.53439	NaN	NaN	NaN								65.4776	NaN	NaN	65.4776	NaN	NaN	NaN	NaN	0.27779	1.6e-97	229.32	NaN	NaN	NaN	NaN	NaN	NaN	NaN	NaN	NaN	B2KGT6;P20357;Q3URJ7;B2KGT7;Q3TLQ0;B2KGT5;Q80ZL4;B2KGT4;Q80X35
AC091465.1-006	S	1787	IPI00895965	IPI00895965_1787_TQSPSRSSVASPR_S	Class I	0.99547	TQSPSRSSVASPR	1.02829	-0.123273	-0.193861	-0.735513	0.497341	1.04997	0.619085	0.976701	-2.00694	-2.31058	1.53439	-1.70331	1.34983	0.596093	D							65.4776	NaN	NaN	65.4776	NaN	60.7661	NaN	60.7661	0.28488	8.6e-85	202.17	6.56507	-13.3515	NaN	5.93896	-13.9776	NaN	19.9166	13.3515	NaN	B2KGT6;P20357;Q3URJ7;B2KGT7;Q3TLQ0;B2KGT5;Q80ZL4;B2KGT4;Q80X35
AC091465.1-006	S	1788	IPI00895965	IPI00895965_1788_QSPSRSSVASPRR_S	Class I	0.999934	QSPSRSSVASPRR	1.02829	1.1341	0.833093	0.53918	0.780481	1.27306	1.05037	0.976701	-1.29078	-2.31058	1.53439	-0.270991	0.245579	0.699781	A							65.4776	NaN	NaN	65.4776	15.6523	NaN	NaN	15.6523	0.28488	8.6e-85	202.17	36.5666	0.20994	87	8.3049	-28.2617	NaN	36.3567	-0.20994	93	B2KGT6;P20357;Q3URJ7;B2KGT7;Q3TLQ0;B2KGT5;Q80ZL4;B2KGT4;Q80X35
AC091465.1-006	S	1791	IPI00895965	IPI00895965_1791_SRSSVASPRRLSN_S	Class I	1	SRSSVASPRRLSN	0.792689	1.15717	0.833093	-0.309349	0.180352	1.04997	0.57431	1.12482	-0.697684	NaN	NaN	-0.697684	0.508235	0.623536	Q							NaN	NaN	NaN	NaN	15.6523	41.3944	NaN	30.8411	0.28488	8.6e-85	202.17	17.9427	8.81438	NaN	9.12829	-8.81438	NaN	7.99095	-9.95173	NaN	B2KGT6;P20357;Q3URJ7;B2KGT7;Q3TLQ0;B2KGT5;Q80ZL4;B2KGT4;Q80X35
AC133187.1-001	S	242	IPI00894786	IPI00894786_242_NQGKLHSLVKPSV_S	Class I	0.996204	NQGKLHSLVKPSV	NaN	NaN	NaN	NaN	NaN	NaN	NaN	0.161191	NaN	NaN	NaN	NaN	NaN	NaN								NaN	NaN	NaN	NaN	NaN	NaN	NaN	NaN	-0.33691	0.00237363	44.426	NaN	NaN	NaN	NaN	NaN	NaN	NaN	NaN	NaN	B2KGR1;Q8CHW0;O89112
AC164546.1-003	S	271	IPI00886094	IPI00886094_271_LKSSPDSPENTPP_S	Class I	0.966796	LKSSPDSPENTPP	NaN	0.0803438	NaN	NaN	NaN	-0.628073	-0.513327	-0.379066	0.0561673	0.0561673	-0.3192	NaN	NaN	NaN								-7.0238	-24.7639	53.3529	19.8486	NaN	NaN	NaN	NaN	-0.30469	5.76e-15	135.75	NaN	NaN	NaN	NaN	NaN	NaN	NaN	NaN	NaN	B0QZW4;Q8BU36;Q8BVY4;Q8BWQ2
AC164546.1-003	T	275	IPI00886094	IPI00886094_275_PDSPENTPPPTPT_T	Class I	0.99998	PDSPENTPPPTPT	NaN	0.143981	NaN	NaN	-0.538438	-0.628073	-0.496804	-0.379066	0.215323	0.20389	-0.230703	0.226755	-0.0545236	NaN								-7.0238	20.8327	14.778	14.778	3.70877	NaN	NaN	3.70877	-0.30469	5.76e-15	135.75	NaN	NaN	NaN	NaN	NaN	NaN	NaN	NaN	NaN	B0QZW4;Q8BU36;Q8BVY4;Q8BWQ2
AC164546.1-003	S	318	IPI00886094	IPI00886094_318_QRKRKKSTAACGV_S	Class I	0.928784	QRKRKKSTAACGV	0.245009	-0.365444	0.126973	-0.279255	1.26365	1.96584	1.49362	1.41331	1.73249	1.73249	-0.961192	1.75289	-0.298736	0.43327	D							NaN	NaN	48.6368	48.6368	NaN	10.7993	25.9075	18.3534	-1.0274	2.02e-100	211.19	34.8773	16.0278	81	7.96594	-26.9113	NaN	18.8494	-16.0278	NaN	B0QZW4;Q8BU36;Q8BVY4;Q8BWQ2
Acaa1	S	36	IPI00121833	IPI00121833_36_FPQASASDVVVVH_S	Class I	0.798136	FPQASASDVVVVH	NaN	-0.077927	0.703632	NaN	NaN	-0.098555	-0.0374525	NaN	-0.0519225	-0.0519225	0.350698	NaN	NaN	NaN								NaN	21.5795	NaN	21.5795	NaN	NaN	NaN	NaN	0.84881	1.58e-07	96.163	NaN	NaN	NaN	NaN	NaN	NaN	NaN	NaN	NaN	Q921H8
Acaa2	S	28	IPI00653158	IPI00653158_28_GLLKDFSATDLTE_S	Class I	0.999824	GLLKDFSATDLTE	NaN	NaN	NaN	NaN	NaN	NaN	NaN	NaN	NaN	NaN	NaN	NaN	NaN	NaN								NaN	NaN	NaN	NaN	NaN	NaN	NaN	NaN	-0.27461	9.03e-05	95.651	NaN	NaN	NaN	NaN	NaN	NaN	NaN	NaN	NaN	Q3TIT9;Q3UKH3;Q8BWT1
Acac	S	77	IPI00474783	IPI00474783_77_AFHMRSSMSGLHL_S	Class I	0.922109	AFHMRSSMSGLHL	0.566635	0.959206	0.516213	0.456663	1.40979	1.68603	2.38052	2.99919	0.883152	1.0831	-1.31291	0.883152	-0.739758	0.394884	E							78.2404	25.5443	NaN	51.8923	40.116	NaN	NaN	40.116	-0.3338	8.93e-50	192.38	31.8476	16.183	82	15.6645	-16.183	NaN	9.29162	-22.5559	NaN	Q5SWU9-1;Q5SWU9;Q9ESZ5;Q5SWU9-2
Acac	T	10	IPI00474783	IPI00474783_10_PSPLAKTLELNQH_T	Class I	1	PSPLAKTLELNQH	-1.51273	-0.644594	NaN	NaN	NaN	NaN	1.19284	0.508632	NaN	NaN	NaN	NaN	NaN	NaN								NaN	NaN	NaN	NaN	NaN	NaN	NaN	NaN	0.41907	9.99e-15	156.92	NaN	NaN	NaN	NaN	NaN	NaN	NaN	NaN	NaN	Q5SWU9-1;Q5SWU9;Q9ESZ5
Acac	S	103	IPI00474783	IPI00474783_103_RDFTVASPAEFVT_S	Class I	0.968097	RDFTVASPAEFVT	-0.61299	NaN	NaN	NaN	NaN	NaN	NaN	0.329962	NaN	NaN	NaN	NaN	NaN	NaN								NaN	NaN	NaN	NaN	NaN	NaN	NaN	NaN	-1.7982	0.00269922	67.115	NaN	NaN	NaN	NaN	NaN	NaN	NaN	NaN	NaN	Q5SWU9-1;Q5SWU9;Q9ESZ5;Q5SWU9-2
Acac	S	1200	IPI00474783	IPI00474783_1200_PTLNRMSFASNLN_S	Class I	0.985722	PTLNRMSFASNLN	NaN	0.502534	NaN	NaN	NaN	NaN	-1.40871	NaN	NaN	NaN	NaN	NaN	NaN	NaN								NaN	NaN	NaN	NaN	NaN	NaN	NaN	NaN	0.78407	1.48e-78	166.74	NaN	NaN	NaN	NaN	NaN	NaN	NaN	NaN	NaN	Q5SWU9-1;Q5SWU9;Q9ESZ5;Q5SWU9-2
Acac	S	1215	IPI00474783	IPI00474783_1215_GMTHVASVSDVLL_S	Class I	0.997555	GMTHVASVSDVLL	-0.0463846	0.116764	0.190046	NaN	-0.0053276	-0.485323	-1.01071	1.65159	NaN	NaN	NaN	NaN	NaN	NaN								NaN	NaN	NaN	NaN	NaN	NaN	NaN	NaN	0.78407	1.48e-78	166.74	NaN	NaN	NaN	NaN	NaN	NaN	NaN	NaN	NaN	Q5SWU9-1;Q5SWU9;Q9ESZ5;Q5SWU9-2
Acac	S	1258	IPI00474783	IPI00474783_1258_MGCFCDSPPQSPT_S	Class I	1	MGCFCDSPPQSPT	0.176082	0.219575	6.16602	-0.0487655	-0.463447	4.41859	-0.19162	-0.0961136	0.838508	0.346872	0.674892	0.940996	0.171241	0.262765								-59.6477	NaN	NaN	-59.6477	-10.0548	-15.2096	NaN	-12.6322	-0.43608	1.12e-125	193.43	7.03726	-6.14832	NaN	11.9862	-1.19939	NaN	13.1856	1.19939	NaN	Q5SWU9-1;Q5SWU9;Q9ESZ5;Q5SWU9-2
Acac	S	1262	IPI00474783	IPI00474783_1262_CDSPPQSPTFPES_S	Class I	0.999559	CDSPPQSPTFPES	0.0242011	-0.258332	-0.297555	-0.612966	-0.0921753	0.811329	0.71662	0.902313	0.838508	0.346872	0.674892	0.940996	0.171241	0.465756	E							-59.6477	NaN	NaN	-59.6477	-10.0548	-15.2096	NaN	-12.6322	-0.56444	1.12e-125	193.43	5.00822	-9.11724	NaN	14.1255	9.11724	NaN	3.79424	-10.3312	NaN	Q5SWU9-1;Q5SWU9;Q9ESZ5;Q5SWU9-2
Acac	T	1264	IPI00474783	IPI00474783_1264_SPPQSPTFPESGH_T	Class I	0.834372	SPPQSPTFPESGH	-0.764003	0.543892	-0.148001	NaN	NaN	0.33843	2.37236	1.66178	NaN	NaN	NaN	NaN	NaN	NaN								NaN	NaN	NaN	NaN	NaN	NaN	NaN	NaN	0.054813	1.12e-125	193.43	NaN	NaN	NaN	NaN	NaN	NaN	NaN	NaN	NaN	Q5SWU9-1;Q5SWU9;Q9ESZ5;Q5SWU9-2
Acac	S	23	IPI00474783	IPI00474783_23_SRFIIGSVSEDNS_S	Class I	1	SRFIIGSVSEDNS	0.0506062	-0.0843369	0.0192037	-0.108908	2.60077	2.82092	2.55784	1.31736	1.77501	1.43659	0.545337	1.96794	0.111385	0.400452	J							37.1674	-45.9362	-50.8813	-45.9362	-32.5989	-8.0265	45.2978	-8.0265	-0.23557	9.62e-281	303.45	30.8366	8.68832	94	22.1483	-8.68832	NaN	7.12087	-23.7157	NaN	Q5SWU9-1;Q5SWU9;Q9ESZ5;Q5SWU9-2
Acac	T	2322	IPI00474783	IPI00474783_2322_DSIVHMTQHISPT_T	Class I	0.795353	DSIVHMTQHISPT	NaN	NaN	-0.0144413	0.0771062	0.561409	-0.246712	NaN	0.916072	NaN	NaN	NaN	NaN	NaN	NaN								NaN	NaN	NaN	NaN	NaN	NaN	NaN	NaN	0.16609	3.36e-06	78.45	NaN	NaN	NaN	NaN	NaN	NaN	NaN	NaN	NaN	Q5SWU9-1;Q5SWU9;Q9ESZ5;Q5SWU9-2
Acac	S	25	IPI00474783	IPI00474783_25_FIIGSVSEDNSED_S	Class I	1	FIIGSVSEDNSED	-1.39047	-0.247442	-0.254231	-0.234991	0.521594	0.276556	0.1049	-0.155619	-0.225587	-0.859012	0.502	-0.00421883	0.189324	0.642097								15.7669	44.3488	29.3873	29.3873	25.7364	12.2983	16.4523	12.2983	-0.23557	9.62e-281	303.45	7.50652	-0.99161	NaN	4.18622	-4.31191	NaN	8.49813	0.99161	NaN	Q5SWU9-1;Q5SWU9;Q9ESZ5;Q5SWU9-2
Acac	S	29	IPI00474783	IPI00474783_29_SVSEDNSEDEISN_S	Class I	1	SVSEDNSEDEISN	0.0395596	0.0738202	0.253747	0.131326	-0.500291	-0.709731	-0.292311	-0.224781	-0.638805	-0.50865	0.234958	-0.768961	0.0363958	0.591811	P							38.5158	15.029	10.8711	15.029	2.49125	18.9	-24.6587	2.49125	0.42092	9.62e-281	303.45	4.43879	-0.601503	NaN	2.76204	-2.27825	NaN	5.04029	0.601503	NaN	Q5SWU9-1;Q5SWU9;Q9ESZ5;Q5SWU9-2
Acac	S	34	IPI00474783	IPI00474783_34_NSEDEISNLVKLD_S	Class I	1	NSEDEISNLVKLD	0.0759808	0.0956308	0.39686	0.198117	2.19535	0.908201	1.4414	4.1024	-0.979027	-0.885207	1.06383	-1.07285	0.703588	0.224342	F							NaN	52.1638	NaN	52.1638	NaN	38.5957	NaN	38.5957	0.50565	9.62e-281	303.45	4.61336	-4.71109	NaN	9.32446	3.72496	NaN	5.59949	-3.72496	NaN	Q5SWU9-1;Q5SWU9;Q9ESZ5;Q5SWU9-2
Acac	S	47	IPI00474783	IPI00474783_47_LEEKEGSLSPASV_S	Class I	1	LEEKEGSLSPASV	0.530497	0.484393	0.222836	0.521942	0.368941	0.190363	-0.291729	-1.39365	-0.277831	-0.277831	-0.106602	-0.326272	0.46113	0.810723	N							-7.66891	NaN	NaN	-7.66891	41.8766	9.21355	NaN	29.1274	-0.1673	1.77e-127	210.21	26.0118	7.06097	NaN	7.17236	-18.8394	NaN	18.9508	-7.06097	NaN	Q5SWU9-1;Q5SWU9;Q9ESZ5;Q5SWU9-2
Acac	S	49	IPI00474783	IPI00474783_49_EKEGSLSPASVSS_S	Class I	1	EKEGSLSPASVSS	0.530497	0.461025	0.284799	0.40984	0.355319	0.554314	0.146972	-1.39365	-0.277831	-0.277831	-0.106602	-0.326272	0.46113	0.846726	N							-7.66891	NaN	NaN	-7.66891	41.8766	9.21355	NaN	29.1274	-0.1673	1.77e-127	210.21	25.8276	3.37651	NaN	22.4511	-3.37651	NaN	7.35326	-18.4744	NaN	Q5SWU9-1;Q5SWU9;Q9ESZ5;Q5SWU9-2
Acac	S	52	IPI00474783	IPI00474783_52_GSLSPASVSSDTL_S	Class I	0.999543	GSLSPASVSSDTL	0.356965	0.248314	0.360109	0.212209	0.348409	0.289283	0.114601	0.18245	-0.24419	NaN	NaN	-0.24419	0.837878	0.701565	A							NaN	NaN	NaN	NaN	44.0534	NaN	NaN	44.0534	-0.50851	1.77e-127	210.21	25.7461	13.5887	93	9.24741	-16.4986	NaN	12.1574	-13.5887	NaN	Q5SWU9-1;Q5SWU9;Q9ESZ5;Q5SWU9-2
Acac	S	54	IPI00474783	IPI00474783_54_LSPASVSSDTLSD_S	Class I	0.751246	LSPASVSSDTLSD	0.164529	0.434967	0.381273	0.353032	0.253315	0.470778	1.34095	1.68134	NaN	NaN	NaN	NaN	NaN	0.315188	F							NaN	NaN	NaN	NaN	NaN	NaN	NaN	NaN	0.31388	1.77e-127	210.21	13.975	2.07571	NaN	11.8993	-2.07571	NaN	2.86628	-11.1087	NaN	Q5SWU9-1;Q5SWU9;Q9ESZ5;Q5SWU9-2
Acac	S	55	IPI00474783	IPI00474783_55_SPASVSSDTLSDL_S	Class I	0.881461	SPASVSSDTLSDL	NaN	0.330673	0.194717	0.338223	0.115336	0.0546679	0.626495	2.12481	NaN	NaN	NaN	NaN	NaN	NaN								NaN	NaN	NaN	NaN	NaN	NaN	NaN	NaN	-0.15499	1.77e-127	210.21	NaN	NaN	NaN	NaN	NaN	NaN	NaN	NaN	NaN	Q5SWU9-1;Q5SWU9;Q9ESZ5;Q5SWU9-2
Acac	S	59	IPI00474783	IPI00474783_59_VSSDTLSDLGISG_S	Class I	0.995461	VSSDTLSDLGISG	0.220701	0.250234	0.260026	NaN	NaN	0.389038	1.0529	1.46677	NaN	NaN	NaN	NaN	NaN	NaN								NaN	NaN	NaN	NaN	NaN	NaN	NaN	NaN	-0.50851	1.77e-127	210.21	NaN	NaN	NaN	NaN	NaN	NaN	NaN	NaN	NaN	Q5SWU9-1;Q5SWU9;Q9ESZ5;Q5SWU9-2
Acac	S	648	IPI00474783	IPI00474783_648_SLRNSISNFLHSL_S	Class I	0.997878	SLRNSISNFLHSL	-0.00805682	0.346758	NaN	NaN	NaN	NaN	0.413995	-0.312782	NaN	NaN	NaN	NaN	NaN	NaN								NaN	NaN	NaN	NaN	NaN	NaN	NaN	NaN	0.35273	0.000278725	89.629	NaN	NaN	NaN	NaN	NaN	NaN	NaN	NaN	NaN	Q5SWU9-1;Q5SWU9;Q9ESZ5;Q5SWU9-2
Acac	S	79	IPI00474783	IPI00474783_79_HMRSSMSGLHLVK_S	Class I	1	HMRSSMSGLHLVK	-0.206096	-0.163591	-0.13065	0.161307	-0.717472	-1.01214	-1.23756	-1.12088	-1.32166	-1.96426	2.26831	-1.27722	1.31031	0.539172	P							63.1353	79.2427	81.5741	79.2427	59.6765	62.4635	52.55	59.6765	-0.30327	8.93e-50	192.38	6.25733	-8.36831	NaN	4.14444	-10.4812	NaN	14.6256	8.36831	NaN	Q5SWU9-1;Q5SWU9;Q9ESZ5;Q5SWU9-2
Acac	T	48	IPI00848443	IPI00848443_48_PSPLAKTLELNQH_T	Class I	1	PSPLAKTLELNQH	-1.51273	-0.644594	NaN	NaN	NaN	0.238237	0.667374	0.335156	NaN	NaN	NaN	NaN	NaN	NaN								NaN	NaN	NaN	NaN	NaN	NaN	NaN	NaN	0.41907	9.99e-15	156.92	NaN	NaN	NaN	NaN	NaN	NaN	NaN	NaN	NaN	Q5SWU9-2;Q5SWU9
Acac	S	55	IPI00848443	IPI00848443_55_LELNQHSRFIIGS_S	Class I	0.907249	LELNQHSRFIIGS	NaN	NaN	NaN	NaN	NaN	0.238237	0.141904	0.161681	NaN	NaN	NaN	NaN	NaN	NaN								NaN	NaN	NaN	NaN	NaN	NaN	NaN	NaN	1.2902	9.99e-15	156.92	NaN	NaN	NaN	NaN	NaN	NaN	NaN	NaN	NaN	Q5SWU9-2;Q5SWU9
Acacb	S	1332	IPI00421241	IPI00421241_1332_AVPISVSNPDLLR_S	Class I	0.999367	AVPISVSNPDLLR	NaN	0.910349	NaN	0.946806	1.27669	NaN	1.00249	NaN	-3.25346	-3.25346	3.11248	NaN	NaN	NaN								NaN	88.4375	NaN	88.4375	NaN	NaN	NaN	NaN	1.2873	7.45e-05	105.14	NaN	NaN	NaN	NaN	NaN	NaN	NaN	NaN	NaN	Q3UHC8;Q6JIZ0;Q8C697;Q8R5C9;Q9ESZ3
Acacb	S	136	IPI00421241	IPI00421241_136_PSQRTVSPSREDR_S	Class I	0.998934	PSQRTVSPSREDR	1.15166	1.07895	0.716069	1.82298	1.37565	1.48346	0.928374	0.546186	0.0825663	0.0825663	0.516752	NaN	NaN	0.605482								NaN	-43.073	NaN	-43.073	NaN	NaN	NaN	NaN	-0.79613	0.000344417	88.495	52.9702	22.6411	50	25.8355	-27.1347	NaN	30.3291	-22.6411	NaN	Q3UHC8;Q6JIZ0;Q8C697;Q8R5C9;Q9ESZ3
Acacb	S	236	IPI00421241	IPI00421241_236_RDFTVASPAEFVT_S	Class I	0.968097	RDFTVASPAEFVT	-0.61299	NaN	NaN	NaN	NaN	NaN	NaN	0.329962	NaN	NaN	NaN	NaN	NaN	NaN								NaN	NaN	NaN	NaN	NaN	NaN	NaN	NaN	-1.7982	0.00269922	67.115	NaN	NaN	NaN	NaN	NaN	NaN	NaN	NaN	NaN	Q3UHC8;Q6JIZ0;Q8C697;Q8R5C9;Q9ESZ3
Acad10	S	410	IPI00170013	IPI00170013_410_QATSLDSFGKQGD_S	Class I	0.812832	QATSLDSFGKQGD	NaN	NaN	NaN	0.174534	1.80844	NaN	NaN	NaN	NaN	NaN	NaN	NaN	NaN	NaN								NaN	NaN	NaN	NaN	NaN	NaN	NaN	NaN	-1.9126	0.000558126	56.215	NaN	NaN	NaN	NaN	NaN	NaN	NaN	NaN	NaN	Q8K370;Q9CRH8
Acad11	S	210	IPI00330747	IPI00330747_210_MKNLPDSDSEECL_S	Class I	0.998522	MKNLPDSDSEECL	-0.00499662	0.180657	0.0394192	0.239569	0.129468	0.0704992	0.0903792	0.250404	-0.0710113	-0.0405826	0.214471	-0.462339	0.497506	0.445451	B							-5.3393	21.7534	NaN	14.2147	46.8084	-6.0161	NaN	31.9764	-0.4363	5.93e-09	121.19	5.06069	-2.98246	NaN	2.9663	-5.07685	NaN	8.04315	2.98246	NaN	Q80XL6
Acad11	S	7	IPI00330747	IPI00330747_7_METDVTSDTVEVL_S	Class I	0.828947	METDVTSDTVEVL	NaN	NaN	NaN	NaN	NaN	NaN	NaN	NaN	-0.162993	-0.162993	0.346252	NaN	NaN	NaN								NaN	14.0809	27.9813	21.6428	NaN	NaN	NaN	NaN	0.85508	0.000343522	76.713	NaN	NaN	NaN	NaN	NaN	NaN	NaN	NaN	NaN	Q80XL6
Acad9	S	478	IPI00759881	IPI00759881_478_GRKLRDSLGRTVD_S	Class I	1	GRKLRDSLGRTVD	-0.276676	-0.269152	-0.00158639	0.0240501	-0.44795	-1.10929	-1.2734	-2.14737	-0.575336	-0.479179	0.789323	-1.16575	2.3266	0.734041	M							NaN	45.5782	38.4813	42.247	NaN	NaN	80.0647	80.0647	-0.72436	1.9e-05	140.09	32.7464	-8.46421	96	4.35268	-36.858	NaN	41.2106	8.46421	76	Q3ULL9;Q8BTY0;Q9CZC5;Q8JZN5
Acad9	T	482	IPI00759881	IPI00759881_482_RDSLGRTVDLGLT_T	Class I	1	RDSLGRTVDLGLT	NaN	0.226139	NaN	-0.750057	-0.661933	-1.0192	-0.526169	-0.231923	-1.61819	NaN	NaN	-1.61819	2.1157	NaN								NaN	NaN	NaN	NaN	NaN	NaN	76.9266	76.9266	0.41299	4.2e-21	139.81	NaN	NaN	NaN	NaN	NaN	NaN	NaN	NaN	NaN	Q3ULL9;Q8BTY0;Q9CZC5;Q8JZN5
Acadl	S	191	IPI00119114	IPI00119114_191_RTNAKRSGSDWIL_S	Class I	0.915048	RTNAKRSGSDWIL	NaN	NaN	0.263155	-0.137584	0.106482	0.461319	0.425427	0.504366	NaN	NaN	NaN	NaN	NaN	NaN								NaN	NaN	NaN	NaN	NaN	NaN	NaN	NaN	-1.0245	6.47e-10	142.91	NaN	NaN	NaN	NaN	NaN	NaN	NaN	NaN	NaN	P51174
Acadl	S	193	IPI00119114	IPI00119114_193_NAKRSGSDWILNG_S	Class I	0.775347	NAKRSGSDWILNG	NaN	NaN	0.263155	NaN	0.616019	0.461319	-0.234623	0.504366	0.0966667	0.0966667	0.57689	NaN	NaN	NaN								NaN	-49.163	NaN	-49.163	NaN	NaN	NaN	NaN	0.16328	6.47e-10	142.91	NaN	NaN	NaN	NaN	NaN	NaN	NaN	NaN	NaN	P51174
Acadl	S	54	IPI00119114	IPI00119114_54_GIRRIFSSEHDIF_S	Class I	0.995102	GIRRIFSSEHDIF	1.89619	0.344295	-0.693784	NaN	NaN	-0.118625	0.825623	-0.133826	NaN	NaN	NaN	NaN	NaN	NaN								NaN	NaN	NaN	NaN	NaN	NaN	NaN	NaN	0.32494	5.12e-05	101.95	NaN	NaN	NaN	NaN	NaN	NaN	NaN	NaN	NaN	P51174
Acadl	S	55	IPI00119114	IPI00119114_55_IRRIFSSEHDIFR_S	Class I	0.988348	IRRIFSSEHDIFR	1.92477	0.172808	-0.229298	0.075373	-0.122769	0.433782	-0.0194877	-0.101758	-0.0081175	-0.131282	0.292847	0.115047	0.078599	0.233203								NaN	18.371	NaN	18.371	NaN	NaN	-5.5992	-5.5992	-0.11349	5.12e-05	101.95	2.32353	-4.52909	NaN	4.33039	-2.52222	NaN	6.85262	2.52222	NaN	P51174
Acadm	T	351	IPI00134961	IPI00134961_351_DSGRRNTYYASIA_T	Class I	1	DSGRRNTYYASIA	-0.0715062	0.201007	0.332393	1.67933	0.477781	0.0976531	-0.243052	-0.443196	-0.134715	-0.134715	0.789975	NaN	NaN	0.341431								NaN	42.1646	NaN	42.1646	NaN	NaN	NaN	NaN	0.67112	9.48e-21	163.78	8.60153	-57.9013	NaN	6.876	-59.6269	NaN	66.5029	57.9013	26	P45952;Q3V2I9;Q8BJT5;Q91WS8
Acads	S	237	IPI00331251	IPI00331251_237_LGIRASSTANLIF_S	Class I	0.847632	LGIRASSTANLIF	NaN	0.121148	NaN	NaN	NaN	NaN	-0.21971	NaN	-0.598195	NaN	NaN	-0.598195	-1.30495	NaN								NaN	NaN	NaN	NaN	-147.075	NaN	NaN	-147.075	0.66231	0.00017522	90.754	NaN	NaN	NaN	NaN	NaN	NaN	NaN	NaN	NaN	Q6LCR2;Q91W85;Q07417
Acadsb	S	204	IPI00119842	IPI00119842_204_YYVLNGSKMWISH_S	Class I	1	YYVLNGSKMWISH	-1.22071	NaN	NaN	NaN	NaN	NaN	NaN	-0.27262	NaN	NaN	NaN	NaN	NaN	NaN								NaN	NaN	NaN	NaN	NaN	NaN	NaN	NaN	0.91917	5.65e-05	91.914	NaN	NaN	NaN	NaN	NaN	NaN	NaN	NaN	NaN	Q9DBL1;Q3V2R9;Q7TMY2
Acadsb	S	259	IPI00119842	IPI00119842_259_MGIRASSTCQLTF_S	Class I	0.877413	MGIRASSTCQLTF	0.943134	0.593402	0.61664	0.121015	-0.272024	0.196909	0.162519	0.608147	-0.364218	-0.364218	0.661937	NaN	NaN	0.498069	H							NaN	36.7971	NaN	36.7971	NaN	NaN	NaN	NaN	0.3019	7.54e-06	87.363	7.73289	-10.6359	NaN	2.10037	-16.2684	NaN	18.3688	10.6359	NaN	Q9DBL1;Q3V2R9;Q7TMY2
Acadvl	S	61	IPI00119203	IPI00119203_61_TLSSDASTREKPA_S	Class I	0.780077	TLSSDASTREKPA	0.281075	NaN	NaN	1.60013	0.0725684	-0.226385	-0.155878	-0.666121	0.184598	0.184598	0.536381	NaN	NaN	NaN								NaN	-45.033	NaN	-45.033	NaN	NaN	NaN	NaN	-0.50226	4.65e-05	154.75	NaN	NaN	NaN	NaN	NaN	NaN	NaN	NaN	NaN	P50544;B1AR27
Acap2	S	379	IPI00867895	IPI00867895_379_KLDKKSSPSTGSL_S	Class I	0.996835	KLDKKSSPSTGSL	-0.203764	0.0955869	0.135141	0.151469	-0.0728605	0.032383	-0.00187383	-0.0368899	0.0139267	0.0139267	-0.0943959	-0.183982	0.0831927	0.615003								6.33357	9.33519	21.3124	6.33357	NaN	9.35206	19.2261	6.73832	-0.0031491	9.17e-89	294.93	3.28897	-7.23787	NaN	10.5268	5.66841	NaN	4.85842	-5.66841	NaN	Q6ZQK5-1;Q6ZQK5;Q6ZQK5-2
Acap2	S	381	IPI00867895	IPI00867895_381_DKKSSPSTGSLDS_S	Class I	0.9965	DKKSSPSTGSLDS	-1.0582	0.0542233	0.0566909	0.0325389	0.376571	0.535243	0.4982	0.37092	-0.197815	-0.353598	1.15884	-0.121534	0.267367	0.717497								28.3681	55.5046	55.2126	55.2126	20.4074	13.2727	NaN	16.9931	-0.035699	9.17e-89	294.93	9.96975	0.0482532	NaN	5.03205	-4.9377	NaN	9.9215	-0.0482532	NaN	Q6ZQK5-1;Q6ZQK5;Q6ZQK5-2
Acap2	S	384	IPI00867895	IPI00867895_384_SSPSTGSLDSGNE_S	Class I	0.999971	SSPSTGSLDSGNE	-0.404668	-0.189187	-0.24805	-0.0774368	0.131919	0.359712	0.521222	0.269632	0.203264	0.205393	0.0723542	0.0557355	0.0440761	0.467883	D							11.3437	-16.3687	-5.1431	-5.1431	-10.2055	3.54312	NaN	-3.33119	-0.05062	9.17e-89	294.93	7.47605	0.815625	NaN	6.66042	-0.815625	NaN	5.42975	-2.0463	NaN	Q6ZQK5-1;Q6ZQK5;Q6ZQK5-2
Acap2	S	387	IPI00867895	IPI00867895_387_STGSLDSGNESKE_S	Class I	0.999993	STGSLDSGNESKE	-0.285759	-0.446324	0.281827	-0.122642	0.20227	0.0666635	-0.019631	0.213553	-0.233775	-0.202638	-0.0421829	-0.414345	0.553815	0.575735								31.7268	-2.96706	-14.385	-2.96706	31.8783	NaN	NaN	31.8783	-0.54448	9.17e-89	294.93	3.31894	-0.151685	NaN	2.84303	-0.627589	NaN	3.47062	0.151685	NaN	Q6ZQK5-1;Q6ZQK5;Q6ZQK5-2
Acap2	S	567	IPI00867895	IPI00867895_567_SEDGRESLPSTVS_S	Class I	0.853337	SEDGRESLPSTVS	-0.381506	NaN	NaN	NaN	NaN	NaN	NaN	1.53587	NaN	NaN	NaN	NaN	NaN	NaN								NaN	NaN	NaN	NaN	NaN	NaN	NaN	NaN	-0.74973	1.49e-78	166.65	NaN	NaN	NaN	NaN	NaN	NaN	NaN	NaN	NaN	Q6ZQK5-1;Q6ZQK5;Q6ZQK5-2
Acap2	S	767	IPI00867895	IPI00867895_767_NRFQQDSQKF____S	Class I	1	NRFQQDSQKF___	NaN	NaN	NaN	NaN	NaN	NaN	NaN	0.0214655	NaN	NaN	NaN	NaN	NaN	NaN								NaN	NaN	NaN	NaN	NaN	NaN	NaN	NaN	0.21311	0.000541331	82.716	NaN	NaN	NaN	NaN	NaN	NaN	NaN	NaN	NaN	Q6ZQK5-1;Q6ZQK5;Q6ZQK5-2
Acap2	S	545	IPI00867895	IPI00867895_545_LSHARASVHTPVK_S	Class I	0.999573	LSHARASVHTPVK	-0.0351229	-0.193866	0.14995	0.204266	0.911584	1.01847	0.558924	0.609451	-0.336187	-0.336187	1.39807	NaN	NaN	0.460873	J							NaN	62.8458	61.2501	62.0647	NaN	NaN	NaN	NaN	0.95425	0.0018733	78.334	5.079	-12.7987	NaN	5.06069	-12.8171	NaN	17.8777	12.7987	NaN	Q6ZQK5-1;Q6ZQK5;Q6ZQK5-2
Acap3	S	388	IPI00466479	IPI00466479_388_ASPSTSSIDSTTD_S	Class I	0.969313	ASPSTSSIDSTTD	NaN	NaN	0.0199484	NaN	NaN	0.0684875	NaN	NaN	0.541253	0.541253	-0.305545	NaN	NaN	NaN								27.8761	9.22533	NaN	18.5507	NaN	NaN	NaN	NaN	0.65843	1.55e-06	105.67	NaN	NaN	NaN	NaN	NaN	NaN	NaN	NaN	NaN	A2ADA6;Q3UH98;Q6NXL5;Q8C8T5;Q4QQN0
Acap3	S	391	IPI00466479	IPI00466479_391_STSSIDSTTDSRE_S	Class I	0.892146	STSSIDSTTDSRE	NaN	NaN	-0.021589	NaN	NaN	-0.0659249	NaN	NaN	0.7066	0.7066	-0.28732	NaN	NaN	NaN								27.8761	6.90277	NaN	17.3894	NaN	NaN	NaN	NaN	0.53228	1.55e-06	105.67	NaN	NaN	NaN	NaN	NaN	NaN	NaN	NaN	NaN	A2ADA6;Q3UH98;Q6NXL5;Q8C8T5;Q4QQN0
Acate2	S	157	IPI00314069	IPI00314069_157_IDMCKHSLSPEQD_S	Class I	0.998711	IDMCKHSLSPEQD	NaN	0.593497	NaN	NaN	NaN	NaN	0.45918	NaN	NaN	NaN	NaN	NaN	NaN	NaN								NaN	NaN	NaN	NaN	NaN	NaN	NaN	NaN	0.65301	0.000487276	88.155	NaN	NaN	NaN	NaN	NaN	NaN	NaN	NaN	NaN	Q9R0X4;Q32MW3
Acate2	S	159	IPI00314069	IPI00314069_159_MCKHSLSPEQDIK_S	Class I	0.998886	MCKHSLSPEQDIK	-0.472669	NaN	NaN	NaN	NaN	NaN	NaN	-1.2405	0.0825663	0.0825663	0.239015	NaN	NaN	NaN								NaN	-18.0187	NaN	-18.0187	NaN	NaN	NaN	NaN	-0.51486	0.000487276	88.155	NaN	NaN	NaN	NaN	NaN	NaN	NaN	NaN	NaN	Q9R0X4;Q32MW3
Acatn	S	16	IPI00319858	IPI00319858_16_SSRQRRSGMFSHA_S	Class I	1	SSRQRRSGMFSHA	0.654985	0.775598	0.512007	0.740107	0.277521	0.0531392	0.46516	0.251434	-0.461498	-0.571665	0.670603	-0.0321231	-0.00286469	0.580879	I							28.0187	37.1756	43.0617	37.1756	-0.198764	NaN	NaN	-0.198764	-0.11734	8.95e-30	174.42	10.3148	-14.9333	NaN	3.06141	-22.1866	NaN	25.2481	14.9333	NaN	Q99J27;Q3UXZ5;Q3UWI3
Acatn	S	42	IPI00319858	IPI00319858_42_DDSRRDSVGGEGD_S	Class I	1	DDSRRDSVGGEGD	0.279531	0.338225	0.21393	0.0827449	-0.368378	-0.985353	-0.944632	-0.834874	-1.21494	-1.10345	0.818073	-1.41704	0.551707	0.574339	L							NaN	34.614	50.7976	43.8486	2.83338	31.7788	54.8325	31.7788	1.0375	9.95e-47	279.98	18.5934	-61.632	NaN	2.00884	-78.2166	NaN	80.2254	61.632	15	Q99J27;Q3UXZ5;Q3UWI3
Acbd3	S	330	IPI00129907	IPI00129907_330_GASDTLSVNGQAK_S	Class I	0.956859	GASDTLSVNGQAK	NaN	2.4556	NaN	NaN	NaN	NaN	-0.0328063	NaN	NaN	NaN	NaN	NaN	NaN	NaN								NaN	NaN	NaN	NaN	NaN	NaN	NaN	NaN	1.5417	0.000168342	81.51	NaN	NaN	NaN	NaN	NaN	NaN	NaN	NaN	NaN	Q8BMP6;Q3TJW1;Q6P9T6
Acbd4	S	164	IPI00330692	IPI00330692_164_KEPVPPSPESRPP_S	Class I	0.999565	KEPVPPSPESRPP	0.0103502	-0.141382	-0.275437	-0.241782	0.256805	1.17991	1.57368	2.16133	0.802648	0.948003	-0.16593	0.656096	0.327781	0.289641	E							6.15922	10.8646	25.6321	10.8646	-28.7932	-22.3069	NaN	-25.55	-0.19596	3.52e-16	129.71	12.8163	-18.8722	NaN	31.6885	18.8722	82	3.20163	-28.4868	NaN	Q80X94;A2AHR3;Q8C1P3;A2AHR2;B0QZY7;B0QZY6;B0QZY4;Q9CVH3
Acbd4	S	196	IPI00330692	IPI00330692_196_VRLPVLSPVAAEP_S	Class I	1	VRLPVLSPVAAEP	NaN	-1.25078	-0.100639	-0.9407	1.52545	1.82235	1.90692	NaN	NaN	NaN	NaN	NaN	NaN	NaN								NaN	NaN	NaN	NaN	NaN	NaN	NaN	NaN	-0.34127	3.02e-63	147.74	NaN	NaN	NaN	NaN	NaN	NaN	NaN	NaN	NaN	Q80X94;A2AHR3;Q8C1P3;A2AHR2;B0QZY2;Q8BV75;B0QZY7;B0QZY6;Q9CVH3
Acbd4	T	232	IPI00330692	IPI00330692_232_AAGRELTTRSSPE_T	Class I	0.89304	AAGRELTTRSSPE	NaN	NaN	0.369494	NaN	NaN	0.283756	NaN	NaN	NaN	NaN	NaN	NaN	NaN	NaN								NaN	NaN	NaN	NaN	NaN	NaN	NaN	NaN	0.65209	2.73e-24	233.97	NaN	NaN	NaN	NaN	NaN	NaN	NaN	NaN	NaN	Q80X94;A2AHR3;Q8C1P3;A2AHR2;B0QZY2;Q8BV75
Acbd4	S	235	IPI00330692	IPI00330692_235_RELTTRSSPESTG_S	Class I	0.999394	RELTTRSSPESTG	0.199123	0.222681	NaN	NaN	-0.0184922	0.094709	0.149043	0.558179	-0.602216	-0.731302	0.807264	-0.47313	0.808156	NaN								33.0829	54.0744	42.8536	42.8536	42.8889	NaN	NaN	42.8889	0.1227	2.73e-24	233.97	NaN	NaN	NaN	NaN	NaN	NaN	NaN	NaN	NaN	Q80X94;A2AHR3;Q8C1P3;A2AHR2;B0QZY2;Q8BV75
Acbd4	S	236	IPI00330692	IPI00330692_236_ELTTRSSPESTGE_S	Class I	0.999974	ELTTRSSPESTGE	-0.078289	0.310457	0.218347	-0.304434	0.0531392	0.0779813	-0.153676	0.400341	-0.214622	-0.149633	0.68252	-0.271266	0.27202	0.489371								25.4322	44.1393	37.6924	37.6924	12.6667	NaN	21.4679	17.3008	0.1227	2.73e-24	233.97	1.8594	-29.1176	NaN	5.76841	-25.2086	NaN	30.977	25.2086	93	Q80X94;A2AHR3;Q8C1P3;A2AHR2;B0QZY2;Q8BV75
Acbd4	S	239	IPI00330692	IPI00330692_239_TRSSPESTGEKEG_S	Class I	0.999146	TRSSPESTGEKEG	0.245069	NaN	NaN	0.62714	-0.0272956	0.272735	0.150072	0.419388	-0.343968	-0.303917	0.505624	-0.57055	0.409284	NaN								-35.0642	-41.9737	43.1424	29.5644	24.7003	NaN	NaN	24.7003	0.41132	2.73e-24	233.97	NaN	NaN	NaN	NaN	NaN	NaN	NaN	NaN	NaN	Q80X94;A2AHR3;Q8C1P3;A2AHR2;B0QZY2;Q8BV75
Acbd4	T	240	IPI00330692	IPI00330692_240_RSSPESTGEKEGL_T	Class I	0.870641	RSSPESTGEKEGL	0.594835	NaN	NaN	NaN	0.033908	0.0469101	-0.418568	0.548434	NaN	NaN	NaN	NaN	NaN	NaN								NaN	NaN	NaN	NaN	NaN	NaN	NaN	NaN	0.5277	2.73e-24	233.97	NaN	NaN	NaN	NaN	NaN	NaN	NaN	NaN	NaN	Q80X94;A2AHR3;Q8C1P3;A2AHR2;B0QZY2;Q8BV75
Acbd4	S	280	IPI00330692	IPI00330692_280_VHRRLQSLESKPQ_S	Class I	0.997128	VHRRLQSLESKPQ	NaN	NaN	0.119954	-0.378269	0.763539	0.0548485	0.787098	NaN	-0.474873	-0.474873	0.497348	NaN	NaN	NaN								NaN	29.1592	NaN	29.1592	NaN	NaN	NaN	NaN	-0.056528	0.00331549	42.469	NaN	NaN	NaN	NaN	NaN	NaN	NaN	NaN	NaN	Q80X94;A2AHR3;Q8C1P3;A2AHR2;B0QZY2;Q8BV75
Acbd5	S	197	IPI00229804	IPI00229804_197_TNGYKGSFVQDIQ_S	Class I	1	TNGYKGSFVQDIQ	NaN	NaN	-1.33491	NaN	NaN	-0.221692	NaN	NaN	-1.06649	-1.79151	2.49877	-0.758804	1.07655	NaN								NaN	82.3072	NaN	82.3072	NaN	52.8368	52.3298	52.5847	0.24424	2.45e-06	111.92	NaN	NaN	NaN	NaN	NaN	NaN	NaN	NaN	NaN	Q5XG73-3;Q5XG73;Q5XG73-1;Q5XG73-2
Acbd5	S	213	IPI00229804	IPI00229804_213_HTDSSRSTRSSED_S	Class I	0.893774	HTDSSRSTRSSED	NaN	NaN	NaN	NaN	NaN	-0.284395	0.079402	-0.138757	NaN	NaN	NaN	NaN	NaN	NaN								NaN	NaN	NaN	NaN	NaN	NaN	NaN	NaN	1.0939	9.61e-21	171.03	NaN	NaN	NaN	NaN	NaN	NaN	NaN	NaN	NaN	Q5XG73-3;Q5XG73;Q5XG73-1;Q5XG73-2
Acbd5	S	216	IPI00229804	IPI00229804_216_SSRSTRSSEDEKP_S	Class I	0.84702	SSRSTRSSEDEKP	NaN	1.64364	-0.214849	NaN	0.164426	0.0689046	0.702406	0.714579	NaN	NaN	NaN	NaN	NaN	NaN								NaN	NaN	NaN	NaN	NaN	NaN	NaN	NaN	-0.26445	9.16e-13	195.27	NaN	NaN	NaN	NaN	NaN	NaN	NaN	NaN	NaN	Q5XG73-3;Q5XG73;Q5XG73-1;Q5XG73-2
Acbd5	S	217	IPI00229804	IPI00229804_217_SRSTRSSEDEKPG_S	Class I	0.980225	SRSTRSSEDEKPG	0.153883	1.64364	NaN	NaN	0.104296	0.399882	0.633119	0.857615	NaN	NaN	NaN	NaN	NaN	NaN								NaN	NaN	NaN	NaN	NaN	NaN	NaN	NaN	0.016254	9.16e-13	195.27	NaN	NaN	NaN	NaN	NaN	NaN	NaN	NaN	NaN	Q5XG73-3;Q5XG73;Q5XG73-1;Q5XG73-2
Acbd5	S	386	IPI00229804	IPI00229804_386_DRGSRGSLNEQIA_S	Class I	0.998678	DRGSRGSLNEQIA	-0.129085	NaN	NaN	NaN	NaN	NaN	0.0274372	-0.266517	-0.883673	-0.83748	1.3262	-0.929866	0.837388	NaN								NaN	60.1183	NaN	60.1183	NaN	NaN	44.0344	44.0344	0.43067	7.87e-13	114.56	NaN	NaN	NaN	NaN	NaN	NaN	NaN	NaN	NaN	Q5XG73-3;Q5XG73;Q5XG73-1;Q5XG73-2
Acbd5	S	149	IPI00229804	IPI00229804_149_NGKAESSDSGAES_S	Class I	1	NGKAESSDSGAES	-0.0773422	-0.0202835	0.0468402	0.144969	-0.284077	-0.0676394	-0.0427703	-0.054223	-0.0197846	0.17217	0.0099369	-0.0597656	0.177062	0.566722	P							9.76614	11.0006	NaN	-1.29708	11.5497	NaN	NaN	11.5497	0.494	1.45e-35	271.62	3.67139	-1.52577	NaN	2.31561	-2.88155	NaN	5.19717	1.52577	NaN	Q5XG73-3;Q5XG73;Q5XG73-1;Q5XG73-2
Acbd5	S	418	IPI00229804	IPI00229804_418_LETLTASQAKLSL_S	Class I	0.998983	LETLTASQAKLSL	0.844546	1.04803	0.56511	0.517729	0.145573	0.406461	0.0768053	0.184179	-0.140323	-0.140323	0.815729	NaN	NaN	0.44087	I							NaN	38.857	47.212	43.3408	NaN	NaN	NaN	NaN	-2.7683	5.81e-08	110.51	7.62061	1.3217	NaN	4.20576	-3.41484	NaN	6.29891	-1.3217	NaN	Q5XG73-3;Q5XG73;Q5XG73-1;Q5XG73-2
Acbd5	S	360	IPI00229804	IPI00229804_360_NRIPHLSEGPKGR_S	Class I	1	NRIPHLSEGPKGR	0.140909	-0.102496	-0.615899	-0.354678	0.717737	0.908073	0.924396	1.46402	1.03777	1.03777	-2.06646	0.906564	-0.627661	0.437351	D							NaN	72.9249	78.9478	75.9364	NaN	42.0809	27.675	34.8779	-0.31318	4.74e-10	145	21.749	7.21336	NaN	14.5356	-7.21336	NaN	4.84695	-16.902	NaN	Q5XG73-3;Q5XG73;Q5XG73-1;Q5XG73-2
Acbd5	S	148	IPI00229804	IPI00229804_148_VNGKAESSDSGAE_S	Class I	1	VNGKAESSDSGAE	-0.0773422	-0.101223	0.0468402	0.205186	-0.379991	-0.0676394	-0.0172183	-0.054223	-0.0197846	0.00269301	-0.0481996	-0.374112	0.169397	0.559964	P							16.7531	11.0006	NaN	2.19642	11.0785	NaN	NaN	11.0785	0.494	1.45e-35	271.62	2.59552	-3.46306	NaN	1.65967	-4.39892	NaN	6.05859	3.46306	NaN	Q5XG73-3;Q5XG73;Q5XG73-1;Q5XG73-2
Acbd5	S	155	IPI00229804	IPI00229804_155_SDSGAESEEEEAQ_S	Class I	1	SDSGAESEEEEAQ	-0.0611196	-0.00950978	0.0295589	0.00144197	-0.0535281	-0.0719003	-0.040261	-0.176195	0.0585382	0.0234976	0.285115	0.0661236	-0.0966941	0.678082	N							2.06957	-51.6139	NaN	-24.7722	3.83991	9.79698	6.48265	6.48265	0.494	1.45e-35	271.62	8.2105	2.63802	NaN	3.14212	-5.06838	NaN	5.57248	-2.63802	NaN	Q5XG73-3;Q5XG73;Q5XG73-1;Q5XG73-2
Acbd5	S	151	IPI00229804	IPI00229804_151_KAESSDSGAESEE_S	Class I	1	KAESSDSGAESEE	-0.0523415	-0.0323149	0.0113525	-0.0518302	-0.253461	-0.0760111	-0.0419443	-0.214871	0.0448837	0.0616101	0.0913158	0.0191326	-0.0176329	0.67203	H							-2.4247	-10.8085	NaN	-6.6166	11.5497	11.8636	1.21478	1.21478	0.494	1.45e-35	271.62	12.8808	9.39143	NaN	2.9407	-9.94006	NaN	3.48934	-9.39143	NaN	Q5XG73-3;Q5XG73;Q5XG73-1;Q5XG73-2
Accs	S	490	IPI00750758	IPI00750758_490_QVVEDASPCHAQE_S	Class I	0.999999	QVVEDASPCHAQE	-0.0291905	-0.199703	0.144046	0.285461	0.224164	0.130549	0.0172236	0.273027	-0.0897125	-0.0897125	0.314864	-0.0894657	0.209361	0.594309								19.6073	NaN	NaN	19.6073	15.8724	11.077	NaN	13.5412	0.1858	2.48e-22	250.06	3.27478	-4.08256	NaN	7.35734	4.08256	NaN	2.56851	-4.78883	NaN	A2AIG8-1;A2AIG8;A2AIG8-2
Acdp2	S	761	IPI00762609	IPI00762609_761_GLNHSDSLSRSDR_S	Class I	0.999618	GLNHSDSLSRSDR	0.0299314	-0.238786	0.0744091	-0.177196	0.154557	-0.123799	-0.0457233	0.14125	0.731878	0.772332	-1.88917	0.595217	-1.02184	0.525724								NaN	74.6909	71.2042	72.9476	19.4016	69.5228	50.7512	50.7512	-0.70069	9.09e-55	191.37	5.32607	-0.443119	NaN	5.76919	0.443119	NaN	4.73229	-1.0369	NaN	Q3TWN3-1;Q3TWN3;Q3TWN3-2;C6KI93
Acdp2	S	749	IPI00762609	IPI00762609_749_SPGENKSPPRPCG_S	Class I	1	SPGENKSPPRPCG	-0.557264	-0.403733	-0.370945	-0.245433	-0.231245	0.32247	0.158957	0.399751	NaN	NaN	NaN	NaN	NaN	0.435051	E							NaN	NaN	NaN	NaN	NaN	NaN	NaN	NaN	-1.1343	9.09e-55	191.37	3.59826	-18.859	NaN	22.4573	18.859	NaN	2.75628	-19.701	NaN	Q3TWN3-1;Q3TWN3;Q3TWN3-2;C6KI93
Acdp2	S	759	IPI00762609	IPI00762609_759_PCGLNHSDSLSRS_S	Class I	0.990634	PCGLNHSDSLSRS	0.185613	0.204767	-0.375777	0.0723116	-0.235849	-0.49016	-0.193558	-1.25417	NaN	NaN	NaN	NaN	NaN	0.734578	N							NaN	NaN	NaN	NaN	NaN	NaN	NaN	NaN	-0.26381	9.09e-55	191.37	18.9976	8.61214	NaN	5.2221	-13.7755	NaN	10.3855	-8.61214	NaN	Q3TWN3-1;Q3TWN3;Q3TWN3-2;C6KI93
Acdp2	T	824	IPI00762609	IPI00762609_824_ASRMDKTPQSSDS_T	Class I	0.996347	ASRMDKTPQSSDS	0.270948	-0.125809	-0.20302	-0.0877027	0.68216	-0.194843	0.415099	0.691382	-0.394487	-0.394487	-0.597084	NaN	NaN	0.381076	F							NaN	-51.2656	NaN	-51.2656	NaN	NaN	NaN	NaN	-0.23245	0.0030364	64.476	3.50862	-13.7789	NaN	17.2875	9.19336	NaN	8.09412	-9.19336	NaN	Q3TWN3-1;Q3TWN3;Q3TWN3-2;C6KI93
Acdp2	S	828	IPI00762609	IPI00762609_828_DKTPQSSDSENTK_S	Class I	0.761294	DKTPQSSDSENTK	NaN	NaN	-0.20302	NaN	NaN	-0.194843	NaN	NaN	NaN	NaN	NaN	NaN	NaN	NaN								NaN	NaN	NaN	NaN	NaN	NaN	NaN	NaN	-0.23245	0.0030364	64.476	NaN	NaN	NaN	NaN	NaN	NaN	NaN	NaN	NaN	Q3TWN3-1;Q3TWN3;Q3TWN3-2;C6KI93
Acdp2	S	868	IPI00762609	IPI00762609_868_HNKANHSLHSEGA_S	Class I	1	HNKANHSLHSEGA	NaN	NaN	NaN	NaN	NaN	NaN	NaN	NaN	NaN	NaN	NaN	NaN	NaN	NaN								NaN	NaN	NaN	NaN	NaN	NaN	NaN	NaN	0.19855	1.65e-64	204	NaN	NaN	NaN	NaN	NaN	NaN	NaN	NaN	NaN	Q3TWN3-1;Q3TWN3;Q3TWN3-2;C6KI93
Acdp2	S	871	IPI00762609	IPI00762609_871_ANHSLHSEGAI___S	Class I	1	ANHSLHSEGAI__	NaN	NaN	NaN	NaN	NaN	NaN	NaN	NaN	NaN	NaN	NaN	NaN	NaN	NaN								NaN	NaN	NaN	NaN	NaN	NaN	NaN	NaN	0.19855	1.65e-64	204	NaN	NaN	NaN	NaN	NaN	NaN	NaN	NaN	NaN	Q3TWN3-1;Q3TWN3;Q3TWN3-2;C6KI93
Acdp3	S	706	IPI00380795	IPI00380795_706_SIPVEESPGRNPG_S	Class I	0.965646	SIPVEESPGRNPG	-0.0121417	NaN	NaN	NaN	NaN	NaN	NaN	0.263516	NaN	NaN	NaN	NaN	NaN	NaN								NaN	NaN	NaN	NaN	NaN	NaN	NaN	NaN	-0.016784	1.61e-11	92.95	NaN	NaN	NaN	NaN	NaN	NaN	NaN	NaN	NaN	Q32NY4-1;Q32NY4;C6KI94
Acdp4	S	661	IPI00120783	IPI00120783_661_PLSRSASLSYPDR_S	Class I	0.998578	PLSRSASLSYPDR	-0.219623	0.92136	1.08447	1.12327	0.751292	0.784261	0.849881	0.535963	1.0439	1.0439	-1.36674	NaN	NaN	0.681354	B							NaN	61.2232	NaN	61.2232	NaN	NaN	NaN	NaN	-2.2423	0.00681292	70.1	58.8654	42.8825	35	10.6923	-48.1731	NaN	15.983	-42.8825	NaN	Q69ZF7
Acdp4	S	766	IPI00120783	IPI00120783_766_SLLHRASEEETI__S	Class I	1	SLLHRASEEETI_	0.458697	-0.0106372	0.157949	-0.284804	0.0728002	-0.209094	-0.0751902	-0.0839158	-0.00389042	0.00144197	0.276662	-0.0413185	-0.0766694	0.394451								8.05545	-21.1389	-40.6888	-21.1389	NaN	-34.5554	17.347	-2.40309	1.3031	2.64e-25	204.13	NaN	NaN	NaN	NaN	NaN	NaN	NaN	NaN	NaN	Q69ZF7
Acin1	S	168	IPI00230677	IPI00230677_168_LEGKSSSFSEEKG_S	Class I	0.999916	LEGKSSSFSEEKG	-0.0490375	-0.806872	NaN	0.08882	-0.142595	0.945585	1.50158	2.44105	1.92326	2.12244	-1.91155	1.89364	-0.830477	NaN								73.4194	NaN	NaN	73.4194	34.8054	51.4944	NaN	43.1499	1.2475	6e-143	325.46	NaN	NaN	NaN	NaN	NaN	NaN	NaN	NaN	NaN	Q9JIX8-4;Q9JIX8;B8JJ86;B8JJ89
Acin1	S	170	IPI00230677	IPI00230677_170_GKSSSFSEEKGES_S	Class I	0.996098	GKSSSFSEEKGES	-2.47497	NaN	NaN	NaN	NaN	NaN	NaN	0.225633	NaN	NaN	NaN	NaN	NaN	NaN								NaN	NaN	NaN	NaN	NaN	NaN	NaN	NaN	0.19626	6e-143	325.46	NaN	NaN	NaN	NaN	NaN	NaN	NaN	NaN	NaN	Q9JIX8-4;Q9JIX8;B8JJ86;B8JJ89
Acin1	S	670	IPI00922962	IPI00922962_670_VRGRHLSHPEPEQ_S	Class I	1	VRGRHLSHPEPEQ	-0.11352	-0.192085	-0.226442	-0.383906	0.219872	1.06061	0.813927	0.389093	1.34199	1.29718	-0.89993	1.34199	-0.182262	0.38458	D							62.1933	24.0339	NaN	43.1136	27.3647	-29.8185	11.868	11.868	-1.0718	1.75e-81	213.32	27.0499	10.8273	100	6.31211	-20.7377	NaN	16.2225	-10.8273	NaN	Q9JIX8-4;Q9JIX8;B8JJ86;B8JJ88;Q80TU6;B8JJ87;Q9JIX8-1
Acin1	S	886	IPI00911143	IPI00911143_886_ADDSRISEDETER_S	Class I	0.999996	ADDSRISEDETER	-0.399502	-0.00830856	NaN	0.271187	-0.174278	-0.349138	-0.0670877	-0.0453034	0.757621	0.823625	-0.630773	0.38648	-0.0805677	NaN								NaN	39.4393	31.1275	35.2834	NaN	5.43146	NaN	5.43146	0.94234	3.06e-05	157.51	NaN	NaN	NaN	NaN	NaN	NaN	NaN	NaN	NaN	B8JJ88;Q80TU6;Q3UXT9;Q52KR6;B8JJ90
Acin1	S	898	IPI00922962	IPI00922962_898_ADDSRISEDETER_S	Class I	0.999996	ADDSRISEDETER	-0.399502	-0.00830856	NaN	0.271187	-0.174278	-0.349138	-0.0670877	-0.0453034	0.757621	0.823625	-0.630773	0.38648	-0.0805677	NaN								NaN	39.4393	31.1275	35.2834	NaN	5.43146	NaN	5.43146	0.94234	3.46e-38	242.89	NaN	NaN	NaN	NaN	NaN	NaN	NaN	NaN	NaN	B8JJ87;Q9JIX8-1;Q9JIX8;Q9JIX8-2;B8JJ91;Q7TSL7;Q9JIX8-3;B8JJ93;B8JJ92;B8JJ95;Q05D19
Acin1	S	883	IPI00911143	IPI00911143_883_DLHADDSRISEDE_S	Class I	0.789009	DLHADDSRISEDE	NaN	NaN	-1.30312	NaN	NaN	-0.966726	NaN	NaN	NaN	NaN	NaN	NaN	NaN	NaN								NaN	NaN	NaN	NaN	NaN	NaN	NaN	NaN	-1.2714	3.06e-05	157.51	NaN	NaN	NaN	NaN	NaN	NaN	NaN	NaN	NaN	B8JJ88;Q80TU6;Q3UXT9;Q52KR6;B8JJ90
Acin1	T	890	IPI00911143	IPI00911143_890_RISEDETERNGDD_T	Class I	0.921006	RISEDETERNGDD	NaN	NaN	0.243425	NaN	NaN	-0.313126	NaN	-0.891653	NaN	NaN	NaN	NaN	NaN	NaN								NaN	NaN	NaN	NaN	NaN	NaN	NaN	NaN	0.19536	3.06e-05	157.51	NaN	NaN	NaN	NaN	NaN	NaN	NaN	NaN	NaN	B8JJ88;Q80TU6;Q3UXT9;Q52KR6;B8JJ90
Acin1	S	1063	IPI00922962	IPI00922962_1063_LLVDRPSETKAEE_S	Class I	0.992432	LLVDRPSETKAEE	-0.542902	0.597412	NaN	NaN	NaN	NaN	3.15316	3.26687	NaN	NaN	NaN	NaN	NaN	NaN								NaN	NaN	NaN	NaN	NaN	NaN	NaN	NaN	0.26645	6.88e-05	110.08	NaN	NaN	NaN	NaN	NaN	NaN	NaN	NaN	NaN	Q9JIX8-4;Q9JIX8;B8JJ86;B8JJ88;Q80TU6;Q3UXT9;Q52KR6;B8JJ87;Q9JIX8-1;Q9JIX8-2;B8JJ91;Q7TSL7;Q9JIX8-3;B8JJ93;B8JJ92;B8JJ95
Acin1	S	1286	IPI00922962	IPI00922962_1286_RHSRSRSRSTPVR_S	Class I	1	RHSRSRSRSTPVR	-0.265761	-0.249235	-0.0347513	0.0426443	-0.129349	-0.299127	-0.146134	-0.304395	-1.49956	NaN	NaN	-1.49956	1.6153	0.432677	P							NaN	NaN	NaN	NaN	NaN	89.4629	1.09283	80.9148	-0.21711	0.00174243	115.18	15.3323	-9.33978	NaN	3.52255	-21.1495	NaN	24.6721	9.33978	NaN	Q9JIX8-4;Q9JIX8;B8JJ86;B8JJ88;Q80TU6;Q3UXT9;Q52KR6;B8JJ87;Q9JIX8-1;Q9JIX8-2;B8JJ91;Q7TSL7;Q9JIX8-3;B8JJ93;B8JJ92;B8JJ95
Acin1	S	1288	IPI00922962	IPI00922962_1288_SRSRSRSTPVRDR_S	Class I	1	SRSRSRSTPVRDR	-0.851042	0.758099	-0.363457	0.173086	-0.294062	-0.258097	-0.395173	-0.337084	0.492732	NaN	NaN	0.492732	0.200097	0.420189								NaN	NaN	NaN	NaN	NaN	-30.9173	-0.8029	-15.8601	-0.21711	0.00174243	115.18	20.4998	-10.226	NaN	3.61406	-27.1118	NaN	30.7258	10.226	NaN	Q9JIX8-4;Q9JIX8;B8JJ86;B8JJ88;Q80TU6;Q3UXT9;Q52KR6;B8JJ87;Q9JIX8-1;Q9JIX8-2;B8JJ91;Q7TSL7;Q9JIX8-3;B8JJ93;B8JJ92;B8JJ95
Acin1	T	1289	IPI00922962	IPI00922962_1289_RSRSRSTPVRDRG_T	Class I	1	RSRSRSTPVRDRG	-0.187789	-0.233886	-0.0347513	0.15515	-0.219587	-0.293606	-0.146134	-0.414461	-1.55185	NaN	NaN	-1.55185	1.60478	0.471343	P							NaN	NaN	NaN	NaN	NaN	89.4629	2.5246	80.8887	-0.21711	0.00174243	115.18	3.3423	-19.7603	NaN	10.3528	-12.7498	NaN	23.1026	12.7498	NaN	Q9JIX8-4;Q9JIX8;B8JJ86;B8JJ88;Q80TU6;Q3UXT9;Q52KR6;B8JJ87;Q9JIX8-1;Q9JIX8-2;B8JJ91;Q7TSL7;Q9JIX8-3;B8JJ93;B8JJ92;B8JJ95
Acin1	S	176	IPI00922962	IPI00922962_176_SEEKGESDDEKPR_S	Class I	1	SEEKGESDDEKPR	-0.106156	-0.183179	0.0533894	0.0947766	-0.403704	-0.45365	-0.452596	-0.676178	0.0611888	0.158854	-0.151773	0.0439044	-0.198487	0.586969	P							-4.88494	9.98567	12.294	9.98567	64.8043	27.8862	12.8536	12.8536	0.48341	6e-143	325.46	10.0632	6.47001	NaN	3.59324	-6.47001	NaN	3.32237	-6.74088	NaN	Q9JIX8-4;Q9JIX8;B8JJ86;B8JJ89;B8JJ88;Q80TU6;B8JJ87;Q9JIX8-1
Acin1	S	208	IPI00922962	IPI00922962_208_SPRKSSSFSEEKG_S	Class I	0.999916	SPRKSSSFSEEKG	-0.0490375	-0.806872	NaN	0.08882	-0.142595	0.945585	1.50158	2.44105	1.92326	2.12244	-1.91155	1.89364	-0.830477	NaN								73.4194	NaN	NaN	73.4194	34.8054	51.4944	NaN	43.1499	1.2475	6e-143	325.46	NaN	NaN	NaN	NaN	NaN	NaN	NaN	NaN	NaN	B8JJ88;Q80TU6;B8JJ87;Q9JIX8-1;Q9JIX8
Acin1	S	210	IPI00922962	IPI00922962_210_RKSSSFSEEKGES_S	Class I	0.996098	RKSSSFSEEKGES	-2.47497	NaN	NaN	NaN	NaN	NaN	NaN	0.225633	NaN	NaN	NaN	NaN	NaN	NaN								NaN	NaN	NaN	NaN	NaN	NaN	NaN	NaN	0.19626	6e-143	325.46	NaN	NaN	NaN	NaN	NaN	NaN	NaN	NaN	NaN	B8JJ88;Q80TU6;B8JJ87;Q9JIX8-1;Q9JIX8
Acin1	S	255	IPI00922962	IPI00922962_255_VDEAQKSREAEAP_S	Class I	0.999937	VDEAQKSREAEAP	0.217355	0.0458462	NaN	NaN	NaN	NaN	-0.334072	-0.788101	NaN	NaN	NaN	NaN	NaN	NaN								NaN	NaN	NaN	NaN	NaN	NaN	NaN	NaN	-0.63141	0.00257755	70.977	NaN	NaN	NaN	NaN	NaN	NaN	NaN	NaN	NaN	Q9JIX8-4;Q9JIX8;B8JJ86;B8JJ89;B8JJ88;Q80TU6;B8JJ87;Q9JIX8-1
Acin1	S	347	IPI00922962	IPI00922962_347_QSLEEKSQSPSPP_S	Class I	0.939164	QSLEEKSQSPSPP	-0.718047	-0.432532	0.639323	-0.943056	-0.329683	-0.865364	-0.140423	0.405775	0.295841	0.295841	-0.305742	0.318704	0.0769226	0.391622								19.0974	NaN	NaN	19.0974	NaN	-10.4736	-0.7056	-5.5896	-0.76326	9.37e-14	171.09	2.93694	-3.99986	NaN	3.088	-3.8488	NaN	6.9368	3.8488	NaN	Q9JIX8-4;Q9JIX8;B8JJ86;B8JJ89;B8JJ88;Q80TU6;B8JJ87;Q9JIX8-1
Acin1	S	349	IPI00922962	IPI00922962_349_LEEKSQSPSPPPL_S	Class I	0.999499	LEEKSQSPSPPPL	-0.208111	-0.165273	0.161913	-0.343073	0.0715705	-0.306495	-0.175556	-0.512582	0.233713	0.180275	-0.550574	0.318508	-0.112704	0.533611	N							31.7252	22.4217	47.6802	31.7252	35.8275	7.5147	6.19226	7.5147	0.0050205	9.37e-14	171.09	7.64718	-10.647	NaN	18.2942	10.647	NaN	4.93279	-13.3614	NaN	Q9JIX8-4;Q9JIX8;B8JJ86;B8JJ89;B8JJ88;Q80TU6;B8JJ87;Q9JIX8-1
Acin1	S	351	IPI00922962	IPI00922962_351_EKSQSPSPPPLPE_S	Class I	1	EKSQSPSPPPLPE	-0.132483	-0.0623242	-0.0956508	-0.120028	-0.151859	-0.264476	-0.33308	-0.175429	0.187264	0.203013	-0.363291	0.171514	-0.180432	0.531789	R							28.2345	18.8889	22.2611	22.2611	20.9315	4.88925	11.7561	11.7561	-1.1464	9.37e-14	171.09	9.11471	-10.2216	NaN	19.3363	10.2216	NaN	2.89202	-16.4443	NaN	Q9JIX8-4;Q9JIX8;B8JJ86;B8JJ89;B8JJ88;Q80TU6;B8JJ87;Q9JIX8-1
Acin1	S	373	IPI00922962	IPI00922962_373_QPEQIVSEEETPP_S	Class I	1	QPEQIVSEEETPP	0.091837	-0.162339	0.107339	-0.311348	0.0971695	-0.350497	-0.274768	0.352838	0.290778	0.290778	-0.403422	0.309137	-0.212469	0.387045	G							24.3937	22.0557	30.5649	24.3937	25.5853	-0.0973	NaN	12.744	0.67144	2.27e-06	157.31	1.67712	-1.70226	NaN	2.59114	-0.788251	NaN	3.37939	0.788251	NaN	Q9JIX8-4;Q9JIX8;B8JJ86;B8JJ88;Q80TU6;B8JJ87;Q9JIX8-1
Acin1	T	377	IPI00922962	IPI00922962_377_IVSEEETPPPLLT_T	Class I	0.999996	IVSEEETPPPLLT	0.127169	-0.162339	0.149874	-0.3167	-0.182347	-0.350497	-0.274768	0.352838	0.290778	0.290778	-0.403422	0.309137	-0.212469	0.350256	G							24.3937	22.0557	30.5649	24.3937	25.5853	-0.0973	NaN	12.744	0.67144	2.27e-06	157.31	1.36934	-18.483	NaN	19.8523	17.2511	NaN	2.60117	-17.2511	NaN	Q9JIX8-4;Q9JIX8;B8JJ86;B8JJ88;Q80TU6;B8JJ87;Q9JIX8-1
Acin1	S	437	IPI00922962	IPI00922962_437_PAQLLRSLSPLSG_S	Class I	0.999896	PAQLLRSLSPLSG	NaN	NaN	-0.177854	NaN	NaN	0.0301807	NaN	NaN	NaN	NaN	NaN	NaN	NaN	NaN								NaN	NaN	NaN	NaN	NaN	NaN	NaN	NaN	1.5545	2.13e-36	271.05	NaN	NaN	NaN	NaN	NaN	NaN	NaN	NaN	NaN	Q9JIX8-4;Q9JIX8;B8JJ86;B8JJ88;Q80TU6;B8JJ87;Q9JIX8-1
Acin1	S	439	IPI00922962	IPI00922962_439_QLLRSLSPLSGTT_S	Class I	1	QLLRSLSPLSGTT	-0.135935	-0.0869823	0.011925	0.0336521	-0.0873272	-0.250234	-0.231678	-0.0529728	0.195901	0.236829	-0.359117	0.154972	-0.124142	0.541065	R							22.0358	30.0838	21.9692	22.0358	19.3135	8.24502	6.8339	8.24502	-2.2522	2.13e-36	271.05	12.6469	-14.9524	NaN	20.0179	-7.58143	NaN	27.5993	7.58143	NaN	Q9JIX8-4;Q9JIX8;B8JJ86;B8JJ88;Q80TU6;B8JJ87;Q9JIX8-1
Acin1	S	442	IPI00922962	IPI00922962_442_RSLSPLSGTTDTK_S	Class I	0.998262	RSLSPLSGTTDTK	0.0572964	-0.0318193	-0.0514739	-0.107337	-0.011066	-0.300416	-0.171848	-0.188527	0.385387	0.330444	-0.446109	0.631337	-0.581063	0.591399								19.6914	26.598	30.2152	26.598	24.7216	33.1529	38.9004	33.1529	-0.19845	2.13e-36	271.05	6.15912	-2.57825	NaN	8.73737	2.57825	NaN	4.17769	-4.55967	NaN	Q9JIX8-4;Q9JIX8;B8JJ86;B8JJ88;Q80TU6;B8JJ87;Q9JIX8-1
Acin1	S	451	IPI00922962	IPI00922962_451_TDTKAESPAGRVS_S	Class I	1	TDTKAESPAGRVS	-0.111633	-0.0616636	-0.299223	0.308477	-0.450169	-0.477159	-0.584674	-0.726656	0.233766	0.359971	-0.302515	0.15243	-0.414743	0.455724	P							18.9162	15.8976	26.9152	18.9162	-68.5156	3.57688	24.9847	24.9847	0.35822	2.13e-36	271.05	4.9322	-18.0435	NaN	22.9757	18.0435	NaN	1.90979	-21.0659	NaN	Q9JIX8-4;Q9JIX8;B8JJ86;B8JJ88;Q80TU6;B8JJ87;Q9JIX8-1
Acin1	S	615	IPI00922962	IPI00922962_615_SSSSRKSLSPGVS_S	Class I	1	SSSSRKSLSPGVS	0.121679	-0.108861	0.010035	0.0913952	-0.104873	-0.212133	-0.116232	-0.228726	0.0702859	0.0561673	-0.356873	0.0844045	-0.123684	0.498157	P							-49.4264	21.9145	7.59354	21.9145	-65.8233	4.84809	8.21589	8.21589	-0.057771	0.000821419	125.57	5.4271	-23.7856	NaN	6.74125	-22.4715	NaN	29.2127	22.4715	NaN	Q9JIX8-4;Q9JIX8;B8JJ86;B8JJ88;Q80TU6;B8JJ87;Q9JIX8-1
Acin1	S	617	IPI00922962	IPI00922962_617_SSRKSLSPGVSRD_S	Class I	1	SSRKSLSPGVSRD	-0.116457	-0.00690827	0.0247452	0.0652966	0.183607	-0.236094	-0.294664	-0.804466	0.144014	0.248292	-0.356873	0.1149	-0.123684	0.715159	M							26.9714	21.9145	7.59354	21.9145	13.663	4.84809	8.21589	8.21589	0.088354	0.000821419	125.57	17.438	-5.84974	NaN	23.2878	5.84974	NaN	2.6558	-20.632	NaN	Q9JIX8-4;Q9JIX8;B8JJ86;B8JJ88;Q80TU6;B8JJ87;Q9JIX8-1
Acin1	S	689	IPI00922962	IPI00922962_689_LQPEQGSPKKCEA_S	Class I	1	LQPEQGSPKKCEA	-0.0961133	-0.057767	0.0311128	0.109561	-0.123137	-0.297954	-0.458172	-0.404903	0.195262	0.223423	-0.192733	0.13833	-0.23189	0.565947	M							25.0938	11.2442	12.5053	12.5053	23.8255	0.42032	14.8481	14.8481	0.43084	3.6e-05	119.53	6.57797	-14.2535	NaN	20.8315	14.2535	NaN	2.92185	-17.9096	NaN	Q9JIX8-4;Q9JIX8;B8JJ86;B8JJ88;Q80TU6;B8JJ87;Q9JIX8-1
Acin1	S	798	IPI00922962	IPI00922962_798_GVQAGNSDTEGGQ_S	Class I	0.999936	GVQAGNSDTEGGQ	0.314754	0.148408	0.126853	-0.0490091	-0.154972	-0.171642	-0.290778	-0.425567	0.128281	0.407516	-1.18007	0.0938306	-0.289213	0.526018	L							28.7137	55.8671	56.8456	55.8671	22.9751	-1.2863	18.1651	18.1651	0.85771	3.92e-08	215.15	8.49813	-2.26235	NaN	5.43156	-5.32892	NaN	10.7605	2.26235	NaN	Q9JIX8-4;Q9JIX8;B8JJ86;B8JJ88;Q80TU6;Q3UXT9;Q52KR6;B8JJ90;B8JJ87;Q9JIX8-1;Q9JIX8-2;B8JJ91;Q7TSL7;Q9JIX8-3;B8JJ93;B8JJ92;B8JJ95;Q05D19
Acin1	S	895	IPI00922962	IPI00922962_895_DLHADDSRISEDE_S	Class I	0.907193	DLHADDSRISEDE	NaN	NaN	NaN	NaN	NaN	-0.397146	-0.792772	NaN	NaN	NaN	NaN	NaN	NaN	NaN								NaN	NaN	NaN	NaN	NaN	NaN	NaN	NaN	-0.37223	3.46e-38	242.89	NaN	NaN	NaN	NaN	NaN	NaN	NaN	NaN	NaN	B8JJ87;Q9JIX8-2;Q9JIX8;B8JJ91;Q7TSL7;Q9JIX8-3;B8JJ93;B8JJ92;B8JJ95;Q05D19
Acin1	T	902	IPI00922962	IPI00922962_902_RISEDETERNGDD_T	Class I	0.921006	RISEDETERNGDD	NaN	NaN	0.243425	NaN	NaN	-0.313126	NaN	-0.891653	NaN	NaN	NaN	NaN	NaN	NaN								NaN	NaN	NaN	NaN	NaN	NaN	NaN	NaN	0.19536	3.46e-38	242.89	NaN	NaN	NaN	NaN	NaN	NaN	NaN	NaN	NaN	B8JJ87;Q9JIX8-1;Q9JIX8;Q9JIX8-2;B8JJ91;Q7TSL7;Q9JIX8-3;B8JJ93;B8JJ92;B8JJ95;Q05D19
Acin1	S	963	IPI00922962	IPI00922962_963_RTAQVPSPPRGKI_S	Class I	1	RTAQVPSPPRGKI	0.00992041	-0.0193312	0.0462815	-0.148817	-0.168	-0.166072	-0.593688	-0.296545	0.222809	0.160275	-0.191482	0.285343	-0.073929	0.695643	L							-185.129	15.5705	12.4294	12.4294	-144.629	30.3487	-5.25794	4.99529	0.095308	1.6e-07	167.24	7.9151	-3.69972	NaN	11.6148	3.69972	NaN	5.05058	-6.56423	NaN	Q9JIX8-4;Q9JIX8;B8JJ86;B8JJ88;Q80TU6;Q3UXT9;Q52KR6;B8JJ87;Q9JIX8-1;Q9JIX8-2;B8JJ91;Q7TSL7;Q9JIX8-3;B8JJ93;B8JJ92;B8JJ95;Q05D19
Ack1	T	726	IPI00874745	IPI00874745_726_VPTGQLTPSPTPG_T	Class I	0.999796	VPTGQLTPSPTPG	-0.10925	-0.223711	-0.68773	-0.0983202	0.278092	0.353741	0.634798	0.572977	-0.312263	-0.312263	-0.0348537	NaN	NaN	0.561041	D							NaN	37.6703	-68.3795	9.01931	NaN	NaN	NaN	NaN	-0.84209	5.26e-27	124.12	7.4769	-19.1252	NaN	26.6021	19.1252	NaN	5.7786	-20.8235	NaN	O54967-3;O54967;O54967-2;O54967-1
Ack1	Y	827	IPI00874745	IPI00874745_827_FASDPKYATPQVI_Y	Class I	0.999985	FASDPKYATPQVI	0.12075	0.02699	-0.370785	0.0706503	-0.0566372	0.223349	-0.00846248	-0.127301	0.0897617	0.0897617	-0.91898	NaN	NaN	0.611918								NaN	51.1127	-74.7739	46.948	NaN	NaN	NaN	NaN	0.23797	3.08e-27	161.99	1.7927	-0.277647	NaN	1.29993	-0.770422	NaN	2.07035	0.277647	NaN	O54967-3;O54967;O54967-2;O54967-1
Ack1	Y	284	IPI00874745	IPI00874745_284_PQNDDHYVMQEHR_Y	Class I	1	PQNDDHYVMQEHR	-0.0302361	0.20364	-0.452432	-0.214675	-0.213752	-0.115264	0.0990416	0.168431	-0.0357838	0.0139648	-0.771029	-0.184403	-0.618752	0.567771	Q							NaN	39.6723	-75.6801	41.3753	-20.2017	-96.162	NaN	-49.0627	-0.2758	1.44e-13	134.98	2.23057	0.669009	NaN	0.967517	-1.26306	NaN	1.56157	-0.669009	NaN	O54967-3;O54967;O54967-2;O54967-1
Ack1	S	728	IPI00874745	IPI00874745_728_TGQLTPSPTPGGD_S	Class I	0.979146	TGQLTPSPTPGGD	-0.144393	-0.231126	-0.68773	0.030548	0.102309	0.353741	0.219636	0.527391	-0.117503	-0.117503	-0.423884	NaN	NaN	0.556379								NaN	-6.88439	-68.3795	-30.7628	NaN	NaN	NaN	NaN	-0.84209	5.26e-27	124.12	5.02281	-22.1803	NaN	27.2031	18.1432	NaN	9.05988	-18.1432	NaN	O54967-3;O54967;O54967-2;O54967-1
Ack1	S	102	IPI00874745	IPI00874745_102_STFRKPSPTPGSL_S	Class I	0.879211	STFRKPSPTPGSL	0.224164	-0.0689373	-0.449631	NaN	NaN	-0.531867	-0.532864	-0.338338	0.429964	NaN	NaN	0.429964	-0.620138	NaN								NaN	NaN	NaN	NaN	NaN	34.9391	NaN	34.9391	0.29784	9.44e-70	184.76	NaN	NaN	NaN	NaN	NaN	NaN	NaN	NaN	NaN	O54967-3;O54967;O54967-2;O54967-1
Ack1	S	107	IPI00874745	IPI00874745_107_PSPTPGSLPGEGT_S	Class I	0.807539	PSPTPGSLPGEGT	NaN	NaN	NaN	NaN	NaN	NaN	NaN	NaN	NaN	NaN	NaN	NaN	NaN	NaN								NaN	NaN	NaN	NaN	NaN	NaN	NaN	NaN	0.38236	9.44e-70	184.76	NaN	NaN	NaN	NaN	NaN	NaN	NaN	NaN	NaN	O54967-3;O54967;O54967-2;O54967-1
Ack1	S	461	IPI00874745	IPI00874745_461_SQPLQNSFIHTGH_S	Class I	0.812561	SQPLQNSFIHTGH	-0.0356383	NaN	NaN	NaN	NaN	NaN	NaN	2.8199	NaN	NaN	NaN	NaN	NaN	NaN								NaN	NaN	NaN	NaN	NaN	NaN	NaN	NaN	0.49444	3.39e-09	77.065	NaN	NaN	NaN	NaN	NaN	NaN	NaN	NaN	NaN	O54967-3;O54967;O54967-2;O54967-1
Ack1	Y	518	IPI00874745	IPI00874745_518_RVKKPTYDPVSED_Y	Class I	0.791828	RVKKPTYDPVSED	0.528071	0.9241	NaN	NaN	NaN	NaN	-0.270709	-0.735435	NaN	NaN	NaN	NaN	NaN	NaN								NaN	NaN	NaN	NaN	NaN	NaN	NaN	NaN	0.35553	3.44e-94	219.79	NaN	NaN	NaN	NaN	NaN	NaN	NaN	NaN	NaN	O54967-3;O54967;O54967-2
Ack1	S	563	IPI00874745	IPI00874745_563_GTKADRSSGGEVT_S	Class I	0.829425	GTKADRSSGGEVT	NaN	NaN	NaN	NaN	0.298881	NaN	NaN	NaN	NaN	NaN	NaN	NaN	NaN	NaN								NaN	NaN	NaN	NaN	NaN	NaN	NaN	NaN	-4.9247	8.19e-48	157.68	NaN	NaN	NaN	NaN	NaN	NaN	NaN	NaN	NaN	O54967-3;O54967;O54967-2;O54967-1
Ack1	S	564	IPI00874745	IPI00874745_564_TKADRSSGGEVTL_S	Class I	0.829425	TKADRSSGGEVTL	NaN	NaN	NaN	0.209478	0.260608	NaN	NaN	NaN	NaN	NaN	NaN	NaN	NaN	NaN								NaN	NaN	NaN	NaN	NaN	NaN	NaN	NaN	-4.9247	8.19e-48	157.68	NaN	NaN	NaN	NaN	NaN	NaN	NaN	NaN	NaN	O54967-3;O54967;O54967-2;O54967-1
Ack1	T	569	IPI00874745	IPI00874745_569_SSGGEVTLIDFGE_T	Class I	0.846328	SSGGEVTLIDFGE	NaN	NaN	NaN	NaN	0.298881	NaN	NaN	NaN	NaN	NaN	NaN	NaN	NaN	NaN								NaN	NaN	NaN	NaN	NaN	NaN	NaN	NaN	0.11656	8.19e-48	157.68	NaN	NaN	NaN	NaN	NaN	NaN	NaN	NaN	NaN	O54967-3;O54967;O54967-2;O54967-1
Ack1	T	603	IPI00874745	IPI00874745_603_CSLLDKTPPQSPT_T	Class I	0.998743	CSLLDKTPPQSPT	NaN	-0.147745	-0.0739702	-0.737422	-1.21244	-1.56764	-1.81295	2.1098	2.07136	2.29901	0.0755008	1.8437	0.100856	NaN								-5.3727	NaN	NaN	-5.3727	NaN	-7.241	NaN	-7.241	-0.56893	6.18e-15	232.73	NaN	NaN	NaN	NaN	NaN	NaN	NaN	NaN	NaN	O54967-3;O54967;O54967-2;O54967-1
Ack1	S	607	IPI00874745	IPI00874745_607_DKTPPQSPTRALP_S	Class I	0.94189	DKTPPQSPTRALP	NaN	-0.0346331	-0.0739702	0.430071	1.98747	2.46466	2.46109	2.1098	1.8437	NaN	NaN	1.8437	0.100856	NaN								NaN	NaN	NaN	NaN	NaN	-7.241	NaN	-7.241	-0.56893	6.18e-15	232.73	NaN	NaN	NaN	NaN	NaN	NaN	NaN	NaN	NaN	O54967-3;O54967;O54967-2;O54967-1
Ack1	T	722	IPI00874745	IPI00874745_722_RQLQVPTGQLTPS_T	Class I	0.814049	RQLQVPTGQLTPS	NaN	-0.287149	0.021764	NaN	NaN	2.22594	-0.708055	NaN	NaN	NaN	NaN	NaN	NaN	NaN								NaN	NaN	NaN	NaN	NaN	NaN	NaN	NaN	-0.087156	5.26e-27	124.12	NaN	NaN	NaN	NaN	NaN	NaN	NaN	NaN	NaN	O54967-3;O54967;O54967-2;O54967-1
Ack1	S	757	IPI00874745	IPI00874745_757_RPRVELSPAPSGE_S	Class I	1	RPRVELSPAPSGE	-0.102942	0.933714	-0.0579295	0.248656	0.839669	0.134307	0.454468	0.479003	-0.146803	0.186754	0.511464	-0.480533	0.839994	0.423597								NaN	-42.5496	NaN	-42.5496	NaN	51.5606	35.5721	44.6988	1.4178	3.13e-05	112.3	4.73491	-4.27921	NaN	7.63343	-1.3807	NaN	9.01412	1.3807	NaN	O54967-3;O54967;O54967-2;O54967-1
Ack1	S	761	IPI00874745	IPI00874745_761_ELSPAPSGEEETS_S	Class I	0.99979	ELSPAPSGEEETS	-0.434241	0.628391	0.0710472	0.234624	-0.640157	-0.288621	0.29392	0.341394	-0.146803	0.186754	0.511464	-0.480533	0.839994	0.508152								NaN	-42.5496	NaN	-42.5496	NaN	51.5606	35.5721	44.6988	1.4178	3.13e-05	112.3	1.57517	-8.48808	NaN	0.775925	-9.28732	NaN	10.0632	8.48808	NaN	O54967-3;O54967;O54967-2;O54967-1
Ack1	S	774	IPI00874745	IPI00874745_774_RWPGPASPPRVPP_S	Class I	0.999984	RWPGPASPPRVPP	-3.73071	-2.65263	NaN	NaN	NaN	NaN	0.51546	-1.20069	NaN	NaN	NaN	NaN	NaN	NaN								NaN	NaN	NaN	NaN	NaN	NaN	NaN	NaN	0.11787	0.000522344	67.33	NaN	NaN	NaN	NaN	NaN	NaN	NaN	NaN	NaN	O54967-3;O54967;O54967-2;O54967-1
Ack1	S	785	IPI00874745	IPI00874745_785_PPREPLSPQGSRT_S	Class I	0.968177	PPREPLSPQGSRT	-1.41637	-2.65263	NaN	NaN	NaN	NaN	-0.0946611	-0.481009	NaN	NaN	NaN	NaN	NaN	NaN								NaN	NaN	NaN	NaN	NaN	NaN	NaN	NaN	0.81224	0.000522344	67.33	NaN	NaN	NaN	NaN	NaN	NaN	NaN	NaN	NaN	O54967-3;O54967;O54967-2;O54967-1
Ack1	Y	859	IPI00874745	IPI00874745_859_KVSSTHYYLLPER_Y	Class I	0.996213	KVSSTHYYLLPER	0.387142	0.347552	-0.483198	NaN	NaN	-1.0552	-0.617486	-0.808261	NaN	NaN	NaN	NaN	NaN	NaN								NaN	NaN	NaN	NaN	NaN	NaN	NaN	NaN	0.54617	6.62e-06	90.754	NaN	NaN	NaN	NaN	NaN	NaN	NaN	NaN	NaN	O54967-3;O54967;O54967-2;O54967-1
Ack1	Y	860	IPI00874745	IPI00874745_860_VSSTHYYLLPERP_Y	Class I	0.999282	VSSTHYYLLPERP	0.387142	0.347552	-0.483198	NaN	NaN	-1.0552	-0.617486	-0.808261	NaN	NaN	NaN	NaN	NaN	NaN								NaN	NaN	NaN	NaN	NaN	NaN	NaN	NaN	0.54617	6.62e-06	90.754	NaN	NaN	NaN	NaN	NaN	NaN	NaN	NaN	NaN	O54967-3;O54967;O54967-2;O54967-1
Ack1	S	936	IPI00874745	IPI00874745_936_PGARPPSLRAAAR_S	Class I	0.99996	PGARPPSLRAAAR	-0.0330882	0.139477	NaN	0.499471	-0.260147	0.980848	0.481909	-0.346323	-0.475448	-0.665317	0.958688	-0.285579	0.848308	NaN								NaN	48.5475	NaN	48.5475	NaN	NaN	44.4564	44.4564	1.4686	1.23e-06	141.13	NaN	NaN	NaN	NaN	NaN	NaN	NaN	NaN	NaN	O54967-3;O54967;O54967-2;O54967-1
Acly	S	1100	IPI00126248	IPI00126248_1100_VLPEHMSM______S	Class I	1	VLPEHMSM_____	NaN	NaN	NaN	NaN	NaN	NaN	NaN	NaN	NaN	NaN	NaN	NaN	NaN	NaN								NaN	NaN	NaN	NaN	NaN	NaN	NaN	NaN	-0.14006	8.25e-15	143.93	NaN	NaN	NaN	NaN	NaN	NaN	NaN	NaN	NaN	Q3TED3;Q3UEA1;Q3V117;Q91V92;A2A4H2;Q3UVY4;Q6P063;Q8VDM8;Q99K05
Acly	T	447	IPI00126248	IPI00126248_447_ASGSTSTPAPSRT_T	Class I	0.819677	ASGSTSTPAPSRT	NaN	NaN	NaN	-0.106312	0.117469	NaN	0.623998	-0.330674	NaN	NaN	NaN	NaN	NaN	NaN								NaN	NaN	NaN	NaN	NaN	NaN	NaN	NaN	-0.76923	1.1e-10	92.817	NaN	NaN	NaN	NaN	NaN	NaN	NaN	NaN	NaN	Q3TED3;Q3UEA1;Q3V117;Q3TS02;Q91V92;A2A4H2;Q3UVY4;Q6P063;Q8VDM8;Q99K05
Acly	S	455	IPI00126248	IPI00126248_455_APSRTASFSESRA_S	Class I	0.999986	APSRTASFSESRA	0.612022	0.876094	1.6617	2.35617	2.71227	2.96736	3.13011	3.00208	2.5306	2.37228	-1.22935	2.91705	-1.76987	0.631638	B							58.3192	57.349	55.5607	57.349	70.6766	71.2815	59.1762	70.6766	0.57692	9.76e-14	164.63	83.3528	51.5917	13	31.7611	-51.5917	93	6.82875	-76.5241	NaN	Q3TED3;Q3UEA1;Q3V117;Q3TS02;Q91V92;A2A4H2;Q3UVY4;Q6P063;Q8VDM8;Q99K05
Acly	S	457	IPI00126248	IPI00126248_457_SRTASFSESRADE_S	Class I	0.986923	SRTASFSESRADE	-1.64391	0.737514	2.03959	NaN	NaN	2.78617	3.54628	1.89263	1.43856	NaN	NaN	1.43856	-1.32446	NaN								NaN	NaN	NaN	NaN	60.0701	NaN	NaN	60.0701	0.82779	9.76e-14	164.63	NaN	NaN	NaN	NaN	NaN	NaN	NaN	NaN	NaN	Q3TED3;Q3UEA1;Q3V117;Q3TS02;Q91V92;A2A4H2;Q3UVY4;Q6P063;Q8VDM8;Q99K05
Acly	S	481	IPI00126248	IPI00126248_481_PQDSVPSPRSLQG_S	Class I	0.999999	PQDSVPSPRSLQG	-0.136093	-0.153416	-0.043527	-0.0811864	-0.0574157	0.0862131	0.227729	0.348266	0.0639018	0.114367	-0.0373976	0.0210532	0.00454814	0.309901	F							6.19603	8.93494	2.55889	2.55889	-1.5965	-0.3157	3.35559	-0.3157	0.30005	3.97e-29	173.11	4.56788	-30.6955	NaN	35.2633	30.6955	63	2.36458	-32.8988	NaN	Q3TED3;Q3UEA1;Q3V117;Q3TS02
Acly	S	663	IPI00126248	IPI00126248_663_VAYVSRSGGMSNE_S	Class I	1	VAYVSRSGGMSNE	0.421695	0.421479	-0.387827	0.564134	0	0.107131	0.306682	0.278282	-0.322359	-0.256804	-0.172092	-0.387914	0.662146	0.613871								NaN	-12.6691	NaN	-12.6691	NaN	NaN	36.8062	36.8062	0.33989	5.71e-18	185.32	5.66966	0.815011	NaN	4.28957	-1.38009	NaN	4.85464	-0.815011	NaN	Q3TED3;Q3UEA1;Q3V117;Q91V92;A2A4H2;Q3UVY4;Q6P063;Q8VDM8;Q99K05
Acn9	S	120	IPI00224019	IPI00224019_120_QFSITESTKPQL__S	Class I	0.884632	QFSITESTKPQL_	0.550704	NaN	NaN	NaN	NaN	NaN	NaN	-1.26273	NaN	NaN	NaN	NaN	NaN	NaN								NaN	NaN	NaN	NaN	NaN	NaN	NaN	NaN	-0.91303	0.000119722	95.477	NaN	NaN	NaN	NaN	NaN	NaN	NaN	NaN	NaN	Q8BQU3;Q0VF92;Q3V4A6
Aco2	S	535	IPI00116074	IPI00116074_535_ADELPRSDFDPGQ_S	Class I	0.999992	ADELPRSDFDPGQ	NaN	NaN	-0.00403074	0.0388575	0.268015	0.304488	-0.0639173	0.0492822	NaN	NaN	NaN	NaN	NaN	NaN								NaN	NaN	NaN	NaN	NaN	NaN	NaN	NaN	-0.84739	2.54e-09	91.175	NaN	NaN	NaN	NaN	NaN	NaN	NaN	NaN	NaN	Q99KI0
Aco2	S	552	IPI00116074	IPI00116074_552_HPPKDSSGQRVDV_S	Class I	0.999915	HPPKDSSGQRVDV	-0.205234	NaN	-0.228081	-0.664265	-0.0483764	0.0815032	-0.00389042	-0.332395	NaN	NaN	NaN	NaN	NaN	NaN								NaN	NaN	NaN	NaN	NaN	NaN	NaN	NaN	0.18877	8.21e-14	115.5	NaN	NaN	NaN	NaN	NaN	NaN	NaN	NaN	NaN	Q99KI0
Aco2	S	559	IPI00116074	IPI00116074_559_GQRVDVSPTSQRL_S	Class I	0.995955	GQRVDVSPTSQRL	0.281661	0.173895	0.426855	0.572987	0.316308	0.254086	0.285461	0.000626657	-0.386441	-0.386441	0.604976	NaN	NaN	0.50428								NaN	36.2594	32.181	34.2834	NaN	NaN	NaN	NaN	-1.4636	8.21e-14	115.5	13.259	-5.68476	NaN	18.9437	5.68476	NaN	7.82453	-11.1192	NaN	Q99KI0
Acot1	S	416	IPI00115871	IPI00115871_416_SECLHVSPKI____S	Class I	1	SECLHVSPKI___	NaN	0.425363	NaN	NaN	NaN	NaN	-0.110497	0.11832	NaN	NaN	NaN	NaN	NaN	NaN								NaN	NaN	NaN	NaN	NaN	NaN	NaN	NaN	-2.0869	4.84e-07	105.17	NaN	NaN	NaN	NaN	NaN	NaN	NaN	NaN	NaN	O55137;Q99L15
Acot1	S	56	IPI00115871	IPI00115871_56_ARYRADSHGELDL_S	Class I	0.999932	ARYRADSHGELDL	0.223793	0.195977	0.170694	0.604451	0.39846	-0.161435	0.422986	0.0352861	-0.307591	-0.307591	-0.0240905	NaN	NaN	0.516403								NaN	-1.68384	NaN	-1.68384	NaN	NaN	NaN	NaN	-0.45748	0.00031894	86.944	31.2225	10.6901	91	4.02854	-27.194	NaN	20.5324	-10.6901	NaN	O55137;Q99L15;Q8BWN8;Q14DI6;Q32Q92-1;Q32Q92;B2RTE4;Q32Q92-2;Q9QYR7-1;Q9QYR7;Q53YL1;Q9QYR7-2;Q6Q2Z6;Q91YQ6
Acox3	T	16	IPI00318108	IPI00318108_16_SALWSDTPKGPLS_T	Class I	0.999829	SALWSDTPKGPLS	-0.290515	-0.0360968	-0.229856	0.336169	-0.246347	-0.920598	0.0242204	-0.115166	0.157413	0.157413	0.127292	NaN	NaN	0.591217	P							NaN	-11.4225	-7.0692	-9.24585	NaN	NaN	NaN	NaN	0.0025256	9.63e-09	143.96	3.79128	-17.0813	NaN	20.8725	17.0813	NaN	2.32085	-18.5517	NaN	Q9EPL9;Q3TAW3;Q8C178
Acrb4	T	408	IPI00321844	IPI00321844_408_SAVSSHTAGLPRD_T	Class I	0.937742	SAVSSHTAGLPRD	-0.497058	NaN	NaN	0.280636	0.983875	0.263095	NaN	3.55784	-2.81939	NaN	NaN	-2.81939	0.68517	NaN								NaN	NaN	NaN	NaN	37.8068	NaN	NaN	37.8068	0.13093	0.00213967	49.482	NaN	NaN	NaN	NaN	NaN	NaN	NaN	NaN	NaN	Q8R493;Q3TUU6;Q3USV2
Acsl1	T	280	IPI00556840	IPI00556840_280_ICFTSGTTGNPKG_T	Class I	0.984962	ICFTSGTTGNPKG	0.134615	-0.139347	-0.13711	-0.0505693	-0.050746	-0.163113	-0.116498	0.0143839	-0.33436	-0.294173	0.452815	-0.33436	0.393991	0.331395								51.9912	10.0622	NaN	32.9384	25.7534	NaN	21.996	23.9211	0.45397	2.62e-11	171.79	2.16018	-2.72758	NaN	4.88776	1.01497	NaN	3.8728	-1.01497	NaN	Q6GTG6;P41216
Acsl1	S	423	IPI00556840	IPI00556840_423_IFHKIQSSLGGKV_S	Class I	0.989396	IFHKIQSSLGGKV	0.222805	0.314987	0.0808901	0.392977	0.291438	0.109349	0.290035	-0.0207692	-0.458373	-0.458373	0.684962	NaN	NaN	0.561409								NaN	43.4446	31.5871	38.0784	NaN	NaN	NaN	NaN	1.0294	0.000504757	110.41	6.07902	0.172173	NaN	4.29253	-1.78648	NaN	5.90684	-0.172173	NaN	Q6GTG6;P41216
Acsl1	S	424	IPI00556840	IPI00556840_424_FHKIQSSLGGKVR_S	Class I	0.994043	FHKIQSSLGGKVR	0.133564	0.0391259	0.0573477	0.197991	0.431655	-0.0359701	-0.20323	0.0965048	-0.00630635	-0.00630635	0.518342	NaN	NaN	0.451768								NaN	35.1652	-33.0089	-43.6236	NaN	NaN	NaN	NaN	-1.0058	0.000504757	110.41	4.0881	-1.22103	NaN	5.30913	1.22103	NaN	2.0166	-3.29253	NaN	Q6GTG6;P41216
Acsl1	S	197	IPI00556840	IPI00556840_197_VNKAELSVIFADK_S	Class I	1	VNKAELSVIFADK	1.74231	-1.55435	NaN	NaN	NaN	NaN	0.285284	2.67876	NaN	NaN	NaN	NaN	NaN	NaN								NaN	NaN	NaN	NaN	NaN	NaN	NaN	NaN	0.3732	0.000121972	67.275	NaN	NaN	NaN	NaN	NaN	NaN	NaN	NaN	NaN	Q6GTG6;P41216
Acsl1	S	278	IPI00556840	IPI00556840_278_AIICFTSGTTGNP_S	Class I	0.97093	AIICFTSGTTGNP	0.0933713	0.11106	0.195222	0.107423	0.04895	-0.0440445	0.175726	-0.028253	NaN	NaN	NaN	NaN	NaN	0.535982	I							NaN	NaN	NaN	NaN	NaN	NaN	NaN	NaN	-0.078166	2.62e-11	171.79	3.98356	-0.835868	NaN	3.35471	-1.46471	NaN	4.81942	0.835868	NaN	Q6GTG6;P41216
Acsl1	T	281	IPI00556840	IPI00556840_281_CFTSGTTGNPKGA_T	Class I	0.909209	CFTSGTTGNPKGA	0.125971	0.0151956	0.402286	0.173895	-0.153806	0.0967746	-0.0977157	-0.0280029	-0.361324	-0.409987	0.359216	-0.324811	0.38143	0.3999								22.0412	NaN	NaN	22.0412	16.3452	NaN	29.5526	23.5148	0.4286	2.62e-11	171.79	1.84837	-4.87682	NaN	3.55066	-3.17453	NaN	6.72519	3.17453	NaN	Q6GTG6;P41216
Acsl1	S	385	IPI00556840	IPI00556840_385_FGQANTSLKRWLL_S	Class I	0.972614	FGQANTSLKRWLL	0.47861	1.40021	NaN	NaN	0.921926	0.928624	0.851723	0.455101	-0.327493	-0.327493	0.560277	-0.647996	-0.0681489	NaN								NaN	32.1828	NaN	32.1828	NaN	NaN	4.61389	-4.83707	-0.13957	5.43e-09	111.86	NaN	NaN	NaN	NaN	NaN	NaN	NaN	NaN	NaN	Q6GTG6;P41216
Acsl1	S	411	IPI00556840	IPI00556840_411_GIVRNNSLWDKLI_S	Class I	1	GIVRNNSLWDKLI	0.0791562	0.210763	0.11929	0.00934717	0.27934	0.152482	0.311631	0.432489	-0.322381	-0.081797	-0.218714	-0.440845	0.450808	0.398346	F							-34.8062	14.0669	9.10248	-16.3695	-33.5821	36.4968	26.8367	26.8367	0.2998	2.38e-09	141.38	16.7771	-4.44636	NaN	4.77368	-16.4498	NaN	21.2235	4.44636	NaN	Q6GTG6;P41216
Acsl1	S	503	IPI00556840	IPI00556840_503_EMNYLASKGEGEV_S	Class I	0.999998	EMNYLASKGEGEV	NaN	-0.00155895	0.455755	NaN	NaN	0.220949	0.867675	NaN	NaN	NaN	NaN	NaN	NaN	NaN								NaN	NaN	NaN	NaN	NaN	NaN	NaN	NaN	0.64427	3.04e-07	105	NaN	NaN	NaN	NaN	NaN	NaN	NaN	NaN	NaN	Q6GTG6;P41216
Acsl1	T	539	IPI00556840	IPI00556840_539_KDGWLHTGDIGKW_T	Class I	1	KDGWLHTGDIGKW	NaN	NaN	NaN	NaN	NaN	NaN	NaN	NaN	-2.15463	-2.15463	2.02745	NaN	NaN	NaN								NaN	75.4713	NaN	75.4713	NaN	NaN	NaN	NaN	1.9507	6.59e-05	93.839	NaN	NaN	NaN	NaN	NaN	NaN	NaN	NaN	NaN	Q6GTG6;P41216
Acsl1	S	621	IPI00556840	IPI00556840_621_KRGLQGSFEELCR_S	Class I	1	KRGLQGSFEELCR	0.120219	0.217479	0.171591	0.127897	0.154311	0.0723391	0.148765	0.134352	-0.318592	-0.333516	0.634669	-0.303668	0.292458	0.620629	A							31.349	35.5912	41.7712	35.5912	18.349	0.778886	28.7367	18.349	-0.8975	6.41e-35	186.81	30.6466	22.4689	74	3.35801	-27.2886	NaN	8.17769	-22.4689	NaN	Q6GTG6;P41216
Acsl1	T	672	IPI00556840	IPI00556840_672_IDNGLLTPTLKAK_T	Class I	0.865805	IDNGLLTPTLKAK	0.119343	NaN	NaN	0.185866	0.708258	1.24134	1.39108	1.58102	NaN	NaN	NaN	NaN	NaN	NaN								NaN	NaN	NaN	NaN	NaN	NaN	NaN	NaN	0.14217	4.78e-36	162.65	NaN	NaN	NaN	NaN	NaN	NaN	NaN	NaN	NaN	Q6GTG6;P41216
Acsl1	S	688	IPI00556840	IPI00556840_688_LRNYFRSQIDELY_S	Class I	1	LRNYFRSQIDELY	1.3232	NaN	-0.32239	-0.470303	0.380765	0.309846	0.364965	0.756172	NaN	NaN	NaN	NaN	NaN	NaN								NaN	NaN	NaN	NaN	NaN	NaN	NaN	NaN	0.35036	5.67e-18	140.84	NaN	NaN	NaN	NaN	NaN	NaN	NaN	NaN	NaN	Q6GTG6;P41216
Acsl1	S	74	IPI00556840	IPI00556840_74_TDGIRRSAVLEDD_S	Class I	1	TDGIRRSAVLEDD	0.603597	0.179946	-0.105211	-0.0482183	-0.0784399	0.295265	0.282291	0.613475	-0.111165	-0.111165	-0.733863	-0.363775	0.084811	0.396151	Q							-66.3086	NaN	NaN	-66.3086	-10.3504	NaN	19.4316	6.86348	0.4784	0.000663616	95.358	2.43731	-25.0878	NaN	3.74868	-23.7765	NaN	27.5251	23.7765	NaN	Q6GTG6;P41216
Acss2	S	263	IPI00752027	IPI00752027_263_ELGMNDSPSQSPP_S	Class I	0.999976	ELGMNDSPSQSPP	0.0585243	0.161952	0.073409	0.14991	-0.0231847	0.0620112	0.0630335	0.101448	-0.301544	-0.298903	0.1021	-0.305681	0.235244	0.527886								1.52237	21.1035	6.83244	6.83244	15.0459	31.6441	9.49235	15.0459	-0.33647	2.56e-48	270.17	6.8275	-1.81674	NaN	8.64424	1.81674	NaN	4.41407	-4.23017	NaN	A2AQN4;Q8BK97;Q8C141;Q8C1A8;Q8N9U3;A2AQN5;Q8C113;Q9QXG4;A2AQN6
Acss2	S	267	IPI00752027	IPI00752027_267_NDSPSQSPPVKRP_S	Class I	0.99999	NDSPSQSPPVKRP	0.082975	-0.0207941	0.041243	-0.0505921	-0.146265	0.190476	0.0837512	0.777418	0.171523	0.119821	-0.184179	0.380397	-0.272307	0.235418	G							30.9483	8.34346	11.985	11.985	17.2006	7.15614	25.7408	17.2006	-0.24067	2.56e-48	270.17	2.13636	-24.8326	NaN	26.969	24.5949	90	2.37414	-24.5949	NaN	A2AQN4;Q8BK97;Q8C141;Q8C1A8;Q8N9U3;A2AQN5;Q8C113;Q9QXG4;A2AQN6
Acss2	S	30	IPI00752027	IPI00752027_30_GRVRGWSPPPEVR_S	Class I	1	GRVRGWSPPPEVR	0.185232	0.17479	0.151599	0.140386	0.0652552	0.217814	0.270864	0.257783	-0.299253	-0.334098	0.304613	-0.209311	0.231928	0.615992	A							17.1732	19.034	20.0326	19.034	28.5746	14.8504	-18.016	14.8504	-0.070288	2.08e-39	185.77	45.6484	16.1926	64	13.928	-31.7205	NaN	29.4558	-16.1926	NaN	A2AQN4;Q8BK97;Q8C141;Q8C1A8;Q8N9U3;A2AQN5;Q8C113;Q9QXG4;Q8BY91
Actl6	S	233	IPI00323660	IPI00323660_233_EAVREGSPANWKR_S	Class I	1	EAVREGSPANWKR	NaN	0.0918014	-0.050861	0.287709	-0.222009	-0.233028	-0.212151	-0.299713	0.0231844	0.0033176	0.158974	0.0231844	0.252776	NaN								NaN	19.6112	-0.2092	-12.3023	NaN	-19.1498	NaN	-19.1498	0.41677	0.00013862	115.57	NaN	NaN	NaN	NaN	NaN	NaN	NaN	NaN	NaN	Q9Z2N8;Q3TF62;Q505L1
Actn1	S	91	IPI00380436	IPI00380436_91_MRVHKISNVNKAL_S	Class I	1	MRVHKISNVNKAL	0.122606	NaN	-0.613366	-0.376545	-0.193961	-0.0827027	NaN	-0.202011	-1.33916	-1.33916	1.39339	NaN	NaN	NaN								NaN	61.933	NaN	61.933	NaN	NaN	NaN	NaN	0.40461	0.000274276	90.696	NaN	NaN	NaN	NaN	NaN	NaN	NaN	NaN	NaN	Q7TPR4;A1BN54;Q99LJ3
Actn4	S	424	IPI00118899	IPI00118899_424_KFRQKASIHEAWT_S	Class I	1	KFRQKASIHEAWT	0.282528	0.451399	0.190299	0.345965	0.600429	0.287744	0.351777	-0.00904944	NaN	NaN	NaN	NaN	NaN	0.528735								NaN	NaN	NaN	NaN	NaN	NaN	NaN	NaN	0.51841	1.64e-05	94.767	9.26328	4.10313	NaN	3.04589	-6.21739	NaN	5.16015	-4.10313	NaN	P57780;Q1A602;Q3UDJ7;Q3ULT2;Q61064;Q8BP35;Q61063;Q7TPR4;A1BN54;Q99LJ3
Actn4	T	430	IPI00118899	IPI00118899_430_SIHEAWTDGKEAM_T	Class I	0.999007	SIHEAWTDGKEAM	NaN	NaN	NaN	NaN	NaN	NaN	NaN	NaN	NaN	NaN	NaN	NaN	NaN	NaN								NaN	NaN	NaN	NaN	NaN	NaN	NaN	NaN	-0.24728	1.64e-05	94.767	NaN	NaN	NaN	NaN	NaN	NaN	NaN	NaN	NaN	P57780;Q1A602;Q3UDJ7;Q3ULT2;Q61064;Q8BP35;Q61063;Q7TPR4;A1BN54;Q99LJ3
Actp	S	14	IPI00470003	IPI00470003_14_SPLVPKSPTPKSP_S	Class I	0.999922	SPLVPKSPTPKSP	-0.00891449	0.0756011	0.210763	0.218843	1.34106	1.5312	1.38301	0.960808	1.4464	1.27405	-0.561501	1.82977	-0.528749	0.430429	J							32.2403	-12.4125	39.5168	32.2403	-8.0392	36.0237	30.6844	30.6844	0.7556	5.18e-43	180.92	10.7825	-60.4838	NaN	71.2663	60.4838	9	3.72484	-67.5414	NaN	Q9EPC1;Q8C5R4
Actp	T	16	IPI00470003	IPI00470003_16_LVPKSPTPKSPPS_T	Class I	0.972275	LVPKSPTPKSPPS	0.0024505	-0.114738	-0.0207037	-0.191491	0.836706	1.30666	2.67639	1.15985	0.997822	0.949572	-0.0718024	1.04607	-0.00356765	0.28798	D							4.85514	45.7422	-11.1376	4.85514	NaN	0.24698	NaN	0.24698	0.54148	5.18e-43	180.92	9.28836	-39.891	NaN	49.1793	39.891	35	1.92152	-47.2578	NaN	Q9EPC1;Q8C5R4
Actp	S	19	IPI00470003	IPI00470003_19_KSPTPKSPPSRKK_S	Class I	0.999982	KSPTPKSPPSRKK	0.119104	0.0211101	0.0828388	0.0802483	-0.174151	-0.252052	-0.202135	-0.0556123	-0.189906	-0.150177	-0.634207	-0.451228	-0.262691	0.560271	R							-42.7053	-55.2084	40.3636	-55.2084	-10.5298	-19.9715	74.3049	-19.9715	0.18379	5.18e-43	180.92	5.44849	-16.1447	NaN	21.5932	16.1447	NaN	5.21528	-16.3779	NaN	Q9EPC1;Q8C5R4
Actp	S	28	IPI00470003	IPI00470003_28_SRKKDDSFLGKLG_S	Class I	1	SRKKDDSFLGKLG	-0.218066	-0.246276	NaN	0.300182	0.089471	NaN	0.309828	-0.0623444	NaN	NaN	NaN	NaN	NaN	NaN								NaN	NaN	NaN	NaN	NaN	NaN	NaN	NaN	-1.16	0.00273988	58.955	NaN	NaN	NaN	NaN	NaN	NaN	NaN	NaN	NaN	Q9EPC1;Q8C5R4
Actp	T	3	IPI00470003	IPI00470003_3_____MATSPQKSP_T	Class I	0.994064	____MATSPQKSP	0.0694272	0.0287813	0.19862	0.203013	-0.233528	-0.527371	-0.507618	-0.916322	-0.65769	-0.714586	-1.01816	-0.277032	-0.384235	0.681626	M							-19.087	-155.672	-102.533	-102.533	-16.9498	-30.5168	-33.7376	-30.5168	0.55669	6.28e-29	160.13	NaN	NaN	NaN	NaN	NaN	NaN	NaN	NaN	NaN	Q9EPC1;Q8C5R4
Actp	S	4	IPI00470003	IPI00470003_4____MATSPQKSPL_S	Class I	0.994064	___MATSPQKSPL	0.0798389	0.0287813	0.19862	0.132695	-0.227049	-0.511064	-0.507618	-0.69376	-0.636729	-0.714586	-1.01816	-0.277032	-0.384235	0.615965	L							-19.087	-165.689	-102.533	-102.533	-16.9498	-30.5168	-33.7376	-30.5168	0.55669	6.28e-29	160.13	NaN	NaN	NaN	NaN	NaN	NaN	NaN	NaN	NaN	Q9EPC1;Q8C5R4
Actp	S	8	IPI00470003	IPI00470003_8_ATSPQKSPLVPKS_S	Class I	1	ATSPQKSPLVPKS	0.369494	0.41792	0.420186	0.322736	0.29942	0.221679	0.272059	0.416905	-0.215612	-0.281807	-0.925321	-0.117615	-0.529051	0.753218	A							2.65992	-94.8131	-89.9107	-89.9107	-49.0436	-8.14765	30.699	-44.298	-0.14043	5.18e-43	180.92	22.6296	3.41338	NaN	19.2162	-3.41338	NaN	5.2221	-17.4075	NaN	Q9EPC1;Q8C5R4
Actr10	T	415	IPI00929839	IPI00929839_415_MKRAFSTEK_____T	Class I	0.972955	MKRAFSTEK____	-0.592201	-0.672037	-0.844159	NaN	NaN	-0.294932	-0.415687	-0.047817	-0.308225	-0.606086	0.950967	0.106264	0.20161	NaN								NaN	56.341	38.7104	49.0066	NaN	-12.9285	14.6071	-15.0171	0.46638	0.00112911	111.04	NaN	NaN	NaN	NaN	NaN	NaN	NaN	NaN	NaN	Q3TT18;Q9QZB7
Actr10	S	414	IPI00929839	IPI00929839_414_LMKRAFSTEK____S	Class I	0.993716	LMKRAFSTEK___	-0.717714	-0.640681	-1.17877	-0.622288	-0.646254	-0.18746	-0.0672252	0.00677914	-0.213086	NaN	NaN	-0.213086	0.773409	0.566523	O							NaN	NaN	NaN	NaN	NaN	41.4967	NaN	41.4967	-0.19737	0.00112911	111.04	NaN	NaN	NaN	NaN	NaN	NaN	NaN	NaN	NaN	Q3TT18;Q9QZB7
Actr3	S	418	IPI00115627	IPI00115627_418_PVFGVMS_______S	Class I	1	PVFGVMS______	NaN	NaN	NaN	NaN	NaN	NaN	NaN	NaN	NaN	NaN	NaN	NaN	NaN	NaN								NaN	NaN	NaN	NaN	NaN	NaN	NaN	NaN	-0.43856	0.00332579	87.308	NaN	NaN	NaN	NaN	NaN	NaN	NaN	NaN	NaN	Q99JY9;Q3TGE1;Q3TGW0;Q3TWJ4;Q3UGH0;Q3ULF7;Q9ERF8;Q641P0-2;Q641P0;Q641P0-1
Actr8	S	132	IPI00321268	IPI00321268_132_TRRIPVSPEQTRS_S	Class I	0.999798	TRRIPVSPEQTRS	NaN	-0.2002	0.187641	0.24184	-0.25882	-0.137765	-0.709026	-0.431034	0.194717	0.194717	-0.227401	NaN	NaN	NaN								NaN	NaN	14.5828	14.5828	NaN	NaN	NaN	NaN	-0.60406	0.000169042	81.865	NaN	NaN	NaN	NaN	NaN	NaN	NaN	NaN	NaN	Q8R2S9
Acvr1b	S	168	IPI00119012	IPI00119012_168_LDMEDPSCEMCLS_S	Class I	0.999972	LDMEDPSCEMCLS	0.594252	-0.0931844	-0.0560712	0.368243	-0.170631	-0.644871	-0.000107643	0.190784	NaN	NaN	NaN	NaN	NaN	0.52981								NaN	NaN	NaN	NaN	NaN	NaN	NaN	NaN	-1.8222	3.86e-06	85.636	1.10526	-2.24467	NaN	1.91517	-1.43477	NaN	3.34993	1.43477	NaN	Q61271;Q3TZF1
Acvrl1	S	154	IPI00314843	IPI00314843_154_KQRDLHSDLGESS_S	Class I	1	KQRDLHSDLGESS	0.0316775	-0.150251	-0.897758	0.235604	0.595674	0.127884	0.425535	0.251483	NaN	NaN	NaN	NaN	NaN	0.642494								NaN	NaN	NaN	NaN	NaN	NaN	NaN	NaN	-0.27546	2.61e-30	171.26	4.88345	-7.12484	NaN	12.0083	4.35458	NaN	7.65371	-4.35458	NaN	Q61288;Q91YR0;Q91YV1;Q9CU19
Acvrl1	S	160	IPI00314843	IPI00314843_160_SDLGESSLILKAS_S	Class I	0.868509	SDLGESSLILKAS	0.0316775	-0.239036	-0.0658601	0.0223323	0.952886	0.604208	0.719571	0.533783	NaN	NaN	NaN	NaN	NaN	0.440985	C							NaN	NaN	NaN	NaN	NaN	NaN	NaN	NaN	0.151	2.61e-30	171.26	5.77609	-10.7175	NaN	16.4936	10.7175	NaN	2.774	-13.7196	NaN	Q61288;Q91YR0;Q91YV1;Q9CU19
Ad158	S	212	IPI00404595	IPI00404595_212_NLVRSQSLKSIPE_S	Class I	0.999962	NLVRSQSLKSIPE	1.01014	0.946731	1.38891	NaN	1.28332	0.743834	1.09919	0.730557	-0.738321	-0.915446	0.850362	-0.561196	0.835368	NaN								44.5355	57.5788	26.1185	44.5355	43.956	NaN	NaN	43.956	-0.32014	3.96e-20	162.68	NaN	NaN	NaN	NaN	NaN	NaN	NaN	NaN	NaN	Q8R502;Q3TNL3;Q8VE36
Ad158	S	215	IPI00404595	IPI00404595_215_RSQSLKSIPEKFV_S	Class I	1	RSQSLKSIPEKFV	1.01014	0.946731	1.38891	NaN	1.28332	0.743834	1.09919	0.730557	-0.738321	-0.915446	0.850362	-0.561196	0.835368	NaN								44.5355	57.5788	26.1185	44.5355	43.956	NaN	NaN	43.956	-0.0030359	3.96e-20	162.68	NaN	NaN	NaN	NaN	NaN	NaN	NaN	NaN	NaN	Q8R502;Q3TNL3;Q8VE36
Ad3h	S	32	IPI00117124	IPI00117124_32_IRSQNDSQERQQQ_S	Class I	0.999998	IRSQNDSQERQQQ	NaN	NaN	-0.313298	-0.133559	-0.718845	-0.927669	NaN	NaN	NaN	NaN	NaN	NaN	NaN	NaN								NaN	NaN	NaN	NaN	NaN	NaN	NaN	NaN	-5.3089	0.00769757	83.692	NaN	NaN	NaN	NaN	NaN	NaN	NaN	NaN	NaN	P49769-1;P49769;Q3TDW2;Q3UYK2;P49769-2
Ad3h	S	327	IPI00117124	IPI00117124_327_ERETQDSGSGNDD_S	Class I	0.804197	ERETQDSGSGNDD	NaN	NaN	0.0718999	-0.397733	0.546541	-0.171463	NaN	NaN	NaN	NaN	NaN	NaN	NaN	NaN								NaN	NaN	NaN	NaN	NaN	NaN	NaN	NaN	-1.1193	1.16e-06	175.61	NaN	NaN	NaN	NaN	NaN	NaN	NaN	NaN	NaN	P49769-1;P49769;Q3TDW2;Q3UYK2
Ad3h	S	329	IPI00117124	IPI00117124_329_ETQDSGSGNDDGG_S	Class I	0.998557	ETQDSGSGNDDGG	-0.102915	0.146401	-0.077988	-0.117273	-0.365932	-0.42335	-0.102994	-0.475188	0.288181	0.288181	-0.0130551	NaN	NaN	0.506738								NaN	0.90083	NaN	0.90083	NaN	NaN	NaN	NaN	0.70846	1.16e-06	175.61	4.1762	-0.875863	NaN	3.81066	-1.24141	NaN	5.05207	0.875863	NaN	P49769-1;P49769;Q3TDW2;Q3UYK2
Ad3h	S	365	IPI00117124	IPI00117124_365_AAVQELSGSILTS_S	Class I	0.867058	AAVQELSGSILTS	-0.36112	NaN	NaN	NaN	NaN	NaN	0.629455	0.335495	-0.0166501	-0.108628	0.0613934	0.0753272	-0.734981	NaN								4.16618	NaN	NaN	4.16618	39.9174	NaN	NaN	39.9174	1.0515	6.89e-61	291.69	NaN	NaN	NaN	NaN	NaN	NaN	NaN	NaN	NaN	P49769-1;P49769;Q3TDW2;Q3UYK2
Ad3h	S	57	IPI00117124	IPI00117124_57_SNGRPQSNSRQVV_S	Class I	0.844211	SNGRPQSNSRQVV	NaN	-0.669166	-0.00153007	NaN	NaN	0.362992	0.897194	0.782593	NaN	NaN	NaN	NaN	NaN	NaN								NaN	NaN	NaN	NaN	NaN	NaN	NaN	NaN	0.95273	7.39e-08	88.396	NaN	NaN	NaN	NaN	NaN	NaN	NaN	NaN	NaN	P49769-1;P49769;Q3TDW2;Q3UYK2;P49769-2
Ad3h	S	371	IPI00117124	IPI00117124_371_SGSILTSEDPEER_S	Class I	1	SGSILTSEDPEER	NaN	NaN	NaN	0.0605582	-0.0859524	-0.342216	0.327262	NaN	0.134221	0.173522	-0.416797	0.134221	-0.48184	NaN								46.0127	3.78824	NaN	21.0377	28.3936	NaN	NaN	28.3936	0.63274	6.89e-61	291.69	NaN	NaN	NaN	NaN	NaN	NaN	NaN	NaN	NaN	P49769-1;P49769;Q3TDW2;Q3UYK2
Ad3h	T	370	IPI00117124	IPI00117124_370_LSGSILTSEDPEE_T	Class I	1	LSGSILTSEDPEE	-0.26607	-0.476077	-0.371646	-0.234708	-0.0932895	-0.210513	-0.368043	-0.0325244	0.177525	-0.00660765	-0.23527	0.297763	-0.401086	0.465263								5.74476	-30.6026	NaN	-17.08	28.3626	19.9461	NaN	24.1543	1.6924	6.89e-61	291.69	3.95611	-3.56004	NaN	7.51615	2.25786	NaN	5.25829	-2.25786	NaN	P49769-1;P49769;Q3TDW2;Q3UYK2
Ad3h	S	367	IPI00117124	IPI00117124_367_VQELSGSILTSED_S	Class I	1	VQELSGSILTSED	-0.155248	-0.44841	0.840765	-0.234708	-0.0932895	-0.0943718	-0.232293	-0.0325244	0.174204	0.0417198	0.0578175	0.297763	-0.401086	0.305764								1.48286	-9.976	NaN	-4.24657	28.3626	19.9461	NaN	24.1543	-0.053741	6.89e-61	291.69	1.21546	-5.15935	NaN	5.45319	-0.921618	NaN	6.37481	0.921618	NaN	P49769-1;P49769;Q3TDW2;Q3UYK2
Ad4h	S	52	IPI00357545	IPI00357545_52_QWRTQESEEDCEE_S	Class I	1	QWRTQESEEDCEE	0.0885487	-0.0284478	-0.0330971	0.0106366	-0.0618452	-0.0360465	0.0111378	-0.129481	-0.855661	-0.855661	0.442167	-0.763618	-0.428877	0.528594	N							26.0275	NaN	26.7651	26.3981	32.1234	62.545	NaN	-8.23615	0.083263	8.85e-20	218.4	2.8017	-4.69059	NaN	1.21841	-6.27389	NaN	7.4923	4.69059	NaN	Q61144-1;Q61144;Q3U4P5;Q5EM20;Q61144-2
Ad4h	S	25	IPI00357545	IPI00357545_25_SLMSAESPTSRSC_S	Class I	0.918061	SLMSAESPTSRSC	0.346191	0.71642	0.24659	0.0488491	-0.145601	-0.0487942	0.858228	0.373342	NaN	NaN	NaN	NaN	NaN	0.420063	Q							NaN	NaN	NaN	NaN	NaN	NaN	NaN	NaN	0.52761	1.48e-21	109.09	3.73444	-14.3819	NaN	18.1164	14.153	NaN	3.96336	-14.153	NaN	Q61144-1;Q61144;Q3U4P5;Q5EM20;Q61144-2
Ad4h	S	43	IPI00357545	IPI00357545_43_GPEDGESTAQWRT_S	Class I	0.92975	GPEDGESTAQWRT	NaN	NaN	-0.532595	-0.138851	-0.307838	-0.562866	-0.400923	-0.469605	-0.684785	-0.526847	0.475582	-0.842723	0.834694	NaN								28.0823	NaN	NaN	28.0823	43.9298	NaN	NaN	43.9298	0.20758	1.14e-06	227.1	NaN	NaN	NaN	NaN	NaN	NaN	NaN	NaN	NaN	Q61144-1;Q61144;Q3U4P5;Q5EM20;Q61144-2
Ad4h	S	66	IPI00357545	IPI00357545_66_PDRYACSGAPGRP_S	Class I	0.999755	PDRYACSGAPGRP	NaN	-0.440968	NaN	-0.755892	-1.36312	NaN	-2.67376	NaN	NaN	NaN	NaN	NaN	NaN	NaN								NaN	NaN	NaN	NaN	NaN	NaN	NaN	NaN	-1.8453	5.36e-38	147.17	NaN	NaN	NaN	NaN	NaN	NaN	NaN	NaN	NaN	Q61144-1;Q61144;Q3U4P5;Q5EM20;Q61144-2
Ad4h	S	30	IPI00357545	IPI00357545_30_ESPTSRSCQEGRP_S	Class I	1	ESPTSRSCQEGRP	-0.240861	-0.410505	-0.134873	-0.0907028	-0.365804	-0.63645	-0.643025	-0.809084	-0.0159868	-0.00031596	0.196781	-0.0352539	0.180337	0.547828	M							24.7752	1.18235	NaN	13.7011	21.6491	-13.3148	10.8486	11.7503	-0.19708	1.14e-06	227.1	9.80735	4.86904	NaN	4.9383	-4.86904	NaN	4.17794	-5.62941	NaN	Q61144-1;Q61144;Q3U4P5;Q5EM20;Q61144-2
Ada3	S	298	IPI00153220	IPI00153220_298_ADGASTSPRNQNK_S	Class I	0.989705	ADGASTSPRNQNK	-0.0660648	NaN	-0.203037	-0.354151	0.137154	-0.0367493	NaN	0.524525	NaN	NaN	NaN	NaN	NaN	NaN								NaN	NaN	NaN	NaN	NaN	NaN	NaN	NaN	-0.3527	3.64e-18	149.23	NaN	NaN	NaN	NaN	NaN	NaN	NaN	NaN	NaN	Q8R0L9-1;Q8R0L9;Q8R0L9-2;Q3V3H2
Adam12	S	757	IPI00126140	IPI00126140_757_HPSRTPSGPHLGQ_S	Class I	0.991952	HPSRTPSGPHLGQ	NaN	NaN	NaN	NaN	NaN	NaN	NaN	NaN	-1.23938	-1.23938	2.24902	NaN	NaN	NaN								NaN	75.8369	81.6851	79.1636	NaN	NaN	NaN	NaN	-0.19964	0.000280667	86.772	NaN	NaN	NaN	NaN	NaN	NaN	NaN	NaN	NaN	Q61824;Q571B5
Adam12	S	848	IPI00126140	IPI00126140_848_QGIRKPSPPQKPL_S	Class I	1	QGIRKPSPPQKPL	-0.0960324	-0.113764	-0.180015	0.1208	0.172948	0.587109	-0.1562	-0.0913557	0.106766	0.106766	-0.00929044	0.110934	-0.331371	0.281779								NaN	-3.0029	4.1577	0.5774	-19.2678	24.6613	NaN	20.4082	-0.53078	6.11e-12	111.06	1.781	-20.5259	NaN	13.8098	-8.49706	NaN	22.3069	8.49706	NaN	Q61824;Q571B5
Adam17	T	754	IPI00314443	IPI00314443_754_PFPAPQTPGRLQA_T	Class I	1	PFPAPQTPGRLQA	NaN	NaN	NaN	NaN	NaN	NaN	NaN	NaN	-0.560792	-0.560792	1.16382	NaN	NaN	NaN								NaN	55.367	NaN	55.367	NaN	NaN	NaN	NaN	0.94798	0.00299143	68.034	NaN	NaN	NaN	NaN	NaN	NaN	NaN	NaN	NaN	Q3UNK7;Q9Z0F8-2;Q9Z0F8;B2RRI1;B2RRI4;B7ZNJ0;Q3UEC0;Q3UEW9;Q3UV09;Q505A7;Q9Z0F8-1
Adam17	T	790	IPI00314443	IPI00314443_790_IQEDPSTDSHADD_T	Class I	0.999951	IQEDPSTDSHADD	NaN	0.237319	0.58033	0.653243	0.432961	0.0564242	-0.0480974	0.984932	-0.122334	-0.122334	0.248118	NaN	NaN	NaN								15.8006	NaN	NaN	15.8006	NaN	NaN	NaN	NaN	-0.2009	7.73e-06	163.91	NaN	NaN	NaN	NaN	NaN	NaN	NaN	NaN	NaN	Q3UNK7;Q9Z0F8-2;Q9Z0F8;B2RRI1;B2RRI4;B7ZNJ0;Q3UEC0;Q3UEW9;Q3UV09;Q505A7
Adam17	S	813	IPI00314443	IPI00314443_813_SSTAAKSFEDLTD_S	Class I	1	SSTAAKSFEDLTD	-0.144307	-0.166972	-0.259737	-0.339564	-0.363115	-0.0831107	-0.16877	-0.0433441	-0.419244	-0.317301	-0.361949	-0.459957	0.259695	0.467369	O							30.7779	-32.4641	-28.5161	-28.5161	16.4735	19.236	5.23447	16.4735	-1.038	2.5e-34	206.36	4.8759	-0.452193	NaN	5.3281	0.412001	NaN	4.91609	-0.412001	NaN	Q3UNK7;Q9Z0F8-2;Q9Z0F8;B2RRI1;B2RRI4;B7ZNJ0;Q3UEC0;Q3UEW9;Q3UV09;Q505A7;Q9Z0F8-1
Adam17	S	789	IPI00314443	IPI00314443_789_TIQEDPSTDSHAD_S	Class I	0.999283	TIQEDPSTDSHAD	NaN	0.237319	0.58033	0.653243	0.432961	0.0564242	-0.0480974	0.984932	0.0491835	0.0491835	0.202298	NaN	NaN	NaN								15.8006	-11.4563	NaN	-15.111	NaN	NaN	NaN	NaN	-0.2009	7.73e-06	163.91	NaN	NaN	NaN	NaN	NaN	NaN	NaN	NaN	NaN	Q3UNK7;Q9Z0F8-2;Q9Z0F8;B2RRI1;B2RRI4;B7ZNJ0;Q3UEC0;Q3UEW9;Q3UV09;Q505A7
Adam17	S	792	IPI00314443	IPI00314443_792_EDPSTDSHADDDG_S	Class I	0.999993	EDPSTDSHADDDG	-1.06577	0.0216734	0.0852887	-0.508855	-0.414047	-0.0648828	-0.0802552	-0.0626761	0.0491835	0.0491835	0.202298	NaN	NaN	0.702394								15.8006	-11.4563	NaN	-15.111	NaN	NaN	NaN	NaN	-0.2009	7.73e-06	163.91	6.10524	1.12986	NaN	1.46923	-4.63601	NaN	4.97538	-1.12986	NaN	Q3UNK7;Q9Z0F8-2;Q9Z0F8;B2RRI1;B2RRI4;B7ZNJ0;Q3UEC0;Q3UEW9;Q3UV09;Q505A7
Adam17	T	783	IPI00314443	IPI00314443_783_DHQRMDTIQEDPS_T	Class I	1	DHQRMDTIQEDPS	-0.229749	-0.674624	-0.0856229	-0.796603	-0.427597	0.215388	-0.207798	-0.208435	-0.459893	-0.345687	-0.381149	-0.532783	0.791965	0.501733	O							NaN	-53.9668	-10.1659	-28.4346	NaN	42.2443	NaN	42.2443	0.54048	7.73e-06	163.91	8.59969	-16.6208	NaN	2.39931	-22.8212	NaN	25.2205	16.6208	NaN	Q3UNK7;Q9Z0F8-2;Q9Z0F8;B2RRI1;B2RRI4;B7ZNJ0;Q3UEC0;Q3UEW9;Q3UV09;Q505A7
Adam17	S	807	IPI00314443	IPI00314443_807_KDPFPNSSTAAKS_S	Class I	0.857779	KDPFPNSSTAAKS	0.610039	0.525729	0.253315	1.58842	3.48108	3.20495	3.56736	3.01905	2.01585	2.12886	0.368532	1.51453	0.0900572	0.516503	C							NaN	-39.4763	-19.5028	-29.4896	NaN	NaN	-6.4412	-6.4412	0.5659	1.44e-06	149.85	40.1629	10.7402	72	29.4227	-10.7402	99	8.31748	-31.8454	NaN	Q3UNK7;Q9Z0F8-2;Q9Z0F8;B2RRI1;B2RRI4;B7ZNJ0;Q3UEC0;Q3UEW9;Q3UV09;Q505A7
Adam17	S	788	IPI00762180	IPI00762180_788_KDPFPNSSTAAKS_S	Class I	0.857779	KDPFPNSSTAAKS	0.610039	0.525729	0.253315	1.58842	3.48108	3.20495	3.56736	3.01905	2.01585	2.12886	0.368532	1.51453	0.0900572	0.516503	C							NaN	-39.4763	-19.5028	-29.4896	NaN	NaN	-6.4412	-6.4412	0.5659	1.44e-06	149.85	40.1629	10.7402	72	29.4227	-10.7402	99	8.31748	-31.8454	NaN	Q9Z0F8-1;Q9Z0F8
Adat1	S	207	IPI00119424	IPI00119424_207_TPARSLSNCVAHH_S	Class I	0.999988	TPARSLSNCVAHH	-0.255615	-0.246712	-0.119263	-0.256408	3.00613	3.73362	2.86923	1.41939	2.41192	2.38101	-0.093189	3.71974	0.212792	0.36002	J							39.7274	6.25517	-33.8677	6.25517	NaN	NaN	-15.8929	-15.8929	-1.3146	9.85e-190	243.88	27.5649	-2.34176	NaN	29.9066	2.34176	97	20.2807	-9.62589	NaN	Q9JHI2-1;Q9JHI2;Q9JHI2-2;Q9JHI2-3
Adat1	S	191	IPI00119424	IPI00119424_191_NCEDPASPVAKKM_S	Class I	1	NCEDPASPVAKKM	-0.456207	-0.234058	-0.161646	-0.212601	1.10814	1.67416	1.94992	1.76372	1.7849	1.60919	-0.803086	2.08367	-0.278415	0.425955	D							NaN	38.4203	46.6595	42.5399	22.9953	NaN	11.7204	17.3579	0.51735	3.9e-22	167.18	9.2186	-37.1281	NaN	46.3467	37.1281	41	2.88876	-43.4579	NaN	Q9JHI2-1;Q9JHI2;Q9JHI2-2;Q9JHI2-3
Adck2	S	257	IPI00221830	IPI00221830_257_MKDRKPSENLADE_S	Class I	1	MKDRKPSENLADE	-0.0755801	0.108357	-0.104402	0.329181	0.509057	0.784362	1.19215	0.972957	-0.0410838	0.00877371	0.20448	-0.0909412	0.531574	0.391887	E							-15.2271	48.0728	31.0803	-15.2271	30.8201	NaN	NaN	30.8201	1.7481	4.97e-12	177.67	18.9424	-0.527877	NaN	4.40459	-15.0657	NaN	19.4703	0.527877	NaN	Q6NSR3
Adck5	S	444	IPI00816878	IPI00816878_444_LGQLWGSHLISRE_S	Class I	0.999471	LGQLWGSHLISRE	0.398679	NaN	-0.125416	0.0342771	0.210219	0.311561	0.22768	0.213204	-1.25673	NaN	NaN	-1.25673	0.810803	NaN								NaN	NaN	NaN	NaN	NaN	42.9936	NaN	42.9936	1.6922	0.000376467	88.021	NaN	NaN	NaN	NaN	NaN	NaN	NaN	NaN	NaN	Q80V03-1;Q80V03;Q80V03-2
Adcy6	S	53	IPI00122297	IPI00122297_53_KNAEPPSPTPAAH_S	Class I	0.999124	KNAEPPSPTPAAH	0.132248	0.0586628	0.108223	0.121413	0.430895	0.562709	0.430842	0.713784	0.642435	0.620023	-0.342342	0.738725	0.00202239	0.385602	D							-7.899	21.124	27.0667	21.124	-42.504	1.51615	-0.1403	-0.1403	-0.19226	1.05e-16	123.76	8.81712	-17.1654	NaN	25.9825	17.1654	NaN	4.46352	-21.519	NaN	Q01341
Adcy6	S	576	IPI00122297	IPI00122297_576_QRTRANSMEGLMP_S	Class I	1	QRTRANSMEGLMP	0.0847446	0.418676	0.327802	0.408168	0.0802347	0.453165	0.453196	0.307533	-0.0170905	0.108491	-0.331124	-0.354575	0.0312577	0.656376	B							-4.08246	21.8218	20.5083	20.5083	2.14335	NaN	NaN	2.14335	1.3495	5.52e-05	111.27	54.8391	38.2854	42	4.36317	-50.4759	NaN	16.5537	-38.2854	NaN	Q01341
Adcy6	T	55	IPI00122297	IPI00122297_55_AEPPSPTPAAHTR_T	Class I	0.866346	AEPPSPTPAAHTR	-0.175175	0.217708	NaN	NaN	0.384418	NaN	0.748364	0.426855	0.806415	0.849956	-0.472616	0.806415	0.108134	NaN								NaN	27.9343	NaN	27.9343	NaN	NaN	-7.7834	-7.7834	-0.059356	1.05e-16	123.76	NaN	NaN	NaN	NaN	NaN	NaN	NaN	NaN	NaN	Q01341
Adcy9	S	688	IPI00313750	IPI00313750_688_EEKLTNSQTSLCE_S	Class I	0.888074	EEKLTNSQTSLCE	0.0934385	0.977251	0.557608	0.660199	1.43077	0.314047	-0.172305	0.467982	-0.496046	-0.845142	0.572732	0.138453	-0.440213	0.426791								8.35693	50.6734	NaN	35.8664	21.0532	57.1155	NaN	15.224	-0.0036466	0.000138932	75.463	8.96784	4.17448	NaN	4.79335	-4.17448	NaN	4.78083	-4.18701	NaN	P51830;Q3UWC8
Adcy9	S	691	IPI00313750	IPI00313750_691_LTNSQTSLCEILQ_S	Class I	0.948294	LTNSQTSLCEILQ	0.0934385	0.8949	0.612827	0.660199	1.14201	0.0856286	0.0476606	0.523773	-0.496046	-0.845142	0.572732	-0.359662	0.157999	0.415775								8.35693	50.6734	NaN	35.8664	21.0532	-1.75144	NaN	11.0899	-0.0036466	0.000138932	75.463	5.57993	0.278046	NaN	5.02981	-0.550115	NaN	5.30188	-0.278046	NaN	P51830;Q3UWC8
Adcy9	S	1257	IPI00313750	IPI00313750_1257_VPQHQLSISPDIR_S	Class I	1	VPQHQLSISPDIR	1.0268	NaN	NaN	NaN	1.71198	1.61171	NaN	2.34447	NaN	NaN	NaN	NaN	NaN	NaN								NaN	NaN	NaN	NaN	NaN	NaN	NaN	NaN	0.21037	0.00012931	212.69	NaN	NaN	NaN	NaN	NaN	NaN	NaN	NaN	NaN	P51830;Q3UWC8
Adcy9	S	1259	IPI00313750	IPI00313750_1259_QHQLSISPDIRVQ_S	Class I	1	QHQLSISPDIRVQ	0.0492814	0.463936	1.08708	1.17696	1.74207	1.7948	2.19357	1.63539	NaN	NaN	NaN	NaN	NaN	0.531406	B							NaN	NaN	NaN	NaN	NaN	NaN	NaN	NaN	0.21037	0.00012931	212.69	36.2994	-25.6573	90	61.9567	25.6573	33	0.623762	-61.3329	NaN	P51830;Q3UWC8
Adcy9	S	1332	IPI00313750	IPI00313750_1332_KAIEKDSCEDIGV_S	Class I	1	KAIEKDSCEDIGV	-0.487795	-0.176461	-0.218471	-0.408273	-0.0829747	-0.255562	-0.298886	0.226693	NaN	NaN	NaN	NaN	NaN	0.36517	G							NaN	NaN	NaN	NaN	NaN	NaN	NaN	NaN	-1.0779	6.66e-14	120.52	2.06452	-5.19019	NaN	3.57723	-3.67749	NaN	7.25472	3.67749	NaN	P51830;Q3UWC8
Adcy9	S	21	IPI00313750	IPI00313750_21_TEVSCDSSGDSNS_S	Class I	0.993147	TEVSCDSSGDSNS	NaN	0.168	0.0104898	NaN	NaN	0.33498	0.595055	NaN	NaN	NaN	NaN	NaN	NaN	NaN								NaN	NaN	NaN	NaN	NaN	NaN	NaN	NaN	-1.1217	3.51e-19	146.78	NaN	NaN	NaN	NaN	NaN	NaN	NaN	NaN	NaN	P51830
Adcy9	S	22	IPI00313750	IPI00313750_22_EVSCDSSGDSNSV_S	Class I	0.898944	EVSCDSSGDSNSV	NaN	0.168	0.156914	NaN	NaN	0.785525	0.595055	NaN	NaN	NaN	NaN	NaN	NaN	NaN								NaN	NaN	NaN	NaN	NaN	NaN	NaN	NaN	-1.3814	3.51e-19	146.78	NaN	NaN	NaN	NaN	NaN	NaN	NaN	NaN	NaN	P51830
Adcy9	S	27	IPI00313750	IPI00313750_27_SSGDSNSVRVKIN_S	Class I	0.93239	SSGDSNSVRVKIN	NaN	0.419323	NaN	NaN	NaN	NaN	-0.173767	0.012068	NaN	NaN	NaN	NaN	NaN	NaN								NaN	NaN	NaN	NaN	NaN	NaN	NaN	NaN	0.031984	3.51e-19	146.78	NaN	NaN	NaN	NaN	NaN	NaN	NaN	NaN	NaN	P51830
Adcy9	S	613	IPI00313750	IPI00313750_613_GTASPGSVSDLAQ_S	Class I	0.99922	GTASPGSVSDLAQ	-0.0282192	0.163112	0.016753	-0.052895	-0.0596318	0.06067	0.0588845	0.140713	-0.0754507	-0.0637107	-0.23924	-0.0871907	-0.00941139	0.396235	Q							0.454029	-18.0371	-42.2116	-18.0371	26.9646	-0.654486	14.0504	-0.654486	0.40362	4.45e-07	171.25	2.71294	-7.23016	NaN	6.09779	-3.84532	NaN	9.9431	3.84532	NaN	P51830;Q3UWC8
Adcy9	T	690	IPI00313750	IPI00313750_690_KLTNSQTSLCEIL_T	Class I	0.772825	KLTNSQTSLCEIL	0.546937	0.977501	0.557608	0.775	1.41077	0.659119	0.147956	0.222067	-0.362158	-0.628653	0.125903	-0.31131	0.0538817	0.459493								8.35693	NaN	NaN	8.35693	8.39739	-1.31	NaN	3.78794	0.19097	0.000138932	75.463	12.1218	0.0477784	NaN	7.31526	-4.80658	NaN	12.0741	-0.0477784	NaN	P51830;Q3UWC8
Adcy9	S	354	IPI00313750	IPI00313750_354_KQGDEESENSVKR_S	Class I	1	KQGDEESENSVKR	0.0107798	0.499586	-0.345308	NaN	0.0678039	0.669208	-0.0726005	-0.750348	-0.112646	-0.149512	0.356009	0.129877	-0.438717	NaN								11.9739	30.6495	NaN	22.4198	26.221	NaN	NaN	26.221	-0.15886	5.05e-08	233.59	NaN	NaN	NaN	NaN	NaN	NaN	NaN	NaN	NaN	P51830;Q3UWC8
Adcy9	S	357	IPI00313750	IPI00313750_357_DEESENSVKRHAT_S	Class I	1	DEESENSVKRHAT	0.0107798	-0.0661237	0.130272	NaN	0.0678039	-0.0471193	-0.269091	-0.750348	-0.112646	-0.149512	0.356009	0.129877	-0.438717	NaN								11.9739	30.6495	NaN	22.4198	26.221	NaN	NaN	26.221	-0.15886	5.05e-08	233.59	NaN	NaN	NaN	NaN	NaN	NaN	NaN	NaN	NaN	P51830;Q3UWC8
Add1	S	431	IPI00136000	IPI00136000_431_GDSGTCSPLRHSF_S	Class I	0.999715	GDSGTCSPLRHSF	0.482744	-0.16762	0.114061	0.169551	0.91934	0.624444	0.558875	0.830125	1.35123	1.87025	-1.49626	0.214871	-0.453637	0.512601	C							78.6501	41.1476	NaN	59.8989	NaN	26.98	NaN	26.98	1.202	2.82e-28	252.21	9.32192	-16.1053	NaN	25.4272	16.1053	NaN	1.65156	-23.7757	NaN	Q9QYC0-1;Q9QYC0;Q8K232;Q9QYC0-2
Add1	S	427	IPI00136000	IPI00136000_427_FASDGDSGTCSPL_S	Class I	0.992241	FASDGDSGTCSPL	0.482744	0.430392	0.337629	0.212127	0.534032	0.171143	0.0169099	-0.0428238	0.20063	-0.0641284	-0.19357	0.20063	-0.501665	0.54306	M							18.3452	-6.78802	NaN	-14.0912	NaN	29.3709	NaN	29.3709	0.98004	2.82e-28	252.21	19.3642	15.3623	NaN	4.00191	-15.3623	NaN	3.23743	-16.1268	NaN	Q9QYC0-1;Q9QYC0;Q8K232;Q9QYC0-2
Add1	S	353	IPI00136000	IPI00136000_353_GKYKAKSRSPGTP_S	Class I	0.901116	GKYKAKSRSPGTP	NaN	-0.420273	NaN	0.381394	0.635559	0.253673	0.222632	-0.0594934	0.0071955	0.0071955	0.155788	NaN	NaN	NaN								NaN	NaN	-11.403	-11.403	NaN	NaN	NaN	NaN	0.88517	1.88e-10	125.73	NaN	NaN	NaN	NaN	NaN	NaN	NaN	NaN	NaN	Q9QYC0-1;Q9QYC0;Q8K232;Q9QYC0-2
Add1	S	355	IPI00136000	IPI00136000_355_YKAKSRSPGTPAG_S	Class I	0.883812	YKAKSRSPGTPAG	NaN	NaN	NaN	NaN	0.438506	-0.153806	0.127462	-0.125916	NaN	NaN	NaN	NaN	NaN	NaN								NaN	NaN	NaN	NaN	NaN	NaN	NaN	NaN	-0.32314	3.74e-13	155.57	NaN	NaN	NaN	NaN	NaN	NaN	NaN	NaN	NaN	Q9QYC0-1;Q9QYC0;Q8K232;Q9QYC0-2
Add1	S	408	IPI00136000	IPI00136000_408_ERSKKYSDVEVPA_S	Class I	1	ERSKKYSDVEVPA	0.373732	-0.75149	-0.454249	-1.389	0.238053	0.585472	0.133024	0.954695	NaN	NaN	NaN	NaN	NaN	0.550673								NaN	NaN	NaN	NaN	NaN	NaN	NaN	NaN	0.33663	2.82e-28	252.21	7.07602	3.64941	NaN	3.42661	-3.64941	NaN	3.02553	-4.05049	NaN	Q9QYC0-1;Q9QYC0;Q8K232;Q9QYC0-2
Add1	T	429	IPI00136000	IPI00136000_429_SDGDSGTCSPLRH_T	Class I	0.774381	SDGDSGTCSPLRH	NaN	0.65892	0.229711	0.188023	0.0148409	0.214549	0.106094	0.129051	1.29495	2.38926	-2.2277	0.20063	-0.501665	NaN								78.6501	NaN	NaN	78.6501	NaN	29.3709	NaN	29.3709	-0.26798	2.82e-28	252.21	NaN	NaN	NaN	NaN	NaN	NaN	NaN	NaN	NaN	Q9QYC0-1;Q9QYC0;Q8K232;Q9QYC0-2
Add1	S	436	IPI00136000	IPI00136000_436_CSPLRHSFQKQQR_S	Class I	0.999813	CSPLRHSFQKQQR	0.165198	-0.064148	-0.0380793	-0.00559406	0.0735049	0.0210106	0.0714744	0.222149	0.295135	0.295135	-0.225571	0.298335	0.0588286	0.370085	F							14.4743	NaN	NaN	14.4743	-17.0038	7.27039	NaN	-4.8667	-0.35275	2.15e-36	205.72	3.04511	-10.6808	NaN	3.72982	-9.99611	NaN	13.7259	9.99611	NaN	Q9QYC0-1;Q9QYC0;Q8K232;Q9QYC0-2
Add1	S	457	IPI00136000	IPI00136000_457_GRGDDASEEGQNG_S	Class I	0.999992	GRGDDASEEGQNG	NaN	0.60968	1.06475	0.773152	0.280722	0.368073	0.126286	-0.123389	-0.0388212	-0.0177237	-0.310059	-0.148218	-0.615263	NaN								-23.9759	22.1595	-9.80567	-23.9759	-15.7932	-102.648	NaN	-47.3757	-0.11138	5.58e-12	239.1	NaN	NaN	NaN	NaN	NaN	NaN	NaN	NaN	NaN	Q9QYC0-1;Q9QYC0;Q8K232;Q9QYC0-2
Add1	S	464	IPI00136000	IPI00136000_464_EEGQNGSSPKSKT_S	Class I	0.885943	EEGQNGSSPKSKT	0.185105	0.0343566	0.00331439	0.479163	-0.0683922	-0.178088	-0.122342	-0.0812032	0.0451963	-0.0177237	-0.201837	0.108116	-0.21155	0.326591								-23.9759	13.0557	-6.91968	-15.0162	-15.7932	33.4836	13.3303	13.6391	-0.92734	5.58e-12	239.1	1.9108	-5.23114	NaN	5.57288	-1.56907	NaN	7.14195	1.56907	NaN	Q9QYC0-1;Q9QYC0;Q8K232;Q9QYC0-2
Add1	S	465	IPI00136000	IPI00136000_465_EGQNGSSPKSKTK_S	Class I	0.987993	EGQNGSSPKSKTK	0.0618453	0.0783366	0.10924	0.0959919	0.113674	0.176527	0.125968	0.0970849	0.0637674	0.0695647	-0.164064	0.0124972	-0.73334	0.573649	B							10.7493	24.1856	9.87326	10.7493	9.14543	-115.14	39.849	39.849	-0.43725	5.58e-12	239.1	15.8019	-13.8208	NaN	29.6228	13.8208	93	2.51674	-27.106	NaN	Q9QYC0-1;Q9QYC0;Q8K232;Q9QYC0-2
Add1	S	586	IPI00136000	IPI00136000_586_ERKQKGSEENLDE_S	Class I	1	ERKQKGSEENLDE	0.341278	0.242694	0.336915	0.148869	0.0967341	0.318208	0.0979748	0.145717	-0.329641	-0.327982	0.202704	-0.3313	-0.00678634	0.606372	A							10.0156	13.1079	19.3343	13.1079	-0.471503	19.7403	7.04324	-0.471503	0.061503	4.8e-09	136.27	17.0451	11.8787	NaN	2.62377	-14.4213	NaN	5.1664	-11.8787	NaN	Q9QYC0-1;Q9QYC0;Q8K232;Q9QYC0-2
Add1	T	593	IPI00136000	IPI00136000_593_EENLDETREQKEK_T	Class I	0.886974	EENLDETREQKEK	NaN	0.357496	NaN	NaN	NaN	NaN	0.639649	NaN	NaN	NaN	NaN	NaN	NaN	NaN								NaN	NaN	NaN	NaN	NaN	NaN	NaN	NaN	-1.5519	4.8e-09	136.27	NaN	NaN	NaN	NaN	NaN	NaN	NaN	NaN	NaN	Q9QYC0-1;Q9QYC0;Q8K232;Q9QYC0-2
Add1	S	600	IPI00136000	IPI00136000_600_REQKEKSPPDQSA_S	Class I	0.823276	REQKEKSPPDQSA	NaN	NaN	NaN	NaN	NaN	NaN	NaN	NaN	-0.997175	-0.997175	-0.0373694	NaN	NaN	NaN								NaN	-2.62409	NaN	-2.62409	NaN	NaN	NaN	NaN	-0.64533	2.38e-169	240.16	NaN	NaN	NaN	NaN	NaN	NaN	NaN	NaN	NaN	Q9QYC0-1;Q9QYC0;Q8K232
Add1	T	610	IPI00136000	IPI00136000_610_QSAVPNTPPSTPV_T	Class I	0.99986	QSAVPNTPPSTPV	-0.219589	-0.201925	-0.277901	-0.467294	0.213167	0.130338	1.77754	0.346588	1.84824	0.224164	-0.720885	1.90726	0.107964	0.270954								19.4184	-64.8193	40.9537	39.3275	-20.7077	3.77982	NaN	-8.46394	-0.092392	2.38e-169	240.16	3.28353	-50.6507	NaN	53.9342	46.6862	26	7.24801	-46.6862	NaN	Q9QYC0-1;Q9QYC0;Q8K232
Add1	S	613	IPI00136000	IPI00136000_613_VPNTPPSTPVKLE_S	Class I	0.7709	VPNTPPSTPVKLE	0.0900404	-0.201925	-0.13422	-0.255448	0.599975	1.34443	1.77754	2.21203	1.84824	1.34216	-0.168517	1.90726	0.107964	0.322697	E							21.0284	7.38723	11.0243	11.0243	-20.7077	3.77982	NaN	-8.46394	0.5369	2.38e-169	240.16	10.475	-12.7168	NaN	23.1918	12.7168	NaN	1.77131	-21.4205	NaN	Q9QYC0-1;Q9QYC0;Q8K232
Add1	T	722	IPI00136000	IPI00136000_722_KKKKFRTPSFLKK_T	Class I	1	KKKKFRTPSFLKK	NaN	-0.844898	0	NaN	-0.420725	-0.206923	-0.352872	-0.482952	NaN	NaN	NaN	NaN	NaN	NaN								NaN	NaN	NaN	NaN	NaN	NaN	NaN	NaN	1.0872	5.74e-06	141.52	NaN	NaN	NaN	NaN	NaN	NaN	NaN	NaN	NaN	Q9QYC0-1;Q9QYC0;Q8K232;Q9QYB8-1;Q9QYB8;Q8C0Y2;Q9QYB8-3;Q05DT0;Q3UNK1;Q8BM29;Q9JLE2;Q9QYB5-2;Q9QYB5;Q05C56;Q8BJH2;Q8JZT6;Q9QYB5-1
Add1	T	614	IPI00136000	IPI00136000_614_PNTPPSTPVKLEE_T	Class I	0.960441	PNTPPSTPVKLEE	0.0182125	-0.0231232	-0.202313	-0.279202	0.56182	1.31412	1.79812	2.07355	1.48099	1.48099	-0.400831	NaN	NaN	0.34311	E							18.142	29.9166	NaN	24.0293	NaN	NaN	NaN	NaN	1.7538	2.38e-169	240.16	12.1834	-27.9654	NaN	40.1488	27.9654	58	1.14445	-39.0044	NaN	Q9QYC0-1;Q9QYC0;Q8K232
Add1	S	12	IPI00136000	IPI00136000_12_RAAVVTSPPPTTA_S	Class I	0.975077	RAAVVTSPPPTTA	-0.0737728	-0.240589	-0.0502933	0.122871	1.58385	2.19047	1.70317	1.25736	1.32112	1.37271	-0.20111	1.32112	-0.0358874	0.400499	J							NaN	16.8787	8.96519	12.9219	-11.5064	2.45684	4.6533	2.45684	-0.22695	1.72e-07	95.428	7.21429	-41.4121	NaN	48.6264	41.4121	32	5.21087	-43.4155	NaN	Q9QYC0-1;Q9QYC0;Q8K232;Q8BJT2;Q9QYC0-2
Add1	T	358	IPI00136000	IPI00136000_358_KSRSPGTPAGEGS_T	Class I	1	KSRSPGTPAGEGS	0.896543	0.443182	0.332164	0.320427	0.320519	0.35052	0.497975	0.663445	-0.376838	-0.376838	0.436309	NaN	NaN	0.487017								NaN	20.2659	31.503	26.3104	NaN	NaN	NaN	NaN	0.17502	3.74e-13	155.57	6.94764	-19.0989	NaN	26.0465	17.9552	NaN	8.0913	-17.9552	NaN	Q9QYC0-1;Q9QYC0;Q8K232;Q9QYC0-2
Add1	S	724	IPI00136000	IPI00136000_724_KKFRTPSFLKKSK_S	Class I	1	KKFRTPSFLKKSK	0.0323084	0.131853	0.310526	0.321351	0.254413	0.0247452	0.0931545	0.157147	0.129349	-0.064789	-0.0831296	0.190981	0.0318726	0.485032								NaN	-5.18699	-6.68097	-5.92871	-1.7658	-11.2086	-2.2338	-2.2338	1.0872	5.74e-06	141.52	20.4466	0.599195	NaN	4.24882	-16.1978	NaN	19.8475	-0.599195	NaN	Q9QYC0-1;Q9QYC0;Q8K232;Q9QYB8-1;Q9QYB8;Q8C0Y2;Q9QYB8-3;Q05DT0;Q3UNK1;Q8BM29;Q9JLE2;Q9QYB5-2;Q9QYB5;Q05C56;Q8BJH2;Q8JZT6;Q9QYB5-1
Add1	T	641	IPI00856144	IPI00856144_641_QSAVPNTPPSTPV_T	Class I	0.992957	QSAVPNTPPSTPV	-0.344365	-0.450183	-0.556011	-0.0517272	-0.180007	-0.289388	-0.131062	0.109968	-0.0122862	-0.0122862	-0.833053	NaN	NaN	0.469296								NaN	-78.1451	NaN	-78.1451	NaN	NaN	NaN	NaN	0.13202	1.69e-26	114.79	5.18281	-34.4459	NaN	39.6287	34.4459	50	4.29852	-35.3302	NaN	Q9QYC0-2;Q9QYC0
Add3	S	42	IPI00474386	IPI00474386_42_LRERNMSPDLRQD_S	Class I	1	LRERNMSPDLRQD	-0.104186	0.0491882	0.116631	0.218099	0.808261	1.3238	1.20546	0.890976	0.661531	0.661531	-0.422739	NaN	NaN	0.428595	D							NaN	36.8868	11.8209	24.3538	NaN	NaN	NaN	NaN	-0.65029	0.00505208	106.36	38.248	20.2616	71	17.9865	-20.2616	NaN	9.76359	-28.4845	NaN	Q05DT0;Q3UNK1;Q8BM29;Q9JLE2;Q9QYB5-2;Q9QYB5;Q05C56;Q8BJH2;Q8JZT6;Q9QYB5-1
Add3	S	402	IPI00474386	IPI00474386_402_EKPRHKSDVEIPA_S	Class I	0.999996	EKPRHKSDVEIPA	0.103445	0.0220482	0	-0.136395	0.386568	0.954502	1.30084	1.65863	1.12719	1.10051	-0.765023	1.27148	0.192817	0.316951	E							30.9874	47.8782	41.1556	41.1556	-14.2993	NaN	NaN	-14.2993	0.044718	1.28e-79	189.33	29.0653	14.2063	90	6.74171	-22.3236	NaN	14.859	-14.2063	NaN	Q05DT0;Q3UNK1;Q8BM29;Q9JLE2;Q9QYB5-2;Q9QYB5;Q05C56;Q8BJH2;Q8JZT6;Q9QYB5-1
Add3	S	423	IPI00474386	IPI00474386_423_DDSAPLSPLKFMA_S	Class I	0.999857	DDSAPLSPLKFMA	0.434006	0.269007	0.928728	0.233454	2.27963	3.74519	3.09635	3.30565	2.72035	2.70697	-1.38343	2.73372	0.222389	0.421847	D							61.6694	NaN	NaN	61.6694	-16.6664	NaN	NaN	-16.6664	0.40622	1.28e-79	189.33	26.3609	-22.0299	NaN	48.3908	22.0299	49	3.51457	-44.8762	NaN	Q05DT0;Q3UNK1;Q8BM29;Q9JLE2;Q9QYB5-2;Q9QYB5;Q05C56;Q8BJH2;Q8JZT6;Q9QYB5-1
Add3	S	641	IPI00474386	IPI00474386_641_RTEEVLSPDGSPS_S	Class I	1	RTEEVLSPDGSPS	-0.67708	-0.613366	-1.05595	-0.955815	-1.18545	-1.09761	-1.10749	-1.55243	-1.88066	-1.88066	2.40753	NaN	NaN	0.398605	L							NaN	81.1521	NaN	81.1521	NaN	NaN	NaN	NaN	2.3225	3.23e-32	257.15	7.74193	-12.2404	NaN	13.495	-6.4873	NaN	19.9823	6.4873	NaN	Q05DT0;Q3UNK1;Q8BM29;Q9JLE2;Q9QYB5-2;Q9QYB5;Q05C56;Q8BJH2;Q8JZT6;Q9QYB5-1
Add3	S	645	IPI00474386	IPI00474386_645_VLSPDGSPSKSPS_S	Class I	0.999971	VLSPDGSPSKSPS	0.032383	0.329181	0.224411	0.224534	0.104001	0.115912	0.0063483	-0.0600468	0.00578137	-0.196624	0.374988	0.16543	-0.235563	0.477586	I							-3.8708	27.9201	22.8888	22.8888	17.3315	15.0646	-6.38153	15.0646	2.3225	3.23e-32	257.15	10.5211	-10.367	NaN	20.8881	10.367	NaN	3.22642	-17.6617	NaN	Q05DT0;Q3UNK1;Q8BM29;Q9JLE2;Q9QYB5-2;Q9QYB5;Q05C56;Q8BJH2;Q8JZT6;Q9QYB5-1
Add3	S	647	IPI00474386	IPI00474386_647_SPDGSPSKSPSKK_S	Class I	0.919253	SPDGSPSKSPSKK	-0.161527	-0.0310874	NaN	0.121683	0.124506	0.109113	-0.0194877	0.0937224	-0.192348	-0.192348	0.0822347	-0.464262	-0.274078	NaN								-5.8657	-32.5686	29.2441	5.5407	-74.6054	NaN	16.256	-13.1967	0.50154	3.23e-32	257.15	NaN	NaN	NaN	NaN	NaN	NaN	NaN	NaN	NaN	Q05DT0;Q3UNK1;Q8BM29;Q9JLE2;Q9QYB5-2;Q9QYB5;Q05C56;Q8BJH2;Q8JZT6;Q9QYB5-1
Add3	S	649	IPI00474386	IPI00474386_649_DGSPSKSPSKKKK_S	Class I	0.999702	DGSPSKSPSKKKK	-0.0302067	0.0743684	0.105075	0.0980152	0.0483199	0.0783229	-0.0475382	0.0335111	-0.00854491	-0.214943	0.0487645	-0.00144197	-0.031706	0.592543								-27.4445	3.32364	21.5417	3.32364	-22.8092	2.17372	-1.68829	-2.22202	1.1382	3.23e-32	257.15	6.39836	-11.6497	NaN	18.0481	11.6497	NaN	2.12309	-15.925	NaN	Q05DT0;Q3UNK1;Q8BM29;Q9JLE2;Q9QYB5-2;Q9QYB5;Q05C56;Q8BJH2;Q8JZT6;Q9QYB5-1
Add3	S	651	IPI00474386	IPI00474386_651_SPSKSPSKKKKKF_S	Class I	0.996501	SPSKSPSKKKKKF	-0.236801	0.0354831	-0.0469051	-0.0145724	-0.0458618	0.0326792	0.0328343	0.0380287	-0.146677	-0.236419	0.200965	-0.0839362	-0.0325931	0.759706								13.0032	17.4506	-26.5109	13.0032	7.32932	21.2108	-2.2849	-2.2849	1.1691	3.23e-32	257.15	4.29253	0.387627	NaN	3.90491	-0.387627	NaN	2.09969	-2.19284	NaN	Q05DT0;Q3UNK1;Q8BM29;Q9JLE2;Q9QYB5-2;Q9QYB5;Q05C56;Q8BJH2;Q8JZT6;Q9QYB5-1
Add3	T	12	IPI00474386	IPI00474386_12_SPAVVTTPPPPSM_T	Class I	0.972593	SPAVVTTPPPPSM	-2.0613	-3.30187	-3.34697	NaN	NaN	2.28743	2.74236	2.28638	1.86809	1.86446	0.027051	1.86809	0.246639	NaN								NaN	-6.6893	2.68817	-2.00056	-18.644	NaN	NaN	-18.644	1.1248	3.08e-14	123.03	NaN	NaN	NaN	NaN	NaN	NaN	NaN	NaN	NaN	Q05DT0;Q3UNK1;Q8BM29;Q9JLE2;Q9QYB5-2;Q9QYB5;Q05C56;Q8BJH2;Q8JZT6;Q9QYB5-1
Adh2	S	247	IPI00555004	IPI00555004_247_ISPQDFSKSIQEV_S	Class I	1	ISPQDFSKSIQEV	-0.154075	-0.471303	-0.215475	-0.148479	-0.326422	-0.594825	-0.428262	-0.168658	0.279715	0.87523	-0.177723	-0.315799	0.0809296	0.490781	R							NaN	11.5902	NaN	11.5902	NaN	NaN	5.45514	5.45514	-3.3266	3.98e-137	243.92	7.26506	3.49386	NaN	3.30206	-3.963	NaN	3.7712	-3.49386	NaN	P28474;Q6P5I3
Adhfe1	S	153	IPI00227186	IPI00227186_153_ANLYASSPHSEFL_S	Class I	0.934605	ANLYASSPHSEFL	NaN	0.32008	3.71907	NaN	NaN	1.03422	1.52508	NaN	NaN	NaN	NaN	NaN	NaN	NaN								NaN	NaN	NaN	NaN	NaN	NaN	NaN	NaN	-1.199	6.44e-23	127.28	NaN	NaN	NaN	NaN	NaN	NaN	NaN	NaN	NaN	Q8R0N6-1;Q8R0N6;Q8R0N6-2
Adhfe1	S	450	IPI00227186	IPI00227186_450_LAPRAQSEEDLSA_S	Class I	1	LAPRAQSEEDLSA	-0.0572566	0.332393	0.574634	1.00353	0.0825936	0.357158	0.136913	0.0736694	0.0167815	-0.090674	0.532876	0.0319597	0.520417	0.344656								NaN	-38.9048	33.6419	30.9398	-43.437	NaN	NaN	-43.437	0.43983	4.53e-12	153.74	11.2981	-21.3556	NaN	6.04111	-26.6126	NaN	32.6537	21.3556	94	Q8R0N6-1;Q8R0N6;Q8R0N6-2
Adig	S	63	IPI00153789	IPI00153789_63_PWSKRPSECGCEE_S	Class I	1	PWSKRPSECGCEE	0.0464137	0.12786	0.282618	-0.383247	-0.104471	-0.330443	-0.658096	-1.15769	-1.32423	-1.35976	1.40669	-1.25826	1.39991	0.665076	M							55.7056	67.8828	NaN	62.7645	64.245	59.8361	NaN	62.1686	-0.44459	5.78e-08	232.18	9.33904	-28.5253	NaN	1.94669	-35.9177	NaN	37.8644	28.5253	78	Q8R400
Adipor1	S	7	IPI00126882	IPI00126882_7_MSSHKGSAGAQGN_S	Class I	1	MSSHKGSAGAQGN	1.21506	2.17741	3.64524	NaN	0.556064	1.93845	2.38338	2.34745	1.02577	1.02577	-0.601666	NaN	NaN	NaN								60.0508	NaN	-8.7059	25.6725	NaN	NaN	NaN	NaN	0.64235	1.56e-18	247.31	NaN	NaN	NaN	NaN	NaN	NaN	NaN	NaN	NaN	Q91VH1;Q3TI02;Q3UPA4;Q53YY4
Adnp	S	959	IPI00672180	IPI00672180_959_KLMHDASDSEVDQ_S	Class I	1	KLMHDASDSEVDQ	-0.0917251	-0.0818275	-0.215831	-0.0466379	-0.287591	-0.55817	-0.750606	-0.341985	0.214461	0.3421	-0.483839	0.214461	-0.341433	0.633067	R							32.4231	24.3338	NaN	28.3785	27.5697	4.84687	21.0743	21.0743	-0.031052	3.4e-36	271.92	9.40344	2.58077	NaN	2.53961	-6.86383	NaN	6.82267	-2.58077	NaN	Q9Z103;A2BDX0;Q3UYC8;Q5BL11;Q5RKY4;Q6ZQ47;Q8BNY2
Adnp	S	961	IPI00672180	IPI00672180_961_MHDASDSEVDQDD_S	Class I	1	MHDASDSEVDQDD	-0.0917251	-0.0818275	0.0167815	-0.0466379	-0.287591	-0.55817	-0.750606	-0.27465	0.214461	0.3421	-0.483839	0.214461	-0.341433	0.662597	R							32.4231	24.3338	NaN	28.3785	27.5697	8.65154	21.0743	21.0743	-0.031052	3.4e-36	271.92	7.80639	4.12168	NaN	3.68471	-4.12168	NaN	2.23893	-5.56746	NaN	Q9Z103;A2BDX0;Q3UYC8;Q5BL11;Q5RKY4;Q6ZQ47;Q8BNY2
Adnp	S	708	IPI00672180	IPI00672180_708_PSRLNQSPGLAPV_S	Class I	1	PSRLNQSPGLAPV	NaN	-0.422076	NaN	-0.567297	-0.101381	NaN	0.177229	NaN	0.874195	1.2581	-0.828133	0.490293	0.46973	NaN								NaN	43.6742	NaN	43.6742	NaN	NaN	-38.485	-38.485	0.71777	0.00100884	78.548	NaN	NaN	NaN	NaN	NaN	NaN	NaN	NaN	NaN	Q9Z103;A2BDX0;Q3UYC8;Q5BL11;Q5RKY4;Q6ZQ47;Q8BNY2
Adnp	S	737	IPI00672180	IPI00672180_737_LEEDADSPSCFEE_S	Class I	0.856344	LEEDADSPSCFEE	NaN	NaN	NaN	NaN	NaN	NaN	NaN	NaN	NaN	NaN	NaN	NaN	NaN	NaN								NaN	NaN	NaN	NaN	NaN	NaN	NaN	NaN	-0.90344	0.00330719	68.934	NaN	NaN	NaN	NaN	NaN	NaN	NaN	NaN	NaN	Q9Z103;A2BDX0;Q3UYC8;Q5BL11;Q5RKY4;Q6ZQ47;Q8BNY2
Adprp	S	781	IPI00139168	IPI00139168_781_SLLRGGSDDSSKD_S	Class I	0.999931	SLLRGGSDDSSKD	NaN	NaN	NaN	NaN	NaN	NaN	NaN	NaN	0.810237	1.127	-1.07463	0.1333	NaN	NaN								48.2589	56.4313	NaN	52.3451	NaN	NaN	NaN	NaN	-0.060006	9.41e-09	115.87	NaN	NaN	NaN	NaN	NaN	NaN	NaN	NaN	NaN	P11103-1;P11103;P11103-2;Q3TF18;Q3TIV3;Q3TM68;Q3TX36;Q3U868;Q3UJ03;Q3UX06;Q921K2
Adrb2	S	246	IPI00221716	IPI00221716_246_FHAQNLSQVEQDG_S	Class I	1	FHAQNLSQVEQDG	-1.65299	NaN	NaN	NaN	NaN	NaN	NaN	-1.227	-1.25324	-1.21816	1.65656	-1.28831	3.17942	NaN								68.2806	NaN	NaN	68.2806	88.9618	NaN	NaN	88.9618	-0.34627	0.000247413	83.729	NaN	NaN	NaN	NaN	NaN	NaN	NaN	NaN	NaN	P18762;Q8BH38;Q8K0V0;Q99P03
Adrb3	S	250	IPI00114853	IPI00114853_250_PEESPPSPSRSPS_S	Class I	0.972277	PEESPPSPSRSPS	0.151673	0.156752	-0.82946	0.0174115	-0.0251512	0.148119	0.106188	0.66598	0.748605	-0.445001	-0.730492	0.901228	-0.53101	0.55955								52.2325	-31.5022	NaN	-61.5354	35.7708	25.4294	NaN	30.6001	0.40731	2.56e-15	126.34	7.28687	-28.0681	NaN	35.3549	28.0681	64	4.71386	-30.6411	NaN	P25962-1;P25962;Q3UP63;P25962-2
Adrb3	S	243	IPI00114853	IPI00114853_243_RELGRFSPEESPP_S	Class I	1	RELGRFSPEESPP	NaN	-0.810446	NaN	-0.634333	-1.10526	-0.973345	-1.50111	-1.80872	-0.584869	-0.635764	-0.264093	-0.425662	0.0732346	NaN								-108.209	-4.26602	-20.0881	-20.0881	12.8404	-3.65568	NaN	5.30538	0.12636	2.56e-15	126.34	NaN	NaN	NaN	NaN	NaN	NaN	NaN	NaN	NaN	P25962-1;P25962;Q3UP63;P25962-2
Adrb3	S	247	IPI00114853	IPI00114853_247_RFSPEESPPSPSR_S	Class I	0.999999	RFSPEESPPSPSR	-0.00607272	-0.476117	-0.343006	0.11703	0.188971	-0.0758117	-0.334911	0.117632	0.388798	0.369829	-0.17911	0.407766	-0.558585	0.55215								51.8113	7.75422	11.6752	11.6752	32.8428	15.1819	32.1032	32.1032	0.22252	2.56e-15	126.34	2.76039	-18.7585	NaN	21.5189	18.1804	NaN	3.33842	-18.1804	NaN	P25962-1;P25962;Q3UP63;P25962-2
Adrb3	S	383	IPI00114853	IPI00114853_383_PVEARQSPPLNRF_S	Class I	1	PVEARQSPPLNRF	-0.880073	-0.296669	-0.303721	-0.397771	-0.587268	-0.357045	-0.170181	-0.213006	1.11765	0.942008	-1.35928	1.14245	-1.25908	0.559805								60.2407	61.0223	63.4389	61.0223	53.1449	59.2886	58.2189	58.2189	3.8051	8.18e-07	123.41	5.33626	-23.3394	NaN	28.6756	17.2356	98	11.4401	-17.2356	NaN	P25962-1;P25962;Q3UP63
Adrbk1	S	670	IPI00320687	IPI00320687_670_MKNKPRSPVVELS_S	Class I	1	MKNKPRSPVVELS	-0.026034	0.212756	0.0465704	NaN	0.327205	0.480358	0.597174	0.749088	0.0491059	0.0491059	0.0915773	0.171407	0.045953	NaN								NaN	-0.3356	-13.1567	-6.74615	NaN	6.16764	-13.5831	-3.70773	-0.34594	1.22e-16	139.48	NaN	NaN	NaN	NaN	NaN	NaN	NaN	NaN	NaN	Q99MK8;Q3U1V3;Q3U5J8;Q7TS64
Adrm1	S	211	IPI00331155	IPI00331155_211_SSSSSRSQSAAVT_S	Class I	0.998035	SSSSSRSQSAAVT	0.709026	0.111966	0.0436245	0.299362	0.680729	-0.470823	0.0763331	-0.179649	-0.257666	-0.257666	0.107665	NaN	NaN	0.543182								50.3384	-1.823	7.19111	7.19111	NaN	NaN	NaN	NaN	-2.3915	4.98e-07	122.14	4.02965	-4.78441	NaN	8.81406	0.579813	NaN	8.23425	-0.579813	NaN	Q9JKV1
Adrm1	S	213	IPI00331155	IPI00331155_213_SSSRSQSAAVTPS_S	Class I	0.838116	SSSRSQSAAVTPS	0.413052	NaN	NaN	NaN	NaN	NaN	NaN	-0.338796	NaN	NaN	NaN	NaN	NaN	NaN								NaN	NaN	NaN	NaN	NaN	NaN	NaN	NaN	-0.4383	4.98e-07	122.14	NaN	NaN	NaN	NaN	NaN	NaN	NaN	NaN	NaN	Q9JKV1
Adrm1	T	217	IPI00331155	IPI00331155_217_SQSAAVTPSSSTS_T	Class I	0.822963	SQSAAVTPSSSTS	NaN	NaN	0.127501	NaN	NaN	0.731374	NaN	NaN	NaN	NaN	NaN	NaN	NaN	NaN								NaN	NaN	NaN	NaN	NaN	NaN	NaN	NaN	1.6078	4.98e-07	122.14	NaN	NaN	NaN	NaN	NaN	NaN	NaN	NaN	NaN	Q9JKV1
Adrm1	S	405	IPI00331155	IPI00331155_405_DEEEDMSLD_____S	Class I	1	DEEEDMSLD____	0.217479	0.0182069	0.313976	0.218843	0.118134	0.23598	0.0305903	0.127924	-0.209795	-0.209795	0.789168	-0.249407	0.279147	0.484577								46.9903	-22.3474	42.1322	42.1322	NaN	17.2683	17.9148	17.5928	0.2935	1.36e-34	181.67	NaN	NaN	NaN	NaN	NaN	NaN	NaN	NaN	NaN	Q9JKV1;Q8VCI8
Adss	S	2	IPI00135969	IPI00135969_2______MSISESSP_S	Class I	0.987184	_____MSISESSP	2.09657	0.668392	0.492827	0.428142	1.40794	1.41715	2.02075	2.85267	NaN	NaN	NaN	NaN	NaN	0.436351	F							NaN	NaN	NaN	NaN	NaN	NaN	NaN	NaN	-1.6099	1.64e-05	116.21	NaN	NaN	NaN	NaN	NaN	NaN	NaN	NaN	NaN	P46664;B9EIE9;Q8C909
Adss	S	7	IPI00135969	IPI00135969_7_MSISESSPAATSL_S	Class I	0.893149	MSISESSPAATSL	NaN	0.555325	NaN	0.662297	0.585866	NaN	0.555394	NaN	NaN	NaN	NaN	NaN	NaN	NaN								NaN	NaN	NaN	NaN	NaN	NaN	NaN	NaN	-0.29931	1.64e-05	116.21	NaN	NaN	NaN	NaN	NaN	NaN	NaN	NaN	NaN	P46664;B9EIE9;Q8C909
Adtaa	S	518	IPI00108780	IPI00108780_518_AGDPRSSPPVQFS_S	Class I	0.908981	AGDPRSSPPVQFS	-0.066654	-0.200632	-0.000986366	-0.0864308	0.0897286	0.0954789	-0.0116389	-0.0640545	0.21288	NaN	NaN	0.21288	0.15533	0.587569	J							NaN	NaN	NaN	NaN	NaN	15.8018	-47.3042	-15.7512	-0.40845	6.25e-06	97.69	2.31107	-14.6185	NaN	13.4189	-3.51064	NaN	16.9295	3.51064	NaN	P17426-1;P17426;P17426-2
Adtaa	S	655	IPI00108780	IPI00108780_655_STVSTPSPSADLL_S	Class I	0.919933	STVSTPSPSADLL	1.44001	1.32818	0.0356239	-0.476558	-0.293488	-0.0436251	-0.245851	-0.184914	0.326735	0.326735	-0.569788	NaN	NaN	0.356386	H							NaN	17.9703	44.6673	31.3188	NaN	NaN	NaN	NaN	-0.23719	1.8e-89	172.26	2.28977	-9.32504	NaN	9.94797	-1.66684	NaN	11.6148	1.66684	NaN	P17426-1;P17426;P17426-2
Ae2	S	439	IPI00126500	IPI00126500_439_SFPRNISAGSLGS_S	Class I	0.981176	SFPRNISAGSLGS	NaN	NaN	-0.293164	-0.26986	-0.802842	-0.958656	-1.31069	-1.53002	NaN	NaN	NaN	NaN	NaN	NaN								NaN	NaN	NaN	NaN	NaN	NaN	NaN	NaN	0.69007	1.76e-72	156.52	NaN	NaN	NaN	NaN	NaN	NaN	NaN	NaN	NaN	P13808-1;P13808;Q3UGM4;Q3UKP0;Q7TPS4;P13808-3;P13808-2;O54944;Q99LT5;P13808-5;P13808-4
Aebp2	S	199	IPI00895998	IPI00895998_199_SGGRRGSLEMSSD_S	Class I	0.999995	SGGRRGSLEMSSD	0.28155	-0.0616968	0.167101	-0.794245	0.415577	0.731464	0.175183	0.0132979	-0.0123504	0.432318	0.135325	-0.457019	-0.699351	0.596078								NaN	-9.834	NaN	-9.834	NaN	-62.3774	NaN	-62.3774	-1.3483	2.24e-13	149	6.9753	-70.6353	NaN	2.78894	-74.8216	NaN	77.6106	70.6353	13	Q9Z248-1;Q9Z248;Q9Z248-2
Aebp2	S	21	IPI00895998	IPI00895998_21_SRLSPLSPGSPGP_S	Class I	1	SRLSPLSPGSPGP	-0.137331	-0.207344	-0.145873	-0.0345734	0.0727095	-0.17364	-0.0404019	-0.060502	0.101784	0.170438	-1.26721	-0.0051732	-0.159709	0.429403								34.6799	58.4539	60.913	58.4539	-24.1837	0.48003	NaN	-11.0828	-0.63502	6.53e-23	166.9	8.70514	-34.2447	NaN	42.9499	34.2447	48	3.84467	-39.1052	NaN	Q9Z248-1;Q9Z248;Q9Z248-2;Q9Z248-5
Aebp2	S	24	IPI00895998	IPI00895998_24_SPLSPGSPGPAAR_S	Class I	1	SPLSPGSPGPAAR	-0.140011	-0.207344	-0.145873	0.157961	0.0727095	-0.17364	-0.0404019	-0.0209971	0.101784	0.275722	-1.35524	-0.0051732	-0.159709	0.400916								34.6799	67.7697	60.913	60.913	-24.1837	0.48003	NaN	-11.0828	0.13116	6.53e-23	166.9	2.06507	-35.6714	NaN	37.7365	32.5754	56	5.16112	-32.5754	NaN	Q9Z248-1;Q9Z248;Q9Z248-2;Q9Z248-5
Aes	T	187	IPI00111810	IPI00111810_187_NGHDGDTHQEDDG_T	Class I	0.811082	NGHDGDTHQEDDG	-0.0207941	0.216982	0.260433	0.101112	0.217724	0.2931	0.11514	0.00327065	NaN	NaN	NaN	NaN	NaN	0.538281	K							NaN	NaN	NaN	NaN	NaN	NaN	NaN	NaN	-0.0073262	5.28e-98	306.75	4.91273	2.66189	NaN	2.25083	-2.66189	NaN	2.11589	-2.79684	NaN	P63002-1;P63002;B7ZNK7;Q3TYD9;P63002-2
Aes	S	196	IPI00111810	IPI00111810_196_EDDGEKSD______S	Class I	1	EDDGEKSD_____	0.0488323	-0.0209112	0.0980152	0.0931545	-0.0958574	-0.0980144	-0.0723113	-0.0795664	0.267116	0.277033	-0.114049	0.186659	-0.0692932	0.444602	P							7.60089	NaN	NaN	7.60089	-0.9972	NaN	10.056	4.52941	0.47621	5.28e-98	306.75	NaN	NaN	NaN	NaN	NaN	NaN	NaN	NaN	NaN	P63002-1;P63002;B7ZNK7;Q3TYD9;P63002-2
Aes	S	9	IPI00111810	IPI00111810_9_FPQSRHSGSSHLP_S	Class I	0.80928	FPQSRHSGSSHLP	NaN	NaN	NaN	NaN	NaN	NaN	NaN	NaN	0.952905	0.196607	0.408603	1.7092	-0.76742	NaN								NaN	-32.74	NaN	-32.74	NaN	41.2533	NaN	41.2533	-1.4891	1.15e-05	103.97	NaN	NaN	NaN	NaN	NaN	NaN	NaN	NaN	NaN	P63002-1;P63002;B7ZNK7;Q3TYD9
AF013969	S	2920	IPI00753321	IPI00753321_2920_DKKDEESDEEEEE_S	Class I	1	DKKDEESDEEEEE	-0.294129	NaN	-0.397771	-0.611535	-1.09056	-1.57445	0.321918	-1.94508	-1.87266	-2.30558	1.84827	0.194465	-0.253374	NaN								NaN	61.3773	80.0296	73.6723	NaN	16.1068	NaN	16.1068	-0.77053	6.37e-249	267.14	NaN	NaN	NaN	NaN	NaN	NaN	NaN	NaN	NaN	O35243;Q3TR39;Q3USW6;Q6P8H7;Q80TF0;Q8BHG7
AF013969	S	2554	IPI00753321	IPI00753321_2554_TWTSEGSPEKMGH_S	Class I	1	TWTSEGSPEKMGH	0.0124972	0.0173247	-0.0970619	-0.295909	-0.216192	-0.116807	-0.174112	-0.00259486	0.179384	0.345432	-0.601043	0.179384	-0.0867703	0.596885	H							NaN	-36.7007	40.5836	33.7155	NaN	5.83716	NaN	5.83716	-0.43549	1.78e-123	319.39	3.43908	-13.5202	NaN	16.9593	13.5202	NaN	2.8022	-14.1571	NaN	O35243;Q3TR39;Q3USW6;Q6P8H7;Q80TF0;Q8BHG7
AF013969	S	236	IPI00753321	IPI00753321_236_RTSRKLSSQPSTD_S	Class I	0.996513	RTSRKLSSQPSTD	0.633543	0.46588	0.132695	0.632972	2.72961	4.0511	4.06142	3.47895	3.2076	3.05556	-0.622556	3.2076	-0.164899	0.444632	D							26.6616	42.4755	NaN	34.5686	10.8009	27.8855	3.95583	10.8009	-0.84554	5.28e-37	249.41	50.3082	25.4335	54	24.8747	-25.4335	NaN	14.2493	-36.0589	NaN	O35243;Q3TR39;Q3USW6;Q6P8H7;Q80TF0;Q8BHG7
AF013969	S	632	IPI00753321	IPI00753321_632_RPARRLSESLHSA_S	Class I	1	RPARRLSESLHSA	0.341405	0.16954	-0.162573	0.278782	2.0607	2.18508	2.84798	2.05511	2.18034	2.09792	0.113817	3.0116	-0.453923	0.417242	D							NaN	51.5582	-141.716	-45.0787	NaN	26.9945	NaN	26.9945	-0.60191	1.46e-79	211.51	37.6028	-7.72172	82	24.2659	-21.0586	NaN	45.3245	7.72172	66	O35243;Q3TR39;Q3USW6;Q6P8H7;Q80TF0;Q8BHG7
AF013969	S	1071	IPI00753321	IPI00753321_1071_CENRRGSTSQEMA_S	Class I	0.997683	CENRRGSTSQEMA	0.555129	-0.00100579	-0.277167	0.279046	1.84223	2.30048	1.54243	2.48606	1.24938	NaN	NaN	1.24938	-0.396347	0.438867	D							NaN	NaN	NaN	NaN	NaN	24.022	NaN	24.022	0.15636	3.23e-29	176.42	26.8712	-19.5349	NaN	13.1038	-33.3024	NaN	46.4062	19.5349	62	O35243;Q3TR39;Q3USW6;Q6P8H7;Q80TF0;Q8BHG7
AF013969	S	1364	IPI00753321	IPI00753321_1364_GSKRHLSEDSQAT_S	Class I	0.999944	GSKRHLSEDSQAT	NaN	-0.226508	NaN	NaN	NaN	NaN	3.22904	NaN	NaN	NaN	NaN	NaN	NaN	NaN								NaN	NaN	NaN	NaN	NaN	NaN	NaN	NaN	0.21497	4.76e-65	201.48	NaN	NaN	NaN	NaN	NaN	NaN	NaN	NaN	NaN	O35243;Q3TR39;Q3USW6;Q6P8H7;Q80TF0;Q8BHG7
AF013969	S	1470	IPI00753321	IPI00753321_1470_TSARRDSAPVPQQ_S	Class I	1	TSARRDSAPVPQQ	NaN	1.79471	-2.06401	NaN	NaN	1.99827	3.60732	NaN	2.97688	2.68257	0.0474144	3.27118	0.0907687	NaN								NaN	NaN	-3.3411	-3.3411	NaN	NaN	-6.4937	-6.4937	2.1552	7.92e-05	103.22	NaN	NaN	NaN	NaN	NaN	NaN	NaN	NaN	NaN	O35243;Q3TR39;Q3USW6;Q6P8H7;Q80TF0;Q8BHG7
AF013969	S	1676	IPI00753321	IPI00753321_1676_TEIRAGSLSSEDV_S	Class I	0.999437	TEIRAGSLSSEDV	NaN	NaN	NaN	NaN	NaN	NaN	NaN	NaN	NaN	NaN	NaN	NaN	NaN	NaN								NaN	NaN	NaN	NaN	NaN	NaN	NaN	NaN	-1.2527	1.23e-33	170.45	NaN	NaN	NaN	NaN	NaN	NaN	NaN	NaN	NaN	O35243;Q3TR39;Q3USW6;Q6P8H7;Q80TF0;Q8BHG7
AF013969	S	2001	IPI00753321	IPI00753321_2001_CEVGHMSPRKNEE_S	Class I	1	CEVGHMSPRKNEE	-0.041712	0.0851527	-0.409585	-0.180587	-0.25689	-0.259181	-0.050885	-0.27011	0.540908	0.508733	-0.855363	0.573084	-0.726418	0.512377								49.934	36.6411	44.7274	44.7274	39.5597	-15.9681	47.4224	39.5597	-0.84471	4.8e-06	181.29	3.20858	-6.19844	NaN	9.40703	6.19844	NaN	1.53771	-7.86931	NaN	O35243;Q3TR39;Q3USW6;Q6P8H7;Q80TF0;Q8BHG7
AF013969	S	240	IPI00753321	IPI00753321_240_KLSSQPSTDVSTD_S	Class I	0.990493	KLSSQPSTDVSTD	-1.21705	-0.912483	-1.25891	-1.05361	-2.52434	-1.8503	-1.68433	-1.61315	-0.956495	-0.695232	-0.492475	-1.21776	0.791793	0.440071	H							NaN	-40.6856	NaN	-40.6856	42.2374	NaN	NaN	42.2374	0.062176	5.28e-37	249.41	3.59507	-13.1561	NaN	3.96235	-12.7888	NaN	16.7511	12.7888	NaN	O35243;Q3TR39;Q3USW6;Q6P8H7;Q80TF0;Q8BHG7
AF013969	S	2668	IPI00753321	IPI00753321_2668_EEIHFESQNKEEI_S	Class I	1	EEIHFESQNKEEI	NaN	NaN	NaN	NaN	NaN	NaN	NaN	NaN	NaN	NaN	NaN	NaN	NaN	NaN								NaN	NaN	NaN	NaN	NaN	NaN	NaN	NaN	-0.57524	0.00877321	77.74	NaN	NaN	NaN	NaN	NaN	NaN	NaN	NaN	NaN	O35243;Q3TR39;Q3USW6;Q6P8H7;Q80TF0;Q8BHG7
AF013969	Y	2713	IPI00753321	IPI00753321_2713_RNRKPDYSSSEEE_Y	Class I	0.82565	RNRKPDYSSSEEE	NaN	-0.0527752	NaN	NaN	NaN	-0.0551955	0.194869	NaN	NaN	NaN	NaN	NaN	NaN	NaN								NaN	NaN	NaN	NaN	NaN	NaN	NaN	NaN	0.30619	1.32e-07	169.01	NaN	NaN	NaN	NaN	NaN	NaN	NaN	NaN	NaN	O35243;Q3TR39;Q3USW6;Q6P8H7;Q80TF0;Q8BHG7
AF013969	S	2714	IPI00753321	IPI00753321_2714_NRKPDYSSSEEEL_S	Class I	0.976741	NRKPDYSSSEEEL	-0.256046	-0.167426	0.0270125	NaN	0.059383	-0.162596	-0.261832	-0.391878	0.364569	0.506703	-0.555265	0.222434	-0.188359	NaN								31.9468	NaN	NaN	31.9468	NaN	12.2396	NaN	12.2396	0.21455	1.32e-07	169.01	NaN	NaN	NaN	NaN	NaN	NaN	NaN	NaN	NaN	O35243;Q3TR39;Q3USW6;Q6P8H7;Q80TF0;Q8BHG7
AF013969	S	2715	IPI00753321	IPI00753321_2715_RKPDYSSSEEELD_S	Class I	0.976741	RKPDYSSSEEELD	-0.256046	-0.167426	0.0270125	NaN	0.059383	-0.162596	-0.261832	-0.391878	0.364569	0.506703	-0.555265	0.222434	-0.188359	NaN								31.9468	NaN	NaN	31.9468	NaN	12.2396	NaN	12.2396	0.21455	1.32e-07	169.01	NaN	NaN	NaN	NaN	NaN	NaN	NaN	NaN	NaN	O35243;Q3TR39;Q3USW6;Q6P8H7;Q80TF0;Q8BHG7
AF013969	S	2716	IPI00753321	IPI00753321_2716_KPDYSSSEEELDD_S	Class I	0.994589	KPDYSSSEEELDD	-0.256046	-0.167426	0.0270125	NaN	0.059383	-0.162596	-0.261832	-0.391878	0.364569	0.506703	-0.555265	0.222434	-0.188359	NaN								31.9468	NaN	NaN	31.9468	NaN	12.2396	NaN	12.2396	0.61281	1.32e-07	169.01	NaN	NaN	NaN	NaN	NaN	NaN	NaN	NaN	NaN	O35243;Q3TR39;Q3USW6;Q6P8H7;Q80TF0;Q8BHG7
AF013969	S	2739	IPI00753321	IPI00753321_2739_TAQRQYSETEPHD_S	Class I	0.868988	TAQRQYSETEPHD	NaN	NaN	NaN	NaN	NaN	NaN	NaN	NaN	NaN	NaN	NaN	NaN	NaN	NaN								NaN	NaN	NaN	NaN	NaN	NaN	NaN	NaN	-1.1923	6.16e-15	105.16	NaN	NaN	NaN	NaN	NaN	NaN	NaN	NaN	NaN	O35243;Q3TR39;Q3USW6;Q6P8H7;Q80TF0;Q8BHG7
AF013969	S	2777	IPI00753321	IPI00753321_2777_EDRDEFSSSEGTG_S	Class I	0.876699	EDRDEFSSSEGTG	0.906121	0.013498	NaN	0.998701	-2.54369	NaN	-0.443989	-1.50701	NaN	NaN	NaN	NaN	NaN	NaN								NaN	NaN	NaN	NaN	NaN	NaN	NaN	NaN	0.5524	1.13e-61	180.32	NaN	NaN	NaN	NaN	NaN	NaN	NaN	NaN	NaN	O35243;Q3TR39;Q3USW6;Q6P8H7;Q80TF0;Q8BHG7
AF013969	S	2779	IPI00753321	IPI00753321_2779_RDEFSSSEGTGEK_S	Class I	0.760395	RDEFSSSEGTGEK	NaN	0.551396	NaN	NaN	NaN	NaN	-1.2705	NaN	NaN	NaN	NaN	NaN	NaN	NaN								NaN	NaN	NaN	NaN	NaN	NaN	NaN	NaN	-0.26895	1.13e-61	180.32	NaN	NaN	NaN	NaN	NaN	NaN	NaN	NaN	NaN	O35243;Q3TR39;Q3USW6;Q6P8H7;Q80TF0;Q8BHG7
AF013969	S	2794	IPI00753321	IPI00753321_2794_PNEDDGSIKSQED_S	Class I	1	PNEDDGSIKSQED	0.351871	-0.0395031	-0.301657	-0.402283	-0.0757515	-0.535434	-0.428581	0.129167	NaN	NaN	NaN	NaN	NaN	0.410895								NaN	NaN	NaN	NaN	NaN	NaN	NaN	NaN	-0.094601	2.24e-07	99.135	2.14713	-4.81272	NaN	2.66938	-4.29048	NaN	6.95986	4.29048	NaN	O35243;Q3TR39;Q3USW6;Q6P8H7;Q80TF0;Q8BHG7
AF013969	S	2797	IPI00753321	IPI00753321_2797_DDGSIKSQEDDHP_S	Class I	1	DDGSIKSQEDDHP	0.351871	-0.0395031	-0.301657	-0.402283	-0.0757515	-0.535434	-0.428581	0.129167	NaN	NaN	NaN	NaN	NaN	0.410895								NaN	NaN	NaN	NaN	NaN	NaN	NaN	NaN	-0.094601	2.24e-07	99.135	1.57134	-2.76435	NaN	2.66938	-1.66631	NaN	4.33569	1.66631	NaN	O35243;Q3TR39;Q3USW6;Q6P8H7;Q80TF0;Q8BHG7
AF013969	S	2888	IPI00753321	IPI00753321_2888_GRKPKRSLTSSDD_S	Class I	0.997952	GRKPKRSLTSSDD	-2.36803	0.858459	-0.307448	NaN	NaN	1.79226	3.16786	-0.372173	2.16762	2.16762	-1.46363	NaN	NaN	NaN								NaN	63.742	NaN	63.742	NaN	NaN	NaN	NaN	1.2395	5.46e-38	174.68	NaN	NaN	NaN	NaN	NaN	NaN	NaN	NaN	NaN	O35243;Q3TR39;Q3USW6;Q6P8H7;Q80TF0;Q8BHG7
AF013969	T	2890	IPI00753321	IPI00753321_2890_KPKRSLTSSDDAE_T	Class I	0.977619	KPKRSLTSSDDAE	0.24306	-0.54753	-0.124102	0.425023	2.22111	3.65707	1.48239	2.92862	1.58804	2.37956	-0.421948	0.796506	0.613846	0.392474	D							NaN	25.3584	NaN	25.3584	NaN	NaN	-53.0333	-53.0333	0.50234	5.46e-38	174.68	31.4916	16.5791	82	14.104	-17.3875	NaN	14.9124	-16.5791	NaN	O35243;Q3TR39;Q3USW6;Q6P8H7;Q80TF0;Q8BHG7
AF013969	S	2898	IPI00753321	IPI00753321_2898_SDDAESSEPERKR_S	Class I	0.962481	SDDAESSEPERKR	0.460376	NaN	0.517528	0.318693	3.58774	2.38888	NaN	2.56081	NaN	NaN	NaN	NaN	NaN	NaN								NaN	NaN	NaN	NaN	NaN	NaN	NaN	NaN	-0.25129	5.46e-38	174.68	NaN	NaN	NaN	NaN	NaN	NaN	NaN	NaN	NaN	O35243;Q3TR39;Q3USW6;Q6P8H7;Q80TF0;Q8BHG7
AF013969	S	2907	IPI00753321	IPI00753321_2907_ERKRQKSVSETSE_S	Class I	0.917743	ERKRQKSVSETSE	NaN	NaN	NaN	NaN	0.37509	0.781259	0.703198	1.29435	1.69386	1.69386	-0.995192	NaN	NaN	NaN								NaN	49.8331	NaN	49.8331	NaN	NaN	NaN	NaN	0.15421	6.37e-249	267.14	NaN	NaN	NaN	NaN	NaN	NaN	NaN	NaN	NaN	O35243;Q3TR39;Q3USW6;Q6P8H7;Q80TF0;Q8BHG7
AF013969	S	2989	IPI00753321	IPI00753321_2989_SEKVSKSPPLGRS_S	Class I	0.993305	SEKVSKSPPLGRS	NaN	-0.323137	NaN	NaN	NaN	-0.197865	0.0748753	NaN	NaN	NaN	NaN	NaN	NaN	NaN								NaN	NaN	NaN	NaN	NaN	NaN	NaN	NaN	0.37267	0.00253558	62.303	NaN	NaN	NaN	NaN	NaN	NaN	NaN	NaN	NaN	O35243;Q3TR39;Q3USW6;Q6P8H7;Q80TF0;Q8BHG7
AF013969	S	3000	IPI00753321	IPI00753321_3000_RSKAQLSPSVKRK_S	Class I	0.993378	RSKAQLSPSVKRK	-0.116207	-0.105333	-0.163362	-0.285581	-0.43541	-0.292153	-0.300902	-0.217355	0.261794	0.178874	-0.349124	0.912267	-1.0653	0.481057	H							-25.6007	34.9965	21.4939	21.4939	52.2125	NaN	NaN	52.2125	-0.69934	0.000659609	95.502	7.92359	-18.9476	NaN	26.8712	18.9476	NaN	2.95849	-23.9127	NaN	O35243;Q3TR39;Q3USW6;Q6P8H7;Q80TF0;Q8BHG7
AF013969	S	3002	IPI00753321	IPI00753321_3002_KAQLSPSVKRKRE_S	Class I	0.875473	KAQLSPSVKRKRE	NaN	NaN	NaN	NaN	NaN	NaN	NaN	NaN	NaN	NaN	NaN	NaN	NaN	NaN								NaN	NaN	NaN	NaN	NaN	NaN	NaN	NaN	1.144	0.000659609	95.502	NaN	NaN	NaN	NaN	NaN	NaN	NaN	NaN	NaN	O35243;Q3TR39;Q3USW6;Q6P8H7;Q80TF0;Q8BHG7
AF013969	S	480	IPI00753321	IPI00753321_480_LYSKYYSDSDDEL_S	Class I	1	LYSKYYSDSDDEL	0.140902	-0.358361	-0.245266	0.298323	-0.21288	-0.279292	-0.324003	-0.270589	0.44668	0.44668	-0.908874	0.462123	-0.488678	0.333306								27.2382	46.7399	49.0793	46.7399	31.9672	25.3434	NaN	28.6553	-0.59144	3.98e-21	227.41	2.49434	-2.06265	NaN	4.55699	1.55182	NaN	3.00517	-1.55182	NaN	O35243;Q3TR39;Q3USW6;Q6P8H7;Q80TF0;Q8BHG7
AF013969	S	482	IPI00753321	IPI00753321_482_SKYYSDSDDELTV_S	Class I	1	SKYYSDSDDELTV	0.140902	-0.358361	-0.245266	0.298323	-0.21288	-0.279292	-0.324003	-0.270589	0.44668	0.44668	-0.908874	0.462123	-0.488678	0.333306								27.2382	46.7399	49.0793	46.7399	31.9672	25.3434	NaN	28.6553	-0.59144	3.98e-21	227.41	2.33057	-4.35639	NaN	6.68696	3.68179	NaN	3.00517	-3.68179	NaN	O35243;Q3TR39;Q3USW6;Q6P8H7;Q80TF0;Q8BHG7
AF013969	S	578	IPI00753321	IPI00753321_578_KRRRKDSRNVDEN_S	Class I	1	KRRRKDSRNVDEN	-0.599812	NaN	NaN	NaN	NaN	NaN	NaN	3.4106	NaN	NaN	NaN	NaN	NaN	NaN								NaN	NaN	NaN	NaN	NaN	NaN	NaN	NaN	-0.666	3.48e-14	148.78	NaN	NaN	NaN	NaN	NaN	NaN	NaN	NaN	NaN	O35243;Q3TR39;Q3USW6;Q6P8H7;Q80TF0;Q8BHG7
AF013969	S	637	IPI00753321	IPI00753321_637_LSESLHSADENKT_S	Class I	1	LSESLHSADENKT	0.276675	0.358509	-0.168	0.278782	1.29149	2.1191	2.91419	2.69947	2.01568	NaN	NaN	2.01568	-0.0733304	0.396003	E							NaN	NaN	NaN	NaN	NaN	4.95586	NaN	4.95586	-0.53427	1.46e-79	211.51	25.7544	3.10594	NaN	22.6485	-3.10594	NaN	1.53324	-24.2212	NaN	O35243;Q3TR39;Q3USW6;Q6P8H7;Q80TF0;Q8BHG7
AF013969	S	656	IPI00753321	IPI00753321_656_EYKRRTSTPVILE_S	Class I	0.865513	EYKRRTSTPVILE	0.00115369	-1.08229	-1.60432	-0.926317	0.377535	1.47758	2.29803	2.33986	2.26827	NaN	NaN	2.26827	0.0780019	0.460992	E							NaN	NaN	NaN	NaN	NaN	-20.893	7.83616	-6.52842	0.74496	3.68e-155	244.81	22.6103	-7.31392	NaN	21.124	-8.80021	NaN	29.9242	7.31392	NaN	O35243;Q3TR39;Q3USW6;Q6P8H7;Q80TF0;Q8BHG7
AF013969	T	657	IPI00753321	IPI00753321_657_YKRRTSTPVILEG_T	Class I	0.936876	YKRRTSTPVILEG	NaN	-1.08229	-0.444832	-0.926317	0.377535	1.66164	2.29803	2.33986	2.26827	NaN	NaN	2.26827	0.0780019	NaN								NaN	NaN	NaN	NaN	NaN	-20.893	7.83616	-6.52842	0.61474	3.68e-155	244.81	NaN	NaN	NaN	NaN	NaN	NaN	NaN	NaN	NaN	O35243;Q3TR39;Q3USW6;Q6P8H7;Q80TF0;Q8BHG7
AF013969	S	795	IPI00753321	IPI00753321_795_KSERRLSVLGRDG_S	Class I	1	KSERRLSVLGRDG	0.420294	0.226509	0.463886	1.44464	3.38327	3.31071	2.68242	3.00288	2.42194	2.42194	-1.14914	NaN	NaN	0.496309	C							NaN	54.9105	NaN	54.9105	NaN	NaN	NaN	NaN	0.07054	9.48e-09	148.07	52.7756	14.9972	51	34.4085	-18.3671	83	37.7784	-14.9972	90	O35243;Q3TR39;Q3USW6;Q6P8H7;Q80TF0;Q8BHG7
AF013969	S	864	IPI00753321	IPI00753321_864_SQKRSESCSEDKC_S	Class I	0.994495	SQKRSESCSEDKC	NaN	NaN	NaN	NaN	NaN	NaN	NaN	NaN	NaN	NaN	NaN	NaN	NaN	NaN								NaN	NaN	NaN	NaN	NaN	NaN	NaN	NaN	0.43284	0.000127745	121.6	NaN	NaN	NaN	NaN	NaN	NaN	NaN	NaN	NaN	O35243;Q3TR39;Q3USW6;Q6P8H7;Q80TF0;Q8BHG7
AF013969	T	894	IPI00753321	IPI00753321_894_HKERRRTKSLLED_T	Class I	1	HKERRRTKSLLED	NaN	NaN	NaN	NaN	NaN	NaN	NaN	NaN	0.334797	NaN	NaN	0.334797	-0.362825	NaN								NaN	NaN	NaN	NaN	22.236	NaN	NaN	22.236	1.2986	9.79e-05	120.84	NaN	NaN	NaN	NaN	NaN	NaN	NaN	NaN	NaN	O35243;Q3TR39;Q3USW6;Q6P8H7;Q80TF0;Q8BHG7
AF013969	S	896	IPI00753321	IPI00753321_896_ERRRTKSLLEDKV_S	Class I	1	ERRRTKSLLEDKV	NaN	0.926303	-0.451237	1.66075	2.23014	1.96527	3.72891	NaN	1.6227	1.44419	-1.03272	2.6365	-0.709907	NaN								20.9364	52.0452	51.1211	51.1211	36.7819	NaN	40.8776	38.8298	1.2986	4.55e-20	160.18	NaN	NaN	NaN	NaN	NaN	NaN	NaN	NaN	NaN	O35243;Q3TR39;Q3USW6;Q6P8H7;Q80TF0;Q8BHG7
AF013969	S	3010	IPI00753321	IPI00753321_3010_KRKREVSPPGART_S	Class I	1	KRKREVSPPGART	NaN	-0.226949	-0.466197	-0.407207	-0.317024	-0.370499	-0.110897	NaN	0.383421	0.383421	-0.603625	NaN	NaN	NaN								NaN	37.9285	30.2267	34.0776	NaN	NaN	NaN	NaN	-0.30827	0.000488942	79.986	NaN	NaN	NaN	NaN	NaN	NaN	NaN	NaN	NaN	O35243;Q3TR39;Q3USW6;Q6P8H7;Q80TF0;Q8BHG7
Af10	S	686	IPI00118763	IPI00118763_686_GSSPRGSLSPRSP_S	Class I	0.861221	GSSPRGSLSPRSP	NaN	NaN	-0.441066	NaN	NaN	0.219388	NaN	NaN	NaN	NaN	NaN	NaN	NaN	NaN								NaN	NaN	NaN	NaN	NaN	NaN	NaN	NaN	0.63175	3.21e-13	150.01	NaN	NaN	NaN	NaN	NaN	NaN	NaN	NaN	NaN	O54826;Q5DTL6;Q6NS43;A2AS70;Q8C7B0;A2AS72
Af10	S	688	IPI00118763	IPI00118763_688_SPRGSLSPRSPVS_S	Class I	0.999959	SPRGSLSPRSPVS	0.415077	0.00308338	-0.225207	NaN	0.190488	0.350829	0.357568	0.385994	0.360533	-0.0836041	-0.560897	0.728051	-0.470075	NaN								36.8463	-37.4334	NaN	-47.1495	27.8073	NaN	NaN	27.8073	0.20437	3.21e-13	150.01	NaN	NaN	NaN	NaN	NaN	NaN	NaN	NaN	NaN	O54826;Q5DTL6;Q6NS43;A2AS70;Q8C7B0;A2AS72
Af10	S	691	IPI00118763	IPI00118763_691_GSLSPRSPVSNLQ_S	Class I	1	GSLSPRSPVSNLQ	0.415077	0.00308338	-0.225207	NaN	0.190488	0.350829	0.357568	0.385994	0.360533	-0.0836041	-0.560897	0.728051	-0.470075	NaN								36.8463	-37.4334	NaN	-47.1495	27.8073	NaN	NaN	27.8073	-0.11174	3.21e-13	150.01	NaN	NaN	NaN	NaN	NaN	NaN	NaN	NaN	NaN	O54826;Q5DTL6;Q6NS43;A2AS70;Q8C7B0;A2AS72
Af6	S	1208	IPI00853902	IPI00853902_1208_AKITSVSTGNLCT_S	Class I	0.987863	AKITSVSTGNLCT	0.175812	-0.204981	-0.197104	0.368266	0.0367776	-0.935763	-0.253868	-1.26087	0.4755	0.784657	0.0301604	0.4755	2.09217	0.648017	M							-24.9146	NaN	-19.7994	-4.19372	-326.388	NaN	NaN	-326.388	0.30693	5.13e-249	267.53	11.5478	1.81589	NaN	7.52727	-4.02055	NaN	9.73193	-1.81589	NaN	Q9QZQ1-3;Q9QZQ1;Q3TLN8;Q9QZQ1-2
Af6	S	1218	IPI00853902	IPI00853902_1218_LCTEEQSPPPRPE_S	Class I	1	LCTEEQSPPPRPE	-0.382062	-0.333863	-0.236299	-0.530115	1.9543	1.35067	1.83408	1.95657	1.69009	1.35118	0.508712	1.97248	0.66798	0.446172	D							-162.006	NaN	22.7383	-69.6338	-123.669	-12.8649	NaN	-68.2668	0.13062	5.13e-249	267.53	12.8427	-19.8806	NaN	32.7233	19.8806	77	4.39817	-28.3251	NaN	Q9QZQ1-3;Q9QZQ1;Q3TLN8;Q9QZQ1-2
Af6	S	1206	IPI00853902	IPI00853902_1206_TAAKITSVSTGNL_S	Class I	0.865151	TAAKITSVSTGNL	-0.521969	0.0946415	0.104471	NaN	-0.169412	-0.587845	0.191525	-0.00777922	-0.0934018	-0.627576	0.806197	2.45091	0.174597	NaN								81.8037	-79.737	NaN	66.953	NaN	-12.8649	NaN	-12.8649	-0.31664	5.13e-249	267.53	NaN	NaN	NaN	NaN	NaN	NaN	NaN	NaN	NaN	Q9QZQ1-3;Q9QZQ1;Q3TLN8;Q9QZQ1-2
Af6	S	216	IPI00853902	IPI00853902_216_SFTRTISNPEVVM_S	Class I	0.999926	SFTRTISNPEVVM	-0.0943102	0.926986	1.63815	1.37176	1.22796	1.34651	1.33785	1.80703	1.00949	1.00949	-0.831502	NaN	NaN	0.618835	B							NaN	32.6347	53.1241	42.8794	NaN	NaN	NaN	NaN	1.1781	0.000134858	93.561	58.7591	49.6097	28	9.14944	-49.6097	NaN	4.49235	-54.2667	NaN	Q9QZQ1-3;Q9QZQ1;Q3TLN8;Q9QZQ1-2
Af6	S	1179	IPI00853902	IPI00853902_1179_NRADHRSSPNVAN_S	Class I	1	NRADHRSSPNVAN	0.212881	-0.11857	0.2572	0.689746	-0.449324	-1.08991	-1.1475	-1.67012	-2.26087	-2.52929	-0.502801	-1.63823	-0.256458	0.576326	M							NaN	-25.9435	-59.4191	-40.7178	-33.156	-206.069	-19.4543	-19.4543	-1.135	1.47e-12	178.14	27.3034	4.02573	NaN	7.75189	-19.5515	NaN	23.2777	-4.02573	NaN	Q9QZQ1-3;Q9QZQ1;Q3TLN8;Q9QZQ1-2
Af6	S	1114	IPI00853902	IPI00853902_1114_TLLNQPSPMMQRI_S	Class I	1	TLLNQPSPMMQRI	0.104605	0.211884	0.124063	0.00116303	0.0863626	0.0732581	0.00567305	0.109361	0.147282	0.147282	-0.686872	0.199144	-0.26451	0.390367								NaN	44.2116	30.83	37.5208	NaN	22.9342	-11.2019	16.5039	0.60367	1.91e-05	178.03	2.64887	-11.0859	NaN	13.7348	10.5698	NaN	3.16498	-10.5698	NaN	Q9QZQ1-3;Q9QZQ1;Q3TLN8;Q9QZQ1-2
Af6	S	181	IPI00853902	IPI00853902_181_EALRQASDKEERP_S	Class I	1	EALRQASDKEERP	0.251568	0.0600474	0.0295589	0.0663805	-0.229733	0.0963088	0.613456	0.107152	-0.104341	-0.0627942	0.0724131	-0.545129	0.174509	0.411982								NaN	9.57231	-0.0233454	5.01622	NaN	11.3931	NaN	11.3931	0.036971	1.08e-31	160.67	4.08252	-31.6769	NaN	1.77852	-33.9809	NaN	35.7595	31.6769	76	Q9QZQ1-3;Q9QZQ1;Q3TLN8;Q9QZQ1-2
Af6	S	1180	IPI00853902	IPI00853902_1180_RADHRSSPNVANQ_S	Class I	1	RADHRSSPNVANQ	0.212881	-0.11857	0.266486	0.689746	-0.449324	-0.884871	-1.1475	-1.31475	-1.94955	-2.38926	-0.332777	-1.63823	-0.256458	0.525661	M							0.96111	-25.9435	-59.4191	-25.9435	0.81145	-206.069	-19.4543	-19.4543	-1.135	1.47e-12	178.14	11.5419	-27.3187	NaN	19.3018	-19.5588	NaN	38.8606	19.5588	80	Q9QZQ1-3;Q9QZQ1;Q3TLN8;Q9QZQ1-2
Af6	S	1189	IPI00853902	IPI00853902_1189_VANQPPSPGGKGP_S	Class I	1	VANQPPSPGGKGP	-0.113723	-0.0751902	-0.283176	-0.17927	0.611824	0.906737	0.903223	0.65742	0.338033	0.617957	-0.135812	0.0517201	0.988752	0.458494	D							-62.9622	8.98423	11.7482	8.98423	51.0573	-98.4467	3.66348	-98.4467	-0.78486	1.47e-12	178.14	4.37688	-29.3249	NaN	33.7018	29.3249	68	2.67894	-31.0228	NaN	Q9QZQ1-3;Q9QZQ1;Q3TLN8;Q9QZQ1-2
Af6	T	1239	IPI00853902	IPI00853902_1239_YTREYFTFPASKS_T	Class I	0.998297	YTREYFTFPASKS	-0.477944	NaN	NaN	0.0180644	-0.505992	NaN	NaN	-0.864573	NaN	NaN	NaN	NaN	NaN	NaN								NaN	NaN	NaN	NaN	NaN	NaN	NaN	NaN	0.25077	1.26e-05	82.069	NaN	NaN	NaN	NaN	NaN	NaN	NaN	NaN	NaN	Q9QZQ1-3;Q9QZQ1;Q3TLN8;Q9QZQ1-2
Af6	S	1245	IPI00853902	IPI00853902_1245_TFPASKSQDRMAP_S	Class I	0.980551	TFPASKSQDRMAP	NaN	NaN	NaN	NaN	NaN	NaN	NaN	NaN	-0.634464	NaN	NaN	-0.634464	0.518413	NaN								NaN	NaN	NaN	NaN	30.1861	NaN	NaN	30.1861	-0.037161	1.26e-05	82.069	NaN	NaN	NaN	NaN	NaN	NaN	NaN	NaN	NaN	Q9QZQ1-3;Q9QZQ1;Q3TLN8;Q9QZQ1-2
Af6	S	1282	IPI00853902	IPI00853902_1282_IQRVTRSQEELRE_S	Class I	1	IQRVTRSQEELRE	0.0652966	0.0853001	-0.106498	0.218471	0.216312	-0.170823	-0.081339	-0.213255	0.0414766	0.0561673	-0.158013	0.0267859	-0.210622	0.52873								17.9587	10.3742	26.1506	10.3742	27.4098	14.235	13.5836	13.5836	1.3359	1.21e-14	156.92	4.24882	1.31126	NaN	2.93756	-1.31126	NaN	2.63377	-1.61505	NaN	Q9QZQ1-3;Q9QZQ1;Q3TLN8;Q9QZQ1-2
Af6	S	1309	IPI00853902	IPI00853902_1309_MDRKCDSDMWINQ_S	Class I	1	MDRKCDSDMWINQ	-0.253395	-0.244654	-0.0617932	-0.278146	-0.538738	-1.25527	-1.06302	-0.965173	0.349592	NaN	NaN	0.349592	-0.825006	0.583994	L							NaN	NaN	NaN	NaN	NaN	43.552	NaN	43.552	1.5894	1.44e-19	157.42	6.37151	2.03036	NaN	3.10414	-3.26737	NaN	4.34115	-2.03036	NaN	Q9QZQ1-3;Q9QZQ1;Q3TLN8;Q9QZQ1-2
Af6	S	1506	IPI00853902	IPI00853902_1506_LQYITISKEELSS_S	Class I	0.998956	LQYITISKEELSS	-0.224093	-0.226212	-0.157608	0.527251	-0.0119253	-0.118097	-0.00159582	-0.0980568	0.24334	NaN	NaN	0.24334	-0.153733	0.256878								NaN	NaN	NaN	NaN	NaN	NaN	10.1079	10.1079	-0.27777	0.00026239	105.2	0.782062	-5.40203	NaN	6.18409	1.63362	NaN	4.55047	-1.63362	NaN	Q9QZQ1-3;Q9QZQ1;Q3TLN8;Q9QZQ1-2
Af6	S	1517	IPI00853902	IPI00853902_1517_SSGDSLSPDPWKR_S	Class I	0.999698	SSGDSLSPDPWKR	0.026737	0.087585	-0.0529847	0.0295589	0.429011	0.574906	1.16149	-0.166504	1.82615	1.82615	-0.762166	1.68582	-0.74088	0.329921								20.5519	51.5078	41.0389	41.0389	17.8559	56.4117	NaN	37.1338	-0.70218	1.28e-13	169.09	3.71312	-21.9464	NaN	25.6595	21.9464	99	3.42661	-22.2329	NaN	Q9QZQ1-3;Q9QZQ1;Q3TLN8;Q9QZQ1-2
Af6	S	1802	IPI00853902	IPI00853902_1802_ERQRLFSQGQDVS_S	Class I	1	ERQRLFSQGQDVS	1.61048	3.33427	3.89772	3.77379	3.65707	3.57999	3.64971	3.64661	3.41359	3.25276	-1.21007	3.68212	-1.74545	0.812215	B	+						75.3439	56.7752	49.7688	56.7752	69.2412	75.4883	70.1759	70.1759	0.12018	7.3e-65	206.97	92.2816	69.4593	4	22.8223	-69.4593	NaN	4.72813	-87.5535	NaN	Q9QZQ1-3;Q9QZQ1;Q9QZQ1-2
Af6	S	188	IPI00853902	IPI00853902_188_DKEERPSQGDDSE_S	Class I	0.999796	DKEERPSQGDDSE	-0.434247	-1.80925	1.93274	NaN	NaN	2.74227	2.4281	2.00833	NaN	NaN	NaN	NaN	NaN	NaN								NaN	NaN	NaN	NaN	NaN	NaN	NaN	NaN	-1.3867	1.08e-31	160.67	NaN	NaN	NaN	NaN	NaN	NaN	NaN	NaN	NaN	Q9QZQ1-3;Q9QZQ1;Q3TLN8;Q9QZQ1-2
Af6	S	557	IPI00853902	IPI00853902_557_STTRLDSDRVSSA_S	Class I	0.999973	STTRLDSDRVSSA	0.0253123	0.337962	2.02146	1.66264	2.83722	4.51609	3.07667	3.32203	NaN	NaN	NaN	NaN	NaN	0.446691	C							NaN	NaN	NaN	NaN	NaN	NaN	NaN	NaN	-0.043148	8.27e-24	165.33	57.6165	24.8418	44	32.7747	-24.8418	88	11.8798	-45.7367	NaN	Q9QZQ1-3;Q9QZQ1;Q3TLN8;Q9QZQ1-2
Af9	S	413	IPI00473183	IPI00473183_413_IMKDLHSDDNEEE_S	Class I	1	IMKDLHSDDNEEE	-0.252123	-0.53446	-0.496384	-0.183286	-0.236036	-0.418136	-0.25193	-0.694389	-0.680986	-1.59279	2.07026	0.230818	-0.811387	0.510442	K							76.1883	NaN	NaN	76.1883	43.0166	NaN	NaN	43.0166	1.0231	6.25e-20	181.63	3.79208	-5.99217	NaN	3.72805	-6.0562	NaN	9.78425	5.99217	NaN	A2AM29;Q3UIA3;Q9D2P1
Af9	S	420	IPI00473183	IPI00473183_420_DDNEEESDEAEDN_S	Class I	1	DDNEEESDEAEDN	-0.252123	-0.53446	-0.496384	-0.183286	-0.236036	-0.418136	-0.25193	-0.694389	-0.680986	-1.59279	2.07026	0.230818	-0.811387	0.510442	K							76.1883	NaN	NaN	76.1883	43.0166	NaN	NaN	43.0166	0.23648	6.25e-20	181.63	2.26087	-23.2112	NaN	3.72805	-21.7441	NaN	25.4721	21.7441	NaN	A2AM29;Q3UIA3;Q9D2P1
Af9	S	430	IPI00473183	IPI00473183_430_EDNDNDSEMERPV_S	Class I	1	EDNDNDSEMERPV	-0.199073	-0.53446	-0.994772	-0.183286	0.0623692	-0.418136	-0.25193	-0.694389	0.265031	0.299245	-1.38116	0.230818	-0.811387	0.60206								61.6091	NaN	NaN	61.6091	43.0166	NaN	NaN	43.0166	-0.57924	6.25e-20	181.63	4.96359	0.358577	NaN	4.60501	-0.358577	NaN	2.8173	-2.14629	NaN	A2AM29;Q3UIA3;Q9D2P1
Af9	S	484	IPI00473183	IPI00473183_484_QILEVKSPIKQSK_S	Class I	1	QILEVKSPIKQSK	0.000620226	0.0938035	-0.0512347	-0.0486957	-0.27262	-0.305562	0.0615274	0.0658204	0.464737	-0.09068	-0.536925	0.538439	-0.504082	0.611986	H							16.0761	-132.28	-45.0877	-45.0877	29.4891	20.3407	34.399	29.4891	0.18526	8.71e-37	247.93	3.05573	-14.6599	NaN	17.7156	13.4788	NaN	4.23685	-13.4788	NaN	A2AM29;Q3UIA3;Q9D2P1
Afap1	S	666	IPI00467327	IPI00467327_666_PRSGTSSPQSPVF_S	Class I	0.98831	PRSGTSSPQSPVF	0.0493544	-0.202074	-0.174422	-0.107512	0.159216	-0.107688	0.144999	0.373119	0.733886	0.531548	-0.928142	0.788134	-1.05746	0.340108	F							30.2002	60.4316	NaN	45.3159	47.1253	56.3386	NaN	51.7319	-2.3445	5.71e-18	147.71	11.4221	-18.5021	NaN	29.9242	18.5021	88	1.09454	-28.8297	NaN	Q80YS6
Afap1	S	278	IPI00467327	IPI00467327_278_ELEKKLSSERPSS_S	Class I	0.999939	ELEKKLSSERPSS	-0.320354	0.208241	0.024887	NaN	-0.613493	-0.59053	-0.39605	-0.278937	0.510861	0.268075	0.823449	0.933136	-0.163635	NaN								-76.9632	-73.717	-106.197	-76.9632	-68.5311	52.7064	NaN	-7.91233	-1.3567	0	396.16	NaN	NaN	NaN	NaN	NaN	NaN	NaN	NaN	NaN	Q80YS6;Q8BV31;Q9CT56
Afap1	S	279	IPI00467327	IPI00467327_279_LEKKLSSERPSSD_S	Class I	0.787929	LEKKLSSERPSSD	-0.807579	-0.0437484	-0.606063	NaN	-0.10916	-0.186509	0.265713	1.31125	-0.413077	-0.413077	2.06315	-0.326071	-0.154371	NaN								NaN	76.0707	NaN	76.0707	3.37427	21.9897	NaN	-10.1914	-1.1036	0	396.16	NaN	NaN	NaN	NaN	NaN	NaN	NaN	NaN	NaN	Q80YS6;Q8BV31;Q9CT56
Afap1	S	283	IPI00467327	IPI00467327_283_LSSERPSSDGEGG_S	Class I	0.999999	LSSERPSSDGEGG	-0.240998	0.017115	-0.0751552	0.137848	0.0444781	-0.0765587	0.102242	-0.472799	0.0218788	0.0579701	-0.222838	-0.0142125	-0.320813	0.707237	K							-8.54882	19.1423	14.3122	14.3122	-51.1809	13.7823	-24.9034	-24.9034	-0.062255	0	396.16	4.8184	-28.093	NaN	4.19317	-28.7182	NaN	32.9114	28.093	87	Q80YS6;Q8BV31;Q9CT56
Afap1	S	284	IPI00467327	IPI00467327_284_SSERPSSDGEGGV_S	Class I	0.999999	SSERPSSDGEGGV	-0.219092	-0.0134216	-0.108512	-0.0501644	-0.2587	-0.125255	-0.180402	-0.377956	0.231801	0.231801	-0.404047	0.118859	-0.562714	0.621476	N							-24.2708	41.5755	24.4265	24.4265	NaN	39.004	-33.0726	31.9285	-0.062255	0	396.16	23.2878	-1.90098	NaN	6.22753	-18.9612	NaN	25.1888	1.90098	NaN	Q80YS6;Q8BV31;Q9CT56
Afap1	T	342	IPI00467327	IPI00467327_342_PSTDEQTSSAEED_T	Class I	0.755544	PSTDEQTSSAEED	-0.0668374	-0.378982	0.00859512	-0.143723	-0.165816	-0.26135	-0.546068	-0.271306	0.138815	0.138815	-0.0930919	NaN	NaN	0.603678	R							NaN	6.24887	NaN	6.24887	NaN	NaN	NaN	NaN	-1.1811	7.05e-21	174.36	6.37481	-5.87468	NaN	3.54539	-8.7041	NaN	12.2495	5.87468	NaN	Q80YS6;Q8BV31;Q9CT56
Afap1	S	343	IPI00467327	IPI00467327_343_STDEQTSSAEEDV_S	Class I	0.970078	STDEQTSSAEEDV	-0.042746	0.600385	0.0375931	-0.101227	-0.353211	-0.295135	-0.276557	-0.22885	0.138815	0.138815	-0.0930919	NaN	NaN	0.298916								NaN	6.24887	NaN	6.24887	NaN	NaN	NaN	NaN	0.19782	7.05e-21	174.36	1.87585	-3.00664	NaN	2.30935	-2.57314	NaN	4.88249	2.57314	NaN	Q80YS6;Q8BV31;Q9CT56
Afap1	S	344	IPI00467327	IPI00467327_344_TDEQTSSAEEDVP_S	Class I	0.970078	TDEQTSSAEEDVP	-0.042746	0.600385	0.0375931	-0.101227	-0.353211	-0.295135	-0.276557	-0.22885	0.138815	0.138815	-0.0930919	NaN	NaN	0.298916								NaN	6.24887	NaN	6.24887	NaN	NaN	NaN	NaN	0.19782	7.05e-21	174.36	2.38929	-0.529934	NaN	2.91923	0.190515	NaN	2.72871	-0.190515	NaN	Q80YS6;Q8BV31;Q9CT56
Afap1	T	547	IPI00467327	IPI00467327_547_AGGVKRTASNAEQ_T	Class I	0.826081	AGGVKRTASNAEQ	-0.348739	NaN	NaN	NaN	1.4024	0.292652	1.13061	0.314801	0.375179	0.375179	-0.799382	NaN	NaN	NaN								NaN	42.5405	NaN	42.5405	NaN	NaN	NaN	NaN	-0.13242	1.02e-13	155.97	NaN	NaN	NaN	NaN	NaN	NaN	NaN	NaN	NaN	Q80YS6;Q8BV31;Q9CT56
Afap1	S	549	IPI00467327	IPI00467327_549_GVKRTASNAEQYK_S	Class I	0.999992	GVKRTASNAEQYK	-0.641491	0.271353	0.378734	0.631244	0.504612	-0.104285	0.360454	0.468229	1.14707	0.879784	-1.18205	1.16941	-1.59603	0.664579								51.1277	58.2814	55.9275	55.9275	73.0123	NaN	59.4558	66.234	0.38872	1.02e-13	155.97	32.5115	23.3998	71	4.62017	-27.8913	NaN	9.1116	-23.3998	NaN	Q80YS6;Q8BV31;Q9CT56
Afap1	Y	554	IPI00467327	IPI00467327_554_ASNAEQYKYGKNR_Y	Class I	1	ASNAEQYKYGKNR	NaN	NaN	NaN	NaN	NaN	NaN	NaN	0.177905	0.307895	0.307895	-0.0472669	NaN	NaN	NaN								NaN	3.2232	NaN	3.2232	NaN	NaN	NaN	NaN	0.61618	1.02e-13	155.97	NaN	NaN	NaN	NaN	NaN	NaN	NaN	NaN	NaN	Q80YS6;Q8BV31;Q9CT56
Afap1	S	665	IPI00467327	IPI00467327_665_EPRSGTSSPQSPV_S	Class I	0.906699	EPRSGTSSPQSPV	0.355745	0.432703	0.528666	-0.0667598	-0.0778612	0.46435	0.719306	0.205417	0.247131	0.386038	-0.965723	0.108223	-0.220168	0.483236	Q							NaN	NaN	48.7978	48.7978	14.1534	NaN	NaN	14.1534	1.8867	5.71e-18	147.71	6.62039	1.26585	NaN	5.35454	-1.26585	NaN	2.04032	-4.58007	NaN	Q80YS6
Afap1	S	669	IPI00467327	IPI00467327_669_GTSSPQSPVFRHR_S	Class I	0.999999	GTSSPQSPVFRHR	-0.162638	-0.154056	0.0333701	-0.137505	-0.0959915	0.129652	-0.0594934	-0.0123546	0.247168	0.230941	-0.795014	0.321697	-0.486452	0.362764								20.9039	42.3662	45.2447	42.3662	28.6222	28.7287	13.4497	28.6222	0.094989	5.71e-18	147.71	1.89687	-16.1534	NaN	18.0503	15.394	NaN	2.65629	-15.394	NaN	Q80YS6
Afap1	T	676	IPI00467327	IPI00467327_676_PVFRHRTLENSPI_T	Class I	0.98814	PVFRHRTLENSPI	-1.228	-0.374075	-1.63209	NaN	NaN	-1.22885	-0.556011	-3.0528	NaN	NaN	NaN	NaN	NaN	NaN								NaN	NaN	NaN	NaN	NaN	NaN	NaN	NaN	-0.79066	4.31e-48	140.46	NaN	NaN	NaN	NaN	NaN	NaN	NaN	NaN	NaN	Q80YS6
Afap1	S	688	IPI00467327	IPI00467327_688_ISSCDTSDAEGPL_S	Class I	0.964564	ISSCDTSDAEGPL	NaN	NaN	-0.480297	NaN	NaN	-1.27763	NaN	NaN	1.07351	0.982875	-0.172062	1.16414	-0.789854	NaN								11.2427	NaN	NaN	11.2427	42.1598	NaN	NaN	42.1598	0.16581	4.31e-48	140.46	NaN	NaN	NaN	NaN	NaN	NaN	NaN	NaN	NaN	Q80YS6
Afap1	S	712	IPI00467327	IPI00467327_712_QPSSGSSPCRGHV_S	Class I	0.883755	QPSSGSSPCRGHV	-0.0167307	-0.28351	NaN	-0.270747	-0.321928	0.00881672	0.0450857	0.448394	NaN	NaN	NaN	NaN	NaN	NaN								NaN	NaN	NaN	NaN	NaN	NaN	NaN	NaN	-0.14255	1.9e-06	102.87	NaN	NaN	NaN	NaN	NaN	NaN	NaN	NaN	NaN	Q80YS6
Afap1	S	680	IPI00467327	IPI00467327_680_HRTLENSPISSCD_S	Class I	0.999712	HRTLENSPISSCD	0.113763	-0.331608	-0.305913	-0.166762	-0.329754	-0.475188	-0.520548	-1.50222	0.843094	0.843094	-0.428892	0.808126	-0.283756	0.715558	N							16.0197	34.2942	NaN	25.1569	32.0497	0.69509	NaN	16.3724	-1.3449	4.31e-48	140.46	32.2187	12.1468	88	20.0719	-12.1468	NaN	3.54587	-28.6728	NaN	Q80YS6
Afap1l2	S	165	IPI00608072	IPI00608072_165_VSSSYESYDEDEN_S	Class I	0.76098	VSSSYESYDEDEN	NaN	NaN	NaN	NaN	NaN	NaN	NaN	NaN	0.304044	0.304044	-0.413262	NaN	NaN	NaN								24.9077	NaN	NaN	24.9077	NaN	NaN	NaN	NaN	0.93245	3.91e-05	58.107	NaN	NaN	NaN	NaN	NaN	NaN	NaN	NaN	NaN	Q5DTU0-2;Q5DTU0;Q5DTU0-1
Afap1l2	S	231	IPI00608072	IPI00608072_231_KSSKDHSPQLDVN_S	Class I	1	KSSKDHSPQLDVN	0.644687	0.081476	-0.224391	NaN	NaN	-0.174063	0.355648	0.0517758	NaN	NaN	NaN	NaN	NaN	NaN								NaN	NaN	NaN	NaN	NaN	NaN	NaN	NaN	0.33643	1.1e-05	96.745	NaN	NaN	NaN	NaN	NaN	NaN	NaN	NaN	NaN	Q5DTU0-2;Q5DTU0;Q5DTU0-1
Afap1l2	S	362	IPI00608072	IPI00608072_362_NLGRKKSTSLEPP_S	Class I	0.847655	NLGRKKSTSLEPP	NaN	NaN	NaN	NaN	NaN	NaN	NaN	NaN	-0.963138	-0.963138	0.890731	NaN	NaN	NaN								NaN	NaN	46.0659	46.0659	NaN	NaN	NaN	NaN	-0.036331	4.94e-06	96.103	NaN	NaN	NaN	NaN	NaN	NaN	NaN	NaN	NaN	Q5DTU0-2;Q5DTU0;Q5DTU0-1
Afap1l2	Y	401	IPI00608072	IPI00608072_401_DSHLHFYQDRNRS_Y	Class I	1	DSHLHFYQDRNRS	0.281669	-0.396384	-0.0448955	-0.392762	0.213192	0.285319	-0.167102	0.534221	NaN	NaN	NaN	NaN	NaN	0.432139								NaN	NaN	NaN	NaN	NaN	NaN	NaN	NaN	-0.16081	4.4e-05	103.88	1.31784	0.306869	NaN	1.01097	-0.306869	NaN	0.755267	-0.562574	NaN	Q5DTU0-2;Q5DTU0;Q5DTU0-1
Afap1l2	S	502	IPI00608072	IPI00608072_502_LMQRKFSEPNTYI_S	Class I	1	LMQRKFSEPNTYI	0.33308	0.311154	0.381146	0.209641	-0.125784	-0.207268	-1.01114	-1.28842	-1.18458	-1.18079	1.32144	-1.18836	1.43191	0.715304	M							3.80231	59.9864	65.7826	59.9864	48.8921	62.9361	72.9185	62.9361	1.1624	1.38e-54	199.68	34.2132	-8.19859	93	4.61778	-37.794	NaN	42.4118	8.19859	74	Q5DTU0-2;Q5DTU0;Q5DTU0-1
Afap1l2	S	607	IPI00608072	IPI00608072_607_EEPHTESPGDPEV_S	Class I	0.882086	EEPHTESPGDPEV	NaN	NaN	NaN	NaN	NaN	NaN	0.288051	0.42304	NaN	NaN	NaN	NaN	NaN	NaN								NaN	NaN	NaN	NaN	NaN	NaN	NaN	NaN	0.030122	1.89e-07	87.156	NaN	NaN	NaN	NaN	NaN	NaN	NaN	NaN	NaN	Q5DTU0-2;Q5DTU0;Q5DTU0-1
Afar	S	40	IPI00938437	IPI00938437_40_PPPRAASGAPLRP_S	Class I	1	PPPRAASGAPLRP	-0.465002	-1.50689	-1.48365	-1.06018	-1.42499	-0.679358	-0.941257	-1.52897	-0.956908	-1.10169	0.481113	-0.928677	1.00373	0.31933	O							NaN	50.0793	-2.81608	32.7909	NaN	50.1291	NaN	50.1291	-0.025954	0.000111138	203.06	5.73792	-45.6194	NaN	9.62338	-41.7339	NaN	51.3573	41.7339	47	Q8CG76;A2AMV3
Aff1	S	390	IPI00828349	IPI00828349_390_KDPLHVSPATQSQ_S	Class I	1	KDPLHVSPATQSQ	-0.345234	-0.0686195	0.0724488	0.0437644	0.0945739	-0.0332299	0.0986082	-0.459536	0.00510747	0.328916	-0.922356	-0.0556567	-0.0242492	0.741028	K							NaN	58.2988	33.2367	45.7677	NaN	-0.039966	-3.37748	-1.68134	-0.94026	1.74e-25	188.09	6.64904	-5.05159	NaN	11.7006	5.05159	NaN	3.6016	-8.09903	NaN	B1AVP1;Q3UP77;Q5XM34;A3KMF4;Q3UQD9
Aff1	S	132	IPI00828349	IPI00828349_132_VGNISHSPKMAQP_S	Class I	0.89817	VGNISHSPKMAQP	NaN	NaN	NaN	NaN	-0.0406824	-0.351741	NaN	-0.680166	NaN	NaN	NaN	NaN	NaN	NaN								NaN	NaN	NaN	NaN	NaN	NaN	NaN	NaN	-1.1407	1.27e-13	126.99	NaN	NaN	NaN	NaN	NaN	NaN	NaN	NaN	NaN	O88573;O35233;B1AVP1;Q3UP77;Q5XM34;A3KMF4;Q3UQD9
Aff1	S	183	IPI00828349	IPI00828349_183_APERKLSPLISSL_S	Class I	0.999471	APERKLSPLISSL	0.125387	-0.315235	NaN	0.403813	0.354936	-0.729706	-0.35355	-0.808061	-0.518388	-0.577875	-0.326106	-0.458902	-0.740917	NaN								-25.3625	23.947	43.1564	-25.3625	-67.1238	NaN	NaN	-67.1238	0.62466	1.07e-22	129.04	NaN	NaN	NaN	NaN	NaN	NaN	NaN	NaN	NaN	O88573;O35233;B1AVP1;Q3UP77;Q5XM34;A3KMF4;Q3UQD9
Aff1	S	191	IPI00828349	IPI00828349_191_LISSLPSPVPPLS_S	Class I	0.995712	LISSLPSPVPPLS	NaN	NaN	NaN	0.403813	0.163834	NaN	NaN	-0.556797	0.746829	0.746829	-0.824357	NaN	NaN	NaN								NaN	43.5266	NaN	43.5266	NaN	NaN	NaN	NaN	0.57917	1.07e-22	129.04	NaN	NaN	NaN	NaN	NaN	NaN	NaN	NaN	NaN	O88573;O35233;B1AVP1;Q3UP77;Q5XM34;A3KMF4;Q3UQD9
Aff1	S	197	IPI00828349	IPI00828349_197_SPVPPLSPVHSRL_S	Class I	0.993284	SPVPPLSPVHSRL	0.125387	-0.315235	NaN	-0.356661	0.639687	-0.729706	-0.35355	-0.808061	-0.352554	-0.246207	-0.214718	-0.458902	-0.740917	NaN								-3.50785	-16.0477	43.1564	-16.0477	-67.1238	NaN	NaN	-67.1238	0.62466	1.07e-22	129.04	NaN	NaN	NaN	NaN	NaN	NaN	NaN	NaN	NaN	O88573;O35233;B1AVP1;Q3UP77;Q5XM34;A3KMF4;Q3UQD9
Aff1	S	524	IPI00828349	IPI00828349_524_GRGSTESPQWRQE_S	Class I	0.988841	GRGSTESPQWRQE	NaN	NaN	NaN	NaN	-0.412186	NaN	-1.12042	NaN	NaN	NaN	NaN	NaN	NaN	NaN								NaN	NaN	NaN	NaN	NaN	NaN	NaN	NaN	-0.43819	0.00687457	58.37	NaN	NaN	NaN	NaN	NaN	NaN	NaN	NaN	NaN	O88573;O35233;B1AVP1;Q3UP77;Q5XM34;A3KMF4;Q3UQD9
Aff3	S	273	IPI00755093	IPI00755093_273_DQAPDESPKLKSS_S	Class I	0.969722	DQAPDESPKLKSS	NaN	NaN	NaN	NaN	0.0368901	-0.0268532	0.42038	-0.2233	0.671233	0.721504	-0.130974	0.620962	0.128015	NaN								8.67851	NaN	NaN	8.67851	-9.2789	NaN	NaN	-9.2789	0.22491	0.00147325	29.269	NaN	NaN	NaN	NaN	NaN	NaN	NaN	NaN	NaN	P51827-1;P51827;P51827-2
Aff4	S	175	IPI00113246	IPI00113246_175_SKSRSSSPGKPQA_S	Class I	0.998686	SKSRSSSPGKPQA	0.49711	0.182594	-0.113033	0.356061	0.233768	0.0110662	0.0887386	-0.0389976	0.139208	0.141825	-0.353925	0.0128867	-0.102542	0.438643								21.7547	-15.5695	-32.5718	21.7547	NaN	-10.0518	-26.8625	5.56135	5.4558	2.87e-32	164.98	9.14017	-15.5319	NaN	24.6721	11.2045	NaN	13.4676	-11.2045	NaN	Q9ESC8;B7ZC43;B7ZNX0
Aff4	S	382	IPI00113246	IPI00113246_382_KDDLKLSSSEDSD_S	Class I	1	KDDLKLSSSEDSD	-0.539513	NaN	-0.157174	NaN	NaN	-0.658921	NaN	-0.602561	NaN	NaN	NaN	NaN	NaN	NaN								NaN	NaN	NaN	NaN	NaN	NaN	NaN	NaN	-1.081	9.98e-06	80.98	NaN	NaN	NaN	NaN	NaN	NaN	NaN	NaN	NaN	Q9ESC8;B7ZC43;B7ZNX0;B7ZC44
Aff4	S	383	IPI00113246	IPI00113246_383_DDLKLSSSEDSDG_S	Class I	1	DDLKLSSSEDSDG	-0.539513	NaN	-0.157174	NaN	NaN	-0.658921	NaN	-0.602561	NaN	NaN	NaN	NaN	NaN	NaN								NaN	NaN	NaN	NaN	NaN	NaN	NaN	NaN	-1.081	9.98e-06	80.98	NaN	NaN	NaN	NaN	NaN	NaN	NaN	NaN	NaN	Q9ESC8;B7ZC43;B7ZNX0;B7ZC44
Aff4	S	384	IPI00113246	IPI00113246_384_DLKLSSSEDSDGE_S	Class I	1	DLKLSSSEDSDGE	-0.539513	NaN	-0.157174	NaN	NaN	-0.658921	NaN	-0.602561	NaN	NaN	NaN	NaN	NaN	NaN								NaN	NaN	NaN	NaN	NaN	NaN	NaN	NaN	-1.081	9.98e-06	80.98	NaN	NaN	NaN	NaN	NaN	NaN	NaN	NaN	NaN	Q9ESC8;B7ZC43;B7ZNX0;B7ZC44
Aff4	S	387	IPI00113246	IPI00113246_387_LSSSEDSDGEQDC_S	Class I	1	LSSSEDSDGEQDC	-0.539513	NaN	-0.157174	NaN	NaN	-0.658921	NaN	-0.602561	NaN	NaN	NaN	NaN	NaN	NaN								NaN	NaN	NaN	NaN	NaN	NaN	NaN	NaN	-1.081	9.98e-06	80.98	NaN	NaN	NaN	NaN	NaN	NaN	NaN	NaN	NaN	Q9ESC8;B7ZC43;B7ZNX0;B7ZC44
Aff4	S	482	IPI00113246	IPI00113246_482_VNPHKVSPASSVD_S	Class I	0.999868	VNPHKVSPASSVD	0.0224744	-0.182737	-0.366196	-0.567468	-0.378129	-0.4288	-0.507109	-0.573375	0.395209	0.477056	-1.01817	0.313362	-0.53406	0.396983	L							NaN	50.6258	NaN	50.6258	NaN	30.9392	NaN	30.9392	-0.35686	1.3e-07	174.47	8.75988	-14.4121	NaN	23.172	14.4121	NaN	2.62228	-20.5497	NaN	Q9ESC8;B7ZC43;B7ZNX0
Aff4	S	485	IPI00113246	IPI00113246_485_HKVSPASSVDSNI_S	Class I	0.848764	HKVSPASSVDSNI	-0.127494	-0.0533626	0.132774	0.28616	-0.350751	-0.336969	-0.471655	-0.436588	1.39408	2.4748	-0.812184	0.313362	-0.53406	0.434413	P							NaN	NaN	43.0481	43.0481	NaN	30.9392	NaN	30.9392	-0.35686	1.3e-07	174.47	5.53072	0.985844	NaN	4.54488	-0.985844	NaN	3.7362	-1.79453	NaN	Q9ESC8;B7ZC43;B7ZNX0
Aff4	S	486	IPI00113246	IPI00113246_486_KVSPASSVDSNIP_S	Class I	0.951597	KVSPASSVDSNIP	NaN	NaN	-0.155623	0.28616	-0.462471	-0.644097	NaN	NaN	1.39408	2.4748	-0.812184	0.313362	-0.53406	NaN								NaN	NaN	43.0481	43.0481	NaN	30.9392	NaN	30.9392	-0.42618	1.3e-07	174.47	NaN	NaN	NaN	NaN	NaN	NaN	NaN	NaN	NaN	Q9ESC8;B7ZC43;B7ZNX0
Aff4	S	544	IPI00113246	IPI00113246_544_GRGRQKSPAQSDS_S	Class I	1	GRGRQKSPAQSDS	0.1129	0.0636172	-0.293192	-0.00689812	-0.0119254	-0.308842	-0.104203	-0.293371	0.161694	0.161694	-0.146625	0.0909018	-0.926773	0.526241								9.66387	NaN	NaN	9.66387	-172.947	24.4725	NaN	43.9177	2.3611	3.25e-14	151.08	31.4752	2.3261	98	9.44342	-22.0317	NaN	29.1491	-2.3261	NaN	Q9ESC8;B7ZC43;B7ZNX0
Aff4	S	615	IPI00113246	IPI00113246_615_KKESKSSPRPTAE_S	Class I	0.999772	KKESKSSPRPTAE	NaN	-0.180414	-0.129766	0.493442	-0.508124	-0.135677	1.33816	-0.449609	NaN	NaN	NaN	NaN	NaN	NaN								NaN	NaN	NaN	NaN	NaN	NaN	NaN	NaN	1.7583	1.29e-22	160.56	NaN	NaN	NaN	NaN	NaN	NaN	NaN	NaN	NaN	Q9ESC8;B7ZC43;B7ZNX0
Aff4	T	829	IPI00113246	IPI00113246_829_HGSRKRTVSQSSS_T	Class I	0.769123	HGSRKRTVSQSSS	NaN	0.164632	-2.09068	0.425352	1.94065	2.955	2.20175	1.48675	1.76554	NaN	NaN	1.76554	-0.510699	NaN								NaN	NaN	NaN	NaN	NaN	29.8118	NaN	29.8118	-0.2827	1.95e-05	101.39	NaN	NaN	NaN	NaN	NaN	NaN	NaN	NaN	NaN	Q9ESC8;B7ZC43;B7ZNX0
Aff4	S	831	IPI00113246	IPI00113246_831_SRKRTVSQSSSLK_S	Class I	0.992853	SRKRTVSQSSSLK	NaN	-0.570743	NaN	NaN	1.79746	1.47895	1.75997	1.37187	2.72028	NaN	NaN	2.72028	-0.966417	NaN								NaN	NaN	NaN	NaN	48.8225	NaN	NaN	48.8225	-0.042349	1.95e-05	101.39	NaN	NaN	NaN	NaN	NaN	NaN	NaN	NaN	NaN	Q9ESC8;B7ZC43;B7ZNX0
Aff4	S	207	IPI00113246	IPI00113246_207_EHQRSKSPRDPDA_S	Class I	0.999469	EHQRSKSPRDPDA	-0.714068	NaN	NaN	-0.421902	-0.157172	NaN	-0.371057	-0.335705	-0.312832	-0.368243	-0.366291	-0.312832	-0.44755	NaN								NaN	-44.8461	-14.7156	-28.032	NaN	-36.3723	NaN	-36.3723	0.015188	2.22e-12	147.83	NaN	NaN	NaN	NaN	NaN	NaN	NaN	NaN	NaN	Q9ESC8;B7ZC43;B7ZNX0
Aff4	S	1040	IPI00113246	IPI00113246_1040_SNSQAPSPGLGSK_S	Class I	0.99979	SNSQAPSPGLGSK	-0.0539957	0.218623	0.230433	-0.605969	-0.747517	-0.226505	-0.274743	-0.514836	0.68419	0.885657	-0.930791	0.457395	-0.201471	0.544894	H							-14.6627	76.0014	NaN	30.6694	NaN	NaN	13.0337	13.0337	0.4785	1.4e-13	225.7	4.047	-7.45795	NaN	11.5049	7.45795	NaN	1.70452	-9.80043	NaN	Q9ESC8;B7ZC43;B7ZNX0
Aff4	S	698	IPI00113246	IPI00113246_698_EEKELLSPLSEPD_S	Class I	1	EEKELLSPLSEPD	0.734369	0.0112094	-0.386768	-0.18007	-0.192386	-0.547154	-0.60739	0.137254	0.257944	0.257944	-0.614947	0.0893168	0.134978	0.350245								12.3349	51.3662	NaN	31.8505	-0.3468	16.7778	NaN	-10.2536	0.51332	9.11e-07	120.71	1.58125	-8.51122	NaN	10.0925	3.70734	NaN	6.38512	-3.70734	NaN	Q9ESC8;B7ZC43;B7ZNX0
Aff4	S	701	IPI00113246	IPI00113246_701_ELLSPLSEPDDRY_S	Class I	1	ELLSPLSEPDDRY	0.734369	0.0112094	-0.386768	-0.18007	-0.192386	-0.547154	-0.60739	0.137254	0.257944	0.257944	-0.614947	0.0893168	0.134978	0.350245								12.3349	51.3662	NaN	31.8505	-0.3468	16.7778	NaN	-10.2536	0.51332	9.11e-07	120.71	1.1556	-4.68009	NaN	5.83569	1.16344	NaN	4.67224	-1.16344	NaN	Q9ESC8;B7ZC43;B7ZNX0
Aff4	S	1052	IPI00113246	IPI00113246_1052_KAVGMPSPVSPKL_S	Class I	1	KAVGMPSPVSPKL	NaN	0.16543	-0.296781	NaN	-0.138029	-0.652418	-0.467071	NaN	0.606085	0.606085	-0.601188	NaN	NaN	NaN								23.2098	43.4096	NaN	33.3097	NaN	NaN	NaN	NaN	0.2227	0.00080853	81.494	NaN	NaN	NaN	NaN	NaN	NaN	NaN	NaN	NaN	Q9ESC8;B7ZC43;B7ZNX0
Aff4	S	1055	IPI00113246	IPI00113246_1055_GMPSPVSPKLSPG_S	Class I	1	GMPSPVSPKLSPG	NaN	0.16543	-0.296781	NaN	-0.138029	-0.652418	-0.467071	NaN	0.606085	0.606085	-0.601188	NaN	NaN	NaN								23.2098	43.4096	NaN	33.3097	NaN	NaN	NaN	NaN	0.2227	0.00080853	81.494	NaN	NaN	NaN	NaN	NaN	NaN	NaN	NaN	NaN	Q9ESC8;B7ZC43;B7ZNX0
Aff4	S	809	IPI00113246	IPI00113246_809_EKDLLPSPAGPIL_S	Class I	0.999974	EKDLLPSPAGPIL	-0.308912	-0.198461	-0.114396	-0.113224	-0.294974	-0.380307	-0.834305	-0.844466	-0.0694333	-0.0694333	-1.29597	NaN	NaN	0.605252	M							NaN	-137.599	-153.751	-145.41	NaN	NaN	NaN	NaN	0.14241	7.61e-06	85.42	14.9588	-19.9645	NaN	34.9232	19.9645	72	3.00002	-31.9232	NaN	Q9ESC8;B7ZC43;B7ZNX0
Afr1	S	719	IPI00399681	IPI00399681_719_AKQVAESPKNGSE_S	Class I	0.999551	AKQVAESPKNGSE	NaN	NaN	NaN	NaN	NaN	NaN	NaN	NaN	NaN	NaN	NaN	NaN	NaN	NaN								NaN	NaN	NaN	NaN	NaN	NaN	NaN	NaN	-1.834	4.62e-06	90.972	NaN	NaN	NaN	NaN	NaN	NaN	NaN	NaN	NaN	Q8C0C0;Q3TZR8
Afr1	S	828	IPI00399681	IPI00399681_828_ADSDSDSTPAEAG_S	Class I	0.857947	ADSDSDSTPAEAG	NaN	NaN	NaN	NaN	NaN	-0.233642	0.861924	NaN	0.496616	0.496616	-0.672361	NaN	NaN	NaN								37.2521	NaN	NaN	37.2521	NaN	NaN	NaN	NaN	1.4869	1.91e-10	139.52	NaN	NaN	NaN	NaN	NaN	NaN	NaN	NaN	NaN	Q8C0C0;Q3TZR8
Afr1	S	824	IPI00399681	IPI00399681_824_TVERADSDSDSTP_S	Class I	0.994297	TVERADSDSDSTP	-0.023086	-0.220144	0.305212	0.115566	-0.32964	-0.17236	-0.469052	-0.142933	0.442044	0.520995	-0.625609	0.351404	-0.222627	0.46616	R							38.8383	31.3142	NaN	35.0763	28.8587	-3.2388	NaN	12.8099	-0.22529	1.91e-10	139.52	10.2355	-7.85517	NaN	4.76848	-13.3222	NaN	18.0907	7.85517	NaN	Q8C0C0;Q3TZR8
Afr1	S	826	IPI00399681	IPI00399681_826_ERADSDSDSTPAE_S	Class I	0.996041	ERADSDSDSTPAE	-0.0150238	NaN	0.0870554	0.107554	0.00771219	-0.257252	-0.306145	-0.153524	0.516439	0.538522	-0.578035	0.408272	-0.222509	NaN								34.6686	31.3142	NaN	32.9914	28.847	-3.2388	NaN	12.8041	-1.0594	1.91e-10	139.52	NaN	NaN	NaN	NaN	NaN	NaN	NaN	NaN	NaN	Q8C0C0;Q3TZR8
Afth	S	151	IPI00555087	IPI00555087_151_GQLRSFSPGDFRT_S	Class I	0.999999	GQLRSFSPGDFRT	0.391878	0.0843364	0.123004	0.0432045	0.483034	0.456228	0.201458	0.231973	-0.0832819	0.0291348	-0.335573	-0.195699	0.0842529	0.491456	J							-5.2136	37.0132	-26.1878	20.7531	12.2789	5.67275	16.3454	5.67275	0.24927	0.000457666	107.47	18.3588	-10.1067	NaN	28.4655	7.40139	100	21.0641	-7.40139	NaN	Q80WT5-1;Q80WT5;Q80WT5-2;Q3U8A4;Q3UU49;Q8C993
Afth	S	395	IPI00555087	IPI00555087_395_KLTNPKSPDPDPT_S	Class I	0.999745	KLTNPKSPDPDPT	NaN	-0.450439	0.465504	NaN	NaN	1.91871	1.61383	NaN	1.14189	1.14189	-0.282716	NaN	NaN	NaN								NaN	17.7958	NaN	17.7958	NaN	NaN	NaN	NaN	0.71688	2.22e-30	129.47	NaN	NaN	NaN	NaN	NaN	NaN	NaN	NaN	NaN	Q80WT5-1;Q80WT5;Q80WT5-2;Q3U8A4;Q3UU49;Q8C993
Afx	S	230	IPI00125978	IPI00125978_230_EGATPRSPLGHFA_S	Class I	1	EGATPRSPLGHFA	0.16723	0.912726	-0.15973	0.566082	1.09167	1.76623	1.65945	1.58666	1.20813	NaN	NaN	1.20813	-0.735934	0.524078	D							NaN	NaN	NaN	NaN	NaN	30.877	47.8444	39.3607	0.63383	0.000782154	109.71	16.8129	-23.8769	NaN	40.6898	23.8769	61	2.81355	-37.8762	NaN	Q9WVH3;B1AUT3;B1AUT2
Agap1	S	521	IPI00226729	IPI00226729_521_KLDPPPSPHANRK_S	Class I	1	KLDPPPSPHANRK	0.182438	0.203013	0.449218	0.284122	0.168587	0.249033	0.143224	0.0219771	-0.413637	-0.404076	0.370233	-0.423197	-0.171595	0.470437								24.4431	18.8328	22.6343	22.6343	-12.6303	-17.3871	-2.14677	-12.6303	0.69376	0.000120308	87.363	5.5538	-11.8669	NaN	17.4207	11.8669	NaN	5.2035	-12.2172	NaN	Q8BXK8;Q3UH88
Agap3	T	359	IPI00128319	IPI00128319_359_TIAASSTPTPIRK_T	Class I	0.764233	TIAASSTPTPIRK	NaN	NaN	NaN	NaN	NaN	NaN	NaN	2.09019	NaN	NaN	NaN	NaN	NaN	NaN								NaN	NaN	NaN	NaN	NaN	NaN	NaN	NaN	-0.0079446	0.000665625	70.622	NaN	NaN	NaN	NaN	NaN	NaN	NaN	NaN	NaN	Q8VHH5-1;Q8VHH5;Q8BV81;Q8K0K1;Q8VHH5-2
Agap3	S	573	IPI00128319	IPI00128319_573_KLEPPPSPHSNRK_S	Class I	0.999311	KLEPPPSPHSNRK	-0.199106	-0.123418	-0.183327	0.17479	-0.220826	-0.295018	-0.472799	-0.780225	-0.315725	-0.675766	0.471316	-0.0465932	-0.00281845	0.593183	M							62.9663	27.8694	19.3846	27.8694	-32.6649	2.66892	-0.195552	-0.195552	-0.20373	1.11e-05	93.959	6.16627	-13.8638	NaN	20.0301	13.8638	NaN	5.47642	-14.5537	NaN	Q8VHH5-1;Q8VHH5;Q8BV81;Q8K0K1
Agbl4	S	101	IPI00828804	IPI00828804_101_VTSAGLSKSLILS_S	Class I	0.795987	VTSAGLSKSLILS	-0.891911	NaN	-0.18313	NaN	NaN	-0.175939	NaN	-1.20408	0.379055	NaN	NaN	0.379055	-0.1714	NaN								NaN	NaN	NaN	NaN	NaN	NaN	11.2019	11.2019	-0.90668	0.00444312	67.519	NaN	NaN	NaN	NaN	NaN	NaN	NaN	NaN	NaN	Q9D2E7
Agbl4	S	97	IPI00828804	IPI00828804_97_KELQVTSAGLSKS_S	Class I	0.917549	KELQVTSAGLSKS	-0.891911	NaN	0.111298	NaN	NaN	-0.285344	-0.51793	-1.20408	0.379055	NaN	NaN	0.379055	-0.1714	NaN								NaN	NaN	NaN	NaN	NaN	NaN	11.2019	11.2019	-5.8228	0.00444312	67.519	NaN	NaN	NaN	NaN	NaN	NaN	NaN	NaN	NaN	Q9D2E7
Agfg1	S	162	IPI00420172	IPI00420172_162_EVKPLKSLLGESA_S	Class I	1	EVKPLKSLLGESA	0.019305	0.34509	0.0546749	0.241363	-0.466113	-0.982527	-0.93957	-0.642684	-1.16313	-1.2364	2.46624	-1.08985	2.37091	0.547136	L							-80.1427	88.679	81.9037	81.9037	79.0969	81.7981	80.6677	80.6677	-0.041281	1.26e-36	271.97	6.12943	-21.027	NaN	2.57595	-24.5805	NaN	27.1564	21.027	NaN	Q8K2K6-4;Q8K2K6;Q8K2K6-1;Q8K2K6-3;Q8K2K6-2
Agfg1	S	167	IPI00420172	IPI00420172_167_KSLLGESAPALHL_S	Class I	1	KSLLGESAPALHL	0.156433	0.270452	0.117423	0.104806	-0.416839	0.384705	0.529648	0.390435	NaN	NaN	NaN	NaN	NaN	0.617621	Q							NaN	NaN	NaN	NaN	NaN	NaN	NaN	NaN	-0.39834	1.26e-36	271.97	4.46471	-6.14818	NaN	3.59727	-7.01561	NaN	10.6129	6.14818	NaN	Q8K2K6-4;Q8K2K6;Q8K2K6-1;Q8K2K6-3;Q8K2K6-2
Agfg1	T	177	IPI00420172	IPI00420172_177_LHLNKGTPSQSPV_T	Class I	1	LHLNKGTPSQSPV	0.121811	-0.0579622	0.16337	-0.48219	-0.407189	-1.09511	-0.950617	-0.473216	-0.516205	-0.406943	-0.478024	-0.625467	-0.13861	0.57772	L							25.4017	-288.126	-39.2835	-39.2835	7.21961	-66.2398	-10.0844	-10.0844	0.068362	1.26e-36	271.97	7.71824	-5.61408	NaN	13.3323	5.3855	NaN	7.94682	-5.3855	NaN	Q8K2K6-4;Q8K2K6;Q8K2K6-1;Q8K2K6-3;Q8K2K6-2
Agfg1	S	179	IPI00420172	IPI00420172_179_LNKGTPSQSPVVG_S	Class I	0.927195	LNKGTPSQSPVVG	-0.0244202	-0.147809	0.681566	-0.259488	-0.874931	-0.944185	-1.24135	-1.29047	-0.221034	0.0460021	-2.25022	-0.419278	-0.404178	0.435332	L							27.7848	-375.755	82.105	78.9808	5.9452	-86.1911	NaN	-24.9771	-0.2721	1.26e-36	271.97	11.0013	3.84667	NaN	4.72877	-6.27258	NaN	7.15468	-3.84667	NaN	Q8K2K6-4;Q8K2K6;Q8K2K6-1;Q8K2K6-3;Q8K2K6-2
Agfg1	S	181	IPI00420172	IPI00420172_181_KGTPSQSPVVGRS_S	Class I	0.999999	KGTPSQSPVVGRS	-0.0418181	-0.0435864	0.225312	0.0429245	0.0128404	0.0150979	-0.163499	-0.270948	-0.0288275	0.0496308	-1.19345	-0.107286	-0.111353	0.523762	M							14.9764	58.0503	56.2744	56.2744	6.1366	7.42804	-16.0974	-8.02407	-0.65328	1.26e-36	271.97	5.61552	-15.6162	NaN	21.2317	15.6162	NaN	3.60966	-17.622	NaN	Q8K2K6-4;Q8K2K6;Q8K2K6-1;Q8K2K6-3;Q8K2K6-2
Agfg1	S	293	IPI00420172	IPI00420172_293_NFPKSSSADFGTF_S	Class I	0.937669	NFPKSSSADFGTF	0.581496	NaN	NaN	NaN	NaN	NaN	0.307697	0.781234	0.339365	NaN	NaN	0.339365	1.09188	NaN								NaN	NaN	NaN	NaN	-113.152	NaN	NaN	-113.152	0.64559	2.34e-07	102.67	NaN	NaN	NaN	NaN	NaN	NaN	NaN	NaN	NaN	Q8K2K6-4;Q8K2K6;Q8K2K6-1;Q8K2K6-3;Q8K2K6-2
Agfg1	Y	327	IPI00420172	IPI00420172_327_LQTADKYAALANL_Y	Class I	1	LQTADKYAALANL	NaN	0.0978804	-0.169631	-0.0743803	0.238934	0.0316634	0.164259	0.17751	NaN	NaN	NaN	NaN	NaN	NaN								NaN	NaN	NaN	NaN	NaN	NaN	NaN	NaN	1.031	7.48e-131	214.92	NaN	NaN	NaN	NaN	NaN	NaN	NaN	NaN	NaN	Q8K2K6-4;Q8K2K6;Q8K2K6-1;Q8K2K6-3
Agfg1	S	362	IPI00420172	IPI00420172_362_PVGSVVSVPSHSS_S	Class I	0.999979	PVGSVVSVPSHSS	-0.142648	-0.0287195	-0.254158	0.821626	-1.10098	-1.39994	-1.5657	-0.967229	-1.33475	-1.4769	3.07877	-1.0305	2.64234	0.438328	P							80.1649	88.1642	89.4397	88.1642	85.5874	83.9831	76.9364	83.9831	0.79611	8.82e-110	224.86	5.79813	-23.9122	NaN	4.68826	-25.0221	NaN	29.7104	23.9122	NaN	Q8K2K6-4;Q8K2K6;Q8K2K6-1;Q8K2K6-3
Aggf1	S	308	IPI00187239	IPI00187239_308_VEYINCSEDEHSG_S	Class I	0.999984	VEYINCSEDEHSG	-0.387223	-0.181598	-0.2444	0.252016	0.192544	-0.175812	-0.0461418	-0.0850161	1.24086	1.24086	-0.974947	NaN	NaN	0.481952								49.1242	NaN	NaN	49.1242	NaN	NaN	NaN	NaN	1.0952	9.53e-06	174.23	2.22469	-2.00104	NaN	4.22574	2.00104	NaN	2.21866	-2.00708	NaN	Q7TN31;Q3V1B3
Aggf1	S	7	IPI00187239	IPI00187239_7_MASEAPSPPSPSP_S	Class I	0.963304	MASEAPSPPSPSP	NaN	NaN	NaN	NaN	NaN	NaN	NaN	NaN	0.045443	0.045443	-0.257743	NaN	NaN	NaN								NaN	16.3605	NaN	16.3605	NaN	NaN	NaN	NaN	0.20312	6.17e-05	48.085	NaN	NaN	NaN	NaN	NaN	NaN	NaN	NaN	NaN	Q7TN31;Q3V1B3
Agk	S	284	IPI00113606	IPI00113606_284_ILRRLASFWAQPQ_S	Class I	1	ILRRLASFWAQPQ	0.377791	NaN	-0.249102	NaN	-0.578892	-0.445938	-0.874206	-0.159687	0.180894	0.805953	-0.879498	-0.444164	-0.360211	NaN								NaN	45.6443	NaN	45.6443	NaN	-28.3614	NaN	-28.3614	-0.30024	3.03e-07	123.42	NaN	NaN	NaN	NaN	NaN	NaN	NaN	NaN	NaN	Q9ESW4-1;Q9ESW4
Ago3	S	825	IPI00229987	IPI00229987_825_VDKEHDSAEGSHV_S	Class I	0.999955	VDKEHDSAEGSHV	0.252506	0.0750895	0.391043	0.552117	-0.0287499	0.419722	0.0749132	0.00944529	0.856309	0.69434	-0.512611	0.856309	-0.530347	0.424228	I							NaN	39.2125	19.1717	29.1921	NaN	30.7612	NaN	30.7612	0.62512	1.1e-57	174.47	4.96588	-1.09716	NaN	6.06304	1.09716	NaN	1.62539	-4.43765	NaN	Q8CJF9;Q3TBP7;Q3T9X7;Q3UZX0;Q7M738
Ago3	S	829	IPI00229987	IPI00229987_829_HDSAEGSHVSGQS_S	Class I	0.992594	HDSAEGSHVSGQS	NaN	-0.009321	0.196859	0.0597706	0.176757	-0.155361	0.209528	1.35	NaN	NaN	NaN	NaN	NaN	NaN								NaN	NaN	NaN	NaN	NaN	NaN	NaN	NaN	-0.16666	1.1e-57	174.47	NaN	NaN	NaN	NaN	NaN	NaN	NaN	NaN	NaN	Q8CJF9;Q3TBP7;Q3T9X7;Q3UZX0;Q7M738
Agpat9	S	432	IPI00223880	IPI00223880_432_MIVGNGSPNLARD_S	Class I	1	MIVGNGSPNLARD	-0.16783	-0.0973261	-0.148705	0.171373	-0.0173513	-0.10675	-0.0953921	-0.0174346	-0.00381532	-0.000865877	0.225844	-0.00676476	0.208155	0.321323								0.675802	22.2218	-16.9461	14.4905	13.4357	86.1157	17.5833	13.4357	-0.33966	2.45e-26	171.29	1.1739	-6.48072	NaN	7.65462	4.6439	NaN	3.01072	-4.6439	NaN	Q8C0N2
Agpat9	S	66	IPI00223880	IPI00223880_66_ESALKNSASVGII_S	Class I	0.775023	ESALKNSASVGII	NaN	0.699374	NaN	NaN	NaN	0.535456	-0.554638	NaN	-1.85882	NaN	NaN	-1.85882	3.02357	NaN								NaN	NaN	NaN	NaN	NaN	NaN	87.7026	87.7026	-0.037154	3.19e-240	293.47	NaN	NaN	NaN	NaN	NaN	NaN	NaN	NaN	NaN	Q8C0N2
Agpat9	S	68	IPI00223880	IPI00223880_68_ALKNSASVGIIQR_S	Class I	1	ALKNSASVGIIQR	0.67699	0.578214	0.426426	0.71949	0.707622	-0.0164959	-0.510151	-0.73483	-1.18473	-1.18079	2.88923	-1.96055	2.44375	0.695627	M							64.1636	86.5024	86.9598	86.5024	33.0499	82.1596	81.6194	81.6194	-0.15814	3.19e-240	293.47	21.7992	1.20793	NaN	2.00684	-19.7924	NaN	20.5913	-1.20793	NaN	Q8C0N2
Agpat9	S	77	IPI00223880	IPI00223880_77_IIQRDESPMEKGL_S	Class I	1	IIQRDESPMEKGL	0.0416635	0.00347271	0.0885487	0.0973411	-0.0611542	0.563266	1.07406	2.13987	0.943696	0.943059	-0.377754	0.944334	0.102465	0.191181	F							32.5571	23.0365	10.547	23.0365	-8.2471	21.1684	-7.3606	-7.3606	-0.23159	3.19e-240	293.47	10.9953	-9.62338	NaN	20.6186	4.1107	NaN	16.5079	-4.1107	NaN	Q8C0N2
Agps	S	83	IPI00223818	IPI00223818_83_ASAAGASPAATPA_S	Class I	0.999998	ASAAGASPAATPA	NaN	-0.454176	NaN	-0.381947	0.181724	NaN	0.00183106	-0.115299	-0.0696481	-0.0696481	0.482904	NaN	NaN	NaN								NaN	37.4482	-22.1734	29.0883	NaN	NaN	NaN	NaN	1.1629	1.79e-27	264.36	NaN	NaN	NaN	NaN	NaN	NaN	NaN	NaN	NaN	A2AL50;Q8C0I1;A2AL49;Q3TNW8;Q8BKC4
Agps	S	78	IPI00223818	IPI00223818_78_KARRAASAAGASP_S	Class I	1	KARRAASAAGASP	0.150353	-0.0317391	-0.0233431	0.264334	-0.21288	-0.151469	-0.220081	-0.149129	0.277589	0.274649	0.0313899	0.280529	-0.238823	0.377069	P							0.38853	-2.1996	-19.7236	-2.1996	5.69027	17.3916	15.2564	15.2564	-0.75687	1.79e-27	264.36	7.80927	-13.8814	NaN	3.74408	-17.9465	NaN	21.6906	13.8814	NaN	A2AL50;Q8C0I1;A2AL49;Q3TNW8;Q8BKC4
Ags3	S	522	IPI00751129	IPI00751129_522_GIPRAPSSDEECF_S	Class I	1	GIPRAPSSDEECF	NaN	0.347326	-0.0821787	0.180275	0.22346	0.185245	0.34095	0.205793	-0.510493	-1.03183	0.94502	-0.282067	0.0156615	NaN								69.9678	10.1634	NaN	54.9842	6.62025	-4.78959	NaN	1.2438	-0.81408	1.94e-23	162.26	NaN	NaN	NaN	NaN	NaN	NaN	NaN	NaN	NaN	A2AIX7;Q6IR34-3;Q6IR34;A2AIX9;Q6IR34-1;Q8R0E6;Q6IR34-2;A2AIV3
Ags3	S	523	IPI00751129	IPI00751129_523_IPRAPSSDEECFF_S	Class I	1	IPRAPSSDEECFF	NaN	0.618896	-0.137362	1.72177	0.614955	0.269309	0.115127	0.205793	-0.510493	-1.03183	0.94502	-0.282067	0.0156615	NaN								69.9678	10.1634	NaN	54.9842	6.62025	-4.78959	NaN	1.2438	-0.81408	1.94e-23	162.26	NaN	NaN	NaN	NaN	NaN	NaN	NaN	NaN	NaN	A2AIX7;Q6IR34-3;Q6IR34;A2AIX9;Q6IR34-1;Q8R0E6;Q6IR34-2;A2AIV3
Ags3	S	501	IPI00751129	IPI00751129_501_PREGSHSPLDSAD_S	Class I	0.999798	PREGSHSPLDSAD	0.161565	0.443076	0.00201836	0.599413	0.73034	0.291474	0.718903	0.886776	0.30548	0.30548	0.372551	NaN	NaN	0.477877	C							NaN	-50.4902	-11.3755	-30.9328	NaN	NaN	NaN	NaN	-0.51111	2.02e-39	186.51	29.1026	4.81281	NaN	24.2898	-4.81281	NaN	2.45473	-26.6479	NaN	A2AIX7;Q6IR34-3;Q6IR34;A2AIX9;Q6IR34-1;Q8R0E6
Ags3	S	499	IPI00751129	IPI00751129_499_RRPREGSHSPLDS_S	Class I	0.832823	RRPREGSHSPLDS	-0.234206	-0.132512	NaN	NaN	1.11111	NaN	0.647628	0.981707	NaN	NaN	NaN	NaN	NaN	NaN								NaN	NaN	NaN	NaN	NaN	NaN	NaN	NaN	-0.48206	2.02e-39	186.51	NaN	NaN	NaN	NaN	NaN	NaN	NaN	NaN	NaN	A2AIX7;Q6IR34-3;Q6IR34;A2AIX9;Q6IR34-1;Q8R0E6
Ahctf1	S	1381	IPI00122594	IPI00122594_1381_KSEGAPSPVKKQI_S	Class I	1	KSEGAPSPVKKQI	-1.06254	-0.590289	-1.00378	-1.46104	-0.49016	0.358306	1.27324	1.90104	1.63604	-0.253464	-1.72056	1.76885	-0.0806295	0.35925	E							NaN	45.9217	-487.356	64.4481	10.7031	NaN	-0.1428	5.28015	0.37372	1.11e-19	133.47	6.70424	-35.7075	NaN	42.4118	32.6044	51	9.80735	-32.6044	NaN	Q8CJF7
Ahctf1	S	1076	IPI00122594	IPI00122594_1076_EPRNGVSLFNSPK_S	Class I	1	EPRNGVSLFNSPK	0.21805	-0.0387175	0.158079	NaN	NaN	-0.865839	-1.13481	-1.96288	NaN	NaN	NaN	NaN	NaN	NaN								NaN	NaN	NaN	NaN	NaN	NaN	NaN	NaN	0.546	9.13e-10	151.15	NaN	NaN	NaN	NaN	NaN	NaN	NaN	NaN	NaN	Q8CJF7
Ahctf1	S	1080	IPI00122594	IPI00122594_1080_GVSLFNSPKTEQP_S	Class I	1	GVSLFNSPKTEQP	-0.0749316	0.0956133	-0.16865	-0.548649	0.311468	-0.239811	-0.229263	-0.0362775	0.0596701	NaN	NaN	0.0596701	-0.24291	0.511097								NaN	NaN	NaN	NaN	NaN	0.467504	28.9248	14.2275	0.546	9.13e-10	151.15	1.83924	-6.55383	NaN	8.39307	4.68691	NaN	3.70616	-4.68691	NaN	Q8CJF7
Ahctf1	S	1087	IPI00122594	IPI00122594_1087_PKTEQPSPVVHSF_S	Class I	0.948412	PKTEQPSPVVHSF	-3.06243	NaN	-0.604937	-0.564777	0.486756	1.23785	1.53433	1.68878	2.6348	2.6348	-1.95169	NaN	NaN	NaN								NaN	74.1487	NaN	74.1487	NaN	NaN	NaN	NaN	0.83631	3.98e-78	149.73	NaN	NaN	NaN	NaN	NaN	NaN	NaN	NaN	NaN	Q8CJF7
Ahctf1	S	1092	IPI00122594	IPI00122594_1092_PSPVVHSFPHPEL_S	Class I	0.974505	PSPVVHSFPHPEL	-0.0356942	-0.439128	NaN	NaN	NaN	4.36688	0.869856	2.49793	NaN	NaN	NaN	NaN	NaN	NaN								NaN	NaN	NaN	NaN	NaN	NaN	NaN	NaN	-0.2428	3.98e-78	149.73	NaN	NaN	NaN	NaN	NaN	NaN	NaN	NaN	NaN	Q8CJF7
Ahctf1	S	1138	IPI00122594	IPI00122594_1138_LEFIQQSPTRSPL_S	Class I	0.987748	LEFIQQSPTRSPL	NaN	-0.29674	NaN	-2.68446	-0.396599	NaN	-0.246712	NaN	NaN	NaN	NaN	NaN	NaN	NaN								NaN	NaN	NaN	NaN	NaN	NaN	NaN	NaN	-0.94267	1.6e-69	185.7	NaN	NaN	NaN	NaN	NaN	NaN	NaN	NaN	NaN	Q8CJF7
Ahctf1	S	1142	IPI00122594	IPI00122594_1142_QQSPTRSPLCLLS_S	Class I	0.889874	QQSPTRSPLCLLS	NaN	NaN	NaN	NaN	NaN	NaN	NaN	NaN	NaN	NaN	NaN	NaN	NaN	NaN								NaN	NaN	NaN	NaN	NaN	NaN	NaN	NaN	-0.099191	5.97e-61	147.36	NaN	NaN	NaN	NaN	NaN	NaN	NaN	NaN	NaN	Q8CJF7
Ahctf1	T	1210	IPI00122594	IPI00122594_1210_RSGFRTTPLASPS_T	Class I	0.945152	RSGFRTTPLASPS	NaN	NaN	-0.528068	0.0339339	-0.589283	0.471418	NaN	NaN	-0.0342785	-0.0342785	0.615582	NaN	NaN	NaN								34.7333	NaN	NaN	34.7333	NaN	NaN	NaN	NaN	-0.39158	4.07e-06	125.28	NaN	NaN	NaN	NaN	NaN	NaN	NaN	NaN	NaN	Q8CJF7
Ahctf1	S	1222	IPI00122594	IPI00122594_1222_SLSPGRSLTPPFR_S	Class I	0.98922	SLSPGRSLTPPFR	NaN	NaN	NaN	NaN	NaN	NaN	NaN	NaN	NaN	NaN	NaN	NaN	NaN	NaN								NaN	NaN	NaN	NaN	NaN	NaN	NaN	NaN	-0.14923	0.00772352	117.02	NaN	NaN	NaN	NaN	NaN	NaN	NaN	NaN	NaN	Q8CJF7
Ahctf1	S	1507	IPI00122594	IPI00122594_1507_VGLPEESPRISAA_S	Class I	1	VGLPEESPRISAA	0.682142	0.903038	0.00619029	-0.462933	0.529931	0.819268	1.38443	2.62709	-0.651768	-0.651768	-1.14831	NaN	NaN	0.359183	F							NaN	-121.653	NaN	-121.653	NaN	NaN	NaN	NaN	0.86997	2.01e-18	104.91	8.36391	-15.0296	NaN	23.3935	14.4293	NaN	8.9642	-14.4293	NaN	Q8CJF7
Ahctf1	S	1541	IPI00122594	IPI00122594_1541_EEAKNLSFDELYP_S	Class I	0.999994	EEAKNLSFDELYP	NaN	NaN	NaN	NaN	NaN	NaN	NaN	NaN	0.158725	0.158725	NaN	NaN	NaN	NaN								NaN	NaN	NaN	NaN	NaN	NaN	NaN	NaN	-0.17785	0.000123219	70.281	NaN	NaN	NaN	NaN	NaN	NaN	NaN	NaN	NaN	Q8CJF7
Ahctf1	S	1744	IPI00122594	IPI00122594_1744_RRQHALSLNVTSE_S	Class I	0.999953	RRQHALSLNVTSE	NaN	NaN	NaN	NaN	NaN	NaN	NaN	NaN	NaN	NaN	NaN	NaN	NaN	NaN								NaN	NaN	NaN	NaN	NaN	NaN	NaN	NaN	1.2111	9.73e-21	123.43	NaN	NaN	NaN	NaN	NaN	NaN	NaN	NaN	NaN	Q8CJF7
Ahctf1	S	1928	IPI00122594	IPI00122594_1928_VREREVSVSSVTE_S	Class I	0.999845	VREREVSVSSVTE	0.0332292	0.0839282	-0.216988	-0.49736	0.128611	0.763072	0.806621	1.14893	1.39561	1.39561	-1.33695	1.51551	-0.283302	0.429334	E							71.729	57.6889	60.4143	60.4143	NaN	-1.8049	33.6766	15.9359	0.36387	7.43e-16	153.72	43.36	26.9488	61	5.65783	-37.7021	NaN	16.4111	-26.9488	NaN	Q8CJF7
Ahctf1	S	1930	IPI00122594	IPI00122594_1930_EREVSVSSVTEEP_S	Class I	0.935604	EREVSVSSVTEEP	-0.383435	-0.373752	-0.541753	-0.495516	0.230746	1.41223	1.79601	1.81665	1.6321	1.64118	-1.16843	1.38582	-0.379616	0.365019	E							71.6083	53.5907	55.5094	55.5094	23.1358	-21.7281	41.0918	23.1358	-0.50619	7.43e-16	153.72	23.0148	12.8493	96	10.1656	-12.8493	NaN	2.41009	-20.6047	NaN	Q8CJF7
Ahctf1	T	1933	IPI00122594	IPI00122594_1933_VSVSSVTEEPKLD_T	Class I	0.878669	VSVSSVTEEPKLD	NaN	NaN	NaN	NaN	NaN	NaN	NaN	NaN	1.59951	NaN	NaN	1.59951	-0.414022	NaN								NaN	NaN	NaN	NaN	NaN	24.9472	NaN	24.9472	-0.54901	7.43e-16	153.72	NaN	NaN	NaN	NaN	NaN	NaN	NaN	NaN	NaN	Q8CJF7
Ahctf1	S	2188	IPI00122594	IPI00122594_2188_GKGSSWSPPPVEI_S	Class I	0.982144	GKGSSWSPPPVEI	NaN	NaN	NaN	NaN	NaN	NaN	NaN	NaN	NaN	NaN	NaN	NaN	NaN	NaN								NaN	NaN	NaN	NaN	NaN	NaN	NaN	NaN	-1.6493	0.00738983	41.644	NaN	NaN	NaN	NaN	NaN	NaN	NaN	NaN	NaN	Q8CJF7
Ahctf1	S	1931	IPI00122594	IPI00122594_1931_REVSVSSVTEEPK_S	Class I	0.976914	REVSVSSVTEEPK	0.264957	-0.0965298	-0.255271	-0.549536	0.112133	0.461696	0.803937	1.30804	1.59312	1.93079	-0.672869	1.57836	-0.379616	0.389735	F							13.6631	54.4282	NaN	34.0457	23.1358	3.71363	41.0918	23.1358	0.81426	7.43e-16	153.72	10.9915	4.82397	NaN	6.16754	-4.82397	NaN	2.88022	-8.11129	NaN	Q8CJF7
Ahctf1	S	1214	IPI00122594	IPI00122594_1214_RTTPLASPSLSPG_S	Class I	0.999932	RTTPLASPSLSPG	-0.986554	-0.519868	-0.101049	-0.608658	0.523795	1.84068	1.21966	1.04361	2.41267	2.4432	-2.34788	2.25302	-1.2379	0.432501	D							80.2032	80.5088	NaN	80.356	70.2337	57.6012	39.7963	57.6012	-1.4611	4.07e-06	125.28	16.2315	-21.9625	NaN	38.194	21.9625	65	2.87289	-35.3211	NaN	Q8CJF7
Ahctf1	S	1218	IPI00122594	IPI00122594_1218_LASPSLSPGRSLT_S	Class I	0.999602	LASPSLSPGRSLT	-1.07953	-0.620305	-0.101049	-0.489895	0.158271	1.84068	0.889718	1.22406	2.41267	2.41706	-2.4924	2.24376	-1.2379	0.421466	D							80.2032	84.0473	NaN	82.1253	71.5347	57.6012	39.7963	57.6012	0.76852	4.07e-06	125.28	12.2636	-37.6658	NaN	49.9294	37.6658	39	1.51558	-48.4138	NaN	Q8CJF7
Ahcyl1	S	84	IPI00162781	IPI00162781_84_AASYTDSSDDEVS_S	Class I	0.999821	AASYTDSSDDEVS	NaN	NaN	NaN	NaN	NaN	NaN	NaN	NaN	-2.72091	-2.88015	2.64861	-2.72091	2.80696	NaN								85.4642	82.504	NaN	84.1209	87.266	83.9647	NaN	85.8048	0.33834	1.07e-77	184.04	NaN	NaN	NaN	NaN	NaN	NaN	NaN	NaN	NaN	Q80SW1
Ahcyl1	S	85	IPI00162781	IPI00162781_85_ASYTDSSDDEVSP_S	Class I	0.999926	ASYTDSSDDEVSP	NaN	NaN	NaN	NaN	NaN	NaN	NaN	NaN	-2.63386	-2.83765	2.62904	-2.55085	2.59049	NaN								85.0644	82.504	NaN	83.8853	87.1526	78.5436	NaN	83.9284	0.33834	1.07e-77	184.04	NaN	NaN	NaN	NaN	NaN	NaN	NaN	NaN	NaN	Q80SW1
Ahcyl1	S	68	IPI00162781	IPI00162781_68_SLSRSISQSSTDS_S	Class I	0.842543	SLSRSISQSSTDS	NaN	NaN	NaN	NaN	NaN	NaN	NaN	NaN	-2.75614	-2.75614	2.53433	-2.33672	2.62103	NaN								82.738	NaN	NaN	82.738	88.9262	76.1392	NaN	84.8729	-2.1055	1.07e-77	184.04	NaN	NaN	NaN	NaN	NaN	NaN	NaN	NaN	NaN	Q80SW1
Ahcyl1	T	82	IPI00162781	IPI00162781_82_SSAASYTDSSDDE_T	Class I	0.952718	SSAASYTDSSDDE	NaN	NaN	NaN	NaN	NaN	NaN	NaN	NaN	-3.27439	-3.37794	2.92401	-3.17085	2.94505	NaN								86.8239	NaN	NaN	86.8239	87.0147	NaN	NaN	87.0147	-1.7688	1.07e-77	184.04	NaN	NaN	NaN	NaN	NaN	NaN	NaN	NaN	NaN	Q80SW1
Ahcyl2	S	167	IPI00754252	IPI00754252_167_ASYTDSSDDETSP_S	Class I	0.999667	ASYTDSSDDETSP	NaN	-0.0996799	1.23655	-0.705053	-1.26255	-1.03277	-2.12563	NaN	-2.56356	-2.64914	2.32581	-2.3944	2.3629	NaN								77.4769	82.3357	NaN	80.2	82.4647	78.4483	NaN	80.6629	-0.54203	6.8e-67	176.11	NaN	NaN	NaN	NaN	NaN	NaN	NaN	NaN	NaN	A0PJF2;Q68FL4-1;Q68FL4;Q68FL4-2;Q3TSQ0;Q80TQ9;Q80WX1
Ahcyl2	S	109	IPI00754252	IPI00754252_109_GGEALVSPDGTVT_S	Class I	1	GGEALVSPDGTVT	0.647182	0.331591	1.56399	0.727267	1.75302	3.97853	2.96185	2.93735	1.79155	1.79155	-0.896495	NaN	NaN	0.422018	D							NaN	59.6827	28.4245	44.0536	NaN	NaN	NaN	NaN	0.16279	5.8e-06	164.35	29.771	-22.5027	NaN	52.2737	22.5027	46	1.77483	-50.4989	NaN	A0PJF2;Q68FL4-1;Q68FL4;Q3TMT7;Q3UY76
Ahcyl2	T	164	IPI00754252	IPI00754252_164_SSAASYTDSSDDE_T	Class I	0.991446	SSAASYTDSSDDE	NaN	0.171335	0.643856	-0.705053	-1.26255	-1.17123	-1.91326	NaN	-1.87551	-1.92425	1.57974	-1.87551	1.5322	NaN								64.5599	68.4203	NaN	66.6013	65.4251	NaN	NaN	65.4251	-0.35576	6.8e-67	176.11	NaN	NaN	NaN	NaN	NaN	NaN	NaN	NaN	NaN	A0PJF2;Q68FL4-1;Q68FL4;Q68FL4-2;Q3TSQ0;Q80TQ9;Q80WX1
Ahcyl2	S	166	IPI00754252	IPI00754252_166_AASYTDSSDDETS_S	Class I	0.999817	AASYTDSSDDETS	NaN	-0.0996799	1.23655	-0.705053	-1.26255	-1.03277	-2.12563	NaN	-2.61716	-2.70275	2.39219	-2.3944	2.3629	NaN								77.4769	83.8888	NaN	81.2149	82.4647	78.4483	NaN	80.6629	-0.6065	6.8e-67	176.11	NaN	NaN	NaN	NaN	NaN	NaN	NaN	NaN	NaN	A0PJF2;Q68FL4-1;Q68FL4;Q68FL4-2;Q3TSQ0;Q80TQ9;Q80WX1
Ahd1	T	285	IPI00111218	IPI00111218_285_SNLKRVTLELGGK_T	Class I	1	SNLKRVTLELGGK	NaN	NaN	NaN	NaN	NaN	NaN	-0.137503	-0.318461	-1.01561	-1.01561	1.22388	NaN	NaN	NaN								NaN	57.1869	NaN	57.1869	NaN	NaN	NaN	NaN	-0.070182	0.000158806	92.538	NaN	NaN	NaN	NaN	NaN	NaN	NaN	NaN	NaN	P47738;Q3TVM2;Q3U6I3;Q3U9J7;Q3UJW1;Q544B1;Q62148;Q923Z1;Q9CZS1;B1AWX7;Q9JHW9;Q3UIA4;Q810V9;O35945;B2RTL5;P24549
Ahdc1	S	1392	IPI00420683	IPI00420683_1392_GLQKAYSPTCSPT_S	Class I	0.999992	GLQKAYSPTCSPT	NaN	0.782828	-0.306227	0.603003	0.569511	1.31437	1.25777	NaN	1.35391	1.84976	-0.523107	0.858061	0.463983	NaN								30.4128	NaN	NaN	30.4128	NaN	-37.9345	NaN	-37.9345	-0.39454	1.11e-26	158.81	NaN	NaN	NaN	NaN	NaN	NaN	NaN	NaN	NaN	Q6PAL7
Ahdc1	S	1396	IPI00420683	IPI00420683_1396_AYSPTCSPTLGFK_S	Class I	0.992693	AYSPTCSPTLGFK	NaN	0.782828	-0.306227	1.47554	0.966881	1.31437	1.25777	NaN	1.35391	1.84976	-0.523107	0.858061	0.463983	NaN								30.4128	NaN	NaN	30.4128	NaN	-37.9345	NaN	-37.9345	-0.35635	1.11e-26	158.81	NaN	NaN	NaN	NaN	NaN	NaN	NaN	NaN	NaN	Q6PAL7
Ahdc1	S	1449	IPI00420683	IPI00420683_1449_GQPHYDSPSCKGT_S	Class I	0.894059	GQPHYDSPSCKGT	NaN	NaN	-0.0636413	NaN	NaN	2.10364	NaN	NaN	1.50172	NaN	NaN	1.50172	0.746724	NaN								NaN	NaN	NaN	NaN	NaN	-67.7979	NaN	-67.7979	0.97339	0.000997747	79.022	NaN	NaN	NaN	NaN	NaN	NaN	NaN	NaN	NaN	Q6PAL7
Ahdc1	S	1498	IPI00420683	IPI00420683_1498_SAPHLASPPATPK_S	Class I	0.999999	SAPHLASPPATPK	0.261362	0.195977	-0.325188	0.422762	1.33505	0.987341	1.14324	0.340574	1.30299	NaN	NaN	1.30299	0.165279	0.511398	J							NaN	NaN	NaN	NaN	NaN	-12.1383	NaN	-12.1383	0.13426	7.55e-32	160.67	11.1722	-40.9932	NaN	52.1653	40.9932	31	3.81454	-48.3508	NaN	Q6PAL7
Ahdc1	T	1502	IPI00420683	IPI00420683_1502_LASPPATPKADKE_T	Class I	1	LASPPATPKADKE	NaN	0.195977	-0.84156	0.422762	1.33505	1.93696	1.14324	NaN	1.30299	NaN	NaN	1.30299	0.165279	NaN								NaN	NaN	NaN	NaN	NaN	-12.1383	NaN	-12.1383	0.13426	7.55e-32	160.67	NaN	NaN	NaN	NaN	NaN	NaN	NaN	NaN	NaN	Q6PAL7
Ahdc1	S	630	IPI00420683	IPI00420683_630_QCAGRCSPPRCWT_S	Class I	0.999998	QCAGRCSPPRCWT	NaN	NaN	-0.73068	-0.316205	0.525929	-0.467071	NaN	-0.537148	NaN	NaN	NaN	NaN	NaN	NaN								NaN	NaN	NaN	NaN	NaN	NaN	NaN	NaN	-0.93576	0.00298058	71.558	NaN	NaN	NaN	NaN	NaN	NaN	NaN	NaN	NaN	Q6PAL7
Ahdc1	T	636	IPI00420683	IPI00420683_636_SPPRCWTPSEPES_T	Class I	0.997409	SPPRCWTPSEPES	NaN	NaN	-0.73068	-0.316205	0.525929	-0.467071	NaN	-0.537148	NaN	NaN	NaN	NaN	NaN	NaN								NaN	NaN	NaN	NaN	NaN	NaN	NaN	NaN	0.018643	1.02e-34	139.47	NaN	NaN	NaN	NaN	NaN	NaN	NaN	NaN	NaN	Q6PAL7
Ahdc1	S	842	IPI00420683	IPI00420683_842_FRSLLDSDDSSDL_S	Class I	1	FRSLLDSDDSSDL	NaN	NaN	NaN	NaN	NaN	NaN	NaN	NaN	0.581496	0.581496	0.05894	NaN	NaN	NaN								-4.17	NaN	NaN	-4.17	NaN	NaN	NaN	NaN	0.059	1.68e-08	195.63	NaN	NaN	NaN	NaN	NaN	NaN	NaN	NaN	NaN	Q6PAL7
Ahdc1	S	845	IPI00420683	IPI00420683_845_LLDSDDSSDLLDF_S	Class I	0.907637	LLDSDDSSDLLDF	NaN	NaN	NaN	NaN	NaN	NaN	NaN	NaN	0.581496	0.581496	0.05894	NaN	NaN	NaN								-4.17	NaN	NaN	-4.17	NaN	NaN	NaN	NaN	0.059	1.68e-08	195.63	NaN	NaN	NaN	NaN	NaN	NaN	NaN	NaN	NaN	Q6PAL7
Ahdc1	S	99	IPI00420683	IPI00420683_99_SQAHCPSPAPDNS_S	Class I	0.999862	SQAHCPSPAPDNS	NaN	NaN	-0.852355	0.266757	0.732313	0.613324	NaN	NaN	NaN	NaN	NaN	NaN	NaN	NaN								NaN	NaN	NaN	NaN	NaN	NaN	NaN	NaN	1.1966	3.67e-05	78.272	NaN	NaN	NaN	NaN	NaN	NaN	NaN	NaN	NaN	Q6PAL7
Ahi1	S	26	IPI00170079	IPI00170079_26_TPTADDSDDSREK_S	Class I	0.999497	TPTADDSDDSREK	NaN	NaN	-0.320991	NaN	-0.0776529	-0.227494	NaN	NaN	0.407298	0.407298	-0.421958	NaN	NaN	NaN								NaN	25.3589	NaN	25.3589	NaN	NaN	NaN	NaN	-3.7126	1.6e-06	131.32	NaN	NaN	NaN	NaN	NaN	NaN	NaN	NaN	NaN	Q8K3E5-1;Q8K3E5;Q3TM46;Q8K3E5-2;Q3KQM7
Ahnak	T	695	IPI00553798	IPI00553798_695_PEVSVKTPKISMP_T	Class I	0.999847	PEVSVKTPKISMP	NaN	NaN	NaN	-2.40484	1.59322	NaN	NaN	NaN	2.24164	2.24164	0.739217	NaN	NaN	NaN								NaN	-114.645	-29.8173	-72.2311	NaN	NaN	NaN	NaN	-0.16659	2.8e-23	159.18	NaN	NaN	NaN	NaN	NaN	NaN	NaN	NaN	NaN	A0JLR7;A0PJF4;Q3UYW8;Q6UIL4;Q8BKS2;Q8BRB8;Q8CGE7;Q8VDN3;Q61484;Q6UL10
Ahnak	S	2948	IPI00553798	IPI00553798_2948_IKAPKISMPDLNL_S	Class I	1	IKAPKISMPDLNL	0.735614	0.32987	-0.13037	-0.346131	-0.508261	-0.355264	-0.110363	-0.0237236	-1.98356	-1.98356	1.64153	NaN	NaN	0.368739	H							NaN	75.7562	57.626	69.1582	NaN	NaN	NaN	NaN	-0.75704	6.3e-07	111.83	1.19051	-16.7253	NaN	2.02694	-15.8889	NaN	17.9158	15.8889	NaN	A0JLR7;A0PJF4;Q3UYW8;Q6UIL4;Q8BKS2;Q8BRB8;Q8CGE7;Q8VDN3
Ahnak	S	4678	IPI00553798	IPI00553798_4678_GPDAKLSGPNLKM_S	Class I	1	GPDAKLSGPNLKM	1.24537	NaN	0.9151	NaN	NaN	0.976503	NaN	0.943913	-0.766576	-0.766576	1.82916	NaN	NaN	NaN								NaN	69.2599	74.2348	71.9664	NaN	NaN	NaN	NaN	0.18966	3.39e-65	189.64	NaN	NaN	NaN	NaN	NaN	NaN	NaN	NaN	NaN	A0JLR7;A0PJF4;Q3UYW8;Q6UIL4;Q8BKS2;Q8BRB8;Q8CGE7;Q8VDN3
Ahnak	T	219	IPI00553798	IPI00553798_219_SGPASPTTGSAVD_T	Class I	0.954885	SGPASPTTGSAVD	NaN	NaN	0.329411	NaN	NaN	1.5012	1.4285	NaN	0.885106	1.16816	-0.744542	0.246469	1.10335	NaN								NaN	53.2178	23.8517	38.5348	-114.853	NaN	NaN	-114.853	-0.23723	9.88e-60	293.4	NaN	NaN	NaN	NaN	NaN	NaN	NaN	NaN	NaN	A0JLR7;A0PJF4;Q3UYW8;Q6UIL4;Q8BKS2;Q8BRB8;Q8CGE7;Q8VDN3
Ahnak	S	5101	IPI00553798	IPI00553798_5101_LGASSPSMKLHAP_S	Class I	0.996886	LGASSPSMKLHAP	0.834953	0.359487	0.919988	0.333023	0.560412	0.561676	0.328055	0.642728	-1.26166	-1.51552	0.720016	-0.812107	0.123183	0.573236	A							NaN	47.2042	30.1916	39.8782	-53.0611	NaN	44.9229	18.9946	0.055632	3.38e-19	148.52	12.9937	6.46417	NaN	6.35756	-6.63612	NaN	6.5295	-6.46417	NaN	A0JLR7;A0PJF4;Q3UYW8;Q6UIL4;Q8BKS2;Q8BRB8;Q8CGE7;Q8VDN3
Ahnak	S	5393	IPI00553798	IPI00553798_5393_AGNLHFSGPKIEG_S	Class I	1	AGNLHFSGPKIEG	1.01278	0.470345	0.848729	-0.0679146	0.818196	0.357832	0.525828	0.777199	-1.39602	-1.63148	0.922888	-1.26217	1.65523	0.566499								NaN	52.4937	41.4382	47.5421	NaN	72.1377	63.8228	68.5201	1.8208	2.38e-08	153.95	6.62478	-3.8963	NaN	3.77861	-6.74247	NaN	10.5211	3.8963	NaN	A0JLR7;A0PJF4;Q3UYW8;Q6UIL4;Q8BKS2;Q8BRB8;Q8CGE7;Q8VDN3
Ahnak	T	5590	IPI00553798	IPI00553798_5590_GKLKFGTFGGLGS_T	Class I	0.999998	GKLKFGTFGGLGS	0.0629626	0.010164	NaN	-0.232125	-0.369606	NaN	-1.0497	-0.456741	-1.7954	-1.7954	0.0636448	NaN	NaN	NaN								NaN	7.13483	1.41081	4.35839	NaN	NaN	NaN	NaN	0.4838	1.49e-05	131.28	NaN	NaN	NaN	NaN	NaN	NaN	NaN	NaN	NaN	A0JLR7;A0PJF4;Q3UYW8;Q6UIL4;Q8BKS2;Q8BRB8;Q8CGE7;Q8VDN3
Ahnak	S	222	IPI00553798	IPI00553798_222_ASPTTGSAVDIRA_S	Class I	0.994436	ASPTTGSAVDIRA	0.991293	0.290542	0.254473	NaN	NaN	0.920122	2.06625	1.74459	0.99884	0.918661	-0.512284	1.12116	-0.585368	NaN								16.2941	41.2757	NaN	28.7849	51.2788	8.82933	NaN	30.054	0.37778	9.88e-60	293.4	NaN	NaN	NaN	NaN	NaN	NaN	NaN	NaN	NaN	A0JLR7;A0PJF4;Q3UYW8;Q6UIL4;Q8BKS2;Q8BRB8;Q8CGE7;Q8VDN3
Ahnak	S	4906	IPI00553798	IPI00553798_4906_PDVDISSPGINVE_S	Class I	0.964998	PDVDISSPGINVE	NaN	-0.46435	0.603464	-0.857887	2.52085	3.16929	2.37352	NaN	2.69769	2.66726	0.236861	2.69769	-0.918015	NaN								NaN	-11.5797	-24.4571	-18.0184	NaN	NaN	47.0763	47.0763	-0.17144	2.12e-09	97.32	NaN	NaN	NaN	NaN	NaN	NaN	NaN	NaN	NaN	A0JLR7;A0PJF4;Q3UYW8;Q6UIL4;Q8BKS2;Q8BRB8;Q8CGE7;Q8VDN3
Ahnak	S	5596	IPI00553798	IPI00553798_5596_TFGGLGSKSKGHY_S	Class I	1	TFGGLGSKSKGHY	0.155823	-0.177882	0.495384	0.449007	0.257493	0.25228	0.27733	0.589489	-1.35288	-1.31184	0.919373	-1.35288	1.77082	0.558276								NaN	40.8269	52.7547	47.4593	74.7706	70.6959	43.3439	70.6959	-0.054873	1.49e-05	131.28	6.29891	-4.26186	NaN	4.50584	-6.05493	NaN	10.5608	4.26186	NaN	A0JLR7;A0PJF4;Q3UYW8;Q6UIL4;Q8BKS2;Q8BRB8;Q8CGE7;Q8VDN3
Ahnak	T	496	IPI00553798	IPI00553798_496_KGAKVKTPEMIIQ_T	Class I	1	KGAKVKTPEMIIQ	-0.0306885	-0.076148	-0.103263	0.196103	0.548752	0.272573	0.455144	0.536879	0.00131295	-0.302631	0.658453	0.307804	0.336424	0.45187	C							NaN	36.4877	36.8005	36.6445	NaN	-30.2818	-22.3669	-26.3243	0.35198	2.28e-20	164.04	4.37404	-12.6945	NaN	17.0686	12.0748	NaN	4.9938	-12.0748	NaN	A0JLR7;A0PJF4;Q3UYW8;Q6UIL4;Q8BKS2;Q8BRB8;Q8CGE7;Q8VDN3
Ahnak	S	893	IPI00553798	IPI00553798_893_PGFKAESPEMEVN_S	Class I	1	PGFKAESPEMEVN	0.105327	0.460376	0.025016	0.130799	0.261495	0.256368	0.539046	0.873484	-0.168402	-0.168402	0.898098	NaN	NaN	0.317003	F							NaN	44.6259	48.0023	46.3672	NaN	NaN	NaN	NaN	1.069	2.66e-10	122.57	3.25312	-9.07001	NaN	12.3231	5.18836	NaN	7.13477	-5.18836	NaN	A0JLR7;A0PJF4;Q3UYW8;Q6UIL4;Q8BKS2;Q8BRB8;Q8CGE7;Q8VDN3;Q61484;Q6UL10
Ahnak	S	1321	IPI00553798	IPI00553798_1321_IKAPKISMPDLHL_S	Class I	1	IKAPKISMPDLHL	0.256648	0.1995	-0.0661237	-0.435417	-0.738638	-0.683472	-0.224658	-0.223546	-1.17152	-1.26593	1.18015	-1.07173	0.47583	0.515577	H							NaN	57.3799	54.3056	55.8963	NaN	27.3954	28.7873	28.0981	0.3568	2.94e-06	102.62	2.56443	-11.6393	NaN	1.73868	-12.4651	NaN	14.2037	11.6393	NaN	A0JLR7;A0PJF4;Q3UYW8;Q6UIL4;Q8BKS2;Q8BRB8;Q8CGE7;Q8VDN3;Q61484;Q6UL10
Ahnak	S	1009	IPI00553798	IPI00553798_1009_PKFSMPSLKGEGP_S	Class I	0.999993	PKFSMPSLKGEGP	-0.398265	-1.04017	-0.740866	-0.821891	-1.05859	0.409581	0.813221	0.784981	-1.79907	-1.79907	-0.412028	NaN	NaN	0.402301	E							NaN	-33.0555	NaN	-33.0555	NaN	NaN	NaN	NaN	-0.5591	4.28e-13	132.59	4.07537	-14.5934	NaN	17.1496	-1.51918	NaN	18.6688	1.51918	NaN	A0JLR7;A0PJF4;Q3UYW8;Q6UIL4;Q8BKS2;Q8BRB8;Q8CGE7;Q8VDN3;Q61484;Q6UL10
Ahnak	S	1067	IPI00553798	IPI00553798_1067_FKAPKVSLPDVDL_S	Class I	1	FKAPKVSLPDVDL	0.0304365	NaN	NaN	-0.184148	-0.367644	NaN	NaN	0.591561	-1.36409	-1.36409	1.32758	NaN	NaN	NaN								NaN	60.1563	NaN	60.1563	NaN	NaN	NaN	NaN	0.97343	9.53e-05	98.676	NaN	NaN	NaN	NaN	NaN	NaN	NaN	NaN	NaN	A0JLR7;A0PJF4;Q3UYW8;Q6UIL4;Q8BKS2;Q8BRB8;Q8CGE7;Q8VDN3;Q61484;Q6UL10
Ahnak	S	116	IPI00553798	IPI00553798_116_SSEVVLSGDDEDY_S	Class I	1	SSEVVLSGDDEDY	0.0652966	0.111818	0.151339	0.120989	0.270326	0.323428	0.716438	0.795684	0.596305	0.722204	-0.736178	0.470407	-0.196864	0.338933	E							-14.241	42.9405	39.9672	39.9672	-14.6204	20.7579	11.608	12.7555	-0.43179	7.88e-33	178.23	8.58715	0.754123	NaN	7.83303	-0.754123	NaN	2.52871	-6.05844	NaN	A0JLR7;A0PJF4;Q3UYW8;Q6UIL4;Q8BKS2;Q8BRB8;Q8CGE7;Q8VDN3
Ahnak	S	128	IPI00553798	IPI00553798_128_HRKGDRSPEPGQT_S	Class I	1	HRKGDRSPEPGQT	0.1503	0.0176939	-0.0728605	0.0423642	0.184623	0.46289	0.607437	0.646522	0.382276	0.259303	0.150955	0.440421	0.251782	0.399406	E							-23.4974	4.12733	-11.0304	-11.0304	-33.552	-6.6566	-19.0677	-19.0677	-0.29982	2.87e-47	279.19	14.4157	-1.86883	NaN	16.2846	1.86883	NaN	3.63915	-12.6454	NaN	Q8R2L7;A0JLR7;A0PJF4;Q3UYW8;Q6UIL4;Q8BKS2;Q8BRB8;Q8CGE7;Q8VDN3;Q8CEX7
Ahnak	S	1339	IPI00553798	IPI00553798_1339_KGDVDVSLPKVEG_S	Class I	1	KGDVDVSLPKVEG	NaN	NaN	NaN	NaN	NaN	NaN	NaN	NaN	-0.500075	-0.500075	0.336775	NaN	NaN	NaN								NaN	20.819	NaN	20.819	NaN	NaN	NaN	NaN	0.046599	0.00537873	65.03	NaN	NaN	NaN	NaN	NaN	NaN	NaN	NaN	NaN	A0JLR7;A0PJF4;Q3UYW8;Q6UIL4;Q8BKS2;Q8BRB8;Q8CGE7;Q8VDN3;Q61484;Q6UL10
Ahnak	S	136	IPI00553798	IPI00553798_136_IKPRLRSEDGVEG_S	Class I	1	IKPRLRSEDGVEG	0.0672257	0.0175941	-0.081339	-0.0429323	3.20197	3.93819	3.86821	3.58491	2.86368	2.40752	0.126388	4.16392	0.0409196	0.417092	D							-9.1558	0.82027	-27.5746	-9.1558	-18.0264	4.5734	-2.8769	-2.8769	1.7602	8.57e-116	319.29	49.7245	19.3199	57	30.4047	-19.3199	96	18.5988	-31.1257	NaN	A0JLR7;A0PJF4;Q3UYW8;Q6UIL4;Q8BKS2;Q8BRB8;Q8CGE7;Q8VDN3
Ahnak	S	2000	IPI00553798	IPI00553798_2000_GELKGPSVDVEVP_S	Class I	1	GELKGPSVDVEVP	NaN	-1.40591	-1.32865	-0.774528	-1.57899	-0.64173	-0.135928	NaN	NaN	NaN	NaN	NaN	NaN	NaN								NaN	NaN	NaN	NaN	NaN	NaN	NaN	NaN	0.85569	3.45e-32	163.66	NaN	NaN	NaN	NaN	NaN	NaN	NaN	NaN	NaN	A0JLR7;A0PJF4;Q3UYW8;Q6UIL4;Q8BKS2;Q8BRB8;Q8CGE7;Q8VDN3
Ahnak	S	211	IPI00553798	IPI00553798_211_TVIRLPSGSGPAS_S	Class I	1	TVIRLPSGSGPAS	-0.0343568	0.0914764	-0.0448658	-0.125227	0.0756695	0.10482	0.29894	0.219104	-0.597156	-0.787867	0.778763	-0.248331	0.744333	0.43551	E							36.8001	41.7134	56.5904	41.7134	40.3056	60.1057	28.7775	40.3056	1.1906	9.88e-60	293.4	15.0137	-11.6603	NaN	7.91447	-18.7596	NaN	26.6741	11.6603	NaN	A0JLR7;A0PJF4;Q3UYW8;Q6UIL4;Q8BKS2;Q8BRB8;Q8CGE7;Q8VDN3
Ahnak	S	213	IPI00553798	IPI00553798_213_IRLPSGSGPASPT_S	Class I	1	IRLPSGSGPASPT	0.0779266	0.0919232	-0.093154	0.00127479	0.177879	0.388454	0.0773797	0.270505	-0.543657	-0.77401	0.644145	-0.419179	1.02477	0.415841	D							-16.1608	36.0128	41.4419	36.0128	50.8511	63.0637	25.1954	50.8511	1.1906	9.88e-60	293.4	13.7982	-0.552645	NaN	6.64342	-7.70743	NaN	14.3508	0.552645	NaN	A0JLR7;A0PJF4;Q3UYW8;Q6UIL4;Q8BKS2;Q8BRB8;Q8CGE7;Q8VDN3
Ahnak	S	217	IPI00553798	IPI00553798_217_SGSGPASPTTGSA_S	Class I	0.99999	SGSGPASPTTGSA	0.220763	0.246943	0.0471894	0.10013	1.08844	1.63227	1.83341	1.7313	1.15907	0.821792	-0.22753	1.22423	-0.11196	0.411446	D							11.7122	14.5904	19.4511	14.5904	7.467	7.86714	0.9137	7.467	0.22187	9.88e-60	293.4	13.1856	-40.0895	NaN	53.2751	40.0895	33	2.72788	-50.5472	NaN	A0JLR7;A0PJF4;Q3UYW8;Q6UIL4;Q8BKS2;Q8BRB8;Q8CGE7;Q8VDN3
Ahnak	S	2371	IPI00553798	IPI00553798_2371_FKTPKISMPDIDL_S	Class I	1	FKTPKISMPDIDL	-0.210563	-0.851183	NaN	NaN	NaN	NaN	-0.186628	-0.026544	NaN	NaN	NaN	NaN	NaN	NaN								NaN	NaN	NaN	NaN	NaN	NaN	NaN	NaN	-5.0107	3.16e-65	205.72	NaN	NaN	NaN	NaN	NaN	NaN	NaN	NaN	NaN	A0JLR7;A0PJF4;Q3UYW8;Q6UIL4;Q8BKS2;Q8BRB8;Q8CGE7;Q8VDN3
Ahnak	S	2381	IPI00553798	IPI00553798_2381_IDLHLKSPKIKGE_S	Class I	1	IDLHLKSPKIKGE	0.606684	-0.0330676	0.656636	1.43994	4.64083	4.76943	3.51548	4.06929	3.20807	2.90979	0.624394	3.50635	0.116501	0.465777	C							11.5064	-54.1563	-86.043	-54.1563	-18.1818	-8.4102	6.68714	-8.4102	-0.3204	3.16e-65	205.72	34.5605	-34.7536	99	69.3141	34.7536	23	5.37752	-63.9366	NaN	A0JLR7;A0PJF4;Q3UYW8;Q6UIL4;Q8BKS2;Q8BRB8;Q8CGE7;Q8VDN3
Ahnak	S	2438	IPI00553798	IPI00553798_2438_IKAPKISMPDFDL_S	Class I	1	IKAPKISMPDFDL	0.443925	0.0305269	0.16221	0.63024	0.389748	-0.912905	-0.472799	-0.217567	-1.27424	-1.4983	2.21726	-1.05017	0.405528	0.604723								NaN	78.4951	NaN	78.4951	NaN	24.504	NaN	24.504	0.42207	7.36e-05	90.689	3.31522	-15.9723	NaN	2.34102	-16.9464	NaN	19.2875	15.9723	NaN	A0JLR7;A0PJF4;Q3UYW8;Q6UIL4;Q8BKS2;Q8BRB8;Q8CGE7;Q8VDN3
Ahnak	S	2566	IPI00553798	IPI00553798_2566_IKAPKISMPDIDL_S	Class I	1	IKAPKISMPDIDL	0.167615	-0.241032	0.0639394	0.0086303	-0.361207	-0.756171	-0.621524	-0.204391	-1.67094	-2.0063	1.99755	-1.66132	0.827854	0.569318	R							29.1934	77.6418	74.9575	74.9575	43.6633	43.1404	45.0802	43.6633	-0.15996	5.62e-19	136.33	3.45979	-16.6588	NaN	2.52495	-17.5936	NaN	20.1186	16.6588	NaN	A0JLR7;A0PJF4;Q3UYW8;Q6UIL4;Q8BKS2;Q8BRB8;Q8CGE7;Q8VDN3
Ahnak	S	2980	IPI00553798	IPI00553798_2980_GDLKGPSLDIKSP_S	Class I	0.921334	GDLKGPSLDIKSP	NaN	-0.69757	-1.74662	0.23135	4.13657	3.27174	3.30986	NaN	3.79119	3.79119	0.0619085	NaN	NaN	NaN								NaN	NaN	-4.3846	-4.3846	NaN	NaN	NaN	NaN	-0.10059	0	367.29	NaN	NaN	NaN	NaN	NaN	NaN	NaN	NaN	NaN	A0JLR7;A0PJF4;Q3UYW8;Q6UIL4;Q8BKS2;Q8BRB8;Q8CGE7;Q8VDN3
Ahnak	S	2985	IPI00553798	IPI00553798_2985_PSLDIKSPKLDVN_S	Class I	1	PSLDIKSPKLDVN	-0.290071	0.244278	-0.134483	0.259785	3.5718	4.70655	3.88925	2.77329	3.69715	3.84559	-0.0621667	3.54871	-0.334602	0.399128	J							51.1157	4.21754	-24.575	4.21754	-14.9042	49.1557	20.6997	20.6997	-0.84839	0	367.29	26.8096	-28.1347	NaN	54.9443	28.1347	40	8.19194	-46.7523	NaN	A0JLR7;A0PJF4;Q3UYW8;Q6UIL4;Q8BKS2;Q8BRB8;Q8CGE7;Q8VDN3
Ahnak	S	3088	IPI00553798	IPI00553798_3088_LPKFNFSGSKVQT_S	Class I	0.985639	LPKFNFSGSKVQT	1.09842	1.61758	0.943584	0.371057	-0.0339343	0.966179	1.00425	1.09305	-1.29747	-1.29747	0.881332	NaN	NaN	0.513554	Q							NaN	45.7134	NaN	45.7134	NaN	NaN	NaN	NaN	-0.55252	0.0039839	94.662	9.5985	-1.28203	NaN	3.05761	-7.82292	NaN	10.8805	1.28203	NaN	A0JLR7;A0PJF4;Q3UYW8;Q6UIL4;Q8BKS2;Q8BRB8;Q8CGE7;Q8VDN3
Ahnak	S	3090	IPI00553798	IPI00553798_3090_KFNFSGSKVQTPE_S	Class I	0.99937	KFNFSGSKVQTPE	2.49562	2.70562	NaN	0.146395	0.089471	NaN	2.03587	1.63361	NaN	NaN	NaN	NaN	NaN	NaN								NaN	NaN	NaN	NaN	NaN	NaN	NaN	NaN	-0.10527	0.0039839	94.662	NaN	NaN	NaN	NaN	NaN	NaN	NaN	NaN	NaN	A0JLR7;A0PJF4;Q3UYW8;Q6UIL4;Q8BKS2;Q8BRB8;Q8CGE7;Q8VDN3
Ahnak	S	3253	IPI00553798	IPI00553798_3253_VECPEGSLKGPKF_S	Class I	1	VECPEGSLKGPKF	0.322505	0.803888	NaN	-1.21354	-0.0576934	NaN	0.650792	1.07372	0.365469	0.365469	-1.33402	NaN	NaN	NaN								NaN	60.3338	NaN	60.3338	NaN	NaN	NaN	NaN	-0.98766	1.84e-26	156.72	NaN	NaN	NaN	NaN	NaN	NaN	NaN	NaN	NaN	A0JLR7;A0PJF4;Q3UYW8;Q6UIL4;Q8BKS2;Q8BRB8;Q8CGE7;Q8VDN3
Ahnak	S	385	IPI00553798	IPI00553798_385_PQITGPSLEGDLG_S	Class I	0.999988	PQITGPSLEGDLG	-4.76321	NaN	NaN	NaN	NaN	NaN	NaN	-1.7284	-1.85428	-1.85428	2.27091	NaN	NaN	NaN								NaN	79.28	NaN	79.28	NaN	NaN	NaN	NaN	0.55535	2.01e-05	84.493	NaN	NaN	NaN	NaN	NaN	NaN	NaN	NaN	NaN	A0JLR7;A0PJF4;Q3UYW8;Q6UIL4;Q8BKS2;Q8BRB8;Q8CGE7;Q8VDN3
Ahnak	S	4298	IPI00553798	IPI00553798_4298_FKTPQISMSDIDL_S	Class I	0.997075	FKTPQISMSDIDL	NaN	NaN	-0.945443	NaN	NaN	0.032383	NaN	NaN	NaN	NaN	NaN	NaN	NaN	NaN								NaN	NaN	NaN	NaN	NaN	NaN	NaN	NaN	-0.5228	4.48e-17	129.01	NaN	NaN	NaN	NaN	NaN	NaN	NaN	NaN	NaN	A0JLR7;A0PJF4;Q3UYW8;Q6UIL4;Q8BKS2;Q8BRB8;Q8CGE7;Q8VDN3
Ahnak	T	4342	IPI00553798	IPI00553798_4342_PKLDIDTPDIDIH_T	Class I	1	PKLDIDTPDIDIH	0.890019	0.981853	0.689836	0.475734	2.83321	2.28609	2.15309	2.0793	1.03921	-7.24354	7.70213	1.98814	-0.744884	0.500735	D							NaN	NaN	99.5198	99.5198	-50.3284	76.3139	NaN	12.9927	-0.84747	5.33e-12	149.22	20.1029	-12.2368	NaN	32.3397	4.72056	84	27.6192	-4.72056	NaN	A0JLR7;A0PJF4;Q3UYW8;Q6UIL4;Q8BKS2;Q8BRB8;Q8CGE7;Q8VDN3
Ahnak	S	4648	IPI00553798	IPI00553798_4648_KGAFDGSVPKIEG_S	Class I	1	KGAFDGSVPKIEG	-0.142595	0.419229	-0.127447	0.119157	-0.394953	-0.0932895	-0.0986438	-0.0948239	-1.1982	-1.27435	0.968495	-0.428709	-0.816383	0.428908								NaN	45.4539	52.121	49.0045	-209.696	NaN	0.13272	-51.3351	0.14248	7.16e-09	126.48	1.79297	-13.6787	NaN	2.94979	-12.5218	NaN	15.4716	12.5218	NaN	A0JLR7;A0PJF4;Q3UYW8;Q6UIL4;Q8BKS2;Q8BRB8;Q8CGE7;Q8VDN3
Ahnak	T	4655	IPI00553798	IPI00553798_4655_VPKIEGTLKGPEI_T	Class I	1	VPKIEGTLKGPEI	NaN	NaN	1.57226	NaN	NaN	1.03086	NaN	NaN	NaN	NaN	NaN	NaN	NaN	NaN								NaN	NaN	NaN	NaN	NaN	NaN	NaN	NaN	1.3638	7.16e-09	126.48	NaN	NaN	NaN	NaN	NaN	NaN	NaN	NaN	NaN	A0JLR7;A0PJF4;Q3UYW8;Q6UIL4;Q8BKS2;Q8BRB8;Q8CGE7;Q8VDN3
Ahnak	T	4705	IPI00553798	IPI00553798_4705_ANVHLKTPKVGIS_T	Class I	0.999998	ANVHLKTPKVGIS	NaN	NaN	NaN	NaN	NaN	NaN	NaN	NaN	-0.396099	-0.396099	1.30568	NaN	NaN	NaN								NaN	59.547	NaN	59.547	NaN	NaN	NaN	NaN	-0.014393	0.00181359	67.136	NaN	NaN	NaN	NaN	NaN	NaN	NaN	NaN	NaN	A0JLR7;A0PJF4;Q3UYW8;Q6UIL4;Q8BKS2;Q8BRB8;Q8CGE7;Q8VDN3
Ahnak	S	4857	IPI00553798	IPI00553798_4857_LKAEVKSPKVKKT_S	Class I	1	LKAEVKSPKVKKT	NaN	NaN	NaN	NaN	NaN	NaN	NaN	NaN	1.83965	2.11995	-0.667727	1.55934	-0.031624	NaN								37.0502	NaN	NaN	37.0502	2.16816	NaN	NaN	2.16816	0.034654	0.0044912	128.69	NaN	NaN	NaN	NaN	NaN	NaN	NaN	NaN	NaN	A0JLR7;A0PJF4;Q3UYW8;Q6UIL4;Q8BKS2;Q8BRB8;Q8CGE7;Q8VDN3
Ahnak	S	4879	IPI00553798	IPI00553798_4879_VEFDIKSPKFKAE_S	Class I	1	VEFDIKSPKFKAE	0.938509	0.891054	0.955677	1.59488	4.70414	5.07058	5.26147	3.71698	3.25289	3.25289	0.372245	3.26794	-0.917871	0.505439	D							81.2472	-29.4365	-80.0434	-29.4365	32.3431	NaN	58.593	45.468	0.21918	9.3e-23	166.38	42.6265	-25.1359	77	67.7624	25.1359	28	3.79351	-63.9689	NaN	A0JLR7;A0PJF4;Q3UYW8;Q6UIL4;Q8BKS2;Q8BRB8;Q8CGE7;Q8VDN3
Ahnak	S	4890	IPI00553798	IPI00553798_4890_AEAPLPSPKLEGE_S	Class I	1	AEAPLPSPKLEGE	0.216113	0.0807941	-0.0115589	0.248899	2.97426	3.35369	3.33939	3.15213	2.4839	2.30667	-0.00677374	3.14637	0.0740403	0.440908	D							0.46842	-9.3877	14.2418	0.46842	-7.436	23.74	-5.2661	-5.2661	0.057696	2.13e-47	182.07	25.2205	-26.2737	NaN	51.4942	26.2737	42	7.19795	-44.2963	NaN	A0JLR7;A0PJF4;Q3UYW8;Q6UIL4;Q8BKS2;Q8BRB8;Q8CGE7;Q8VDN3
Ahnak	S	4905	IPI00553798	IPI00553798_4905_VPDVDISSPGINV_S	Class I	0.85687	VPDVDISSPGINV	NaN	-0.46435	0.603464	1.25397	3.22126	3.16929	2.37352	NaN	2.79175	2.57272	0.339087	3.01077	-0.795997	NaN								NaN	-26.4956	NaN	-26.4956	NaN	NaN	42.4055	42.4055	-1.0143	2.12e-09	97.32	NaN	NaN	NaN	NaN	NaN	NaN	NaN	NaN	NaN	A0JLR7;A0PJF4;Q3UYW8;Q6UIL4;Q8BKS2;Q8BRB8;Q8CGE7;Q8VDN3
Ahnak	S	5059	IPI00553798	IPI00553798_5059_LEGPHLSLKGPGV_S	Class I	1	LEGPHLSLKGPGV	0.928806	1.18631	0.91311	NaN	NaN	0.367494	0.74737	0.322828	-3.51609	-3.51609	1.05834	NaN	NaN	NaN								NaN	51.9815	NaN	51.9815	NaN	NaN	NaN	NaN	-0.093362	0.00127473	99.013	NaN	NaN	NaN	NaN	NaN	NaN	NaN	NaN	NaN	A0JLR7;A0PJF4;Q3UYW8;Q6UIL4;Q8BKS2;Q8BRB8;Q8CGE7;Q8VDN3
Ahnak	S	5098	IPI00553798	IPI00553798_5098_KGDLGASSPSMKL_S	Class I	0.805572	KGDLGASSPSMKL	NaN	0.722466	0.757023	NaN	NaN	0.471749	0.533175	0.632343	-0.0492778	-0.0492778	-0.876902	NaN	NaN	NaN								NaN	-83.6428	NaN	-83.6428	NaN	NaN	NaN	NaN	1.093	3.38e-19	148.52	NaN	NaN	NaN	NaN	NaN	NaN	NaN	NaN	NaN	A0JLR7;A0PJF4;Q3UYW8;Q6UIL4;Q8BKS2;Q8BRB8;Q8CGE7;Q8VDN3
Ahnak	S	5099	IPI00553798	IPI00553798_5099_GDLGASSPSMKLH_S	Class I	0.884798	GDLGASSPSMKLH	0.506602	0.362891	0.459618	0.355016	0.594157	0.349694	0.205918	0.536272	-0.128185	-0.0171104	-1.04401	-0.147306	-0.238512	0.652609	A							-86.9161	-106.196	-115.315	-106.196	-2.44327	-20.7813	-17.9775	-17.9775	-0.019661	3.38e-19	148.52	22.6589	-8.29446	NaN	30.9533	8.29446	90	3.4399	-27.5134	NaN	A0JLR7;A0PJF4;Q3UYW8;Q6UIL4;Q8BKS2;Q8BRB8;Q8CGE7;Q8VDN3
Ahnak	S	517	IPI00553798	IPI00553798_517_VDLSLGSCKLKGN_S	Class I	0.999971	VDLSLGSCKLKGN	1.72592	1.49232	-0.193849	NaN	NaN	0.514531	1.04525	1.41542	-1.3008	-1.3008	0.388022	NaN	NaN	NaN								NaN	23.5823	NaN	23.5823	NaN	NaN	NaN	NaN	-0.28152	5.02e-65	200.97	NaN	NaN	NaN	NaN	NaN	NaN	NaN	NaN	NaN	A0JLR7;A0PJF4;Q3UYW8;Q6UIL4;Q8BKS2;Q8BRB8;Q8CGE7;Q8VDN3
Ahnak	S	5228	IPI00553798	IPI00553798_5228_LKGPQISAPSMDF_S	Class I	0.99422	LKGPQISAPSMDF	NaN	NaN	NaN	NaN	NaN	NaN	NaN	NaN	-0.336847	-0.336847	1.64136	NaN	NaN	NaN								NaN	67.9445	NaN	67.9445	NaN	NaN	NaN	NaN	0.41452	3.73e-07	116.82	NaN	NaN	NaN	NaN	NaN	NaN	NaN	NaN	NaN	A0JLR7;A0PJF4;Q3UYW8;Q6UIL4;Q8BKS2;Q8BRB8;Q8CGE7;Q8VDN3
Ahnak	S	5231	IPI00553798	IPI00553798_5231_PQISAPSMDFNLE_S	Class I	0.999999	PQISAPSMDFNLE	-1.15894	NaN	3.72214	NaN	NaN	-0.152898	NaN	0.594921	-1.073	-1.073	-0.888678	NaN	NaN	NaN								NaN	-85.1478	NaN	-85.1478	NaN	NaN	NaN	NaN	0.59868	3.73e-07	116.82	NaN	NaN	NaN	NaN	NaN	NaN	NaN	NaN	NaN	A0JLR7;A0PJF4;Q3UYW8;Q6UIL4;Q8BKS2;Q8BRB8;Q8CGE7;Q8VDN3
Ahnak	S	5244	IPI00553798	IPI00553798_5244_GPKVKGSLGAAGE_S	Class I	1	GPKVKGSLGAAGE	NaN	NaN	NaN	NaN	NaN	NaN	NaN	NaN	-0.670474	-0.670474	0.222064	NaN	NaN	NaN								NaN	14.2662	NaN	14.2662	NaN	NaN	NaN	NaN	0.02439	5.7e-06	100.73	NaN	NaN	NaN	NaN	NaN	NaN	NaN	NaN	NaN	A0JLR7;A0PJF4;Q3UYW8;Q6UIL4;Q8BKS2;Q8BRB8;Q8CGE7;Q8VDN3
Ahnak	S	5287	IPI00553798	IPI00553798_5287_GCDVKLSSGQISG_S	Class I	0.894164	GCDVKLSSGQISG	NaN	0.154972	NaN	0.502229	0.291344	NaN	-0.519743	NaN	NaN	NaN	NaN	NaN	NaN	NaN								NaN	NaN	NaN	NaN	NaN	NaN	NaN	NaN	-2.2116	3.29e-17	136.2	NaN	NaN	NaN	NaN	NaN	NaN	NaN	NaN	NaN	A0JLR7;A0PJF4;Q3UYW8;Q6UIL4;Q8BKS2;Q8BRB8;Q8CGE7;Q8VDN3
Ahnak	S	53	IPI00553798	IPI00553798_53_LPNWQGSGSHGLT_S	Class I	0.910073	LPNWQGSGSHGLT	NaN	NaN	0.170515	0.217231	0.0316916	0.787227	NaN	NaN	-1.45289	NaN	NaN	-1.45289	1.59863	NaN								NaN	NaN	NaN	NaN	NaN	66.9809	NaN	66.9809	0.42659	1.11e-69	190.51	NaN	NaN	NaN	NaN	NaN	NaN	NaN	NaN	NaN	Q8R2L7;A0JLR7;A0PJF4;Q3UYW8;Q6UIL4;Q8BKS2;Q8BRB8;Q8CGE7;Q8VDN3;Q8CEX7
Ahnak	S	5303	IPI00553798	IPI00553798_5303_KGDLKGSGLGLHG_S	Class I	1	KGDLKGSGLGLHG	0.690909	0.632789	0.664756	0.405992	1.24931	0.0478455	0.765178	0.90579	-1.36704	-1.33512	0.15819	-1.65278	0.700151	0.491239	A							-8.18867	10.3852	26.3589	10.3852	46.5481	18.6015	38.4492	38.4492	0.3166	7.29e-08	232.54	7.84681	-4.66872	NaN	7.9811	-4.53443	NaN	12.5155	4.53443	NaN	A0JLR7;A0PJF4;Q3UYW8;Q6UIL4;Q8BKS2;Q8BRB8;Q8CGE7;Q8VDN3
Ahnak	S	5333	IPI00553798	IPI00553798_5333_ESDFGVSLKGPKV_S	Class I	1	ESDFGVSLKGPKV	NaN	NaN	NaN	NaN	NaN	NaN	NaN	NaN	0.0506062	0.0506062	-1.6621	NaN	NaN	NaN								NaN	68.4021	NaN	68.4021	NaN	NaN	NaN	NaN	-0.015622	1.54e-57	187.06	NaN	NaN	NaN	NaN	NaN	NaN	NaN	NaN	NaN	A0JLR7;A0PJF4;Q3UYW8;Q6UIL4;Q8BKS2;Q8BRB8;Q8CGE7;Q8VDN3
Ahnak	S	5378	IPI00553798	IPI00553798_5378_GPQVSSSLNLDTS_S	Class I	0.945324	GPQVSSSLNLDTS	-0.598883	-2.69685	-2.61909	NaN	NaN	2.0386	1.44607	1.91722	1.37128	1.37128	-2.89325	NaN	NaN	NaN								NaN	86.54	NaN	86.54	NaN	NaN	NaN	NaN	-0.69458	0.000101008	91.076	NaN	NaN	NaN	NaN	NaN	NaN	NaN	NaN	NaN	A0JLR7;A0PJF4;Q3UYW8;Q6UIL4;Q8BKS2;Q8BRB8;Q8CGE7;Q8VDN3
Ahnak	S	55	IPI00553798	IPI00553798_55_NWQGSGSHGLTIA_S	Class I	0.926786	NWQGSGSHGLTIA	0.0666497	NaN	0.292711	NaN	NaN	2.22405	NaN	2.72974	2.28205	NaN	NaN	2.28205	-2.54853	NaN								NaN	NaN	NaN	NaN	NaN	82.907	NaN	82.907	-0.036378	1.11e-69	190.51	NaN	NaN	NaN	NaN	NaN	NaN	NaN	NaN	NaN	Q8R2L7;A0JLR7;A0PJF4;Q3UYW8;Q6UIL4;Q8BKS2;Q8BRB8;Q8CGE7;Q8VDN3;Q8CEX7
Ahnak	S	5504	IPI00553798	IPI00553798_5504_KGGVTGSPEASIS_S	Class I	1	KGGVTGSPEASIS	-0.051743	0.047678	0.108759	0.165558	0.193608	0.209628	0.106603	-0.0223318	-0.256309	-0.61553	-0.129725	-0.229873	-0.0795073	0.565703	K							-9.40851	-20.9469	-9.15895	-9.40851	6.42802	-6.99533	-5.66571	-5.66571	-0.20758	6.35e-73	299.51	10.3588	-12.2264	NaN	22.5852	9.45321	NaN	13.132	-9.45321	NaN	A0JLR7;A0PJF4;Q3UYW8;Q6UIL4;Q8BKS2;Q8BRB8;Q8CGE7;Q8VDN3
Ahnak	S	5508	IPI00553798	IPI00553798_5508_TGSPEASISGSKG_S	Class I	0.999999	TGSPEASISGSKG	0.558464	0.437654	0.1149	-0.150684	-0.423693	-0.379288	-0.185233	0.049812	-1.71999	-1.74058	-0.198407	-1.34937	0.339299	0.431012	H							-8.86952	-141.848	-14.7431	-14.7431	19.9625	21.9401	NaN	20.9637	0.55965	6.35e-73	299.51	3.50301	-13.9394	NaN	4.01624	-13.4261	NaN	17.4424	13.4261	NaN	A0JLR7;A0PJF4;Q3UYW8;Q6UIL4;Q8BKS2;Q8BRB8;Q8CGE7;Q8VDN3
Ahnak	S	5510	IPI00553798	IPI00553798_5510_SPEASISGSKGDL_S	Class I	0.754831	SPEASISGSKGDL	-0.0608799	0.649131	-0.343902	0.0698162	0.342267	-0.964755	-0.442546	0.520117	-1.13402	-0.816418	-1.16097	-1.45162	0.565536	0.559769								NaN	-123.607	NaN	-123.607	NaN	32.4296	NaN	32.4296	2.2981	6.35e-73	299.51	2.44732	-11.8041	NaN	2.8548	-11.3966	NaN	14.2514	11.3966	NaN	A0JLR7;A0PJF4;Q3UYW8;Q6UIL4;Q8BKS2;Q8BRB8;Q8CGE7;Q8VDN3
Ahnak	S	5512	IPI00553798	IPI00553798_5512_EASISGSKGDLKS_S	Class I	0.9999	EASISGSKGDLKS	-0.0049859	0.0513443	0.140124	-0.435944	-0.364684	-0.678162	-0.592253	0.163563	-1.60494	-1.17687	-1.29829	-1.74212	0.696362	0.537961	H							29.3794	-145.937	-150.686	-145.937	45.9566	30.9376	38.2874	38.2874	1.2473	6.35e-73	299.51	5.78948	-5.73386	NaN	4.84143	-6.68191	NaN	11.5233	5.73386	NaN	A0JLR7;A0PJF4;Q3UYW8;Q6UIL4;Q8BKS2;Q8BRB8;Q8CGE7;Q8VDN3
Ahnak	S	5518	IPI00553798	IPI00553798_5518_SKGDLKSSKASLG_S	Class I	0.86158	SKGDLKSSKASLG	0.214498	0.483055	0.154454	0.286053	-0.120352	0.145495	-0.667664	-0.478919	-1.56971	-1.57872	0.720564	-1.56072	0.827333	0.608032	M							50.6675	39.314	36.5458	39.314	41.253	43.643	44.2916	43.643	0.90554	1.81e-72	294.33	8.52966	-15.2448	NaN	2.60926	-21.1652	NaN	23.7745	15.2448	NaN	A0JLR7;A0PJF4;Q3UYW8;Q6UIL4;Q8BKS2;Q8BRB8;Q8CGE7;Q8VDN3
Ahnak	S	5519	IPI00553798	IPI00553798_5519_KGDLKSSKASLGS_S	Class I	0.982059	KGDLKSSKASLGS	0.198117	0.0985543	0.154454	0.127501	-0.150689	0.145495	-0.690016	-0.773827	-1.45873	-1.35675	0.656212	-1.56072	0.767413	0.73141	M							35.0893	39.314	36.5458	36.5458	41.253	27.411	44.2916	41.253	-0.74402	1.81e-72	294.33	16.1743	1.02106	NaN	4.2508	-11.9235	NaN	15.1532	-1.02106	NaN	A0JLR7;A0PJF4;Q3UYW8;Q6UIL4;Q8BKS2;Q8BRB8;Q8CGE7;Q8VDN3
Ahnak	S	5522	IPI00553798	IPI00553798_5522_LKSSKASLGSLEG_S	Class I	1	LKSSKASLGSLEG	-0.0326838	-0.12111	-0.00270037	-0.0544372	0.269464	0.103786	-0.193709	-0.274292	-0.854835	-1.10625	0.685648	-0.772924	0.5883	0.465697								37.2537	37.8274	63.6285	37.8274	17.5175	33.4874	41.9222	33.4874	-0.39345	1.81e-72	294.33	2.52961	-11.0867	NaN	3.82996	-9.78632	NaN	13.6163	9.78632	NaN	A0JLR7;A0PJF4;Q3UYW8;Q6UIL4;Q8BKS2;Q8BRB8;Q8CGE7;Q8VDN3
Ahnak	S	5525	IPI00553798	IPI00553798_5525_SKASLGSLEGEVE_S	Class I	1	SKASLGSLEGEVE	0.0316775	0.148348	0.0825663	0.0710762	0.199638	-0.0173513	-0.196355	-0.310572	-0.796843	-0.874428	0.581086	-0.694975	0.444072	0.648972	M							33.154	34.6215	30.3101	33.154	15.0114	26.4943	56.35	26.4943	-1.4992	1.81e-72	294.33	9.27215	-4.10006	NaN	6.8692	-6.50301	NaN	13.3722	4.10006	NaN	A0JLR7;A0PJF4;Q3UYW8;Q6UIL4;Q8BKS2;Q8BRB8;Q8CGE7;Q8VDN3
Ahnak	S	5535	IPI00553798	IPI00553798_5535_EVEAEASSPKGKF_S	Class I	0.79045	EVEAEASSPKGKF	-0.328263	-0.536064	-0.119181	-0.275175	0.557033	1.19823	1.62193	1.37733	1.83073	1.72312	-0.743608	1.93016	-0.515588	0.411011	E							29.7009	40.2756	44.8983	40.2756	12.0242	42.0573	30.0492	30.0492	0.29359	1.81e-72	294.33	7.16929	-7.82817	NaN	14.9975	7.82817	NaN	1.73404	-13.2634	NaN	A0JLR7;A0PJF4;Q3UYW8;Q6UIL4;Q8BKS2;Q8BRB8;Q8CGE7;Q8VDN3
Ahnak	S	5536	IPI00553798	IPI00553798_5536_VEAEASSPKGKFS_S	Class I	0.987311	VEAEASSPKGKFS	-0.183392	-0.222885	-0.351755	-0.474452	0.256371	1.1818	1.68733	1.94547	1.9677	1.7586	-0.725853	2.1768	-0.418898	0.34409	E					+		42.2306	39.5361	30.9691	39.5361	26.7389	25.2004	17.9893	25.2004	-2.603	1.81e-72	294.33	13.0238	-44.1065	NaN	57.1303	44.1065	27	1.57643	-55.5539	NaN	A0JLR7;A0PJF4;Q3UYW8;Q6UIL4;Q8BKS2;Q8BRB8;Q8CGE7;Q8VDN3
Ahnak	S	5542	IPI00553798	IPI00553798_5542_SPKGKFSLFKSKK_S	Class I	1	SPKGKFSLFKSKK	-0.179809	0.490559	-0.0609532	-0.273149	-0.41693	-0.283908	-0.0520268	0.683481	-1.16651	-1.29011	0.41253	-1.0429	0.811862	0.329531	Q							NaN	24.8695	NaN	24.8695	NaN	43.0354	NaN	43.0354	-0.33333	0.0026009	139.28	1.81035	-10.1556	NaN	1.97632	-9.98966	NaN	11.966	9.98966	NaN	A0JLR7;A0PJF4;Q3UYW8;Q6UIL4;Q8BKS2;Q8BRB8;Q8CGE7;Q8VDN3
Ahnak	S	5553	IPI00553798	IPI00553798_5553_KKPRHRSNSFSDE_S	Class I	1	KKPRHRSNSFSDE	0.298189	0.19774	0.304161	0.268434	0.537048	0.257602	3.31244	3.5548	2.67319	-0.576002	-0.0891548	3.30612	-0.477302	0.244494	F							93.1682	9.82534	-6.37467	-6.37467	28.168	37.8548	-10.5043	28.168	-0.23613	6.26e-115	203.49	34.7029	11.1023	85	18.6538	-16.0491	NaN	23.6006	-11.1023	NaN	A0JLR7;A0PJF4;Q3UYW8;Q6UIL4;Q8BKS2;Q8BRB8;Q8CGE7;Q8VDN3
Ahnak	S	5555	IPI00553798	IPI00553798_5555_PRHRSNSFSDERE_S	Class I	0.999999	PRHRSNSFSDERE	-0.0503231	0.0976108	0.28155	0.0761486	-0.105141	-0.406971	-0.474462	-0.436268	-1.10833	-0.860399	0.239599	-1.11569	0.312726	0.495358	L							25.5757	15.302	11.8247	15.302	19.4881	16.1294	23.2819	19.4881	0.052028	6.26e-115	203.49	46.3467	17.117	62	3.18123	-43.1654	NaN	29.2296	-17.117	NaN	A0JLR7;A0PJF4;Q3UYW8;Q6UIL4;Q8BKS2;Q8BRB8;Q8CGE7;Q8VDN3
Ahnak	S	5563	IPI00553798	IPI00553798_5563_SDEREFSAPSTPT_S	Class I	0.998699	SDEREFSAPSTPT	1.23049	0.227125	-1.072	-0.418523	1.15486	-1.00007	-0.102188	-0.0411024	-0.824571	-0.824571	-0.518246	1.52866	0.0297483	0.465535								19.1061	-93.0736	-43.2213	-43.2213	32.9486	30.1256	NaN	-9.50689	-0.38157	6.26e-115	203.49	3.69866	-21.5141	NaN	11.6514	-13.5614	NaN	25.2128	13.5614	NaN	A0JLR7;A0PJF4;Q3UYW8;Q6UIL4;Q8BKS2;Q8BRB8;Q8CGE7;Q8VDN3
Ahnak	S	5566	IPI00553798	IPI00553798_5566_REFSAPSTPTGTL_S	Class I	0.923767	REFSAPSTPTGTL	0.288772	-0.0165597	-0.234824	-0.299187	0.0372557	1.335	1.66622	1.01476	NaN	NaN	NaN	NaN	NaN	0.361093	E							NaN	NaN	NaN	NaN	NaN	NaN	NaN	NaN	-0.13711	6.26e-115	203.49	4.08148	-5.7542	NaN	9.83568	5.6497	NaN	4.18598	-5.6497	NaN	A0JLR7;A0PJF4;Q3UYW8;Q6UIL4;Q8BKS2;Q8BRB8;Q8CGE7;Q8VDN3
Ahnak	T	5567	IPI00553798	IPI00553798_5567_EFSAPSTPTGTLE_T	Class I	0.982442	EFSAPSTPTGTLE	-0.0429621	0.0332292	0.147554	-0.313585	-0.00460955	-0.00158639	0.353741	0.791631	-0.678557	0.0343566	-0.142589	-0.803411	0.332369	0.347927	F							-10.3884	2.27517	9.4882	9.41079	32.2158	6.93943	NaN	21.5637	-0.50486	6.26e-115	203.49	3.27532	-16.244	NaN	19.5193	16.244	NaN	2.59463	-16.9247	NaN	A0JLR7;A0PJF4;Q3UYW8;Q6UIL4;Q8BKS2;Q8BRB8;Q8CGE7;Q8VDN3
Ahnak	T	5571	IPI00553798	IPI00553798_5571_PSTPTGTLEFAGG_T	Class I	0.998412	PSTPTGTLEFAGG	-0.093276	0.216858	-0.183671	NaN	-0.588038	-0.222062	-0.0795664	1.6058	-0.652811	-0.652811	-1.82232	NaN	NaN	NaN								NaN	-253.65	NaN	-253.65	NaN	NaN	NaN	NaN	0.04823	6.26e-115	203.49	NaN	NaN	NaN	NaN	NaN	NaN	NaN	NaN	NaN	A0JLR7;A0PJF4;Q3UYW8;Q6UIL4;Q8BKS2;Q8BRB8;Q8CGE7;Q8VDN3
Ahnak	Y	5602	IPI00553798	IPI00553798_5602_SKSKGHYEVTGSD_Y	Class I	1	SKSKGHYEVTGSD	NaN	NaN	NaN	NaN	NaN	NaN	NaN	NaN	0.508834	NaN	NaN	0.508834	-0.219826	NaN								NaN	NaN	NaN	NaN	14.1331	NaN	NaN	14.1331	0.61612	2.06e-98	303	NaN	NaN	NaN	NaN	NaN	NaN	NaN	NaN	NaN	A0JLR7;A0PJF4;Q3UYW8;Q6UIL4;Q8BKS2;Q8BRB8;Q8CGE7;Q8VDN3
Ahnak	T	5605	IPI00553798	IPI00553798_5605_KGHYEVTGSDDEA_T	Class I	1	KGHYEVTGSDDEA	0.206278	0.393327	0.0689018	-0.65365	-0.987031	0.497682	0.236058	0.925026	NaN	NaN	NaN	NaN	NaN	0.530863	Q							NaN	NaN	NaN	NaN	NaN	NaN	NaN	NaN	0.40802	2.06e-98	303	2.67193	-3.05068	NaN	0.929683	-4.79293	NaN	5.72261	3.05068	NaN	A0JLR7;A0PJF4;Q3UYW8;Q6UIL4;Q8BKS2;Q8BRB8;Q8CGE7;Q8VDN3
Ahnak	S	5607	IPI00553798	IPI00553798_5607_HYEVTGSDDEAGK_S	Class I	1	HYEVTGSDDEAGK	0.127765	0.0654345	-0.00439247	0.131194	0.220961	0.270625	0.381892	0.428078	0.232617	0.271904	-0.782073	0.19333	-0.343091	0.416982	E							10.7219	43.598	41.8469	41.8469	-3.8329	21.165	26.3186	21.165	0.40802	2.06e-98	303	15.851	9.02838	NaN	6.82267	-9.02838	NaN	3.62045	-12.2306	NaN	A0JLR7;A0PJF4;Q3UYW8;Q6UIL4;Q8BKS2;Q8BRB8;Q8CGE7;Q8VDN3
Ahnak	S	5617	IPI00553798	IPI00553798_5617_AGKLQGSGVSLAS_S	Class I	1	AGKLQGSGVSLAS	0.147697	0.168128	0.177471	-0.141271	0.197199	-0.141303	-0.482849	-0.0323828	-1.60258	-1.65968	0.0585486	-1.33862	0.404749	0.693271	R							3.99883	-9.65563	3.97708	3.97708	57.26	0.449867	24.4632	24.4632	1.5547	3.13e-60	292.19	6.32698	-8.66023	NaN	4.25611	-10.7311	NaN	14.9872	8.66023	NaN	A0JLR7;A0PJF4;Q3UYW8;Q6UIL4;Q8BKS2;Q8BRB8;Q8CGE7;Q8VDN3
Ahnak	S	5620	IPI00553798	IPI00553798_5620_LQGSGVSLASKKS_S	Class I	1	LQGSGVSLASKKS	0.0136409	0.012068	-0.0338354	-0.0361871	-0.12274	-0.280482	-0.362666	0.092248	-1.33306	-1.54675	0.344038	-1.21367	0.617244	0.587268	R							22.0543	21.2167	12.3931	21.2167	34.8085	39.3015	-3.62326	34.8085	1.5547	3.13e-60	292.19	5.17398	-9.74477	NaN	4.85958	-10.0592	NaN	14.9188	9.74477	NaN	A0JLR7;A0PJF4;Q3UYW8;Q6UIL4;Q8BKS2;Q8BRB8;Q8CGE7;Q8VDN3
Ahnak	S	5623	IPI00553798	IPI00553798_5623_SGVSLASKKSRLS_S	Class I	1	SGVSLASKKSRLS	0.0285692	0.459432	0.185866	-0.851391	-0.275722	-0.203389	-0.262433	0.0820076	-1.5126	-1.61639	0.886198	-1.33908	0.975967	0.565777								49.2563	45.8962	20.9525	45.8962	80.8279	25.762	49.1601	49.1601	1.5547	3.13e-60	292.19	2.74101	-9.76848	NaN	2.73169	-9.7778	NaN	12.5095	9.76848	NaN	A0JLR7;A0PJF4;Q3UYW8;Q6UIL4;Q8BKS2;Q8BRB8;Q8CGE7;Q8VDN3
Ahnak	S	5629	IPI00553798	IPI00553798_5629_SKKSRLSSSSSND_S	Class I	0.999982	SKKSRLSSSSSND	0.156866	-0.264651	1.54592	0.653886	0.72118	2.92935	0.289787	0.776727	1.43829	1.43829	0.52097	0.584756	0.411546	0.334139								-43.492	19.1973	-80.9631	-43.492	-19.8939	32.2325	NaN	-33.7286	-3.3712	5.36e-65	202.13	7.96594	-13.2712	NaN	6.8566	-14.3806	NaN	21.2372	13.2712	NaN	A0JLR7;A0PJF4;Q3UYW8;Q6UIL4;Q8BKS2;Q8BRB8;Q8CGE7;Q8VDN3
Ahnak	S	5630	IPI00553798	IPI00553798_5630_KKSRLSSSSSNDS_S	Class I	0.999359	KKSRLSSSSSNDS	1.40274	2.16191	0.904349	0.525635	2.97309	5.37088	2.31519	2.73133	0.357834	0.357834	0.172337	-0.209969	1.61828	0.396105	J							46.7841	-12.6883	46.6274	-12.6883	88.3108	NaN	-10.176	-382.833	-3.3712	5.36e-65	202.13	47.3558	10.6169	64	9.90115	-37.4547	NaN	36.7389	-10.6169	94	A0JLR7;A0PJF4;Q3UYW8;Q6UIL4;Q8BKS2;Q8BRB8;Q8CGE7;Q8VDN3
Ahnak	S	5631	IPI00553798	IPI00553798_5631_KSRLSSSSSNDSG_S	Class I	0.794462	KSRLSSSSSNDSG	NaN	-1.14717	NaN	NaN	NaN	NaN	2.83836	NaN	3.15515	NaN	NaN	3.15515	-0.411807	NaN								NaN	NaN	NaN	NaN	24.8319	NaN	NaN	24.8319	-0.27315	5.36e-65	202.13	NaN	NaN	NaN	NaN	NaN	NaN	NaN	NaN	NaN	A0JLR7;A0PJF4;Q3UYW8;Q6UIL4;Q8BKS2;Q8BRB8;Q8CGE7;Q8VDN3
Ahnak	S	5632	IPI00553798	IPI00553798_5632_SRLSSSSSNDSGT_S	Class I	0.987459	SRLSSSSSNDSGT	0.965323	0.624709	1.00123	0.5655	3.81448	0.808542	2.52784	-0.0749166	-2.01153	-2.01153	0.251685	0.618334	0.479592	NaN								16.0085	NaN	NaN	16.0085	16.7253	57.1678	NaN	-58.372	-0.41478	5.36e-65	202.13	NaN	NaN	NaN	NaN	NaN	NaN	NaN	NaN	NaN	A0JLR7;A0PJF4;Q3UYW8;Q6UIL4;Q8BKS2;Q8BRB8;Q8CGE7;Q8VDN3
Ahnak	S	5633	IPI00553798	IPI00553798_5633_RLSSSSSNDSGTK_S	Class I	0.988668	RLSSSSSNDSGTK	0.331314	0.624709	-0.0662137	0.348572	0.964376	3.90573	3.84214	0.879118	1.0054	0.665938	0.428703	2.27668	0.188643	0.343657	J							-34.6023	NaN	NaN	-34.6023	-17.8929	NaN	-10.176	-14.0344	0.47487	5.36e-65	202.13	15.754	-12.5661	NaN	28.32	12.5661	100	8.61709	-19.703	NaN	A0JLR7;A0PJF4;Q3UYW8;Q6UIL4;Q8BKS2;Q8BRB8;Q8CGE7;Q8VDN3
Ahnak	S	5636	IPI00553798	IPI00553798_5636_SSSSNDSGTKVGI_S	Class I	0.999346	SSSSNDSGTKVGI	0.15562	-0.0134653	-0.675824	-0.657081	-0.706112	-0.369589	0.495879	0.653537	0.881084	0.756767	0.562446	1.0054	0.237477	0.386597	Q							-47.6771	NaN	NaN	-47.6771	-17.8929	NaN	NaN	-17.8929	-0.016518	5.36e-65	202.13	2.56851	-5.03988	NaN	3.43256	-4.17583	NaN	7.60839	4.17583	NaN	A0JLR7;A0PJF4;Q3UYW8;Q6UIL4;Q8BKS2;Q8BRB8;Q8CGE7;Q8VDN3
Ahnak	T	5638	IPI00553798	IPI00553798_5638_SSNDSGTKVGIQL_T	Class I	0.809449	SSNDSGTKVGIQL	NaN	NaN	0.0107798	NaN	NaN	2.12967	NaN	NaN	NaN	NaN	NaN	NaN	NaN	NaN								NaN	NaN	NaN	NaN	NaN	NaN	NaN	NaN	-0.7262	5.36e-65	202.13	NaN	NaN	NaN	NaN	NaN	NaN	NaN	NaN	NaN	A0JLR7;A0PJF4;Q3UYW8;Q6UIL4;Q8BKS2;Q8BRB8;Q8CGE7;Q8VDN3
Ahnak	S	576	IPI00553798	IPI00553798_576_IGACRISMADVDL_S	Class I	1	IGACRISMADVDL	0.681764	0.758559	0.588005	0.794852	0.462356	0.773611	1.2185	1.01832	-0.455614	-0.455614	0.192954	NaN	NaN	0.593641	A							NaN	12.5187	NaN	12.5187	NaN	NaN	NaN	NaN	-1.1121	5.93e-11	137.8	23.8683	4.83227	NaN	5.46708	-18.4013	NaN	19.0361	-4.83227	NaN	A0JLR7;A0PJF4;Q3UYW8;Q6UIL4;Q8BKS2;Q8BRB8;Q8CGE7;Q8VDN3;Q61484;Q6UL10
Ahnak	S	699	IPI00553798	IPI00553798_699_VKTPKISMPDVDL_S	Class I	1	VKTPKISMPDVDL	-0.492302	-0.466339	-0.0206915	-0.844717	-0.170039	-0.329065	-0.37829	0.120007	-0.328236	-0.328236	-0.0450729	NaN	NaN	0.533349								NaN	-3.17354	NaN	-3.17354	NaN	NaN	NaN	NaN	-2.5194	1.12e-05	96.64	3.22461	-2.24615	NaN	4.49351	-0.977242	NaN	5.47075	0.977242	NaN	A0JLR7;A0PJF4;Q3UYW8;Q6UIL4;Q8BKS2;Q8BRB8;Q8CGE7;Q8VDN3;Q61484;Q6UL10
Ahnak	S	730	IPI00553798	IPI00553798_730_EGELKGSKVDIDT_S	Class I	1	EGELKGSKVDIDT	-0.0770715	-0.0504277	-0.463004	NaN	NaN	-0.744145	-0.420509	-0.0172097	NaN	NaN	NaN	NaN	NaN	NaN								NaN	NaN	NaN	NaN	NaN	NaN	NaN	NaN	0.35493	1.38e-11	135.01	NaN	NaN	NaN	NaN	NaN	NaN	NaN	NaN	NaN	A0JLR7;A0PJF4;Q3UYW8;Q6UIL4;Q8BKS2;Q8BRB8;Q8CGE7;Q8VDN3
Ahnak	S	76	IPI00553798	IPI00553798_76_QEVMQNSPAARTG_S	Class I	1	QEVMQNSPAARTG	-0.0115954	0.328128	-0.301586	0.359071	1.97007	2.0677	3.61284	3.64613	2.65547	2.63777	-2.03769	2.67581	-1.7293	0.388212	E							81.2433	75.6447	63.1786	75.6447	63.2188	75.2696	NaN	69.2442	-1.2546	3.12e-104	230.33	29.0924	-28.4049	NaN	57.4973	28.4049	39	1.20852	-56.2887	NaN	Q8R2L7;A0JLR7;A0PJF4;Q3UYW8;Q6UIL4;Q8BKS2;Q8BRB8;Q8CGE7;Q8VDN3
Ahnak	S	5557	IPI00553798	IPI00553798_5557_HRSNSFSDEREFS_S	Class I	0.93226	HRSNSFSDEREFS	-0.103488	0.108509	0.112006	0.791606	2.936	2.91997	3.61267	2.70433	-0.825031	-0.760915	-0.382619	-0.921773	0.164589	0.42239	C							2.92054	NaN	-75.0783	-24.9019	10.7817	NaN	NaN	10.7817	0.077276	6.26e-115	203.49	39.9744	8.15403	74	31.8204	-8.15403	88	7.199	-32.7754	NaN	A0JLR7;A0PJF4;Q3UYW8;Q6UIL4;Q8BKS2;Q8BRB8;Q8CGE7;Q8VDN3
Ahnak	S	178	IPI00553798	IPI00553798_178_KDIDITSPEFMIK_S	Class I	0.998195	KDIDITSPEFMIK	0.867896	4.43049	0.575561	0.476226	1.04213	2.07859	2.46427	2.02374	1.29682	1.27398	0.907505	1.47235	0.568206	0.365282								NaN	-96.6982	-78.8842	-87.7912	-57.903	-39.2207	NaN	-48.5618	1.187	2.05e-05	123.64	16.7316	-0.0454914	NaN	12.9834	-3.79369	NaN	16.7771	0.0454914	NaN	A0JLR7;A0PJF4;Q3UYW8;Q6UIL4;Q8BKS2;Q8BRB8;Q8CGE7;Q8VDN3
Ahnak	S	155	IPI00875448	IPI00875448_155_LNTVQPSSLDCND_S	Class I	0.863613	LNTVQPSSLDCND	NaN	0.147437	NaN	NaN	NaN	NaN	0.686917	NaN	NaN	NaN	NaN	NaN	NaN	NaN								NaN	NaN	NaN	NaN	NaN	NaN	NaN	NaN	0.1296	1.07e-07	173.8	NaN	NaN	NaN	NaN	NaN	NaN	NaN	NaN	NaN	Q8R2L7
Ahnak	S	156	IPI00875448	IPI00875448_156_NTVQPSSLDCNDQ_S	Class I	0.910649	NTVQPSSLDCNDQ	0.156895	NaN	-0.200379	NaN	NaN	0.536331	NaN	0.793323	NaN	NaN	NaN	NaN	NaN	NaN								NaN	NaN	NaN	NaN	NaN	NaN	NaN	NaN	-0.35352	1.07e-07	173.8	NaN	NaN	NaN	NaN	NaN	NaN	NaN	NaN	NaN	Q8R2L7
Ahnak	S	4766	IPI00553798	IPI00553798_4766_FGFGAKSPKADIK_S	Class I	1	FGFGAKSPKADIK	NaN	NaN	NaN	NaN	NaN	NaN	NaN	NaN	2.18836	2.18836	0.0397931	NaN	NaN	NaN								NaN	-13.9116	7.23377	-3.33892	NaN	NaN	NaN	NaN	0.18491	1.88e-08	142.92	NaN	NaN	NaN	NaN	NaN	NaN	NaN	NaN	NaN	A0JLR7;A0PJF4;Q3UYW8;Q6UIL4;Q8BKS2;Q8BRB8;Q8CGE7;Q8VDN3
Ahnak2	T	649	IPI00677756	IPI00677756_649_AESRDTTQRSPVH_T	Class I	0.955653	AESRDTTQRSPVH	NaN	0.0186342	NaN	-0.183474	0.685106	1.5962	2.36885	1.75897	1.9235	1.5146	0.520819	2.07065	0.542796	NaN								-70.7565	NaN	-20.5555	-45.656	NaN	-8.3213	-95.9214	-52.1213	-0.052785	8.47e-15	163.23	NaN	NaN	NaN	NaN	NaN	NaN	NaN	NaN	NaN	Q3URZ6
Ahnak2	S	35	IPI00677756	IPI00677756_35_GRSRKLSFSMPRL_S	Class I	0.999523	GRSRKLSFSMPRL	1.64777	1.68952	NaN	1.38736	0.725235	0.158802	0.136638	0.327296	-0.701201	-0.92787	1.30799	-0.433173	0.64209	NaN								NaN	64.9548	53.4539	60.0149	NaN	NaN	35.9216	35.9216	-1.1463	0.00218841	85.67	NaN	NaN	NaN	NaN	NaN	NaN	NaN	NaN	NaN	Q3URZ6
Ahnak2	S	101	IPI00677756	IPI00677756_101_TELHVRSPSTTAE_S	Class I	0.998278	TELHVRSPSTTAE	NaN	NaN	NaN	NaN	NaN	NaN	NaN	NaN	2.28271	2.28271	0.74853	NaN	NaN	NaN								NaN	-68.008	NaN	-68.008	NaN	NaN	NaN	NaN	0.61362	8.14e-54	187.31	NaN	NaN	NaN	NaN	NaN	NaN	NaN	NaN	NaN	Q3URZ6
Ahnak2	S	652	IPI00677756	IPI00677756_652_RDTTQRSPVHVQP_S	Class I	1	RDTTQRSPVHVQP	-0.4605	0.0341897	-2.50783	-0.672102	0.749157	1.94682	2.57805	3.25061	0.717035	0.352307	0.286064	1.99373	1.10305	0.506989	E							-16.0191	-21.9309	56.7641	-21.9309	-234.385	NaN	-37.9928	-136.189	-0.014922	8.47e-15	163.23	10.2772	-16.561	NaN	26.8382	15.5451	NaN	11.2931	-15.5451	NaN	Q3URZ6
Ahnak2	S	1012	IPI00850843	IPI00850843_1012_PKFKMPSFGVSAP_S	Class I	0.999737	PKFKMPSFGVSAP	-1.63796	-1.26064	NaN	NaN	NaN	NaN	1.26458	0.835601	NaN	NaN	NaN	NaN	NaN	NaN								NaN	NaN	NaN	NaN	NaN	NaN	NaN	NaN	-3.2986	5.05e-08	83.362	NaN	NaN	NaN	NaN	NaN	NaN	NaN	NaN	NaN	Q3UUE0
Ahnak2	S	272	IPI00850843	IPI00850843_272_GPRRSHSSSEASE_S	Class I	0.824499	GPRRSHSSSEASE	0.682034	NaN	0.215244	NaN	NaN	0.876338	NaN	0.7823	NaN	NaN	NaN	NaN	NaN	NaN								NaN	NaN	NaN	NaN	NaN	NaN	NaN	NaN	-0.60291	0.000379962	81.311	NaN	NaN	NaN	NaN	NaN	NaN	NaN	NaN	NaN	Q3UUE0
Ahnak2	S	286	IPI00850843	IPI00850843_286_RETRDMSPTSTDT_S	Class I	0.999999	RETRDMSPTSTDT	0.679244	0.675003	0.659925	0.753348	0.727973	0.8269	0.872529	0.698227	-0.601825	-0.505308	0.342218	-0.723706	0.61717	0.794251	A							45.9071	15.4628	21.1172	21.1172	43.9367	34.8052	33.1916	34.8052	-0.49721	3.3e-25	177.12	58.5968	20.989	40	22	-36.5968	NaN	37.6078	-20.989	92	Q3UUE0
Ahnak2	T	290	IPI00850843	IPI00850843_290_DMSPTSTDTEVHR_T	Class I	0.9788	DMSPTSTDTEVHR	0.517729	0.208767	0.379954	0.161823	0.888913	1.0863	1.11826	1.08378	0.599032	0.599032	-1.25603	0.12886	0.428637	0.548133	D							23.1874	60.9494	58.1305	58.1305	34.1791	NaN	-19.2419	-35.5847	-0.61523	3.3e-25	177.12	26.7209	20.2642	81	6.45666	-20.2642	NaN	1.76936	-24.9515	NaN	Q3UUE0
Ahnak2	S	503	IPI00850843	IPI00850843_503_PKFKMPSFGVSAP_S	Class I	0.999999	PKFKMPSFGVSAP	-0.382382	-1.48177	-0.400796	NaN	NaN	0.38043	0.832412	1.03866	-1.88664	-2.88076	1.41319	-0.892508	0.528047	NaN								NaN	62.4519	NaN	62.4519	NaN	NaN	30.6507	30.6507	-0.31531	4.05e-09	145.89	NaN	NaN	NaN	NaN	NaN	NaN	NaN	NaN	NaN	Q3UUE0
Ahsa1	S	195	IPI00153740	IPI00153740_195_KSAPSKSQAKPVG_S	Class I	1	KSAPSKSQAKPVG	0.68428	NaN	0.998629	NaN	-0.701593	0.576667	-0.228234	-0.422341	NaN	NaN	NaN	NaN	NaN	NaN								NaN	NaN	NaN	NaN	NaN	NaN	NaN	NaN	-0.1423	0.00109968	72.643	NaN	NaN	NaN	NaN	NaN	NaN	NaN	NaN	NaN	Q8BK64;Q3TL79
AI196514	S	280	IPI00751399	IPI00751399_280_KCARSESLIDASE_S	Class I	0.993874	KCARSESLIDASE	0.676177	0.283018	0.173982	-0.225278	1.87991	2.43102	0.616317	0.828152	0.673647	0.287709	0.959368	1.27697	0.302702	0.378885	J							-94.4458	-45.784	71.0452	-94.4458	-34.585	-13.0441	NaN	-23.8146	0.94919	6.85e-09	228.9	14.5208	-21.4762	NaN	6.04416	-29.9529	NaN	35.997	21.4762	85	Q3UGV7;Q6P5G6
AI196514	S	288	IPI00751399	IPI00751399_288_IDASEDSQLEAAI_S	Class I	1	IDASEDSQLEAAI	0.660837	0.0260105	0.198016	-0.225278	0.926675	1.44282	-0.0482867	0.0184205	0.287709	-1.20923	0.826421	1.27697	0.302702	0.359108								-94.4458	43.6074	16.1204	43.6074	-34.585	-13.0441	NaN	-23.8146	-0.2487	6.85e-09	228.9	2.71323	-11.6458	NaN	7.24415	-7.11484	NaN	14.359	7.11484	NaN	Q3UGV7;Q6P5G6
AI196514	S	395	IPI00751399	IPI00751399_395_SEVLEMSPEKSDG_S	Class I	0.974333	SEVLEMSPEKSDG	-0.466795	-0.782968	-0.288752	-0.209395	-0.259665	-0.371503	NaN	-0.51934	0.316146	0.415434	-0.273478	0.216858	-0.212393	NaN								NaN	17.2677	NaN	17.2677	NaN	13.6896	NaN	13.6896	-0.83257	1.21e-20	112.59	NaN	NaN	NaN	NaN	NaN	NaN	NaN	NaN	NaN	Q3UGV7;Q6P5G6
AI413782	S	103	IPI00400395	IPI00400395_103_QLPKPPSTYSLSS_S	Class I	0.991689	QLPKPPSTYSLSS	0.361881	-0.183851	-0.158623	NaN	-2.236	-2.59715	-2.55474	-2.1644	-5.44681	NaN	NaN	-5.44681	5.24269	NaN								NaN	NaN	NaN	NaN	NaN	97.3589	NaN	97.3589	0.55078	1.84e-85	206.71	NaN	NaN	NaN	NaN	NaN	NaN	NaN	NaN	NaN	Q8BGQ1-1;Q8BGQ1;Q3UM95;Q8BGQ1-2
AI413782	S	106	IPI00400395	IPI00400395_106_KPPSTYSLSSFFR_S	Class I	0.977753	KPPSTYSLSSFFR	0.361881	NaN	NaN	NaN	NaN	NaN	NaN	-1.73049	-5.44681	NaN	NaN	-5.44681	5.24269	NaN								NaN	NaN	NaN	NaN	NaN	97.3589	NaN	97.3589	0.5357	1.84e-85	206.71	NaN	NaN	NaN	NaN	NaN	NaN	NaN	NaN	NaN	Q8BGQ1-1;Q8BGQ1;Q3UM95;Q8BGQ1-2
AI413782	S	119	IPI00400395	IPI00400395_119_GRTRPGSFQSLSD_S	Class I	0.999865	GRTRPGSFQSLSD	-0.683182	-0.284845	-0.404464	0.39975	-0.881194	-1.04677	-1.08073	-0.942609	-1.62498	-1.32467	2.16173	-1.70986	1.49275	0.354031	P							79.426	77.6511	76.841	77.6511	52.714	64.4666	68.8243	64.4666	-0.18683	3.05e-65	190.71	24.36	-30.3247	NaN	4.11805	-50.5667	NaN	54.6847	30.3247	47	Q8BGQ1-1;Q8BGQ1;Q3UM95;Q8BGQ1-2
AI413782	S	122	IPI00400395	IPI00400395_122_RPGSFQSLSDALS_S	Class I	0.856159	RPGSFQSLSDALS	NaN	NaN	NaN	NaN	NaN	NaN	NaN	NaN	-0.907197	-0.907197	0.600535	NaN	NaN	NaN								NaN	34.0491	NaN	34.0491	NaN	NaN	NaN	NaN	0.42354	3.05e-65	190.71	NaN	NaN	NaN	NaN	NaN	NaN	NaN	NaN	NaN	Q8BGQ1-1;Q8BGQ1;Q3UM95;Q8BGQ1-2
AI413782	T	81	IPI00400395	IPI00400395_81_AGSSGSTPEGREQ_T	Class I	0.921824	AGSSGSTPEGREQ	NaN	1.06957	NaN	NaN	NaN	NaN	4.82362	NaN	NaN	NaN	NaN	NaN	NaN	NaN								NaN	NaN	NaN	NaN	NaN	NaN	NaN	NaN	-1.0993	2.81e-09	136.24	NaN	NaN	NaN	NaN	NaN	NaN	NaN	NaN	NaN	Q8BGQ1-1;Q8BGQ1;Q3UM95;Q8BGQ1-2
AI836376	S	85	IPI00624104	IPI00624104_85_KKRRPASGDDLSA_S	Class I	1	KKRRPASGDDLSA	-0.16065	0.136323	-0.276345	-0.0311646	0.0951432	0.358255	0.76143	1.04799	0.619059	0.619059	-0.990083	0.540954	-0.366641	0.341468	F							NaN	50.6287	48.6623	49.6455	-22.9709	26.0288	NaN	22.3544	0.055839	8.11e-52	196.27	19.7154	-2.01424	NaN	8.42252	-13.3071	NaN	21.7296	2.01424	NaN	Q8C5X2;Q8CCA0;B7ZMU0
Aibp	S	43	IPI00170307	IPI00170307_43_GTQRRGSETMAGA_S	Class I	0.999997	GTQRRGSETMAGA	0.183709	0.248778	0.237319	0.194213	0.246055	0.404914	0.359622	0.179613	-0.0215715	-0.00218012	0.242922	-0.0409629	0.161355	0.606426	J			+			+	-8.2026	26.8193	15.4968	15.4968	-11.8201	28.7109	10.5815	10.5815	1.0598	4.64e-80	216.34	29.8068	-63.5869	NaN	5.16549	-88.2282	NaN	93.3937	63.5869	5	Q8K4Z3
Aibp	T	45	IPI00170307	IPI00170307_45_QRRGSETMAGAAV_T	Class I	0.830528	QRRGSETMAGAAV	0.294077	0.110497	0.854639	0.60521	0.52649	0.198435	0.477325	0.20431	0.0181851	0.0181851	-0.119669	NaN	NaN	0.463475								12.7577	NaN	26.0941	5.73542	NaN	NaN	NaN	NaN	0.6796	4.64e-80	216.34	26.321	20.5371	81	5.78385	-20.5371	NaN	1.86311	-24.4579	NaN	Q8K4Z3
Aif	S	121	IPI00129577	IPI00129577_121_SATEGGSVPQIRA_S	Class I	1	SATEGGSVPQIRA	0.644834	-0.0471595	0.201885	0.24245	0.718114	0.798291	0.527591	0.712832	NaN	NaN	NaN	NaN	NaN	0.564744	D							NaN	NaN	NaN	NaN	NaN	NaN	NaN	NaN	0.10654	1.61e-12	184.76	8.22195	-5.23843	NaN	13.4604	5.23843	NaN	3.27762	-10.1828	NaN	Q9Z0X1;B1AU24;Q1L6K5;B1AU25;Q2QKE3
Aif	S	267	IPI00129577	IPI00129577_267_GTPRSLSAIDRAG_S	Class I	1	GTPRSLSAIDRAG	-0.185099	0.00820001	0.216734	0.122209	-0.0246031	0.0202284	-0.102458	-0.0652506	-0.101811	-0.124739	0.246234	-0.0788836	0.148297	0.467661								-23.8381	-18.6107	30.6692	15.6906	42.7551	44.6595	9.76855	9.76855	0.2466	0.00728424	136.11	8.76723	-20.179	NaN	2.6635	-26.2827	NaN	28.9462	20.179	NaN	Q9Z0X1;B1AU24;Q1L6K5;B1AU25;Q2QKE3;Q8CEE7
Aigp2	S	361	IPI00137465	IPI00137465_361_EDGNGRSDGSLDD_S	Class I	0.910339	EDGNGRSDGSLDD	0.0257376	NaN	0.0589399	0.0353424	-0.247077	-0.183708	-0.128294	-0.667937	0.200504	0.200504	0.536663	NaN	NaN	NaN								NaN	-45.0613	NaN	-45.0613	NaN	NaN	NaN	NaN	-0.67676	1.92e-29	242.01	NaN	NaN	NaN	NaN	NaN	NaN	NaN	NaN	NaN	Q9QZI8;A9CLV6;Q8C5F9
Aigp2	S	364	IPI00137465	IPI00137465_364_NGRSDGSLDDGDG_S	Class I	1	NGRSDGSLDDGDG	-0.00908869	-0.143263	-0.157562	-0.0697395	0.0952493	-0.0401216	-0.126576	-0.00705179	-0.115075	-0.152933	0.366821	-0.100639	0.111991	0.398451								22.451	18.9764	23.7457	22.451	7.46901	18.0982	-4.79388	7.46901	0.06796	1.92e-29	242.01	1.942	-4.01584	NaN	3.32212	-2.63572	NaN	5.95784	2.63572	NaN	Q9QZI8;A9CLV6;Q8C5F9
Aim1	S	128	IPI00848478	IPI00848478_128_RAPAKESPPKRAP_S	Class I	1	RAPAKESPPKRAP	0.423632	NaN	0.92486	0.945383	1.08213	0.683598	NaN	0.786747	NaN	NaN	NaN	NaN	NaN	NaN								NaN	NaN	NaN	NaN	NaN	NaN	NaN	NaN	0.91098	0.000134905	97.565	NaN	NaN	NaN	NaN	NaN	NaN	NaN	NaN	NaN	Q4VC42;Q3UN98
Aim1	S	507	IPI00848478	IPI00848478_507_PGVGEASPPSTPE_S	Class I	0.999871	PGVGEASPPSTPE	0.0822407	0.394709	0.40523	0.054689	0.223186	-0.0799751	0.79975	1.03269	0.38405	-0.0936019	-0.219329	0.931174	-0.371897	0.341071	F							7.90402	-33.143	-16.4192	-16.4192	-1.048	40.9027	NaN	19.9273	-0.93381	1.1e-12	206.03	4.69808	-21.9089	NaN	26.607	21.9089	99	2.48732	-24.1197	NaN	Q4VC42
Aim1	S	652	IPI00848478	IPI00848478_652_PGQDATSPLTPTR_S	Class I	0.971729	PGQDATSPLTPTR	NaN	NaN	NaN	NaN	NaN	NaN	NaN	NaN	1.67762	1.67762	2.03728	NaN	NaN	NaN								NaN	NaN	-310.472	-310.472	NaN	NaN	NaN	NaN	0.71313	1.02e-27	150.06	NaN	NaN	NaN	NaN	NaN	NaN	NaN	NaN	NaN	Q4VC42
Aim1	T	655	IPI00848478	IPI00848478_655_DATSPLTPTRLLN_T	Class I	0.981295	DATSPLTPTRLLN	0.660107	NaN	0.805953	1.43616	2.46427	2.67937	NaN	4.67802	1.67762	1.67762	2.03728	NaN	NaN	NaN								NaN	NaN	-310.472	-310.472	NaN	NaN	NaN	NaN	0.71313	1.02e-27	150.06	NaN	NaN	NaN	NaN	NaN	NaN	NaN	NaN	NaN	Q4VC42
Aim1	T	511	IPI00848478	IPI00848478_511_EASPPSTPEHSPE_T	Class I	0.864283	EASPPSTPEHSPE	-0.279627	NaN	NaN	NaN	NaN	NaN	1.98074	1.53868	0.988009	0.988009	0.441182	NaN	NaN	NaN								NaN	-27.3067	-44.7993	-36.053	NaN	NaN	NaN	NaN	-0.81444	1.1e-12	206.03	NaN	NaN	NaN	NaN	NaN	NaN	NaN	NaN	NaN	Q4VC42
Aimp2	S	36	IPI00153103	IPI00153103_36_VHSKTTSPATDAG_S	Class I	0.999847	VHSKTTSPATDAG	-0.166329	0.289598	0.381837	NaN	NaN	0.190337	0.279982	0.966741	0.199181	0.283329	-0.192069	0.115033	-0.0152668	NaN								NaN	NaN	12.4651	12.4651	NaN	1.05263	NaN	1.05263	-0.19095	8.83e-09	188.19	NaN	NaN	NaN	NaN	NaN	NaN	NaN	NaN	NaN	Q8R010
Ak1	S	54	IPI00750256	IPI00750256_54_YGYTHLSTGDLLR_S	Class I	0.992318	YGYTHLSTGDLLR	-0.023959	0.0740944	0.603407	-0.175565	0.238628	0.286411	0.288443	0.152729	-0.313441	-0.313441	-0.0787338	NaN	NaN	0.444873								NaN	-5.60907	NaN	-5.60907	NaN	NaN	NaN	NaN	0.79781	4.07e-64	201.04	3.08498	-0.522224	NaN	3.60721	0.522224	NaN	2.11761	-1.48959	NaN	Q9R0Y5-2;Q9R0Y5;Q9R0Y5-1
Ak2	T	30	IPI00648318	IPI00648318_30_PGAGKGTQAPKLA_T	Class I	1	PGAGKGTQAPKLA	-0.0186328	0.137176	-0.0465634	-0.39498	0.438889	0.147697	0.0153891	-0.12016	-0.615011	-0.615011	0.947626	NaN	NaN	0.506482								NaN	39.9025	55.2683	48.7115	NaN	NaN	NaN	NaN	0.22493	2.04e-10	123.97	1.05613	-9.90094	NaN	2.56781	-8.38926	NaN	10.9571	8.38926	NaN	Q9WTP6-1;Q9WTP6;Q9WTP6-2
Ak2	S	151	IPI00648318	IPI00648318_151_HPKSGRSYHEEFN_S	Class I	0.999994	HPKSGRSYHEEFN	-1.45534	0.0419438	0.136191	NaN	-0.320081	0.016211	0.341997	-0.056206	NaN	NaN	NaN	NaN	NaN	NaN								NaN	NaN	NaN	NaN	NaN	NaN	NaN	NaN	1.3198	0.00016686	103.34	NaN	NaN	NaN	NaN	NaN	NaN	NaN	NaN	NaN	Q9WTP6-1;Q9WTP6;Q9WTP6-2
Ak2	S	176	IPI00648318	IPI00648318_176_EPLIRRSDDNEKA_S	Class I	0.999985	EPLIRRSDDNEKA	NaN	-0.0254119	NaN	-0.15674	-0.0450235	0.196531	0.0728604	0.0295306	0.0341954	0.269751	0.204295	-0.20136	0.0723367	NaN								NaN	NaN	-15.2123	-15.2123	NaN	4.89035	NaN	4.89035	0.93366	3.2e-07	92.211	NaN	NaN	NaN	NaN	NaN	NaN	NaN	NaN	NaN	Q9WTP6-1;Q9WTP6;Q9WTP6-2
Ak3	S	37	IPI00221769	IPI00221769_37_FELKHLSSGDLLR_S	Class I	0.99567	FELKHLSSGDLLR	0.288748	0.170219	-0.0641302	0.290089	0.13242	-0.107722	-0.119289	-0.089388	-0.106085	0.559509	-0.451735	-0.573057	0.338936	0.457998								NaN	53.3617	12.7603	19.3675	32.1718	7.84268	NaN	21.8571	0.96213	0.000495455	105.2	4.67099	0.855874	NaN	3.31275	-1.35825	NaN	3.81512	-0.855874	NaN	Q9WTP7;Q9D8W6
Ak3	S	224	IPI00221769	IPI00221769_224_ETTQKASVTP____S	Class I	0.984804	ETTQKASVTP___	0.40969	0.451857	0.450802	0.650948	-0.147958	-0.0679146	-0.314175	-0.869636	-0.673762	-0.673762	0.823932	NaN	NaN	0.653985	M							NaN	43.5099	NaN	43.5099	NaN	NaN	NaN	NaN	-0.21321	1.09e-15	127.78	NaN	NaN	NaN	NaN	NaN	NaN	NaN	NaN	NaN	Q9WTP7;Q9D8W6
Ak3	S	38	IPI00221769	IPI00221769_38_ELKHLSSGDLLRQ_S	Class I	0.891874	ELKHLSSGDLLRQ	0.066537	NaN	NaN	NaN	NaN	NaN	NaN	-0.0920726	-1.00497	NaN	NaN	-1.00497	0.560041	NaN								NaN	NaN	NaN	NaN	32.1718	NaN	NaN	32.1718	0.401	0.000495455	105.2	NaN	NaN	NaN	NaN	NaN	NaN	NaN	NaN	NaN	Q9WTP7;Q9D8W6
Akap	S	136	IPI00230591	IPI00230591_136_VRRRSESSGNLPS_S	Class I	0.99967	VRRRSESSGNLPS	-0.538241	-0.4654	-0.620867	-0.1038	-0.0164959	-0.249141	-0.336854	-0.218843	-0.560093	-0.702726	1.02219	-0.366281	0.195503	0.508708								46.7767	50.7632	58.8951	50.7632	16.8376	0.915737	12.6731	12.6731	-0.081263	5.2e-82	216.39	34.3585	7.21047	87	4.42897	-29.9295	NaN	27.148	-7.21047	NaN	O08715-4;O08715;B2KGS8;O08715-1;O08715-6;B1AR25;Q9CTT7;O08715-5;O08715-3;O08715-2
Akap	S	137	IPI00230591	IPI00230591_137_RRRSESSGNLPSV_S	Class I	0.769225	RRRSESSGNLPSV	-0.317883	-0.335699	-0.383322	-0.194515	1.59989	-0.720367	1.25078	1.51622	0.483364	0.483364	-0.651844	-0.0287915	0.110184	0.399737	C							36.3534	NaN	NaN	36.3534	8.73709	NaN	21.6648	-9.4597	0.032717	5.2e-82	216.39	10.4884	-2.72021	NaN	13.2086	2.72021	NaN	1.93684	-11.2718	NaN	O08715-4;O08715;B2KGS8;O08715-1;O08715-6;B1AR25;Q9CTT7;O08715-5;O08715-3;O08715-2
Akap	S	171	IPI00230591	IPI00230591_171_MGDKAKSIPLGCP_S	Class I	1	MGDKAKSIPLGCP	NaN	NaN	-0.298619	NaN	NaN	1.62692	NaN	NaN	-1.42709	-1.42709	0.559418	NaN	NaN	NaN								NaN	32.1424	NaN	32.1424	NaN	NaN	NaN	NaN	0.4079	0.00321366	67.275	NaN	NaN	NaN	NaN	NaN	NaN	NaN	NaN	NaN	O08715-4;O08715;B2KGS8;O08715-1;O08715-6;B1AR25;Q9CTT7;O08715-5;O08715-3;O08715-2
Akap	S	316	IPI00230591	IPI00230591_316_PQVKGSSNTSDRD_S	Class I	0.841969	PQVKGSSNTSDRD	-0.297484	NaN	NaN	-0.079036	-0.2233	NaN	1.36524	-0.0947795	-0.0842828	-0.21317	0.167902	0.044604	-0.368138	NaN								10.9863	NaN	NaN	10.9863	NaN	22.5218	NaN	22.5218	-0.81284	8.63e-16	140.9	NaN	NaN	NaN	NaN	NaN	NaN	NaN	NaN	NaN	O08715-4;O08715;B2KGS8;O08715-1;O08715-6;B1AR25;Q9CTT7;O08715-5;O08715-3;O08715-2
Akap	S	319	IPI00230591	IPI00230591_319_KGSSNTSDRDLAG_S	Class I	0.82533	KGSSNTSDRDLAG	NaN	NaN	NaN	NaN	-0.14991	NaN	1.36524	-0.248416	0.51924	0.51924	-0.170214	NaN	NaN	NaN								NaN	11.1289	NaN	11.1289	NaN	NaN	NaN	NaN	-1.3125	8.63e-16	140.9	NaN	NaN	NaN	NaN	NaN	NaN	NaN	NaN	NaN	O08715-4;O08715;B2KGS8;O08715-1;O08715-6;B1AR25;Q9CTT7;O08715-5;O08715-3;O08715-2
Akap	T	456	IPI00230591	IPI00230591_456_PCPPPVTPQRQSL_T	Class I	0.999109	PCPPPVTPQRQSL	NaN	0.180912	NaN	0.791189	2.65199	NaN	-1.64095	NaN	-0.100144	-0.100144	0.719979	NaN	NaN	NaN								NaN	NaN	39.2894	39.2894	NaN	NaN	NaN	NaN	0.40471	5.93e-21	104.48	NaN	NaN	NaN	NaN	NaN	NaN	NaN	NaN	NaN	O08715-4;O08715;B2KGS8;O08715-1;O08715-6;B1AR25;Q9CTT7;O08715-5;O08715-3;O08715-2
Akap	S	461	IPI00230591	IPI00230591_461_VTPQRQSLEGASN_S	Class I	0.833767	VTPQRQSLEGASN	NaN	-0.0964989	NaN	-0.0113844	-0.224535	-0.0719003	-0.587078	-1.82052	NaN	NaN	NaN	NaN	NaN	NaN								NaN	NaN	NaN	NaN	NaN	NaN	NaN	NaN	-0.1665	5.93e-21	104.48	NaN	NaN	NaN	NaN	NaN	NaN	NaN	NaN	NaN	O08715-4;O08715;B2KGS8;O08715-1;O08715-6;B1AR25;Q9CTT7;O08715-5;O08715-3;O08715-2
Akap	T	520	IPI00230591	IPI00230591_520_SGDKAITPPLPVS_T	Class I	0.999999	SGDKAITPPLPVS	-0.96266	-0.267983	-0.0606982	-0.098969	-0.0762849	-0.254957	-0.0884127	0.0217071	-0.357862	-0.357862	0.230179	NaN	NaN	0.749492								NaN	14.7471	NaN	14.7471	NaN	NaN	NaN	NaN	-0.055051	1.81e-07	88.282	5.93765	-12.9555	NaN	18.8932	12.9555	NaN	3.16394	-15.7292	NaN	O08715-4;O08715;B2KGS8;O08715-1;O08715-6;O08715-5;O08715-3;O08715-2
Akap	S	88	IPI00230591	IPI00230591_88_IKDRRLSEEACPG_S	Class I	1	IKDRRLSEEACPG	-0.0261625	0.0203422	-0.0534039	-0.148225	-0.0903114	-0.0315361	0.0154547	-0.162081	-0.311892	-0.28546	0.661019	-0.428892	0.470892	0.617912	N			+				22.3255	36.7569	40.5018	36.7569	28.5868	-12.472	27.8482	27.8482	-0.12528	4.69e-09	216.14	12.3765	-75.6798	NaN	1.63224	-86.424	NaN	88.0563	75.6798	6	O08715-4;O08715;B2KGS8;O08715-1;O08715-6;B1AR25;Q9CTT7;O08715-5;O08715-3;O08715-2
Akap	S	134	IPI00230591	IPI00230591_134_RQVRRRSESSGNL_S	Class I	0.999878	RQVRRRSESSGNL	-0.314751	-0.14382	-0.252948	-0.555032	-0.052277	0.325363	0.266924	-0.016782	0.126312	0.0937331	-0.0069983	0.49211	0.12767	0.52609	D							13.0719	NaN	-13.927	-0.42754	-12.2371	16.0043	8.46917	-9.2528	-0.2183	5.2e-82	216.39	11.8477	-66.9382	NaN	3.22586	-75.5601	NaN	78.7859	66.9382	15	O08715-4;O08715;B2KGS8;O08715-1;O08715-6;B1AR25;Q9CTT7;O08715-5;O08715-3;O08715-2
Akap10	S	187	IPI00135233	IPI00135233_187_SLAEPVSPSKRHE_S	Class I	0.981226	SLAEPVSPSKRHE	0.29048	0.153481	NaN	NaN	NaN	NaN	1.37918	1.81539	1.89443	1.88031	-0.684833	2.1314	0.0882825	NaN								NaN	58.0035	7.85404	32.9288	-15.1096	NaN	1.81624	-6.64668	-2.1922	2.98e-14	151.78	NaN	NaN	NaN	NaN	NaN	NaN	NaN	NaN	NaN	O88845-1;O88845;O88845-3;O88845-2;Q3TR91
Akap10	S	173	IPI00135233	IPI00135233_173_SRIRAHSLNTVKQ_S	Class I	0.999998	SRIRAHSLNTVKQ	1.07922	0.35242	1.86072	2.45476	3.25319	3.71742	3.49149	4.2554	NaN	NaN	NaN	NaN	NaN	0.538638	C							NaN	NaN	NaN	NaN	NaN	NaN	NaN	NaN	-0.86453	1.56e-15	158.87	80.8308	44.3537	18	36.4771	-44.3537	78	3.86989	-76.9609	NaN	O88845-1;O88845;O88845-3;O88845-2;Q3TR91
Akap10	S	278	IPI00135233	IPI00135233_278_AVGSRNSCSSPLR_S	Class I	0.999944	AVGSRNSCSSPLR	2.16366	3.58964	3.96278	3.92893	3.69672	4.43975	4.64	4.91393	3.2709	3.2709	-2.62871	NaN	NaN	0.734606	B							83.8311	NaN	NaN	83.8311	NaN	NaN	NaN	NaN	0.32746	4.09e-21	146.79	81.1152	50.5563	16	30.5589	-50.5563	95	3.84299	-77.2722	NaN	O88845-1;O88845;O88845-3;O88845-2;Q3TR91
Akap10	S	281	IPI00135233	IPI00135233_281_SRNSCSSPLRELS_S	Class I	0.990966	SRNSCSSPLRELS	0.0216227	0.128914	-0.298907	0.0185742	-0.245411	-0.0425043	-0.050746	0.346804	0.135535	0.135535	0.0778435	0.392328	-0.0837567	0.405794	G							-5.5439	NaN	NaN	-5.5439	-12.6153	20.9365	NaN	4.1606	0.1741	4.09e-21	146.79	4.57766	-9.12014	NaN	13.6978	9.12014	NaN	3.1862	-10.5116	NaN	O88845-1;O88845;O88845-3;O88845-2;Q3TR91
Akap10	S	96	IPI00135233	IPI00135233_96_TLKKQPSHMEAAH_S	Class I	1	TLKKQPSHMEAAH	NaN	NaN	NaN	NaN	NaN	0.017081	0.903331	1.09089	NaN	NaN	NaN	NaN	NaN	NaN								NaN	NaN	NaN	NaN	NaN	NaN	NaN	NaN	-0.97845	0.000469605	48.547	NaN	NaN	NaN	NaN	NaN	NaN	NaN	NaN	NaN	O88845-1;O88845;O88845-3;O88845-2;Q3TR91
Akap10	S	52	IPI00135233	IPI00135233_52_ASVAVHSPQKSTK_S	Class I	1	ASVAVHSPQKSTK	NaN	NaN	NaN	NaN	NaN	NaN	NaN	NaN	1.11975	1.11975	-1.86294	NaN	NaN	NaN								NaN	71.2598	73.7027	72.4813	NaN	NaN	NaN	NaN	0.042139	7.36e-05	96.015	NaN	NaN	NaN	NaN	NaN	NaN	NaN	NaN	NaN	O88845-1;O88845;O88845-3
Akap11	S	434	IPI00849717	IPI00849717_434_LSDAPDSPRPVMT_S	Class I	1	LSDAPDSPRPVMT	-0.102774	-0.0814709	-0.178879	0.555365	2.03691	2.44654	0.723361	1.13548	0.227988	-0.1938	-1.04652	0.227988	-0.882273	0.352221	J							-0.302985	76.4904	NaN	-62.3277	NaN	45.7488	NaN	45.7488	0.69525	5.41e-42	248.55	5.15678	-51.7887	NaN	56.9455	51.7887	19	3.83388	-53.1116	NaN	Q6ZQ80;Q8BSJ2
Akap11	S	423	IPI00849717	IPI00849717_423_TPRKPESPYGHLS_S	Class I	0.999574	TPRKPESPYGHLS	0.835277	0.422642	0.0545621	-0.00816451	-2.4697	-0.482716	-1.19799	-1.37778	0.227988	-0.261004	-0.987339	0.227988	-0.882273	0.613568	H							-0.302985	74.4802	NaN	-59.7219	NaN	45.7488	NaN	45.7488	0.91586	5.41e-42	248.55	4.58365	-6.88161	NaN	11.4653	5.54744	NaN	5.91782	-5.54744	NaN	Q6ZQ80;Q8BSJ2
Akap11	S	1168	IPI00849717	IPI00849717_1168_LSEEVESSEGEEH_S	Class I	1	LSEEVESSEGEEH	0.339593	0.0367354	0.0113525	0.268626	0.159461	0.0340466	0.030322	-0.165172	-0.187036	-0.0422433	-0.100749	-0.203228	0.320313	0.524729								-6.471	-22.4302	NaN	-6.29805	20.0659	19.7546	NaN	19.9106	-0.72963	5.46e-05	145.75	3.55786	-3.49728	NaN	4.18567	-2.86947	NaN	7.05514	2.86947	NaN	Q6ZQ80;Q8BSJ2
Akap11	S	854	IPI00849717	IPI00849717_854_GDIDRQSPSKLMS_S	Class I	0.930638	GDIDRQSPSKLMS	NaN	NaN	NaN	NaN	0.00525625	NaN	0.0349481	-0.207018	-0.0862662	-0.0862662	0.209441	NaN	NaN	NaN								NaN	12.5145	14.4996	13.5184	NaN	NaN	NaN	NaN	0.067107	4.71e-27	182.97	NaN	NaN	NaN	NaN	NaN	NaN	NaN	NaN	NaN	Q6ZQ80;Q8BSJ2
Akap11	T	1092	IPI00849717	IPI00849717_1092_RNVIPDTPPSTPL_T	Class I	0.999403	RNVIPDTPPSTPL	-0.0613606	0.186944	0.243791	-0.116764	0.76393	0.759982	0.496395	0.563719	0.0623981	0.230572	0.463194	0.0610151	0.754838	0.49519	J							32.382	56.0938	-37.859	-37.859	-82.4122	-56.1004	NaN	-69.2563	-0.064656	8.94e-10	104.33	7.14621	-14.7568	NaN	21.903	14.7568	NaN	3.66368	-18.2394	NaN	Q6ZQ80;Q8BSJ2
Akap11	S	1095	IPI00849717	IPI00849717_1095_IPDTPPSTPLVPS_S	Class I	0.896593	IPDTPPSTPLVPS	0.240878	0.289139	0.194717	-0.116764	0.76393	0.691487	0.439593	0.447944	0.0623981	0.0996318	0.53589	0.0610151	0.747588	0.519627	J							35.6407	-44.9837	-43.0363	-44.9837	-82.4122	-54.5394	NaN	-68.4758	0.56726	8.94e-10	104.33	6.47375	1.1674	NaN	5.30635	-1.1674	NaN	2.60514	-3.8686	NaN	Q6ZQ80;Q8BSJ2
Akap11	T	1096	IPI00849717	IPI00849717_1096_PDTPPSTPLVPSQ_T	Class I	0.908341	PDTPPSTPLVPSQ	0.118691	0.0463514	0.376846	-0.099632	0.753724	0.727155	0.613051	0.541937	0.0623981	0.0672257	0.555986	0.0610151	0.747588	0.527946	J							35.6407	-44.9296	-47.0173	-47.0173	-82.4122	-54.5394	NaN	-68.4758	0.89266	8.94e-10	104.33	7.36277	-24.1443	NaN	31.507	24.1443	80	4.10066	-27.4064	NaN	Q6ZQ80;Q8BSJ2
Akap11	T	1128	IPI00849717	IPI00849717_1128_KEFAPATPPSTPH_T	Class I	0.999003	KEFAPATPPSTPH	-0.0951822	0.805375	0.379843	0.344715	0.320508	0.177127	-0.444879	-0.5509	-0.350173	-0.350173	0.831472	NaN	NaN	NaN								57.9105	43.8044	42.4172	43.8044	NaN	NaN	NaN	NaN	0.80641	3.24e-13	95.302	NaN	NaN	NaN	NaN	NaN	NaN	NaN	NaN	NaN	Q6ZQ80;Q8BSJ2
Akap11	S	116	IPI00849717	IPI00849717_116_SSNVSSSPLNQSH_S	Class I	0.946745	SSNVSSSPLNQSH	4.1162	0.0453032	NaN	NaN	0.219153	0.219872	0.11318	0.166521	-0.830306	-0.830306	0.794298	NaN	NaN	NaN								NaN	42.3376	NaN	42.3376	NaN	NaN	NaN	NaN	0.39977	1.51e-06	123.14	NaN	NaN	NaN	NaN	NaN	NaN	NaN	NaN	NaN	Q6ZQ80;Q8BSJ2
Akap11	S	1163	IPI00849717	IPI00849717_1163_KLMRSLSEEVESS_S	Class I	0.99999	KLMRSLSEEVESS	0.0232837	0.0107798	0.183201	-0.0432593	-0.0229004	0.0708702	0.111753	0.273086	0.204934	0.220454	0.140232	0.177471	0.0921207	0.322577	F							0.2894	-19.0284	-10.2082	-10.2082	-3.9084	-27.4993	-6.5936	-6.5936	0.109	5.46e-05	145.75	8.07992	-28.0428	NaN	5.25246	-30.8702	NaN	36.1227	28.0428	81	Q6ZQ80;Q8BSJ2
Akap11	S	133	IPI00849717	IPI00849717_133_LCVMRVSPTLPGL_S	Class I	0.998888	LCVMRVSPTLPGL	0.0487648	0.0812299	0.0223246	-0.0147535	0.0136728	0.0599899	-0.0281084	-0.00127599	-0.359635	-0.269095	0.385193	-0.362837	0.0368519	0.465691								NaN	23.4324	NaN	23.4324	NaN	-2.9031	7.66117	2.66484	0.18722	0.00882016	55.649	2.63978	-25.1719	NaN	8.31189	-19.4998	NaN	27.8117	19.4998	NaN	Q6ZQ80;Q8BSJ2
Akap11	S	1563	IPI00849717	IPI00849717_1563_TYAEKLSPLINEA_S	Class I	1	TYAEKLSPLINEA	0.0132418	0.313478	0.529571	0.874364	0.301037	0.366073	0.658289	1.86268	NaN	NaN	NaN	NaN	NaN	0.267585	G							NaN	NaN	NaN	NaN	NaN	NaN	NaN	NaN	0.70973	6.97e-12	193.17	4.3695	-20.3584	NaN	24.7279	20.3584	NaN	2.1268	-22.6011	NaN	Q6ZQ80;Q8BSJ2
Akap11	S	1585	IPI00849717	IPI00849717_1585_HGCTRNSAQLFSK_S	Class I	0.999993	HGCTRNSAQLFSK	NaN	1.1908	NaN	NaN	NaN	NaN	-0.763411	NaN	NaN	NaN	NaN	NaN	NaN	NaN								NaN	NaN	NaN	NaN	NaN	NaN	NaN	NaN	1.7729	0.00599541	66.285	NaN	NaN	NaN	NaN	NaN	NaN	NaN	NaN	NaN	Q6ZQ80;Q8BSJ2
Akap11	S	1593	IPI00849717	IPI00849717_1593_QLFSKQSPCASAK_S	Class I	0.970684	QLFSKQSPCASAK	NaN	-2.34417	NaN	NaN	NaN	NaN	-1.25169	NaN	NaN	NaN	NaN	NaN	NaN	NaN								NaN	NaN	NaN	NaN	NaN	NaN	NaN	NaN	-0.29756	0.00599541	66.285	NaN	NaN	NaN	NaN	NaN	NaN	NaN	NaN	NaN	Q6ZQ80;Q8BSJ2
Akap11	S	1613	IPI00849717	IPI00849717_1613_SSIRQKSRIFHLD_S	Class I	1	SSIRQKSRIFHLD	-0.839312	NaN	NaN	NaN	NaN	NaN	NaN	-0.631431	NaN	NaN	NaN	NaN	NaN	NaN								NaN	NaN	NaN	NaN	NaN	NaN	NaN	NaN	0.5385	1.77e-29	160.43	NaN	NaN	NaN	NaN	NaN	NaN	NaN	NaN	NaN	Q6ZQ80;Q8BSJ2
Akap11	S	23	IPI00849717	IPI00849717_23_SVRKSFSEDVFRS_S	Class I	0.952685	SVRKSFSEDVFRS	-0.554761	NaN	0.213378	1.91449	1.61945	1.12904	NaN	1.98251	NaN	NaN	NaN	NaN	NaN	NaN								NaN	NaN	NaN	NaN	NaN	NaN	NaN	NaN	-0.039948	0.0056279	79.474	NaN	NaN	NaN	NaN	NaN	NaN	NaN	NaN	NaN	Q6ZQ80;Q8BSJ2
Akap11	S	244	IPI00849717	IPI00849717_244_VLVSYGSPKSLAK_S	Class I	0.999986	VLVSYGSPKSLAK	0.255319	0.373063	0.188907	0.209391	0.0827843	0.0467984	0.28629	0.394865	NaN	NaN	NaN	NaN	NaN	0.51916	A							NaN	NaN	NaN	NaN	NaN	NaN	NaN	NaN	0.29224	0.000199862	127.3	5.47152	-22.3688	NaN	27.8403	22.3688	95	2.86287	-24.9775	NaN	Q6ZQ80;Q8BSJ2
Akap11	S	429	IPI00849717	IPI00849717_429_SPYGHLSDAPDSP_S	Class I	0.834199	SPYGHLSDAPDSP	NaN	-0.482403	NaN	0.274411	-0.460376	NaN	-0.059311	NaN	NaN	NaN	NaN	NaN	NaN	NaN								NaN	NaN	NaN	NaN	NaN	NaN	NaN	NaN	-1.0607	5.41e-42	248.55	NaN	NaN	NaN	NaN	NaN	NaN	NaN	NaN	NaN	Q6ZQ80;Q8BSJ2
Akap11	S	448	IPI00849717	IPI00849717_448_EDSGLFSPIRTSA_S	Class I	1	EDSGLFSPIRTSA	-0.113361	-0.395732	-0.179524	0.470252	3.20219	3.40546	2.69427	2.5317	2.91776	2.91776	0.246225	NaN	NaN	0.444442	D							-18.61	NaN	NaN	-18.61	NaN	NaN	NaN	NaN	-0.37545	5.41e-42	248.55	21.6572	-45.4698	NaN	67.127	45.4698	22	5.50413	-61.6229	NaN	Q6ZQ80;Q8BSJ2
Akap11	S	910	IPI00849717	IPI00849717_910_IKGKACSPSLCDQ_S	Class I	0.999824	IKGKACSPSLCDQ	0.16491	0.00543194	0.658511	0.291165	-0.0206317	0.192759	0.198293	0.28583	-0.0570314	-0.0570314	0.132769	-0.238426	0.269463	0.331005								8.79208	-32.467	17.8448	8.79208	-1.3333	NaN	30.254	18.2708	-0.11933	1.37e-13	162.88	2.73242	-5.25164	NaN	7.98406	2.45334	NaN	5.53072	-2.45334	NaN	Q6ZQ80;Q8BSJ2
Akap11	S	987	IPI00849717	IPI00849717_987_LDFSDNSPHRSLL_S	Class I	0.999916	LDFSDNSPHRSLL	-0.296545	0.274172	NaN	0.35682	0.46658	NaN	1.16352	1.92248	1.07827	NaN	NaN	1.07827	1.03306	NaN								NaN	NaN	NaN	NaN	NaN	-104.636	NaN	-104.636	0.18981	0.000152131	90.913	NaN	NaN	NaN	NaN	NaN	NaN	NaN	NaN	NaN	Q6ZQ80;Q8BSJ2
Akap11	S	1169	IPI00849717	IPI00849717_1169_SEEVESSEGEEHP_S	Class I	1	SEEVESSEGEEHP	-0.0619838	0.0367354	0.0221902	0.121742	0.277271	-0.00676476	0.121281	-0.0920726	0.0397932	0.170798	-0.180547	-0.172848	0.324978	0.406468								4.31019	18.6356	NaN	11.4729	20.3165	20.0211	NaN	20.1691	-0.72963	5.46e-05	145.75	2.45923	-1.20364	NaN	3.47205	-0.190817	NaN	3.66287	0.190817	NaN	Q6ZQ80;Q8BSJ2
Akap12	S	505	IPI00123709	IPI00123709_505_PLKKLFSSSGLKK_S	Class I	0.992876	PLKKLFSSSGLKK	-0.834365	-0.705641	-0.873212	-0.282491	-1.47944	-0.818032	-0.617013	-0.450514	-0.879854	-1.54936	2.45989	-0.849202	0.7151	0.506954	O							NaN	93.5353	48.897	88.5225	NaN	60.8884	5.12289	44.6103	-0.32769	4.02e-06	137.46	5.38647	-11.1161	NaN	4.78123	-11.7213	NaN	16.5026	11.1161	NaN	Q9WTQ5-1;Q9WTQ5;B2RRE0;Q9WTQ5-2;Q6IR43
Akap12	T	265	IPI00123709	IPI00123709_265_NREKEPTKPLESP_T	Class I	0.996563	NREKEPTKPLESP	-0.460231	-0.301799	-0.00403364	-0.805232	0.74417	3.82532	1.80798	2.3357	1.97438	2.44729	-0.763515	1.97438	0.294483	0.335162	D							NaN	31.3739	49.4375	40.4057	NaN	-11.8163	-34.5213	-23.1688	0.72703	8.07e-48	162.77	16.8313	7.83031	NaN	9.00094	-7.83031	NaN	8.19142	-8.63984	NaN	Q9WTQ5-1;Q9WTQ5;B2RRE0;Q9WTQ5-2;Q6IR43
Akap12	T	1040	IPI00123709	IPI00123709_1040_QVPATQTLQRAGP_T	Class I	0.979879	QVPATQTLQRAGP	-1.52135	0.864969	NaN	NaN	0.0100207	-0.149389	0.0853295	1.52953	NaN	NaN	NaN	NaN	NaN	NaN								NaN	NaN	NaN	NaN	NaN	NaN	NaN	NaN	-0.012574	0.00297496	60.246	NaN	NaN	NaN	NaN	NaN	NaN	NaN	NaN	NaN	Q9WTQ5-1;Q9WTQ5;B2RRE0;Q9WTQ5-2
Akap12	S	1285	IPI00123709	IPI00123709_1285_RCQETESNEEQSI_S	Class I	0.801704	RCQETESNEEQSI	NaN	0.513996	NaN	NaN	NaN	NaN	1.15079	-0.33537	NaN	NaN	NaN	NaN	NaN	NaN								NaN	NaN	NaN	NaN	NaN	NaN	NaN	NaN	1.1799	2.44e-38	171.71	NaN	NaN	NaN	NaN	NaN	NaN	NaN	NaN	NaN	Q9WTQ5-1;Q9WTQ5;B2RRE0;Q9WTQ5-2
Akap12	S	1292	IPI00123709	IPI00123709_1292_NEEQSISPEKREM_S	Class I	0.998186	NEEQSISPEKREM	1.98215	1.4393	1.45512	1.31603	1.55639	1.6234	1.77462	1.29529	-1.05661	NaN	NaN	-1.05661	0.612565	0.743807	A							NaN	NaN	NaN	NaN	NaN	34.5967	NaN	34.5967	2.5142	2.44e-38	171.71	39.9623	19.8579	70	20.1043	-19.8579	NaN	7.79563	-32.1666	NaN	Q9WTQ5-1;Q9WTQ5;B2RRE0;Q9WTQ5-2
Akap12	S	1351	IPI00123709	IPI00123709_1351_RGKALGSLEGSPS_S	Class I	1	RGKALGSLEGSPS	1.45262	0.760185	0.65526	0.396488	0.884004	0.33827	-0.13114	0.495485	0.0156403	0.0156403	0.148502	NaN	NaN	0.446133								NaN	-10.8418	NaN	-10.8418	NaN	NaN	NaN	NaN	1.3901	4.59e-34	176.28	10.0678	2.44489	NaN	7.62287	-2.44489	NaN	5.56511	-4.50264	NaN	Q9WTQ5-1;Q9WTQ5;B2RRE0;Q9WTQ5-2
Akap12	S	1355	IPI00123709	IPI00123709_1355_LGSLEGSPSLPDQ_S	Class I	0.999524	LGSLEGSPSLPDQ	-0.537759	0.760185	0.65526	0.396488	0.884004	0.33827	-0.13114	0.0906324	0.0156403	0.0156403	0.148502	NaN	NaN	0.590172								NaN	-10.8418	NaN	-10.8418	NaN	NaN	NaN	NaN	1.3901	4.59e-34	176.28	6.55444	-6.00577	NaN	12.5602	6.00577	NaN	4.8032	-7.75701	NaN	Q9WTQ5-1;Q9WTQ5;B2RRE0;Q9WTQ5-2
Akap12	S	1469	IPI00123709	IPI00123709_1469_ASQKQRSDEDNKP_S	Class I	1	ASQKQRSDEDNKP	NaN	NaN	NaN	NaN	0.837895	NaN	0.262349	NaN	NaN	NaN	NaN	NaN	NaN	NaN								NaN	NaN	NaN	NaN	NaN	NaN	NaN	NaN	-0.83791	0.000521503	44.005	NaN	NaN	NaN	NaN	NaN	NaN	NaN	NaN	NaN	Q9WTQ5-1;Q9WTQ5;B2RRE0;Q9WTQ5-2
Akap12	T	1642	IPI00123709	IPI00123709_1642_DASGNLTKESPDT_T	Class I	0.765332	DASGNLTKESPDT	-0.053112	NaN	NaN	NaN	NaN	NaN	NaN	1.031	-0.256408	NaN	NaN	-0.256408	-0.0109482	NaN								NaN	NaN	NaN	NaN	NaN	NaN	-0.761759	-0.761759	-0.072969	5.39e-45	170.53	NaN	NaN	NaN	NaN	NaN	NaN	NaN	NaN	NaN	Q9WTQ5-1;Q9WTQ5;B2RRE0;Q9WTQ5-2
Akap12	S	1645	IPI00123709	IPI00123709_1645_GNLTKESPDTNGP_S	Class I	0.974957	GNLTKESPDTNGP	-0.280363	0.19059	0.193757	0.508327	-0.178747	-0.345113	0.877257	-0.173761	0.43776	0.43776	-0.229493	NaN	NaN	0.372199								NaN	14.7065	NaN	14.7065	NaN	NaN	NaN	NaN	-2.2752	5.39e-45	170.53	1.38948	-7.49167	NaN	8.88115	4.60095	NaN	4.28021	-4.60095	NaN	Q9WTQ5-1;Q9WTQ5;B2RRE0;Q9WTQ5-2
Akap12	S	194	IPI00123709	IPI00123709_194_GEGAEASVGAGDH_S	Class I	0.999998	GEGAEASVGAGDH	NaN	NaN	NaN	NaN	NaN	NaN	NaN	NaN	-0.414345	-0.414345	-0.794583	NaN	NaN	NaN								NaN	-73.4575	NaN	-73.4575	NaN	NaN	NaN	NaN	0.59324	1.12e-14	101.2	NaN	NaN	NaN	NaN	NaN	NaN	NaN	NaN	NaN	Q9WTQ5-1;Q9WTQ5;B2RRE0;Q9WTQ5-2;Q6IR43
Akap12	S	22	IPI00123709	IPI00123709_22_AESDTPSELELSG_S	Class I	0.946569	AESDTPSELELSG	NaN	0.499884	0.490981	1.09146	1.10166	0.411426	0.368511	NaN	-0.255133	-0.255133	-0.0111311	NaN	NaN	NaN								NaN	-0.774533	NaN	-0.774533	NaN	NaN	NaN	NaN	0.11584	6.72e-108	168.19	NaN	NaN	NaN	NaN	NaN	NaN	NaN	NaN	NaN	Q9WTQ5-1;Q9WTQ5;B2RRE0;Q6IR43
Akap12	S	221	IPI00123709	IPI00123709_221_ESELKQSTEKQEG_S	Class I	0.996624	ESELKQSTEKQEG	-0.93032	-0.370508	0.288584	0.304321	-0.112598	0.51657	0.283756	0.876953	-0.770018	-0.770018	0.563257	NaN	NaN	0.543695								NaN	32.3227	NaN	32.3227	NaN	NaN	NaN	NaN	-0.61538	4.18e-75	236.35	4.12535	-1.20275	NaN	4.61021	-0.717887	NaN	5.3281	0.717887	NaN	Q9WTQ5-1;Q9WTQ5;B2RRE0;Q9WTQ5-2;Q6IR43
Akap12	S	27	IPI00123709	IPI00123709_27_PSELELSGHGPAA_S	Class I	0.982039	PSELELSGHGPAA	NaN	0.10916	NaN	NaN	NaN	NaN	0.430628	NaN	NaN	NaN	NaN	NaN	NaN	NaN								NaN	NaN	NaN	NaN	NaN	NaN	NaN	NaN	0.045261	6.72e-108	168.19	NaN	NaN	NaN	NaN	NaN	NaN	NaN	NaN	NaN	Q9WTQ5-1;Q9WTQ5;B2RRE0;Q6IR43
Akap12	T	272	IPI00123709	IPI00123709_272_KPLESPTSPVSNE_T	Class I	0.89598	KPLESPTSPVSNE	-0.296474	0.296546	-0.310209	0.611332	3.50448	2.78171	4.13151	4.19398	4.00669	3.87578	-1.35951	4.13761	-0.341729	0.424537	C							NaN	61.0286	NaN	61.0286	NaN	NaN	21.0905	21.0905	1.1084	8.07e-48	162.77	41.4287	-9.96657	76	51.3953	9.96657	48	5.59564	-45.7997	NaN	Q9WTQ5-1;Q9WTQ5;B2RRE0;Q9WTQ5-2;Q6IR43
Akap12	S	276	IPI00123709	IPI00123709_276_SPTSPVSNETTSS_S	Class I	0.787403	SPTSPVSNETTSS	0.0429104	NaN	NaN	NaN	NaN	NaN	NaN	4.3232	NaN	NaN	NaN	NaN	NaN	NaN								NaN	NaN	NaN	NaN	NaN	NaN	NaN	NaN	1.0783	8.07e-48	162.77	NaN	NaN	NaN	NaN	NaN	NaN	NaN	NaN	NaN	Q9WTQ5-1;Q9WTQ5;B2RRE0;Q9WTQ5-2;Q6IR43
Akap12	S	282	IPI00123709	IPI00123709_282_SNETTSSFKKFFT_S	Class I	0.987603	SNETTSSFKKFFT	-0.55241	-0.409278	NaN	-1.13622	-1.28653	NaN	-0.0294172	-0.0382952	-0.56043	-0.56043	-0.288984	NaN	NaN	NaN								NaN	-22.178	NaN	-22.178	NaN	NaN	NaN	NaN	-0.051716	8.07e-48	162.77	NaN	NaN	NaN	NaN	NaN	NaN	NaN	NaN	NaN	Q9WTQ5-1;Q9WTQ5;B2RRE0;Q9WTQ5-2;Q6IR43
Akap12	T	344	IPI00123709	IPI00123709_344_QEPAEGTDQARLS_T	Class I	0.92154	QEPAEGTDQARLS	-0.224789	NaN	0.432959	-0.397583	0.312235	0.147658	0.321778	0.508713	0.0545012	NaN	NaN	0.0545012	0.406084	NaN								NaN	NaN	NaN	NaN	NaN	-32.5084	NaN	-32.5084	0.42724	4.17e-36	200.03	NaN	NaN	NaN	NaN	NaN	NaN	NaN	NaN	NaN	Q9WTQ5-1;Q9WTQ5;B2RRE0;Q9WTQ5-2;Q6IR43
Akap12	S	371	IPI00123709	IPI00123709_371_GDLEALSEKCAPL_S	Class I	1	GDLEALSEKCAPL	NaN	NaN	NaN	NaN	NaN	NaN	NaN	NaN	0.0373119	0.0373119	-0.365874	NaN	NaN	NaN								NaN	22.4001	NaN	22.4001	NaN	NaN	NaN	NaN	-1.7487	0.00030432	52.298	NaN	NaN	NaN	NaN	NaN	NaN	NaN	NaN	NaN	Q9WTQ5-1;Q9WTQ5;B2RRE0;Q9WTQ5-2;Q6IR43
Akap12	S	489	IPI00123709	IPI00123709_489_EVEMLSSQERIKV_S	Class I	0.997693	EVEMLSSQERIKV	0.206518	-0.113036	0.240009	0.174279	0.0190187	-0.177981	0.190526	0.0723254	-0.886045	-0.926673	-0.435262	-0.845417	-0.0196526	0.597905								15.301	-60.852	-35.2156	-35.2156	13.932	-1.37154	-31.5036	-1.37154	-0.2847	1.3e-07	195.23	3.28196	-1.37105	NaN	4.53822	-0.114791	NaN	4.65301	0.114791	NaN	Q9WTQ5-1;Q9WTQ5;B2RRE0;Q9WTQ5-2;Q6IR43
Akap12	S	540	IPI00123709	IPI00123709_540_QHIQTESPESADE_S	Class I	0.99816	QHIQTESPESADE	NaN	0.251204	0.180402	0.00129784	NaN	0.122505	-0.088781	-0.0594934	NaN	NaN	NaN	NaN	NaN	NaN								NaN	NaN	NaN	NaN	NaN	NaN	NaN	NaN	0.77623	1.74e-42	268.28	NaN	NaN	NaN	NaN	NaN	NaN	NaN	NaN	NaN	Q9WTQ5-1;Q9WTQ5;B2RRE0;Q9WTQ5-2;Q6IR43
Akap12	S	543	IPI00123709	IPI00123709_543_QTESPESADEQKG_S	Class I	1	QTESPESADEQKG	0.0339339	0.250355	0.267356	0.123894	0.273134	0.258831	0.375423	0.395831	-0.142552	0.0447438	-0.580097	-0.329849	-0.0648088	0.56237	B							NaN	33.1081	NaN	33.1081	NaN	-4.59463	NaN	-4.59463	0.77623	1.74e-42	268.28	17.5201	11.9351	NaN	5.58497	-11.9351	NaN	2.69064	-14.8294	NaN	Q9WTQ5-1;Q9WTQ5;B2RRE0;Q9WTQ5-2;Q6IR43
Akap12	T	594	IPI00123709	IPI00123709_594_KKREGITPWASFK_T	Class I	1	KKREGITPWASFK	NaN	NaN	NaN	NaN	-2.55191	-2.32513	-2.4946	NaN	NaN	NaN	NaN	NaN	NaN	NaN								NaN	NaN	NaN	NaN	NaN	NaN	NaN	NaN	-0.38791	2.93e-05	115.29	NaN	NaN	NaN	NaN	NaN	NaN	NaN	NaN	NaN	Q9WTQ5-1;Q9WTQ5;B2RRE0;Q9WTQ5-2;Q6IR43
Akap12	S	613	IPI00123709	IPI00123709_613_KRVRRPSESDKEE_S	Class I	1	KRVRRPSESDKEE	0.286763	0.212507	0.5007	-0.163737	0.448372	0.492243	0.524726	0.377479	-0.554036	-0.305343	0.334534	-0.802135	0.543468	0.689978								20.696	33.5143	18.3269	20.696	35.8336	26.0792	31.388	31.388	-0.40751	1.52e-28	225.32	47.9584	-16.0152	66	1.92023	-62.0534	NaN	63.9736	16.0152	37	Q9WTQ5-1;Q9WTQ5;B2RRE0;Q9WTQ5-2;Q6IR43
Akap12	S	615	IPI00123709	IPI00123709_615_VRRPSESDKEEEL_S	Class I	1	VRRPSESDKEEEL	0.488001	0.591584	0.377068	0.3639	0.366465	0.406711	0.368087	0.481382	-0.271426	-0.217105	0.126922	-0.33537	0.393367	0.676681	A							20.696	8.42172	6.54581	8.42172	30.5484	23.4638	23.865	23.865	-0.40751	1.52e-28	225.32	41.8107	34.8803	49	3.43067	-38.38	NaN	6.93039	-34.8803	NaN	Q9WTQ5-1;Q9WTQ5;B2RRE0;Q9WTQ5-2;Q6IR43
Akap12	S	630	IPI00123709	IPI00123709_630_VKSATLSSTESTA_S	Class I	0.985569	VKSATLSSTESTA	-0.0712111	0.87342	-0.495245	0.1503	0.0688221	-0.20348	1.38696	0.592382	0.112767	0.188527	0.256034	-0.633183	1.08839	NaN								-19.4191	56.8034	-8.9678	-19.4191	-78.2207	60.583	NaN	53.6949	-0.32181	4.71e-27	264.71	NaN	NaN	NaN	NaN	NaN	NaN	NaN	NaN	NaN	Q9WTQ5-1;Q9WTQ5;B2RRE0;Q9WTQ5-2;Q6IR43
Akap12	S	631	IPI00123709	IPI00123709_631_KSATLSSTESTAS_S	Class I	0.983857	KSATLSSTESTAS	0.375512	0.463517	-1.13244	0.494364	0.747224	0.207559	0.403657	-0.383055	0.365467	0.542407	0.0878383	0.112767	0.833665	0.693435								-19.4191	14.8723	-6.2777	-6.2777	-78.2207	NaN	NaN	-78.2207	-0.32181	4.71e-27	264.71	4.70299	-7.55092	NaN	7.63856	-4.61535	NaN	12.2539	4.61535	NaN	Q9WTQ5-1;Q9WTQ5;B2RRE0;Q9WTQ5-2;Q6IR43
Akap12	T	632	IPI00123709	IPI00123709_632_SATLSSTESTASG_T	Class I	0.772703	SATLSSTESTASG	0.713344	NaN	0.63143	NaN	NaN	-0.242328	NaN	0.486045	0.0807095	0.248049	0.277218	-0.0866299	1.42953	NaN								-21.1856	NaN	NaN	-21.1856	62.8747	NaN	NaN	62.8747	-1.3212	4.71e-27	264.71	NaN	NaN	NaN	NaN	NaN	NaN	NaN	NaN	NaN	Q9WTQ5-1;Q9WTQ5;B2RRE0;Q9WTQ5-2;Q6IR43
Akap12	S	637	IPI00123709	IPI00123709_637_STESTASGMQDEV_S	Class I	0.999947	STESTASGMQDEV	0.291721	0.000144262	-0.129844	0.762471	0.299888	-1.12075	-1.20951	-1.72303	-1.05956	-1.03703	0.766195	-1.38949	0.634402	0.594289	M							41.2034	2.00786	46.7989	41.2034	48.4545	19.4878	NaN	37.1481	0.33642	4.71e-27	264.71	6.62745	-5.36232	NaN	4.44606	-7.54371	NaN	11.9898	5.36232	NaN	Q9WTQ5-1;Q9WTQ5;B2RRE0;Q9WTQ5-2;Q6IR43
Akap12	S	652	IPI00123709	IPI00123709_652_VGEEQRSEEPKRR_S	Class I	1	VGEEQRSEEPKRR	0.648281	0.647729	0.588996	0.772308	0.098268	0.327136	0.47789	-0.127833	-0.979629	-0.979629	-0.157415	NaN	NaN	0.62759	I							NaN	NaN	-11.5287	-11.5287	NaN	NaN	NaN	NaN	0.45091	3.14e-18	147.24	13.4718	0.176989	NaN	6.3807	-7.09112	NaN	13.2948	-0.176989	NaN	Q9WTQ5-1;Q9WTQ5;B2RRE0;Q9WTQ5-2;Q6IR43
Akap12	S	682	IPI00123709	IPI00123709_682_KRARKASSSDDEG_S	Class I	1	KRARKASSSDDEG	0.342668	0.578407	0.422851	0.307195	0.312293	0.4829	0.37971	0.728095	-0.229845	-0.0391028	0.193816	-0.420588	0.550596	0.547674	A							12.571	NaN	NaN	12.571	13.4239	31.7262	39.1688	31.7262	0.40954	2e-22	160.46	51.9994	21.1111	51	2.12478	-49.8746	NaN	30.8883	-21.1111	NaN	Q9WTQ5-1;Q9WTQ5;B2RRE0;Q9WTQ5-2;Q6IR43
Akap12	S	683	IPI00123709	IPI00123709_683_RARKASSSDDEGG_S	Class I	1	RARKASSSDDEGG	0.577634	0.344147	0.999205	0.331132	0.299992	0.053014	0.37971	-0.237197	-0.275996	0.0756011	0.166117	-0.309215	0.341773	0.481621	I							-12.2035	NaN	NaN	-12.2035	27.4549	14.1729	NaN	21.3709	0.40954	2e-22	160.46	7.84574	2.49304	NaN	2.99878	-4.84696	NaN	5.3527	-2.49304	NaN	Q9WTQ5-1;Q9WTQ5;B2RRE0;Q9WTQ5-2;Q6IR43
Akap12	S	684	IPI00123709	IPI00123709_684_ARKASSSDDEGGP_S	Class I	1	ARKASSSDDEGGP	-0.0499945	-0.602837	0.455717	0.433921	0.0891863	-0.333652	0.322286	0.310305	-0.0316364	-0.0004906	0.186738	-0.184825	0.34703	0.624966								12.141	NaN	NaN	12.141	13.4239	28.6048	NaN	21.7438	0.40954	2e-22	160.46	11.7301	7.37007	NaN	3.62255	-8.1076	NaN	4.36008	-7.37007	NaN	Q9WTQ5-1;Q9WTQ5;B2RRE0;Q9WTQ5-2;Q6IR43
Akap12	S	733	IPI00123709	IPI00123709_733_SPEPAGSPSEGEG_S	Class I	0.967265	SPEPAGSPSEGEG	0.00992041	NaN	NaN	NaN	NaN	NaN	NaN	1.02251	NaN	NaN	NaN	NaN	NaN	NaN								NaN	NaN	NaN	NaN	NaN	NaN	NaN	NaN	0.39583	2.84e-40	117.19	NaN	NaN	NaN	NaN	NaN	NaN	NaN	NaN	NaN	Q9WTQ5-1;Q9WTQ5;B2RRE0;Q9WTQ5-2;Q6IR43
Akap12	S	767	IPI00123709	IPI00123709_767_EERAEDSGAEQLA_S	Class I	1	EERAEDSGAEQLA	0.717474	NaN	0.330673	0.353662	0.62402	0.397002	NaN	0.813525	0.410286	0.640806	-1.66819	0.179766	-0.854379	NaN								NaN	68.5352	NaN	68.5352	NaN	44.6897	NaN	44.6897	-0.46826	5.25e-139	226.14	NaN	NaN	NaN	NaN	NaN	NaN	NaN	NaN	NaN	Q9WTQ5-1;Q9WTQ5;B2RRE0;Q9WTQ5-2
Akap12	S	786	IPI00123709	IPI00123709_786_REESWVSIKKFIP_S	Class I	0.978941	REESWVSIKKFIP	NaN	NaN	NaN	NaN	NaN	NaN	NaN	NaN	-0.240589	-0.240589	-0.532632	NaN	NaN	NaN								NaN	-44.6566	NaN	-44.6566	NaN	NaN	NaN	NaN	-0.57753	5.25e-139	226.14	NaN	NaN	NaN	NaN	NaN	NaN	NaN	NaN	NaN	Q9WTQ5-1;Q9WTQ5;B2RRE0;Q9WTQ5-2
Akap12	S	890	IPI00123709	IPI00123709_890_TSAEERSPSWISA_S	Class I	0.828109	TSAEERSPSWISA	NaN	-0.736244	NaN	NaN	NaN	NaN	1.32956	NaN	1.81803	1.81803	-0.768332	NaN	NaN	NaN								NaN	41.2904	NaN	41.2904	NaN	NaN	NaN	NaN	-0.37912	8.48e-60	155.92	NaN	NaN	NaN	NaN	NaN	NaN	NaN	NaN	NaN	Q9WTQ5-1;Q9WTQ5;B2RRE0;Q9WTQ5-2
Akap12	T	910	IPI00123709	IPI00123709_910_HAEGVATPPVGEV_T	Class I	0.85655	HAEGVATPPVGEV	NaN	NaN	NaN	NaN	NaN	NaN	NaN	NaN	0.882011	0.882011	-0.466361	NaN	NaN	NaN								NaN	2.82941	46.0877	24.4586	NaN	NaN	NaN	NaN	-1.4522	8.48e-60	155.92	NaN	NaN	NaN	NaN	NaN	NaN	NaN	NaN	NaN	Q9WTQ5-1;Q9WTQ5;B2RRE0;Q9WTQ5-2
Akap12	S	273	IPI00123709	IPI00123709_273_PLESPTSPVSNET_S	Class I	0.996884	PLESPTSPVSNET	1.04201	0.561595	-0.329985	1.18123	4.08716	3.88843	3.7673	3.06939	3.3488	3.3488	-0.663974	3.17917	-0.515417	0.519916	C		+					NaN	28.1154	44.587	36.3512	NaN	45.4961	10.2033	27.8497	-0.17732	8.07e-48	162.77	36.4355	-54.0602	91	90.4957	54.0602	6	3.04808	-87.4476	NaN	Q9WTQ5-1;Q9WTQ5;B2RRE0;Q9WTQ5-2;Q6IR43
[truncated: 22,472 more rows]
[truncated: 43 more columns]
