# Supplementary material for: Dynamic Adipocyte Phosphoproteome Reveals that Akt Directly Regulates mTORC2
Source: Cell Metab. 2013 Jun 4;17(6):1009–20. doi: 10.1016/j.cmet.2013.04.010 (PMC3690479; doi:10.1016/j.cmet.2013.04.010)
Supplement: Table S4. Ranked 3T3-L1 Proteome Abundance, Related to Figure 2 — Ranked abundance of all proteins identified from the 3T3-L1 adipocyte proteome. [file mmc5.xlsx]

## Sheet: 3T3-L1 iBAQ proteome abundance
Gene Names	Abundance Rank	Summed peptide intensity (iBAQ)	Uniprot	Majority Protein IDs	Protein IDs	Protein Names	GOMF name	GOCC name	Sequence Coverage [%]	Mol. Weight [kDa]
H4-12;H4-53;Hist1h4a;Hist1h4b;Hist1h4c;Hist1h4d;Hist1h4f;Hist1h4h;Hist1h4i;Hist1h4j;Hist1h4k;Hist1h4m;Hist2h4;Hist2h4a;Hist4h4;Gm11275;mCG_1027097;mCG_1044802;mCG_121063;mCG_142242;mCG_23033;mCG_23039;mCG_49272;mCG_49679;mCG_7726;mCG_7729;mCG_7731;OTTMUSG00000000446	1	38.4748	P62806;B2RTM0;Q61667;Q6B822	IPI00624840;IPI00623776;IPI00624933;IPI00844736;IPI00329998;IPI00621374;IPI00621789;IPI00874920;IPI00876005;IPI00407339	IPI00624840;IPI00623776;IPI00624933;IPI00844736;IPI00329998;IPI00621374;IPI00621789;IPI00874920;IPI00876005;IPI00407339	Histone H4	binding;DNA binding;nucleic acid binding;protein binding	cell part;chromosomal part;intracellular membrane-bounded organelle;intracellular organelle;intracellular organelle part;intracellular part;macromolecular complex;membrane-bounded organelle;nuclear part;nucleoplasm;nucleosome;nucleus;organelle;organelle part;protein-DNA complex	82.9	11.628
Ap2;Fabp4;mCG_1645	2	37.4209	P04117;Q542H7	IPI00116705	IPI00116705	3T3-L1 lipid-binding protein;Adipocyte lipid-binding protein;Adipocyte-type fatty acid-binding protein;Fatty acid-binding protein 4;Fatty acid-binding protein, adipocyte;Myelin P2 protein homolog;P15;P2 adipocyte protein;Protein 422;Fabp4 protein;Fatty acid binding protein 4, adipocyte;Putative uncharacterized protein	binding;lipid binding;transporter activity	cell part;cytoplasm;intracellular membrane-bounded organelle;intracellular organelle;intracellular part;membrane-bounded organelle;nucleus;organelle	93.9	14.65
Atp5b	3	37.2461	P56480	IPI00468481	IPI00468481	ATP synthase subunit beta, mitochondrial	active transmembrane transporter activity;adenyl nucleotide binding;adenyl ribonucleotide binding;ATP binding;ATPase activity;ATPase activity, coupled;ATPase activity, coupled to movement of substances;ATPase activity, coupled to transmembrane movement of ions;ATPase activity, coupled to transmembrane movement of ions, phosphorylative mechanism;ATPase activity, coupled to transmembrane movement o…		83.4	56.3
Acsl1;Acsl2;Facl2	4	37.0471	Q6GTG6;P41216	IPI00556840;IPI00857226;IPI00112549	IPI00556840;IPI00857226;IPI00112549;IPI00857822;IPI00856996;IPI00856216;REV__IPI00226149	Acyl-CoA synthetase long-chain family member 1;Putative uncharacterized protein;Long-chain acyl-CoA synthetase 1;Long-chain-fatty-acid--CoA ligase 1	adenyl nucleotide binding;adenyl ribonucleotide binding;ATP binding;binding;catalytic activity;fatty acid ligase activity;ligase activity;ligase activity, forming carbon-sulfur bonds;long-chain fatty acid-CoA ligase activity;nucleotide binding;purine nucleotide binding;purine ribonucleoside triphosphate binding;purine ribonucleotide binding;ribonucleotide binding	cell fraction;cell part;cytoplasmic part;endoplasmic reticulum membrane;endoplasmic reticulum part;insoluble fraction;integral to membrane;intracellular membrane-bounded organelle;intracellular organelle;intracellular organelle part;intracellular part;intrinsic to membrane;membrane;membrane fraction;membrane part;membrane-bounded organelle;microbody;microbody membrane;microbody part;microsome;mit…	77.8	77.951
Hsp60;Hspd1	5	37.0059	P63038-1;P63038	IPI00308885	IPI00308885;IPI00845678;IPI00830313;IPI00830195;IPI00749932;IPI00853695	60 kDa chaperonin;60 kDa heat shock protein, mitochondrial;Chaperonin 60;Heat shock protein 60;HSP-65;Mitochondrial matrix protein P1	adenyl nucleotide binding;adenyl ribonucleotide binding;ATP binding;binding;lipopolysaccharide binding;nucleotide binding;purine nucleotide binding;purine ribonucleoside triphosphate binding;purine ribonucleotide binding;ribonucleotide binding	cell part;cytoplasmic membrane-bounded vesicle;cytoplasmic part;cytoplasmic vesicle;intracellular membrane-bounded organelle;intracellular organelle;intracellular organelle lumen;intracellular organelle part;intracellular part;membrane;membrane part;membrane-bounded organelle;membrane-bounded vesicle;membrane-enclosed lumen;mitochondrial inner membrane;mitochondrial matrix;mitochondrial membrane;…	90.2	60.955
Gapd;Gapdh;Gm10481;380687;ENSMUSG00000068459;OTTMUSG00000017911	6	36.9848	P16858;Q3TUZ9;Q6IWE3	IPI00874964;IPI00273646;IPI00850779;IPI00853668;IPI00849031;IPI00850337;IPI00848511;IPI00874682;IPI00620663;IPI00851086;IPI00850434;IPI00849049;IPI00850377;IPI00850028;IPI00849879;IPI00851010;IPI00848411;IPI00849045;IPI00850062;IPI00319731;IPI00848807;IPI00753028;IPI00850243;IPI00462075;IPI00751677;IPI00752289;IPI00850760	IPI00874964;IPI00273646;IPI00850779;IPI00853668;IPI00849031;IPI00850337;IPI00848511;IPI00874682;IPI00620663;IPI00851086;IPI00850434;IPI00849049;IPI00850377;IPI00850028;IPI00849879;IPI00851010;IPI00848411;IPI00849045;IPI00850062;IPI00319731;IPI00848807;IPI00753028;IPI00850243;IPI00462075;IPI00751677;IPI00752289;IPI00850760;IPI00399459;IPI00752685;IPI00848648;IPI00889899	Glyceraldehyde-3-phosphate dehydrogenase;Putative uncharacterized protein;Glyceraldehyde-3-phosphate-dehydrogenase	binding;catalytic activity;coenzyme binding;cofactor binding;glyceraldehyde-3-phosphate dehydrogenase (NAD+) (phosphorylating) activity;NAD binding;NADP binding;nucleotide binding;oxidoreductase activity;oxidoreductase activity, acting on the aldehyde or oxo group of donors;oxidoreductase activity, acting on the aldehyde or oxo group of donors, NAD or NADP as acceptor;peptidyl-cysteine S-nitrosyl…	cell part;cytoplasmic part;cytosol;intracellular membrane-bounded organelle;intracellular organelle;intracellular part;membrane-bounded organelle;nucleus;organelle	89	36.249
Pcx	7	36.9197	Q3T9S7;Q3TCQ3;Q3UFS6	IPI00943457	IPI00943457	Putative uncharacterized protein	adenyl nucleotide binding;adenyl ribonucleotide binding;ATP binding;binding;biotin carboxylase activity;catalytic activity;cation binding;ion binding;ligase activity;ligase activity, forming carbon-carbon bonds;ligase activity, forming carbon-nitrogen bonds;metal ion binding;nucleotide binding;purine nucleotide binding;purine ribonucleoside triphosphate binding;purine ribonucleotide binding;pyruv…	cell part;cytoplasmic part;intracellular organelle part;intracellular part;membrane;mitochondrial inner membrane;mitochondrial membrane;mitochondrial part;organelle inner membrane;organelle membrane;organelle part	86.3	129.83
Hist2h2bb	8	36.9086	Q64525	IPI00348270	IPI00348270;IPI00124518	H2b 616;Histone H2B type 2-B	binding;DNA binding;nucleic acid binding	cell part;chromosomal part;intracellular membrane-bounded organelle;intracellular organelle;intracellular organelle part;intracellular part;macromolecular complex;membrane-bounded organelle;nucleosome;nucleus;organelle;organelle part;protein-DNA complex	89.7	13.92
Fabp5;Fabpe;Klbp;Mal1;mCG_1638	9	36.886	Q05816;Q497I3;Q3TLH6	IPI00114162;IPI00876563;IPI00890241	IPI00114162;IPI00876563;IPI00890241;IPI00378311;REV__IPI00229539;REV__IPI00459318;REV__IPI00553774;REV__IPI00187543	Epidermal-type fatty acid-binding protein;Fatty acid-binding protein 5;Fatty acid-binding protein, epidermal;Keratinocyte lipid-binding protein;Psoriasis-associated fatty acid-binding protein homolog;Fatty acid binding protein 5, epidermal;MCG1638;Putative uncharacterized protein	binding;lipid binding;transporter activity	cell part;cytoplasm;intracellular part	85.2	15.137
Gstp1;Gstpib;Gstp2;Gstpia	10	36.8516	P19157;P46425	IPI00555023;IPI00283531;IPI00408829	IPI00555023;IPI00283531;IPI00408829;IPI00121525	Glutathione S-transferase P 1;GST class-pi;GST YF-YF;GST-piB;Preadipocyte growth factor;Glutathione S-transferase P 2;GST-piA	binding;catalytic activity;drug binding;enzyme binding;enzyme regulator activity;glutathione transferase activity;JUN kinase binding;kinase binding;kinase regulator activity;protein binding;protein kinase binding;transferase activity;transferase activity, transferring alkyl or aryl (other than methyl) groups	cell part;cytoplasmic part;cytosol;intracellular membrane-bounded organelle;intracellular organelle;intracellular part;macromolecular complex;membrane;membrane-bounded organelle;nucleus;organelle;plasma membrane;protein complex	74.3	23.609
Cyb5;Cyb5a;mCG_1553	11	36.78	P56395;Q544Z9	IPI00230113;IPI00918942	IPI00230113;IPI00918942;IPI00918702	Cytochrome b5;Cytochrome b-5, isoform CRA_d;Putative uncharacterized protein	binding;catalytic activity;cation binding;CoA desaturase activity;heme binding;ion binding;iron ion binding;metal ion binding;oxidoreductase activity;oxidoreductase activity, acting on paired donors, with incorporation or reduction of molecular oxygen;oxidoreductase activity, acting on paired donors, with oxidation of a pair of donors resulting in the reduction of molecular oxygen to two molecule…	cell fraction;cell part;cytoplasmic part;endoplasmic reticulum membrane;endoplasmic reticulum part;insoluble fraction;integral to membrane;intracellular membrane-bounded organelle;intracellular organelle;intracellular organelle part;intracellular part;intrinsic to membrane;membrane;membrane fraction;membrane part;membrane-bounded organelle;microsome;mitochondrion;organelle;organelle membrane;orga…	64.9	15.241
Mdh2;Mor1	12	36.7553	P08249	IPI00323592	IPI00323592;REV__IPI00453516;REV__IPI00756049;REV__IPI00626741;REV__IPI00753032;REV__IPI00750228;REV__IPI00918552;REV__IPI00885324;IPI00311334	Malate dehydrogenase, mitochondrial	binding;catalytic activity;L-malate dehydrogenase activity;malate dehydrogenase activity;nucleotide binding;oxidoreductase activity;oxidoreductase activity, acting on CH-OH group of donors;oxidoreductase activity, acting on the CH-OH group of donors, NAD or NADP as acceptor	cell part;cytoplasmic part;intracellular organelle lumen;intracellular organelle part;intracellular part;membrane;membrane-enclosed lumen;mitochondrial inner membrane;mitochondrial matrix;mitochondrial membrane;mitochondrial part;organelle inner membrane;organelle lumen;organelle membrane;organelle part	75.4	35.611
Gdc1;Gdc-1;Gpd1;Kiaa4010	13	36.7302	P13707	IPI00230185	IPI00230185	Glycerol-3-phosphate dehydrogenase [NAD+], cytoplasmic	binding;catalytic activity;glycerol-3-phosphate dehydrogenase [NAD+] activity;identical protein binding;oxidoreductase activity;oxidoreductase activity, acting on CH-OH group of donors;oxidoreductase activity, acting on the CH-OH group of donors, NAD or NADP as acceptor;protein binding;protein dimerization activity;protein homodimerization activity	cell part;cytoplasmic part;glycerol-3-phosphate dehydrogenase complex;intracellular membrane-bounded organelle;intracellular organelle;intracellular part;macromolecular complex;membrane-bounded organelle;mitochondrion;organelle;protein complex	95.7	37.572
Aco2	14	36.6522	Q99KI0	IPI00116074	IPI00116074	Aconitate hydratase, mitochondrial;Citrate hydro-lyase	4 iron, 4 sulfur cluster binding;aconitate hydratase activity;binding;carbon-oxygen lyase activity;catalytic activity;citrate hydro-lyase (cis-aconitate-forming) activity;hydro-lyase activity;iron-sulfur cluster binding;isocitrate hydro-lyase (cis-aconitate-forming) activity;lyase activity;metal cluster binding	cell part;cytoplasmic part;intracellular membrane-bounded organelle;intracellular organelle;intracellular part;membrane-bounded organelle;mitochondrion;organelle	79.5	85.462
Actg;Actg1;mCG_2117;RP23-82I5.1-001;Actl;RP23-82I5.1-002	15	36.6388	P63260;Q3UD81;Q4KL81;Q3TSB7;Q9QZ83;B1ATY0	IPI00874482;IPI00652436;IPI00136929;IPI00648420	IPI00874482;IPI00652436;IPI00136929;IPI00648420;IPI00648161	Actin, cytoplasmic 2;Actin, cytoplasmic 2, N-terminally processed;Gamma-actin;Putative uncharacterized protein;Actin, gamma, cytoplasmic 1;MCG2117;Gamma actin-like protein	adenyl nucleotide binding;adenyl ribonucleotide binding;ATP binding;binding;nucleotide binding;purine nucleotide binding;purine ribonucleoside triphosphate binding;purine ribonucleotide binding;ribonucleotide binding;structural constituent of cytoskeleton;structural molecule activity	cell part;contractile fiber part;costamere;cytoplasm;cytoplasmic part;cytoskeletal part;cytoskeleton;filamentous actin;intracellular non-membrane-bounded organelle;intracellular organelle;intracellular organelle part;intracellular part;macromolecular complex;non-membrane-bounded organelle;organelle;organelle part;protein complex	89.9	41.792
Ahd1;Ahd-1;Aldh2;mCG_16016	16	36.5838	P47738;Q3TVM2;Q3U6I3;Q3U9J7;Q3UJW1;Q544B1	IPI00111218	IPI00111218;IPI00858077;IPI00122212	AHD-M1;Aldehyde dehydrogenase, mitochondrial;ALDH class 2;ALDH-E2;ALDHI;Putative uncharacterized protein;Aldehyde dehydrogenase 2, mitochondrial, isoform CRA_b	aldehyde dehydrogenase (NAD) activity;catalytic activity;oxidoreductase activity;oxidoreductase activity, acting on the aldehyde or oxo group of donors;oxidoreductase activity, acting on the aldehyde or oxo group of donors, NAD or NADP as acceptor	cell part;cytoplasmic part;intracellular membrane-bounded organelle;intracellular organelle;intracellular organelle lumen;intracellular organelle part;intracellular part;membrane-bounded organelle;membrane-enclosed lumen;mitochondrial matrix;mitochondrial part;mitochondrion;organelle;organelle lumen;organelle part	71.9	56.537
Hnrnpa2b1;Hnrpa2b1	17	36.5838	O88569-2;O88569;O88569-3;B7ZP22	IPI00853914;IPI00622847;IPI00405058;IPI00890022	IPI00853914;IPI00622847;IPI00405058;IPI00890022	Heterogeneous nuclear ribonucleoproteins A2/B1;Heterogeneous nuclear ribonucleoprotein A2/B1	binding;DNA binding;nucleic acid binding;nucleotide binding;RNA binding;sequence-specific DNA binding;single-stranded DNA binding;single-stranded telomeric DNA binding;structure-specific DNA binding;telomeric DNA binding	cell part;cytoplasm;heterogeneous nuclear ribonucleoprotein complex;intracellular organelle part;intracellular part;macromolecular complex;nuclear part;nucleoplasm;organelle part;ribonucleoprotein complex;spliceosomal complex	36.7	87.62
mCG_67985;Uqcrb	18	36.5412	Q9CQB4;Q9D855	IPI00132347;IPI00555000;IPI00121419	IPI00132347;IPI00555000;IPI00121419;REV__IPI00120825;REV__IPI00230088	MCG67985;Putative uncharacterized protein;Ubiquinol-cytochrome c reductase binding protein;Complex III subunit 7;Complex III subunit VII;Cytochrome b-c1 complex subunit 7;Ubiquinol-cytochrome c reductase complex 14 kDa protein	catalytic activity;cation transmembrane transporter activity;hydrogen ion transmembrane transporter activity;inorganic cation transmembrane transporter activity;ion transmembrane transporter activity;monovalent inorganic cation transmembrane transporter activity;oxidoreductase activity;oxidoreductase activity, acting on diphenols and related substances as donors;oxidoreductase activity, acting on…	cell part;cytoplasmic part;intracellular organelle part;intracellular part;membrane;membrane part;mitochondrial inner membrane;mitochondrial membrane;mitochondrial part;organelle inner membrane;organelle membrane;organelle part;respiratory chain	79.3	13.561
Ant2;Slc25a5;mCG_11560;RP23-286I5.1-001	19	36.5267	P51881;Q545A2;B0LAB5	IPI00127841;IPI00458351;IPI00462250;IPI00658303	IPI00127841;IPI00458351;IPI00462250;IPI00658303;IPI00663219	Adenine nucleotide translocator 2;ADP,ATP carrier protein 2;ADP/ATP translocase 2;Solute carrier family 25 member 5;MCG11560;Putative uncharacterized protein;Solute carrier family 25, member 5	binding;transporter activity	cell part;cytoplasmic part;cytoskeletal part;integral to membrane;intracellular organelle part;intracellular part;intrinsic to membrane;macromolecular complex;membrane;membrane part;mitochondrial inner membrane;mitochondrial membrane;mitochondrial part;MMXD complex;organelle inner membrane;organelle membrane;organelle part;protein complex	88.9	32.931
Bcat2;Bcatm;Eca40	20	36.4718	O35855;Q3ULU3;Q8CAX1;O88374	IPI00122442;IPI00886333;IPI00886399	IPI00122442;IPI00886333;IPI00886399;IPI00885905	Branched-chain-amino-acid aminotransferase, mitochondrial;Branched-chain-amino-acid aminotransferase;Putative uncharacterized protein	branched-chain-amino-acid transaminase activity;catalytic activity;L-isoleucine transaminase activity;L-leucine transaminase activity;L-valine transaminase activity;transaminase activity;transferase activity;transferase activity, transferring nitrogenous groups	cell part;cytoplasmic part;intracellular membrane-bounded organelle;intracellular organelle;intracellular part;membrane-bounded organelle;mitochondrion;organelle	61.8	44.127
Grp78;Hspa5;mCG_21276;RP23-446N16.1-001	21	36.4412	P20029;A2AUF6;Q3TI47;Q3TKF8;Q3TUS2;Q3TWF2;Q3U6V3;Q3U7T8;Q3U9G2;Q3UEM8;Q9DC41	IPI00319992	IPI00319992	78 kDa glucose-regulated protein;Heat shock 70 kDa protein 5;Immunoglobulin heavy chain-binding protein;Heat shock 70kD protein 5 (Glucose-regulated protein);Heat shock 70kD protein 5 (Glucose-regulated protein), isoform CRA_a;Putative uncharacterized protein	adenyl nucleotide binding;adenyl ribonucleotide binding;ATP binding;binding;misfolded protein binding;nucleotide binding;protein binding;purine nucleotide binding;purine ribonucleoside triphosphate binding;purine ribonucleotide binding;ribonucleoprotein binding;ribonucleotide binding;ribosome binding	cell part;cell surface;cytoplasmic membrane-bounded vesicle;cytoplasmic part;cytoplasmic vesicle;endoplasmic reticulum lumen;endoplasmic reticulum part;extracellular region;intracellular membrane-bounded organelle;intracellular organelle;intracellular organelle lumen;intracellular organelle part;intracellular part;melanosome;membrane-bounded organelle;membrane-bounded vesicle;membrane-enclosed lu…	74.2	72.421
Cox6b;Cox6b1	22	36.3924	P56391	IPI00225390	IPI00225390	Cytochrome c oxidase subunit 6B1;Cytochrome c oxidase subunit VIb isoform 1	catalytic activity;cation transmembrane transporter activity;cytochrome-c oxidase activity;heme-copper terminal oxidase activity;hydrogen ion transmembrane transporter activity;inorganic cation transmembrane transporter activity;ion transmembrane transporter activity;monovalent inorganic cation transmembrane transporter activity;oxidoreductase activity;oxidoreductase activity, acting on a heme gr…	cell part;cytoplasmic part;intracellular organelle part;intracellular part;membrane;membrane-enclosed lumen;mitochondrial inner membrane;mitochondrial intermembrane space;mitochondrial membrane;mitochondrial part;organelle envelope lumen;organelle inner membrane;organelle membrane;organelle part	75.6	10.071
Lpl;mCG_16917	23	36.3486	P11152;Q3U5U0;Q3U6S8;Q3U715;Q3U784;Q3U841;Q3UB54;Q3UB98;Q3UBE9;Q3UC44;Q3UC81;Q3UCD4;Q3UCH4;Q3UCZ2;Q4FJQ8;Q8C562	IPI00319188	IPI00319188	Lipoprotein lipase;Putative uncharacterized protein;Lipoprotein lipase, isoform CRA_a;Lpl protein	binding;carbohydrate binding;carboxylic ester hydrolase activity;catalytic activity;glycosaminoglycan binding;heparin binding;hydrolase activity;hydrolase activity, acting on ester bonds;lipase activity;lipoprotein lipase activity;pattern binding;polysaccharide binding;triglyceride lipase activity	anchored to membrane;cell part;cell surface;chylomicron;extracellular region;extracellular region part;intrinsic to membrane;macromolecular complex;membrane;membrane part;plasma lipoprotein particle;plasma membrane;protein-lipid complex;triglyceride-rich lipoprotein particle;very-low-density lipoprotein particle	62.7	53.126
Atp5a1	24	36.337	Q03265	IPI00130280;IPI00857439	IPI00130280;IPI00857439;IPI00652749;IPI00857316;REV__IPI00108775;REV__IPI00469163;REV__IPI00653674	ATP synthase subunit alpha, mitochondrial	active transmembrane transporter activity;adenyl nucleotide binding;adenyl ribonucleotide binding;ATP binding;ATPase activity;ATPase activity, coupled;ATPase activity, coupled to movement of substances;ATPase activity, coupled to transmembrane movement of ions;ATPase activity, coupled to transmembrane movement of substances;binding;catalytic activity;cation transmembrane transporter activity;cati…	cell part;membrane;plasma membrane	78.3	59.752
Aldh6a1	25	36.3118	Q9EQ20;Q1LZK2;Q8K0L1	IPI00461964	IPI00461964	Aldehyde dehydrogenase family 6 member A1;Methylmalonate-semialdehyde dehydrogenase [acylating], mitochondrial;Aldh6a1 protein	catalytic activity;malonate-semialdehyde dehydrogenase (acetylating) activity;methylmalonate-semialdehyde dehydrogenase (acylating) activity;oxidoreductase activity;oxidoreductase activity, acting on the aldehyde or oxo group of donors;oxidoreductase activity, acting on the aldehyde or oxo group of donors, NAD or NADP as acceptor	cell part;cytoplasmic part;intracellular membrane-bounded organelle;intracellular organelle;intracellular part;membrane-bounded organelle;mitochondrion;organelle	82.8	57.915
Atp5h	26	36.2619	Q9DCX2	IPI00230507	IPI00230507	ATP synthase subunit d, mitochondrial	cation transmembrane transporter activity;hydrogen ion transmembrane transporter activity;inorganic cation transmembrane transporter activity;ion transmembrane transporter activity;monovalent inorganic cation transmembrane transporter activity;substrate-specific transmembrane transporter activity;substrate-specific transporter activity;transmembrane transporter activity;transporter activity	cell part;cytoplasmic part;intracellular organelle part;intracellular part;macromolecular complex;membrane part;mitochondrial membrane part;mitochondrial part;mitochondrial proton-transporting ATP synthase complex, coupling factor F(o);organelle part;protein complex;proton-transporting ATP synthase complex, coupling factor F(o);proton-transporting two-sector ATPase complex, proton-transporting do…	88.8	18.749
Calr	27	36.2193	P14211;B2MWM9;Q3TVD2;Q3UWP8	IPI00123639	IPI00123639;IPI00458924	Calregulin;Calreticulin;CRP55;Endoplasmic reticulum resident protein 60;HACBP;Putative uncharacterized protein	binding;calcium ion binding;carbohydrate binding;cation binding;ion binding;metal ion binding;mRNA binding;nucleic acid binding;protein binding;RNA binding;sugar binding;unfolded protein binding	cell fraction;cell part;cytoplasmic part;endoplasmic reticulum lumen;endoplasmic reticulum part;external side of plasma membrane;extracellular region part;extracellular space;insoluble fraction;intracellular organelle lumen;intracellular organelle part;intracellular part;macromolecular complex;membrane fraction;membrane part;membrane-enclosed lumen;MHC class I peptide loading complex;microsome;or…	82.7	47.994
H2a.x;H2afx;H2ax;Hist5-2ax	28	36.1772	P27661	IPI00230264	IPI00230264	Histone H2A.x	binding;damaged DNA binding;DNA binding;nucleic acid binding	cell part;chromatin;chromosomal part;chromosome;condensed chromosome;condensed nuclear chromosome;germ cell nucleus;intracellular membrane-bounded organelle;intracellular non-membrane-bounded organelle;intracellular organelle;intracellular organelle part;intracellular part;macromolecular complex;male germ cell nucleus;membrane-bounded organelle;non-membrane-bounded organelle;nuclear chromatin;nuc…	60.1	15.142
Grp75;Hsp74;Hspa9;Hspa9a;mCG_123914	29	36.1641	P38647;Q3TW93;Q3UVN1;Q3V015;Q7TSZ0	IPI00133903;IPI00880839	IPI00133903;IPI00880839	75 kDa glucose-regulated protein;Heat shock 70 kDa protein 9;Mortalin;p66 MOT;Peptide-binding protein 74;Stress-70 protein, mitochondrial;Putative uncharacterized protein;Heat shock protein 9;Heat shock protein 9A	adenyl nucleotide binding;adenyl ribonucleotide binding;ATP binding;binding;enzyme binding;nucleotide binding;protein binding;purine nucleotide binding;purine ribonucleoside triphosphate binding;purine ribonucleotide binding;ribonucleotide binding;unfolded protein binding	cell part;cytoplasmic part;intracellular membrane-bounded organelle;intracellular organelle;intracellular part;membrane-bounded organelle;mitochondrion;organelle	78.9	73.527
Ppia;mCG_121511;RP23-198N14.9-001	30	36.1491	P17742;Q3TE63;Q3UAJ1;Q5SVY2;Q9CZK9	IPI00554989;IPI00755515	IPI00554989;IPI00755515;IPI00874996	Cyclophilin A;Cyclosporin A-binding protein;Peptidyl-prolyl cis-trans isomerase A;Rotamase A;SP18;Peptidyl-prolyl cis-trans isomerase	binding;catalytic activity;cis-trans isomerase activity;isomerase activity;peptide binding;peptidyl-prolyl cis-trans isomerase activity	cell part;cytoplasmic part;cytosol;intracellular membrane-bounded organelle;intracellular organelle;intracellular part;membrane-bounded organelle;nucleus;organelle	77.8	18.314
Dbi;mCG_17804	31	36.0931	P31786;Q3ULV8;Q548W7	IPI00667117;IPI00831604	IPI00667117;IPI00831604	Acyl-CoA-binding protein;Diazepam-binding inhibitor;Endozepine;Putative uncharacterized protein;Diazepam binding inhibitor;MCG17804, isoform CRA_a	binding;carboxylic acid binding;coenzyme binding;cofactor binding;fatty acid binding;fatty-acyl-CoA binding;lipid binding;monocarboxylic acid binding	cell part;cytoplasmic part;intracellular membrane-bounded organelle;intracellular organelle;intracellular part;membrane-bounded organelle;mitochondrion;organelle	81.6	10
Atp5o;D12Wsu28e	32	36.0713	Q9DB20;Q3TF25;Q3THG0	IPI00118986;IPI00461407	IPI00118986;IPI00461407;IPI00129161	ATP synthase subunit O, mitochondrial;Oligomycin sensitivity conferral protein;ATP synthase	cation transmembrane transporter activity;hydrogen ion transmembrane transporter activity;hydrogen ion transporting ATP synthase activity, rotational mechanism;inorganic cation transmembrane transporter activity;ion transmembrane transporter activity;monovalent inorganic cation transmembrane transporter activity;substrate-specific transmembrane transporter activity;substrate-specific transporter …	cell part;cytoplasmic part;intracellular organelle part;intracellular part;membrane;mitochondrial inner membrane;mitochondrial membrane;mitochondrial part;organelle inner membrane;organelle membrane;organelle part	72.8	23.363
Serpinh1;Cbp1;Hsp47	33	36.0633	Q3TJK3;Q3TMD2;Q3TWG9;Q5U4D0;Q8BV87;Q8BVU9;P19324	IPI00880252;IPI00114733	IPI00880252;IPI00114733	Putative uncharacterized protein;Serpinh1 protein;47 kDa heat shock protein;Collagen-binding protein;Serine protease inhibitor J6;Serpin H1	binding;endopeptidase inhibitor activity;endopeptidase regulator activity;enzyme inhibitor activity;enzyme regulator activity;peptidase inhibitor activity;peptidase regulator activity;protein binding;serine-type endopeptidase inhibitor activity;unfolded protein binding	cell part;cytoplasmic part;endoplasmic reticulum lumen;endoplasmic reticulum part;intracellular organelle lumen;intracellular organelle part;intracellular part;membrane-enclosed lumen;organelle lumen;organelle part	67.9	46.533
Tpi;Tpi1	34	36.0592	P17751	IPI00467833	IPI00467833;REV__IPI00652438;REV__IPI00944052;REV__IPI00280233	Triosephosphate isomerase;Triose-phosphate isomerase	catalytic activity;intramolecular oxidoreductase activity;intramolecular oxidoreductase activity, interconverting aldoses and ketoses;isomerase activity;triose-phosphate isomerase activity		80.3	32.191
Pgam1;mCG_113582;mCG_133364;mCG_14289	35	36.0552	Q9DBJ1;Q3U7Z6;Q6NWV5	IPI00457898	IPI00457898	BPG-dependent PGAM 1;Phosphoglycerate mutase 1;Phosphoglycerate mutase isozyme B;Phosphoglycerate mutase;Pgam1 protein	bisphosphoglycerate 2-phosphatase activity;bisphosphoglycerate mutase activity;bisphosphoglycerate phosphatase activity;catalytic activity;hydrolase activity;hydrolase activity, acting on ester bonds;intramolecular transferase activity;intramolecular transferase activity, phosphotransferases;isomerase activity;phosphatase activity;phosphoglycerate mutase activity;phosphoric ester hydrolase activi…		70.9	28.832
Pbp;Pebp;Pebp1;Pbp1;mCG_7941	36	35.9763	P70296;Q3TGC5;Q5EBQ2	IPI00137730;IPI00858116;IPI00340165;IPI00856331	IPI00137730;IPI00858116;IPI00340165;IPI00856331;IPI00117893;IPI00409959	HCNPpp;Hippocampal cholinergic neurostimulating peptide;Phosphatidylethanolamine-binding protein 1;Putative uncharacterized protein;MCG7941, isoform CRA_f;Phosphatidylethanolamine binding protein 1	adenyl nucleotide binding;adenyl ribonucleotide binding;ATP binding;binding;endopeptidase inhibitor activity;endopeptidase regulator activity;enzyme inhibitor activity;enzyme regulator activity;lipid binding;nucleotide binding;peptidase inhibitor activity;peptidase regulator activity;purine nucleotide binding;purine ribonucleoside triphosphate binding;purine ribonucleotide binding;ribonucleotide …	cell part;cell surface	95.7	20.83
Hspe1;mCG_117539;Cpn10-rs1;Hspe1-rs1	37	35.9763	Q64433;Q4KL76;Q9JI95	IPI00263863;IPI00120045	IPI00263863;IPI00120045;IPI00677499	10 kDa chaperonin;10 kDa heat shock protein, mitochondrial;Chaperonin 10;Heat shock protein 1 (Chaperonin 10);MCG117539;Putative uncharacterized protein;CPN10-like protein	adenyl nucleotide binding;adenyl ribonucleotide binding;ATP binding;binding;chaperone binding;nucleotide binding;protein binding;purine nucleotide binding;purine ribonucleoside triphosphate binding;purine ribonucleotide binding;ribonucleotide binding	cell part;cytoplasm;cytoplasmic part;intracellular membrane-bounded organelle;intracellular organelle;intracellular organelle lumen;intracellular organelle part;intracellular part;membrane-bounded organelle;membrane-enclosed lumen;mitochondrial matrix;mitochondrial part;mitochondrion;organelle;organelle lumen;organelle part	86.3	10.963
Atp5i;Atp5k;Lfm1;Lfm-1	38	35.9742	Q06185;Q5EBI8	IPI00111770	IPI00111770;IPI00875971;IPI00342514;REV__IPI00285117;REV__IPI00828276	ATP synthase subunit e, mitochondrial;ATP synthase, H+ transporting, mitochondrial F1F0 complex, subunit e	cation transmembrane transporter activity;hydrogen ion transmembrane transporter activity;inorganic cation transmembrane transporter activity;ion transmembrane transporter activity;monovalent inorganic cation transmembrane transporter activity;substrate-specific transmembrane transporter activity;substrate-specific transporter activity;transmembrane transporter activity;transporter activity	cell part;cytoplasmic part;intracellular organelle part;intracellular part;macromolecular complex;membrane part;mitochondrial membrane part;mitochondrial part;mitochondrial proton-transporting ATP synthase complex, coupling factor F(o);organelle part;protein complex;proton-transporting ATP synthase complex, coupling factor F(o);proton-transporting two-sector ATPase complex, proton-transporting do…	88.7	8.2355
Hist1h2af;Hist3h2a;mCG_140135;RP23-441I8.12-001;Hist1h2ab;Hist1h2ac;Hist1h2ad;Hist1h2ae;Hist1h2ag;Hist1h2ai;Hist1h2an;Hist1h2ao;mCG_1044806;mCG_122950;mCG_49394;mCG_49890;mCG_49891;mCG_49925;mCG_50406;mCG_50828;Hist1h2ah;mCG_50260	39	35.9699	Q8CGP5;Q61668;Q8BFU2;A2AB79;P22752;B2RVF0;Q8CGP6;A0AUV1;A3KPD0	IPI00229543;IPI00221463;IPI00265761;IPI00229544	IPI00229543;IPI00221463;IPI00265761;IPI00229544	Histone H2A type 1-F;Gene for histone H2a;Histone H2A type 3;Histone H2A;Histone H2A type 1;Histone H2A type 1-H	binding;DNA binding;nucleic acid binding	cell part;chromosomal part;intracellular membrane-bounded organelle;intracellular organelle;intracellular organelle part;intracellular part;macromolecular complex;membrane-bounded organelle;nucleosome;nucleus;organelle;organelle part;protein-DNA complex	54.6	14.161
Aldoa;mCG_22383;Aldo1;Aldoart1	40	35.9505	A6ZI44;Q6NY00;P05064;Q5FWB7;A6ZI46;Q9CPQ9	IPI00856379;IPI00221402;IPI00856272;IPI00649880;IPI00858310	IPI00856379;IPI00221402;IPI00856272;IPI00649880;IPI00858310;IPI00856247;IPI00856415	Fructose-bisphosphate aldolase;Aldolase 1;Fructose-bisphosphate aldolase A;Muscle-type aldolase	aldehyde-lyase activity;binding;carbon-carbon lyase activity;catalytic activity;enzyme binding;fructose-bisphosphate aldolase activity;lyase activity;protease binding;protein binding	cell part;cell projection;contractile fiber part;cytoplasmic part;flagellum;intracellular organelle;intracellular part;macromolecular complex;membrane;organelle;organelle part;protein complex;Z disc	82.3	45.12
Ptma;mCG_133549;Gm12504;mCG_1041267;OTTMUSG00000007209	41	35.933	P26350;Q0VGU2;Q3U6E4;Q3U8X6;Q3UA54;Q8C2T3;Q8CAQ5	IPI00224784;IPI00625829;IPI00848506;IPI00406841	IPI00224784;IPI00625829;IPI00848506;IPI00406841	Prothymosin alpha;Thymosin alpha;Prothymosin alpha, isoform CRA_a;Putative uncharacterized protein;MCG1041267		cell part;intracellular membrane-bounded organelle;intracellular organelle;intracellular part;membrane-bounded organelle;nucleus;organelle	36	12.254
Vdac1;Vdac5	42	35.9197	Q60932-1;Q60932;Q3THL7;Q3TIG8;Q3U6K8;Q60932-2	IPI00122549;IPI00230540;IPI00857067	IPI00122549;IPI00230540;IPI00857067	Outer mitochondrial membrane protein porin 1;Plasmalemmal porin;Voltage-dependent anion-selective channel protein 1;Voltage-dependent anion-selective channel protein 5;Putative uncharacterized protein	anion channel activity;anion transmembrane transporter activity;binding;channel activity;gated channel activity;ion channel activity;ion transmembrane transporter activity;nucleotide binding;passive transmembrane transporter activity;porin activity;substrate-specific channel activity;substrate-specific transmembrane transporter activity;substrate-specific transporter activity;transmembrane transp…	cell part;cytoplasmic part;integral to membrane;intracellular organelle part;intracellular part;intrinsic to membrane;macromolecular complex;membrane;membrane part;mitochondrial inner membrane;mitochondrial membrane;mitochondrial outer membrane;mitochondrial part;organelle inner membrane;organelle membrane;organelle outer membrane;organelle part;outer membrane;plasma membrane;pore complex;protein…	92.2	32.351
Atp5j2	43	35.8838	P56135	IPI00271986	IPI00271986	ATP synthase subunit f, mitochondrial		cell part;intracellular part;macromolecular complex;membrane part;protein complex;proton-transporting ATP synthase complex, coupling factor F(o);proton-transporting two-sector ATPase complex, proton-transporting domain	59.1	10.344
Phb;RP23-17C2.2-002	44	35.7578	P67778;Q5SQG5;Q3TV00	IPI00133440;IPI00649084;IPI00876224;IPI00890014	IPI00133440;IPI00649084;IPI00876224;IPI00890014	B-cell receptor-associated protein 32;Prohibitin;Putative uncharacterized protein		cell part;cytoplasmic part;intracellular organelle part;intracellular part;membrane;mitochondrial inner membrane;mitochondrial membrane;mitochondrial part;organelle inner membrane;organelle membrane;organelle part	89	29.82
Etfa;mCG_129031;RP23-231K10.3-001	45	35.7353	Q99LC5;B1B1B4	IPI00116753	IPI00116753;IPI00849166;IPI00848750	Electron transfer flavoprotein subunit alpha, mitochondrial;Electron transferring flavoprotein, alpha polypeptide	electron carrier activity	cell part;cytoplasmic part;electron transfer flavoprotein complex;intracellular organelle part;intracellular part;macromolecular complex;mitochondrial electron transfer flavoprotein complex;mitochondrial part;organelle part;protein complex	76.9	35.009
Ywhaz	46	35.7226	P63101;Q3UA58	IPI00116498	IPI00116498;IPI00473203;IPI00776377;IPI00775847;IPI00387261;IPI00626699	14-3-3 protein zeta/delta;Protein kinase C inhibitor protein 1;SEZ-2;Putative uncharacterized protein	binding;protein binding;protein domain specific binding	cell part;cytoplasmic membrane-bounded vesicle;cytoplasmic part;cytoplasmic vesicle;intracellular membrane-bounded organelle;intracellular organelle;intracellular part;melanosome;membrane-bounded organelle;membrane-bounded vesicle;mitochondrion;nucleus;organelle;pigment granule;vesicle	80.8	27.771
Pgk1;Pgk-1	47	35.7201	P09411;B0LAA9	IPI00555069	IPI00555069;IPI00555060;IPI00929768;IPI00320915;IPI00918196	Phosphoglycerate kinase 1;Phosphoglycerate kinase	adenyl nucleotide binding;adenyl ribonucleotide binding;ATP binding;binding;catalytic activity;kinase activity;nucleotide binding;phosphoglycerate kinase activity;phosphotransferase activity, carboxyl group as acceptor;purine nucleotide binding;purine ribonucleoside triphosphate binding;purine ribonucleotide binding;ribonucleotide binding;transferase activity;transferase activity, transferring ph…	cell part;cytoplasm;intracellular part	87.3	44.55
H3.2;H3.2-221;H3.2-614;H3.2-615;H3.2-616;H3-143;H3-53;H3b;H3-B;H3f;H3-F;Hist1h3b;Hist1h3c;Hist1h3d;Hist1h3e;Hist1h3f;Hist2h3b;Hist2h3c1;Hist2h3c2;Hist2h3ca1;Hist2h3ca2;mCG_122935;mCG_126480;mCG_140859;mCG_16737;mCG_7727;mCG_7728;mCG_7741	48	35.6892	P84228;A1L0U3;B9EI85	IPI00282848;IPI00230730	IPI00282848;IPI00230730	Histone H3.2;Histone H3	binding;DNA binding;nucleic acid binding;protein binding	cell part;chromosomal part;intracellular membrane-bounded organelle;intracellular organelle;intracellular organelle part;intracellular part;macromolecular complex;membrane-bounded organelle;nuclear part;nucleoplasm;nucleosome;nucleus;organelle;organelle part;protein-DNA complex	66.9	20.246
Grp94;Hsp90b1;Tra1;Tra-1;mCG_8346	49	35.6866	P08113;Q3UAD6;Q3UBU0;Q8C2R2;Q8CCY5;Q91V38;Q9CW12;Q3TUD6	IPI00129526;IPI00652998;IPI00830494	IPI00129526;IPI00652998;IPI00830494;REV__IPI00129831;REV__IPI00776230	94 kDa glucose-regulated protein;Endoplasmic reticulum resident protein 99;Endoplasmin;Heat shock protein 90 kDa beta member 1;Polymorphic tumor rejection antigen 1;Tumor rejection antigen gp96;Heat shock protein 90kDa beta (Grp94), member 1;Putative uncharacterized protein;Heat shock protein 90, beta (Grp94), member 1	adenyl nucleotide binding;adenyl ribonucleotide binding;ATP binding;binding;nucleotide binding;protein binding;purine nucleotide binding;purine ribonucleoside triphosphate binding;purine ribonucleotide binding;ribonucleotide binding;unfolded protein binding	cell part;cytoplasmic membrane-bounded vesicle;cytoplasmic part;cytoplasmic vesicle;endoplasmic reticulum lumen;endoplasmic reticulum part;intracellular membrane-bounded organelle;intracellular organelle;intracellular organelle lumen;intracellular organelle part;intracellular part;melanosome;membrane part;membrane-bounded organelle;membrane-bounded vesicle;membrane-enclosed lumen;organelle;organe…	73.7	92.475
Rps8;mCG_14435;RP23-59L24.9-001;mCG_7626;OTTMUSG00000000623;RP23-169M24.1-001	50	35.6735	P62242;Q3UA25;Q3UJU6;Q497E9;Q9CQW4;Q9CRJ5;Q5M9L9;Q5SZV3	IPI00466820;IPI00828628;IPI00475203;IPI00621229;IPI00849948;IPI00875282;IPI00671398;IPI00274175	IPI00466820;IPI00828628;IPI00475203;IPI00621229;IPI00849948;IPI00875282;IPI00671398;IPI00274175	40S ribosomal protein S8;Ribosomal protein S8	structural constituent of ribosome;structural molecule activity	cell part;cytoplasmic part;cytosolic small ribosomal subunit;intracellular non-membrane-bounded organelle;intracellular organelle;intracellular organelle part;intracellular part;macromolecular complex;non-membrane-bounded organelle;organelle;organelle part;ribonucleoprotein complex;ribosome;small ribosomal subunit	68.3	24.205
Ldh1;Ldha;Ldh-1;mCG_19938	51	35.6708	Q3TCI7;Q3THB4;Q3TI99;P06151;Q3UDU4;Q3UIC3;Q564E2;Q99K20;Q6NXW3	IPI00751369;IPI00319994;IPI00756114;IPI00754398	IPI00751369;IPI00319994;IPI00756114;IPI00754398;IPI00225945;IPI00467457;IPI00881151;IPI00881267	L-lactate dehydrogenase;LDH muscle subunit;L-lactate dehydrogenase A chain;Putative uncharacterized protein;Ldha protein	binding;catalytic activity;lactate dehydrogenase activity;L-lactate dehydrogenase activity;nucleotide binding;oxidoreductase activity;oxidoreductase activity, acting on CH-OH group of donors;oxidoreductase activity, acting on the CH-OH group of donors, NAD or NADP as acceptor;protein binding	cell part;cell projection;cytoplasm;cytoplasmic part;cytosol;flagellum;intracellular membrane-bounded organelle;intracellular organelle;intracellular part;membrane-bounded organelle;mitochondrion;organelle	80.1	39.758
Tubb5	52	35.6602	P99024;Q80ZV2	IPI00117352	IPI00117352	Tubulin beta-5 chain;Tubb5 protein	binding;catalytic activity;GTP binding;GTPase activity;guanyl nucleotide binding;guanyl ribonucleotide binding;hydrolase activity;hydrolase activity, acting on acid anhydrides;hydrolase activity, acting on acid anhydrides, in phosphorus-containing anhydrides;nucleoside-triphosphatase activity;nucleotide binding;purine nucleotide binding;purine ribonucleoside triphosphate binding;purine ribonucleo…	cell part;cytoplasmic part;cytoskeletal part;cytosol;intracellular organelle part;intracellular part;macromolecular complex;microtubule;organelle part;protein complex;tubulin complex	77.9	49.67
Rplp2	53	35.6496	P99027	IPI00139795;IPI00742383	IPI00139795;IPI00742383	60S acidic ribosomal protein P2	structural constituent of ribosome;structural molecule activity	cell part;cytoplasmic part;intracellular non-membrane-bounded organelle;intracellular organelle;intracellular part;macromolecular complex;non-membrane-bounded organelle;organelle;ribonucleoprotein complex;ribosome	97.4	11.651
Etfb	54	35.6388	Q9DCW4	IPI00121440;IPI00848492;IPI00757916	IPI00121440;IPI00848492;IPI00757916	Electron transfer flavoprotein subunit beta	electron carrier activity	cell part;cytoplasmic part;electron transfer flavoprotein complex;intracellular organelle part;intracellular part;macromolecular complex;mitochondrial electron transfer flavoprotein complex;mitochondrial part;organelle part;protein complex	85.1	27.623
Cisd1;D10Ertd214e;Zcd1	55	35.6361	Q91WS0	IPI00128346	IPI00128346	CDGSH iron sulfur domain-containing protein 1;MitoNEET	2 iron, 2 sulfur cluster binding;binding;cation binding;ion binding;iron-sulfur cluster binding;metal cluster binding;metal ion binding	cell part;cytoplasmic part;integral to membrane;intracellular organelle part;intracellular part;intrinsic to membrane;membrane;membrane part;mitochondrial membrane;mitochondrial outer membrane;mitochondrial part;organelle membrane;organelle outer membrane;organelle part;outer membrane	63.9	12.097
Eef1a;Eef1a1;mCG_15232	56	35.6334	P10126;Q3TII3;Q3UA81;Q3UZQ3;Q4FZE5;Q58E64	IPI00307837;IPI00831365;IPI00831184	IPI00307837;IPI00831365;IPI00831184;IPI00119667	Elongation factor 1-alpha 1;Elongation factor Tu;Eukaryotic elongation factor 1 A-1;Elongation factor 1-alpha;Eef1a1 protein	binding;catalytic activity;GTP binding;GTPase activity;guanyl nucleotide binding;guanyl ribonucleotide binding;hydrolase activity;hydrolase activity, acting on acid anhydrides;hydrolase activity, acting on acid anhydrides, in phosphorus-containing anhydrides;nucleic acid binding;nucleoside-triphosphatase activity;nucleotide binding;protein binding;purine nucleotide binding;purine ribonucleoside t…	cell part;cytoplasm;intracellular membrane-bounded organelle;intracellular organelle;intracellular part;membrane-bounded organelle;nucleus;organelle	72.7	50.113
Mif;mCG_3124	57	35.6253	P34884;Q545F0	IPI00230427;IPI00606310	IPI00230427;IPI00606310;IPI00122073;IPI00671402	Delayed early response protein 6;Glycosylation-inhibiting factor;L-dopachrome isomerase;L-dopachrome tautomerase;Macrophage migration inhibitory factor;Phenylpyruvate tautomerase;MCG3124, isoform CRA_b;Putative uncharacterized protein	binding;catalytic activity;cytokine activity;dopachrome isomerase activity;intramolecular oxidoreductase activity;intramolecular oxidoreductase activity, interconverting keto- and enol-groups;intramolecular oxidoreductase activity, transposing C=C bonds;isomerase activity;phenylpyruvate tautomerase activity;protein binding;receptor binding	cell part;cytoplasm;extracellular region part;extracellular space;intracellular part	95.7	12.504
Cs;CS	58	35.6171	Q9CZU6;Q0QEL9	IPI00113141	IPI00113141	Citrate synthase, mitochondrial;Citrate synthase	catalytic activity;citrate (Si)-synthase activity;transferase activity;transferase activity, transferring acyl groups;transferase activity, transferring acyl groups, acyl groups converted into alkyl on transfer	cell part;cytoplasmic part;intracellular organelle lumen;intracellular organelle part;intracellular part;membrane-enclosed lumen;mitochondrial matrix;mitochondrial part;organelle lumen;organelle part	59.1	51.736
Eno1;Eno-1;EG433182;mCG_115657;mCG_17183;RP23-278I3.3-001;RP23-278I3.3-002	59	35.6061	P17182;Q5FW97;Q6PHC1	IPI00462072;IPI00648821	IPI00462072;IPI00648821;IPI00649143;IPI00849751;IPI00889980;IPI00649376;IPI00830694;IPI00830788;IPI00649925;IPI00648260	2-phospho-D-glycerate hydro-lyase;Alpha-enolase;Enolase 1;Non-neural enolase;Enolase	binding;carbon-oxygen lyase activity;catalytic activity;cation binding;hydro-lyase activity;ion binding;lyase activity;magnesium ion binding;metal ion binding;phosphopyruvate hydratase activity	cell part;cytoplasmic part;cytosolic part;intracellular part;macromolecular complex;membrane;phosphopyruvate hydratase complex;plasma membrane;protein complex	88.9	47.14
Idh1;IDH1;mCG_123128	60	35.6006	O88844;Q3TJ51;Q5HZJ8;Q8C338;Q0QER9;Q3UAV7	IPI00135231;IPI00762452	IPI00135231;IPI00762452;IPI00830693	Cytosolic NADP-isocitrate dehydrogenase;IDP;Isocitrate dehydrogenase [NADP] cytoplasmic;NADP(+)-specific ICDH;Oxalosuccinate decarboxylase;Putative uncharacterized protein;Isocitrate dehydrogenase 1 (NADP+), soluble;Isocitrate dehydrogenase 1;Isocitrate dehydrogenase 1 (NADP+), soluble, isoform CRA_a	binding;catalytic activity;cation binding;coenzyme binding;cofactor binding;ion binding;isocitrate dehydrogenase (NADP+) activity;isocitrate dehydrogenase activity;magnesium ion binding;metal ion binding;NAD binding;nucleotide binding;oxidoreductase activity;oxidoreductase activity, acting on CH-OH group of donors;oxidoreductase activity, acting on the CH-OH group of donors, NAD or NADP as accept…	cell part;cytoplasmic part;cytosol;intracellular membrane-bounded organelle;intracellular organelle;intracellular part;membrane-bounded organelle;mitochondrion;organelle	87.7	47.545
Cycs;mCG_119910	61	35.5978	P62897;Q56A15	IPI00222419;IPI00265239	IPI00222419;IPI00265239;CON__P62894;IPI00849673	Cytochrome c, somatic;MCG119910;Putative uncharacterized protein	binding;cation binding;electron carrier activity;heme binding;ion binding;iron ion binding;metal ion binding;tetrapyrrole binding;transition metal ion binding	cell part;cytoplasmic part;intracellular membrane-bounded organelle;intracellular organelle;intracellular organelle lumen;intracellular organelle part;intracellular part;membrane part;membrane-bounded organelle;membrane-enclosed lumen;mitochondrial matrix;mitochondrial part;mitochondrion;organelle;organelle lumen;organelle part;respiratory chain	79	11.605
Uqcr10;mCG_1041147;RP23-280J3.4;RP23-280J3.4-001	62	35.5894	Q8R1I1;Q5NCJ9	IPI00153381	IPI00153381;IPI00264082;IPI00876321	Complex III subunit 9;Complex III subunit X;Cytochrome b-c1 complex subunit 9;Cytochrome c1 non-heme 7 kDa protein;Ubiquinol-cytochrome c reductase complex 7.2 kDa protein;Novel protein similar to human ubiquinol-cytochrome C reductase complex 7.2 kDa protein UQCR10;Putative uncharacterized protein;RIKEN cDNA 1110020P15, isoform CRA_b	catalytic activity;cation transmembrane transporter activity;hydrogen ion transmembrane transporter activity;inorganic cation transmembrane transporter activity;ion transmembrane transporter activity;monovalent inorganic cation transmembrane transporter activity;oxidoreductase activity;oxidoreductase activity, acting on diphenols and related substances as donors;oxidoreductase activity, acting on…	cell part;cytoplasmic part;intracellular organelle part;intracellular part;membrane;membrane part;mitochondrial inner membrane;mitochondrial membrane;mitochondrial part;organelle inner membrane;organelle membrane;organelle part;respiratory chain	54.7	7.4454
Erp;Erp60;Grp58;Pdia3	63	35.5584	P27773	IPI00230108	IPI00230108;IPI00885558	58 kDa glucose-regulated protein;58 kDa microsomal protein;Disulfide isomerase ER-60;Endoplasmic reticulum resident protein 57;Endoplasmic reticulum resident protein 60;Protein disulfide-isomerase A3	catalytic activity;disulfide oxidoreductase activity;electron carrier activity;intramolecular oxidoreductase activity;intramolecular oxidoreductase activity, interconverting keto- and enol-groups;intramolecular oxidoreductase activity, transposing S-S bonds;isomerase activity;oxidoreductase activity;oxidoreductase activity, acting on a sulfur group of donors;protein disulfide isomerase activity;p…	cell part;cytoplasmic membrane-bounded vesicle;cytoplasmic part;cytoplasmic vesicle;endoplasmic reticulum lumen;endoplasmic reticulum part;intracellular membrane-bounded organelle;intracellular organelle;intracellular organelle lumen;intracellular organelle part;intracellular part;melanosome;membrane-bounded organelle;membrane-bounded vesicle;membrane-enclosed lumen;organelle;organelle lumen;orga…	84.2	56.678
Hibadh	64	35.5412	Q99L13;A0ZNJ2	IPI00116222	IPI00116222	3-hydroxyisobutyrate dehydrogenase, mitochondrial;3-hydroxyisobutyrate dehydrogenase	3-hydroxyisobutyrate dehydrogenase activity;binding;catalytic activity;coenzyme binding;cofactor binding;NAD binding;nucleotide binding;oxidoreductase activity;oxidoreductase activity, acting on CH-OH group of donors;oxidoreductase activity, acting on the CH-OH group of donors, NAD or NADP as acceptor;phosphogluconate dehydrogenase (decarboxylating) activity	cell part;cytoplasmic part;intracellular membrane-bounded organelle;intracellular organelle;intracellular part;membrane-bounded organelle;mitochondrion;organelle	74.9	35.44
Hsc70;Hsc73;Hspa8	65	35.5296	P63017;Q3KQJ4;Q3TB63;Q3TEK2;Q3TF16;Q3TH04;Q3TH56;Q3TQ13;Q3TRH3;Q3TZJ3;Q3U9L2;Q3UBA6;Q3UDS0;Q3ULM1;Q3UBR0;Q3UXU1;Q504P4;Q9QZ38	IPI00323357;IPI00886297;IPI00457741	IPI00323357;IPI00886297;IPI00457741;IPI00886370;IPI00885277;IPI00668185	Heat shock 70 kDa protein 8;Heat shock cognate 71 kDa protein;Hspa8 protein;Putative uncharacterized protein;Heat shock cognate hsc73	adenyl nucleotide binding;adenyl ribonucleotide binding;ATP binding;ATPase activity;ATPase activity, coupled;binding;catalytic activity;hydrolase activity;hydrolase activity, acting on acid anhydrides;hydrolase activity, acting on acid anhydrides, in phosphorus-containing anhydrides;nucleoside-triphosphatase activity;nucleotide binding;protein binding;purine nucleotide binding;purine ribonucleosi…	cell part;cytoplasmic membrane-bounded vesicle;cytoplasmic part;cytoplasmic vesicle;cytosol;extracellular membrane-bounded organelle;extracellular organelle;extracellular region part;extracellular vesicular exosome;intracellular membrane-bounded organelle;intracellular organelle;intracellular part;macromolecular complex;melanosome;membrane-bounded organelle;membrane-bounded vesicle;organelle;pigm…	79.9	70.87
Hsp84b;Hsp90ab1;Hspcb;mCG_18238;Hsp84;Hsp84-1	66	35.515	Q71LX8;Q80YC2;Q811H6;P11499	IPI00229080;IPI00554929	IPI00229080;IPI00554929;IPI00830562;IPI00108378	Heat shock protein 84b;Heat shock protein 90 alpha (Cytosolic), class B member 1;MCG18238;Putative uncharacterized protein;Hsp90ab1 protein;Heat shock 84 kDa;Heat shock protein HSP 90-beta;Tumor-specific transplantation 84 kDa antigen	adenyl nucleotide binding;adenyl ribonucleotide binding;ATP binding;binding;enzyme regulator activity;nitric-oxide synthase regulator activity;nucleotide binding;protein binding;protein domain specific binding;purine nucleotide binding;purine ribonucleoside triphosphate binding;purine ribonucleotide binding;ribonucleotide binding;TPR domain binding;unfolded protein binding	cell part;cytoplasmic membrane-bounded vesicle;cytoplasmic part;cytoplasmic vesicle;intracellular membrane-bounded organelle;intracellular organelle;intracellular part;melanosome;membrane-bounded organelle;membrane-bounded vesicle;mitochondrion;organelle;pigment granule;vesicle	72	83.28
Cox5a	67	35.5002	P12787	IPI00120719	IPI00120719	Cytochrome c oxidase polypeptide Va;Cytochrome c oxidase subunit 5A, mitochondrial	binding;catalytic activity;cation binding;cation transmembrane transporter activity;cytochrome-c oxidase activity;heme-copper terminal oxidase activity;hydrogen ion transmembrane transporter activity;inorganic cation transmembrane transporter activity;ion binding;ion transmembrane transporter activity;metal ion binding;monovalent inorganic cation transmembrane transporter activity;oxidoreductase …	cell part;cytoplasmic part;intracellular organelle part;intracellular part;membrane;mitochondrial inner membrane;mitochondrial membrane;mitochondrial part;organelle inner membrane;organelle membrane;organelle part	74	16.101
Idh3a	68	35.4793	Q9D6R2-1;Q9D6R2;Q9D6R2-2	IPI00459725;IPI00608078	IPI00459725;IPI00608078	Isocitrate dehydrogenase [NAD] subunit alpha, mitochondrial;Isocitric dehydrogenase subunit alpha;NAD(+)-specific ICDH subunit alpha	binding;catalytic activity;cation binding;coenzyme binding;cofactor binding;ion binding;isocitrate dehydrogenase (NAD+) activity;isocitrate dehydrogenase activity;magnesium ion binding;metal ion binding;NAD binding;nucleotide binding;oxidoreductase activity;oxidoreductase activity, acting on CH-OH group of donors;oxidoreductase activity, acting on the CH-OH group of donors, NAD or NADP as acceptor	cell part;cytoplasmic part;intracellular membrane-bounded organelle;intracellular organelle;intracellular part;membrane-bounded organelle;mitochondrion;organelle	60.1	39.638
Vim;mCG_15706;RP23-185P20.1-001	69	35.4519	P20152;A4IF59;Q3TFD9;Q3TWV0;Q3U6S1;Q3UAX1;Q3UD36;Q3V2S4;Q5FWJ3	IPI00227299	IPI00227299;IPI00751833;IPI00922957;IPI00606008;CON__Q14533;IPI00462986;CON__P78385;CON__Q6NT21;IPI00405473;CON__O43790;IPI00874877;IPI00474575;CON__Q61726;IPI00124800;IPI00875862;IPI00118973	Vimentin;Vim protein;Putative uncharacterized protein;Vimentin, isoform CRA_b	structural constituent of eye lens;structural molecule activity	cell leading edge;cell part;cytoskeletal part;intermediate filament;intracellular organelle part;intracellular part;macromolecular complex;organelle part;protein complex;type III intermediate filament	96.4	53.687
Hadhb	70	35.4489	Q99JY0	IPI00115607;IPI00474281;IPI00850941	IPI00115607;IPI00474281;IPI00850941;IPI00858282;REV__IPI00125970;IPI00404671	3-ketoacyl-CoA thiolase;Acetyl-CoA acyltransferase;Beta-ketothiolase;TP-beta;Trifunctional enzyme subunit beta, mitochondrial	acetyl-CoA C-acyltransferase activity;C-acyltransferase activity;catalytic activity;long-chain-3-hydroxyacyl-CoA dehydrogenase activity;oxidoreductase activity;oxidoreductase activity, acting on CH-OH group of donors;oxidoreductase activity, acting on the CH-OH group of donors, NAD or NADP as acceptor;transferase activity;transferase activity, transferring acyl groups;transferase activity, transf…	cell part;cytoplasmic part;fatty acid beta-oxidation multienzyme complex;intracellular organelle part;intracellular part;macromolecular complex;membrane;mitochondrial inner membrane;mitochondrial membrane;mitochondrial part;organelle inner membrane;organelle membrane;organelle part;protein complex	69.3	51.386
Rps27a;Uba80;Ubcep1;mCG_13441;mCG_15222;RP23-92B18.5-003;Ubc;Uba52;Ubb;Ubcep2;EG216818;mCG_23377;RP23-234K24.1-001;RP23-234K24.1-002;Gm1821	71	35.4458	P62983;Q642L7;Q3TWD1;Q8VC46;P62991;A5JUZ1;Q3TH47;Q8R0Z9;Q922B0;Q922Z8;Q6NZC5;Q78XY9;Q5SX22;Q8C2K3;B0LAC2	IPI00470152;IPI00755353;IPI00660718;IPI00755916;IPI00750889;IPI00139518;IPI00923013;IPI00923037;IPI00923082;IPI00918763;IPI00850795;IPI00342013	IPI00470152;IPI00755353;IPI00660718;IPI00755916;IPI00750889;IPI00139518;IPI00923013;IPI00923037;IPI00923082;IPI00918763;IPI00850795;IPI00342013;IPI00848548	40S ribosomal protein S27a;MCG13441;MCG15222;Ribosomal protein S27a;Ribosomal protein S27A;Putative uncharacterized protein;Ubc protein;Ubiquitin;Ubiqutin subunit 1;Ubiquitin B;MCG23377, isoform CRA_a;Ubiquitin A-52 residue ribosomal protein fusion product 1	binding;cation binding;ion binding;metal ion binding;structural constituent of ribosome;structural molecule activity	cell part;cytoplasmic part;cytosol;intracellular non-membrane-bounded organelle;intracellular organelle;intracellular organelle part;intracellular part;macromolecular complex;non-membrane-bounded organelle;nuclear part;nucleoplasm;organelle;organelle part;ribonucleoprotein complex;ribosome	75	17.951
Gstm1;RP23-214E3.6-003	72	35.4365	P10649;A2AE89	IPI00230212;IPI00649135;IPI00649450	IPI00230212;IPI00649135;IPI00649450;IPI00130368	Glutathione S-transferase GT8.7;Glutathione S-transferase Mu 1;GST 1-1;GST class-mu 1;pmGT10;Glutathione S-transferase, mu 1	binding;catalytic activity;glutathione transferase activity;protein binding;transferase activity;transferase activity, transferring alkyl or aryl (other than methyl) groups	cell part;cytoplasm;intracellular part	88.1	25.97
Gbp;Lgals1	73	35.4272	P16045	IPI00229517	IPI00229517	14 kDa lectin;Beta-galactoside-binding lectin L-14-I;Galaptin;Galectin-1;Lactose-binding lectin 1;Lectin galactoside-binding soluble 1;S-Lac lectin 1	binding;carbohydrate binding;galactose binding;galactoside binding;monosaccharide binding;sugar binding	extracellular matrix;extracellular region part;extracellular space;proteinaceous extracellular matrix	74.8	14.866
P4hb;Pdia1;RP23-84C12.2-001	74	35.4209	P09103;Q3TF72;Q3TGS0;Q3THC3;Q3TIM0;Q3TIQ5;Q3TT76;Q3TWE3;Q3U738;Q3UA23;Q3UBY9;Q3UDR2;Q3UJA8;Q3URP6;Q922C8	IPI00133522;IPI00122815	IPI00133522;IPI00122815	Cellular thyroid hormone-binding protein;Endoplasmic reticulum resident protein 59;p55;Prolyl 4-hydroxylase subunit beta;Protein disulfide-isomerase;Putative uncharacterized protein;Prolyl 4-hydroxylase, beta polypeptide	catalytic activity;disulfide oxidoreductase activity;electron carrier activity;intramolecular oxidoreductase activity;intramolecular oxidoreductase activity, interconverting keto- and enol-groups;intramolecular oxidoreductase activity, transposing S-S bonds;isomerase activity;oxidoreductase activity;oxidoreductase activity, acting on a sulfur group of donors;protein disulfide isomerase activity;p…	cell fraction;cell part;cytoplasmic membrane-bounded vesicle;cytoplasmic part;cytoplasmic vesicle;endoplasmic reticulum;endoplasmic reticulum lumen;endoplasmic reticulum part;insoluble fraction;intracellular membrane-bounded organelle;intracellular organelle;intracellular organelle lumen;intracellular organelle part;intracellular part;melanosome;membrane;membrane fraction;membrane-bounded organel…	89.2	57.143
Pdhb	75	35.4146	Q9D051	IPI00132042	IPI00132042	Pyruvate dehydrogenase E1 component subunit beta, mitochondrial	catalytic activity;oxidoreductase activity;oxidoreductase activity, acting on the aldehyde or oxo group of donors;oxidoreductase activity, acting on the aldehyde or oxo group of donors, disulfide as acceptor;pyruvate dehydrogenase (acetyl-transferring) activity;pyruvate dehydrogenase activity	cell part;cytoplasmic part;intracellular organelle lumen;intracellular organelle part;intracellular part;membrane-enclosed lumen;mitochondrial matrix;mitochondrial part;organelle lumen;organelle part	64.6	38.937
Pk3;Pkm2;Pykm	76	35.4146	P52480-1;P52480	IPI00407130	IPI00407130	Pyruvate kinase isozymes M1/M2;Pyruvate kinase muscle isozyme	adenyl nucleotide binding;adenyl ribonucleotide binding;alkali metal ion binding;ATP binding;binding;catalytic activity;cation binding;ion binding;kinase activity;magnesium ion binding;metal ion binding;nucleotide binding;phosphotransferase activity, alcohol group as acceptor;potassium ion binding;protein binding;purine nucleotide binding;purine ribonucleoside triphosphate binding;purine ribonucl…	cell part;cell projection;cytoplasmic part;flagellum;intracellular membrane-bounded organelle;intracellular organelle;intracellular part;membrane-bounded organelle;mitochondrion;nucleus;organelle	88.3	57.844
Hnrnpa3;Hnrpa3;hnRNPA3;mCG_1305;RP23-374O4.1-002;RP23-374O4.1-003	77	35.4115	Q8BG05-1;Q8BG05;Q3UZG3;Q5FB19;A2AL12;Q6P6I7	IPI00269661;IPI00459722;IPI00677689	IPI00269661;IPI00459722;IPI00677689	Heterogeneous nuclear ribonucleoprotein A3;Putative uncharacterized protein;MCG1305, isoform CRA_b;Hnrpa3 protein	binding;nucleic acid binding;nucleotide binding;RNA binding	cell part;intracellular organelle part;intracellular part;macromolecular complex;nuclear part;organelle part;ribonucleoprotein complex;spliceosomal complex	58.6	39.652
Acads;mCG_19231	78	35.4083	Q6LCR2;Q91W85;Q07417	IPI00331251;IPI00116591;IPI00885762	IPI00331251;IPI00116591;IPI00885762	Short-chain acyl-CoA dehydrogenase;Acyl-Coenzyme A dehydrogenase, short chain;Acyl-Coenzyme A dehydrogenase, short chain, isoform CRA_a;Putative uncharacterized protein;Butyryl-CoA dehydrogenase;Short-chain specific acyl-CoA dehydrogenase, mitochondrial		cell part;cytoplasmic part;intracellular organelle lumen;intracellular organelle part;intracellular part;membrane-enclosed lumen;mitochondrial matrix;mitochondrial part;organelle lumen;organelle part	74.8	44.889
Anc1;Ant1;Slc25a4	79	35.3924	P48962;Q8BVI9	IPI00115564	IPI00115564	Adenine nucleotide translocator 1;ADP,ATP carrier protein 1;ADP,ATP carrier protein, heart/skeletal muscle isoform T1;ADP/ATP translocase 1;mANC1;Solute carrier family 25 member 4;Putative uncharacterized protein	binding;transporter activity	cell part;cytoplasmic part;integral to membrane;intracellular organelle part;intracellular part;intrinsic to membrane;membrane;membrane part;mitochondrial inner membrane;mitochondrial membrane;mitochondrial part;organelle inner membrane;organelle membrane;organelle part	82.6	32.904
Cyb5r3;Dia1	80	35.3892	Q9DCN2-1;Q9DCN2;Q9DCN2-2;Q9CY59	IPI00121079;IPI00759904;IPI00110885	IPI00121079;IPI00759904;IPI00110885	Diaphorase-1;NADH-cytochrome b5 reductase 3;NADH-cytochrome b5 reductase 3 membrane-bound form;NADH-cytochrome b5 reductase 3 soluble form;Putative uncharacterized protein	catalytic activity;cytochrome-b5 reductase activity;oxidoreductase activity;oxidoreductase activity, acting on NADH or NADPH;oxidoreductase activity, acting on NADH or NADPH, heme protein as acceptor	cell part;cytoplasmic part;cytosol;endoplasmic reticulum membrane;endoplasmic reticulum part;intracellular organelle part;intracellular part;membrane;membrane part;mitochondrial inner membrane;mitochondrial membrane;mitochondrial outer membrane;mitochondrial part;organelle inner membrane;organelle membrane;organelle outer membrane;organelle part;outer membrane	84.4	34.127
COII;mt-Co2;Mtco2;Cox2;COX2;COXII	81	35.386	P00405;Q7JCZ1	IPI00131176	IPI00131176	Cytochrome c oxidase polypeptide II;Cytochrome c oxidase subunit 2	binding;catalytic activity;cation binding;cation transmembrane transporter activity;copper ion binding;cytochrome-c oxidase activity;electron carrier activity;heme binding;heme-copper terminal oxidase activity;hydrogen ion transmembrane transporter activity;inorganic cation transmembrane transporter activity;ion binding;ion transmembrane transporter activity;iron ion binding;metal ion binding;mon…	cell part;cytoplasmic part;integral to membrane;intracellular organelle part;intracellular part;intrinsic to membrane;membrane;membrane part;mitochondrial inner membrane;mitochondrial membrane;mitochondrial part;organelle inner membrane;organelle membrane;organelle part;respiratory chain	48	25.976
mCG_132913;mCG_6749;Rps12	82	35.3763	Q6ZWZ6;P63323	IPI00225634;IPI00473415;IPI00554850;IPI00405659;IPI00463049;IPI00463052;IPI00116908;IPI00120475	IPI00225634;IPI00473415;IPI00554850;IPI00405659;IPI00463049;IPI00463052;IPI00116908;IPI00120475;IPI00133104	40S ribosomal protein S12	structural constituent of ribosome;structural molecule activity	cell part;cytoplasmic part;intracellular non-membrane-bounded organelle;intracellular organelle;intracellular part;macromolecular complex;non-membrane-bounded organelle;organelle;ribonucleoprotein complex;ribosome	81.8	14.515
Hadh;Hadhsc;Mschad;Schad	83	35.3731	Q61425	IPI00121105	IPI00121105	Hydroxyacyl-coenzyme A dehydrogenase, mitochondrial;Medium and short-chain L-3-hydroxyacyl-coenzyme A dehydrogenase;Short-chain 3-hydroxyacyl-CoA dehydrogenase	3-hydroxyacyl-CoA dehydrogenase activity;binding;catalytic activity;coenzyme binding;cofactor binding;NAD binding;NAD+ binding;nucleotide binding;oxidoreductase activity;oxidoreductase activity, acting on CH-OH group of donors;oxidoreductase activity, acting on the CH-OH group of donors, NAD or NADP as acceptor	cell part;cytoplasmic part;intracellular organelle lumen;intracellular organelle part;intracellular part;membrane;membrane-enclosed lumen;mitochondrial inner membrane;mitochondrial matrix;mitochondrial membrane;mitochondrial part;organelle inner membrane;organelle lumen;organelle membrane;organelle part	83.4	34.463
Uqcrc1;mCG_16482	84	35.3698	Q9CZ13;Q3THM1;Q3TIC8;Q3TV75;Q8K2S8;Q8VEJ2	IPI00111885;IPI00653598	IPI00111885;IPI00653598	Complex III subunit 1;Core protein I;Cytochrome b-c1 complex subunit 1, mitochondrial;Ubiquinol-cytochrome-c reductase complex core protein 1;Putative uncharacterized protein;Ubiquinol-cytochrome c reductase core protein 1;Uqcrc1 protein	binding;catalytic activity;cation binding;endopeptidase activity;hydrolase activity;ion binding;metal ion binding;metalloendopeptidase activity;metallopeptidase activity;peptidase activity;peptidase activity, acting on L-amino acid peptides;protein binding;transition metal ion binding;zinc ion binding	cell part;cytoplasmic part;intracellular organelle part;intracellular part;membrane;mitochondrial inner membrane;mitochondrial membrane;mitochondrial part;organelle inner membrane;organelle membrane;organelle part	61.9	52.768
Acadm	85	35.3698	P45952;Q3V2I9;Q8BJT5;Q91WS8	IPI00134961	IPI00134961;IPI00895545;IPI00894719	Medium-chain specific acyl-CoA dehydrogenase, mitochondrial;Putative uncharacterized protein;Acyl-Coenzyme A dehydrogenase, medium chain	acryloyl-CoA reductase activity;acyl-CoA dehydrogenase activity;binding;catalytic activity;coenzyme binding;cofactor binding;flavin adenine dinucleotide binding;medium-chain-acyl-CoA dehydrogenase activity;oxidoreductase activity;oxidoreductase activity, acting on the CH-CH group of donors;oxidoreductase activity, acting on the CH-CH group of donors, NAD or NADP as acceptor	cell part;cytoplasmic part;intracellular organelle lumen;intracellular organelle part;intracellular part;membrane-enclosed lumen;mitochondrial matrix;mitochondrial part;organelle lumen;organelle part	59.6	46.481
Mdh1;Mor2	86	35.3633	P14152	IPI00336324	IPI00336324;IPI00649695;IPI00459866	Cytosolic malate dehydrogenase;Malate dehydrogenase, cytoplasmic	catalytic activity;L-malate dehydrogenase activity;malate dehydrogenase activity;oxidoreductase activity;oxidoreductase activity, acting on CH-OH group of donors;oxidoreductase activity, acting on the CH-OH group of donors, NAD or NADP as acceptor	cell part;cytoplasmic part;intracellular membrane-bounded organelle;intracellular organelle;intracellular part;membrane-bounded organelle;mitochondrion;organelle	60.5	36.511
Capl;Mts1;S100a4;mCG_1040509	87	35.3535	P07091;Q545V2	IPI00124096;IPI00918751	IPI00124096;IPI00918751	Metastasin;Metastatic cell protein;PEL98;Placental calcium-binding protein;Protein 18A2;Protein Mts1;Protein S100-A4;S100 calcium-binding protein A4;Putative uncharacterized protein;S100 calcium binding protein A4	binding;calcium ion binding;cation binding;identical protein binding;ion binding;metal ion binding;protein binding		59.4	11.721
Sod2;Sod-2;mCG_16695	88	35.3403	P09671;Q3TJA2;Q3U8W4;Q4FJX9	IPI00109109	IPI00109109	Superoxide dismutase [Mn], mitochondrial;Superoxide dismutase	antioxidant activity;binding;catalytic activity;cation binding;ion binding;manganese ion binding;metal ion binding;oxidoreductase activity;oxidoreductase activity, acting on superoxide radicals as acceptor;superoxide dismutase activity;transition metal ion binding	cell part;cytoplasmic part;intracellular organelle part;intracellular part;membrane;mitochondrial inner membrane;mitochondrial membrane;mitochondrial part;organelle inner membrane;organelle membrane;organelle part	57.2	24.603
Hadha	89	35.3236	Q8BMS1;Q3TB39	IPI00223092	IPI00223092	Long chain 3-hydroxyacyl-CoA dehydrogenase;Long-chain enoyl-CoA hydratase;TP-alpha;Trifunctional enzyme subunit alpha, mitochondrial;Putative uncharacterized protein	carbon-oxygen lyase activity;catalytic activity;enoyl-CoA hydratase activity;hydro-lyase activity;long-chain-3-hydroxyacyl-CoA dehydrogenase activity;lyase activity;oxidoreductase activity;oxidoreductase activity, acting on CH-OH group of donors;oxidoreductase activity, acting on the CH-OH group of donors, NAD or NADP as acceptor	cell part;cytoplasmic part;fatty acid beta-oxidation multienzyme complex;intracellular organelle part;intracellular part;macromolecular complex;membrane;mitochondrial inner membrane;mitochondrial membrane;mitochondrial part;organelle inner membrane;organelle membrane;organelle part;protein complex	76.1	82.669
Msp23;Paga;Prdx1;Tdpx2;mCG_19655;RP23-177C18.2-001;RP23-177C18.2-006;RP23-177C18.2-004;RP23-177C18.2-002	90	35.3203	P35700;B1AXW7;Q3U9J9;B1AXW6;B1AXW5;B1AXW4	IPI00121788;IPI00648615;IPI00648105;IPI00848536;IPI00605254;IPI00649645	IPI00121788;IPI00648615;IPI00648105;IPI00848536;IPI00605254;IPI00649645;IPI00853723	Macrophage 23 kDa stress protein;Osteoblast-specific factor 3;Peroxiredoxin-1;Thioredoxin peroxidase 2;Thioredoxin-dependent peroxide reductase 2;MCG19655;Peroxiredoxin 1;Putative uncharacterized protein	antioxidant activity;catalytic activity;oxidoreductase activity;oxidoreductase activity, acting on paired donors, with incorporation or reduction of molecular oxygen;oxidoreductase activity, acting on peroxide as acceptor;peroxidase activity;peroxiredoxin activity	cell part;cytoplasmic membrane-bounded vesicle;cytoplasmic part;cytoplasmic vesicle;intracellular membrane-bounded organelle;intracellular organelle;intracellular part;melanosome;membrane-bounded organelle;membrane-bounded vesicle;mitochondrion;organelle;pigment granule;vesicle	81.9	22.176
Oxct;Oxct1;Scot;Oxct2a	91	35.3169	Q9D0K2;Q3U9P7;Q3UK61;A1E285;Q3UJQ9;Q9CRF4	IPI00132653;IPI00858156	IPI00132653;IPI00858156;IPI00856651	3-oxoacid-CoA transferase 1;Somatic-type succinyl-CoA:3-oxoacid CoA-transferase;Succinyl-CoA:3-ketoacid-coenzyme A transferase 1, mitochondrial;Putative uncharacterized protein;Succinyl-CoA:3-ketoacid CoA transferase	3-oxoacid CoA-transferase activity;catalytic activity;CoA-transferase activity;transferase activity;transferase activity, transferring sulfur-containing groups	cell part;cytoplasmic part;intracellular membrane-bounded organelle;intracellular organelle;intracellular organelle lumen;intracellular organelle part;intracellular part;membrane-bounded organelle;membrane-enclosed lumen;mitochondrial matrix;mitochondrial part;mitochondrion;organelle;organelle lumen;organelle part	72.7	55.988
Calu;mCG_9131	92	35.2999	O35887;Q3TQD1;Q3TUF3;Q3UG11	IPI00135186	IPI00135186	Calumenin;Crocalbin;Putative uncharacterized protein;Calumenin, isoform CRA_a	binding;calcium ion binding;cation binding;ion binding;metal ion binding	cell part;cytoplasmic membrane-bounded vesicle;cytoplasmic part;cytoplasmic vesicle;endoplasmic reticulum lumen;endoplasmic reticulum part;extracellular region;intracellular membrane-bounded organelle;intracellular organelle;intracellular organelle lumen;intracellular organelle part;intracellular part;melanosome;membrane-bounded organelle;membrane-bounded vesicle;membrane-enclosed lumen;organelle…	65.1	37.063
Rps28;mCG_22987	93	35.2965	P62858;Q059I1	IPI00137736;IPI00719947;IPI00849074;IPI00458881	IPI00137736;IPI00719947;IPI00849074;IPI00458881;IPI00623913;IPI00850904;IPI00622152;IPI00664934	40S ribosomal protein S28;MCG22987, isoform CRA_a;Ribosomal protein S28;Rps28 protein	structural constituent of ribosome;structural molecule activity	cell part;cytosolic small ribosomal subunit;intracellular organelle part;intracellular part;macromolecular complex;organelle part;ribonucleoprotein complex;small ribosomal subunit	66.7	7.8409
Cd36;mCG_21846	94	35.2965	Q08857;Q3TA14;Q3U6Y9;Q3UAI3;Q3UC79;Q8C6Z4;Q9CT95	IPI00331214	IPI00331214;REV__IPI00331560;REV__IPI00648663	Glycoprotein IIIb;PAS IV;PAS-4;Platelet glycoprotein 4;Platelet glycoprotein IV;Putative uncharacterized protein;CD36 antigen, isoform CRA_a	bacterial cell surface binding;binding;cargo receptor activity;cell surface binding;Gram-negative bacterial cell surface binding;Gram-positive bacterial cell surface binding;high-density lipoprotein particle binding;lipid binding;lipoprotein particle binding;lipoprotein particle receptor activity;lipoteichoic acid binding;lipoteichoic acid receptor activity;low-density lipoprotein particle bindin…	cell part;cytoplasmic part;external side of plasma membrane;Golgi apparatus;integral to membrane;intracellular membrane-bounded organelle;intracellular organelle;intracellular part;intrinsic to membrane;membrane part;membrane raft;membrane-bounded organelle;organelle;plasma membrane part	40.3	52.697
Slc25a3	95	35.2724	Q8VEM8;Q3THU8;Q3U995;Q3UB63	IPI00124771;IPI00850430	IPI00124771;IPI00850430	Phosphate carrier protein, mitochondrial;Phosphate transport protein;Solute carrier family 25 member 3;Putative uncharacterized protein	active transmembrane transporter activity;secondary active transmembrane transporter activity;symporter activity;transmembrane transporter activity;transporter activity	cell part;cytoplasmic part;integral to membrane;intracellular organelle part;intracellular part;intrinsic to membrane;membrane;membrane part;mitochondrial inner membrane;mitochondrial membrane;mitochondrial part;organelle inner membrane;organelle membrane;organelle part	71.7	39.632
Tkt	96	35.2654	P40142;O55021;Q9Z2L5	IPI00137409	IPI00137409;REV__IPI00224296;IPI00890300;IPI00118160;REV__IPI00463280;REV__IPI00923064	P68;Transketolase	catalytic activity;transferase activity;transferase activity, transferring aldehyde or ketonic groups;transketolase activity		80.4	67.63
Ak2	97	35.2654	Q9WTP6-1;Q9WTP6;Q9WTP6-2	IPI00648318;IPI00269076	IPI00648318;IPI00269076;IPI00881589	Adenylate kinase 2, mitochondrial;ATP-AMP transphosphorylase 2	adenyl nucleotide binding;adenyl ribonucleotide binding;adenylate kinase activity;ATP binding;binding;catalytic activity;kinase activity;nucleobase-containing compound kinase activity;nucleotide binding;nucleotide kinase activity;phosphotransferase activity, phosphate group as acceptor;purine nucleotide binding;purine ribonucleoside triphosphate binding;purine ribonucleotide binding;ribonucleotid…	cell part;cytoplasmic part;intracellular organelle part;intracellular part;membrane;membrane-enclosed lumen;mitochondrial inner membrane;mitochondrial intermembrane space;mitochondrial membrane;mitochondrial part;organelle envelope lumen;organelle inner membrane;organelle membrane;organelle part	87.4	26.468
S100a11;S100c	98	35.2584	P50543	IPI00119202;IPI00874704;IPI00474051;IPI00469327	IPI00119202;IPI00874704;IPI00474051;IPI00469327	Calgizzarin;Endothelial monocyte-activating polypeptide;Protein S100-A11;Protein S100-C;S100 calcium-binding protein A11	binding;calcium ion binding;cation binding;ion binding;metal ion binding	cell part;cytoplasm;intracellular membrane-bounded organelle;intracellular organelle;intracellular part;membrane-bounded organelle;nucleus;organelle	51	11.083
Echs1	99	35.212	Q8BH95	IPI00454049;IPI00886151	IPI00454049;IPI00886151;IPI00459020	Enoyl-CoA hydratase 1;Enoyl-CoA hydratase, mitochondrial;Short-chain enoyl-CoA hydratase	carbon-oxygen lyase activity;catalytic activity;enoyl-CoA hydratase activity;hydro-lyase activity;lyase activity	cell part;cytoplasmic part;intracellular organelle lumen;intracellular organelle part;intracellular part;membrane-enclosed lumen;mitochondrial matrix;mitochondrial part;organelle lumen;organelle part	68.3	31.474
Dld	100	35.2048	O08749;Q3TIE8	IPI00874456;IPI00331564	IPI00874456;IPI00331564	Dihydrolipoamide dehydrogenase;Dihydrolipoyl dehydrogenase, mitochondrial;Dihydrolipoyl dehydrogenase	binding;catalytic activity;coenzyme binding;cofactor binding;dihydrolipoyl dehydrogenase activity;flavin adenine dinucleotide binding;oxidoreductase activity;oxidoreductase activity, acting on a sulfur group of donors;oxidoreductase activity, acting on a sulfur group of donors, NAD or NADP as acceptor;oxidoreductase activity, acting on NADH or NADPH	acrosomal matrix;cell part;cell projection;cytoplasmic part;cytoplasmic vesicle part;flagellum;intracellular membrane-bounded organelle;intracellular organelle;intracellular organelle lumen;intracellular organelle part;intracellular part;membrane-bounded organelle;membrane-enclosed lumen;mitochondrial matrix;mitochondrial part;mitochondrion;organelle;organelle lumen;organelle part;vacuolar part	71.3	54.272
	101	35.1938		IPI00875110	IPI00875110				70.6	52.399
Dic;Slc25a10;mCG_2126;RP23-82I5.16-001	102	35.1827	Q9QZD8;B1ATZ4	IPI00317074	IPI00317074	Mitochondrial dicarboxylate carrier;Solute carrier family 25 member 10;Solute carrier family 25 (Mitochondrial carrier, dicarboxylate transporter), member 10;Solute carrier family 25 (Mitochondrial carrier, dicarboxylate transporter), member 10, isoform CRA_b		cell part;cytoplasmic part;integral to membrane;intracellular organelle part;intracellular part;intrinsic to membrane;membrane;membrane part;mitochondrial inner membrane;mitochondrial membrane;mitochondrial part;organelle inner membrane;organelle membrane;organelle part	83.3	31.715
Ndufa4	103	35.1641	Q62425	IPI00125929	IPI00125929	Complex I-MLRQ;NADH dehydrogenase [ubiquinone] 1 alpha subcomplex subunit 4;NADH-ubiquinone oxidoreductase MLRQ subunit			56.1	9.3267
Tuba1c;Tuba6	104	35.1566	P68373;Q3TIZ0;Q52L87	IPI00403810	IPI00403810	Alpha-tubulin 6;Alpha-tubulin isotype M-alpha-6;Tubulin alpha-1C chain;Tubulin alpha-6 chain;Putative uncharacterized protein;Tubulin, alpha 1C	binding;catalytic activity;GTP binding;GTPase activity;guanyl nucleotide binding;guanyl ribonucleotide binding;hydrolase activity;hydrolase activity, acting on acid anhydrides;hydrolase activity, acting on acid anhydrides, in phosphorus-containing anhydrides;nucleoside-triphosphatase activity;nucleotide binding;purine nucleotide binding;purine ribonucleoside triphosphate binding;purine ribonucleo…	cell part;cytoplasm;cytoplasmic microtubule;cytoplasmic part;cytoskeletal part;intracellular organelle part;intracellular part;macromolecular complex;microtubule;organelle part;protein complex	68.8	49.909
Canx;mCG_125213;RP23-237P10.2-001	105	35.1377	P35564;Q3TXE5;Q5SUC3	IPI00119618	IPI00119618	Calnexin;Putative uncharacterized protein;Calnexin, isoform CRA_a	binding;calcium ion binding;carbohydrate binding;cation binding;ion binding;metal ion binding;protein binding;sugar binding;unfolded protein binding	cell part;cytoplasmic membrane-bounded vesicle;cytoplasmic part;cytoplasmic vesicle;endoplasmic reticulum;endoplasmic reticulum part;integral to endoplasmic reticulum membrane;integral to lumenal side of endoplasmic reticulum membrane;integral to membrane;integral to organelle membrane;intracellular membrane-bounded organelle;intracellular organelle;intracellular organelle part;intracellular part…	61.3	67.277
Rps9	106	35.1223	Q6ZWN5;Q96EC0;Q9CXW7	IPI00420726;IPI00856235;IPI00918411;IPI00880750	IPI00420726;IPI00856235;IPI00918411;IPI00880750;IPI00857782;IPI00858267	40S ribosomal protein S9;Rps9 protein;Putative uncharacterized protein	binding;nucleic acid binding;RNA binding;rRNA binding;structural constituent of ribosome;structural molecule activity	cell part;intracellular organelle part;intracellular part;macromolecular complex;organelle part;ribonucleoprotein complex;small ribosomal subunit	72.2	22.591
Atp5j	107	35.1146	P97450;Q812D0	IPI00125460;IPI00856424	IPI00125460;IPI00856424	ATP synthase-coupling factor 6, mitochondrial;ATP synthase coupling factor VI	cation transmembrane transporter activity;hydrogen ion transmembrane transporter activity;inorganic cation transmembrane transporter activity;ion transmembrane transporter activity;monovalent inorganic cation transmembrane transporter activity;substrate-specific transmembrane transporter activity;substrate-specific transporter activity;transmembrane transporter activity;transporter activity		50.9	12.496
Anx2;Anxa2;Cal1h;CT009708.1-001;mCG_5731;CT009708.1-005;CT009708.1-003	108	35.1107	P07356;Q3UCD3;Q542G9;Q99KH3;Q9CZI7;B0V2N5;B0V2N7	IPI00468203;IPI00605518;IPI00885455;IPI00885292	IPI00468203;IPI00605518;IPI00885455;IPI00885292;IPI00885367;REV__IPI00776193	Annexin A2;Annexin II;Annexin-2;Calpactin I heavy chain;Calpactin-1 heavy chain;Chromobindin-8;Lipocortin II;p36;Placental anticoagulant protein IV;Protein I;Putative uncharacterized protein;Annexin A2, isoform CRA_a;Anxa2 protein	binding;calcium ion binding;calcium-dependent phospholipid binding;cation binding;cytoskeletal protein binding;enzyme inhibitor activity;enzyme regulator activity;ion binding;lipase inhibitor activity;lipid binding;metal ion binding;phospholipase inhibitor activity;phospholipid binding;protein binding	basement membrane;cell part;cytoplasmic membrane-bounded vesicle;cytoplasmic part;cytoplasmic vesicle;early endosome;endosome;extracellular matrix part;extracellular region part;extrinsic to membrane;extrinsic to plasma membrane;intracellular membrane-bounded organelle;intracellular organelle;intracellular part;melanosome;membrane;membrane part;membrane-bounded organelle;membrane-bounded vesicle;…	88.5	38.676
Prdx5;Prdx6	109	35.099	P99029-1;P99029;Q3U7H9;Q3UWS9;P99029-2;Q91YU9;Q9D6X2;Q9JHL8	IPI00129517;IPI00759999;IPI00475031;IPI00474055	IPI00129517;IPI00759999;IPI00475031;IPI00474055;IPI00221451;IPI00881623	Antioxidant enzyme B166;Liver tissue 2D-page spot 2D-0014IV;Peroxiredoxin V;Peroxiredoxin-5, mitochondrial;Peroxisomal antioxidant enzyme;PLP;Thioredoxin peroxidase PMP20;Thioredoxin reductase;Putative uncharacterized protein;Prdx5 protein;Peroxiredoxin V (PrxV) protein	antioxidant activity;catalytic activity;oxidoreductase activity;oxidoreductase activity, acting on paired donors, with incorporation or reduction of molecular oxygen;oxidoreductase activity, acting on peroxide as acceptor;peroxidase activity;peroxiredoxin activity	cell part;cytoplasmic part;intracellular membrane-bounded organelle;intracellular organelle;intracellular part;membrane-bounded organelle;microbody;mitochondrion;organelle;peroxisome	60.5	21.897
Pp;Ppa1;Pyp	110	35.0872	Q9D819;Q3UA53;Q4FK49;Q8BTY3	IPI00110684	IPI00110684	Inorganic pyrophosphatase;Pyrophosphate phospho-hydrolase;Putative uncharacterized protein;Pyp protein	binding;catalytic activity;cation binding;hydrolase activity;hydrolase activity, acting on acid anhydrides;hydrolase activity, acting on acid anhydrides, in phosphorus-containing anhydrides;inorganic diphosphatase activity;ion binding;magnesium ion binding;metal ion binding;pyrophosphatase activity	cell part;cytoplasm;intracellular part	86.9	32.667
Hmg1;Hmg-1;Hmgb1	111	35.0552	P63158;Q3UBK2;Q3UJK0;Q497Z6;Q58EV5;Q6P202;Q8BNM0;Q8BQ02;Q8C7C4	IPI00420261;IPI00458851;IPI00665601;IPI00753905;IPI00761360;IPI00853656	IPI00420261;IPI00458851;IPI00665601;IPI00753905;IPI00761360;IPI00853656;IPI00752229;IPI00461809;IPI00330925	High mobility group protein 1;High mobility group protein B1;Putative uncharacterized protein;High mobility group box 1;Hmgb1 protein	binding;calcium-dependent protein kinase regulator activity;carbohydrate binding;cytokine activity;DNA binding;enzyme activator activity;enzyme regulator activity;glycosaminoglycan binding;heparin binding;kinase activator activity;kinase regulator activity;lipid binding;nucleic acid binding;pattern binding;phosphatidylserine binding;phospholipid binding;polysaccharide binding;protein binding;prot…	cell fraction;cell part;cell projection;cytoplasm;extracellular region part;extracellular space;intracellular membrane-bounded organelle;intracellular organelle;intracellular part;membrane-bounded organelle;neuron projection;nucleus;organelle;soluble fraction	76.7	24.893
Rpl35a;mCG_1036414;mCG_115732;mCG_121795;mCG_128444;mCG_130125;mCG_133520	112	35.0512	O55142;Q6ZWX1;Q8BQV7;Q9DC85	IPI00115902;IPI00627049;IPI00848982;IPI00850395	IPI00115902;IPI00627049;IPI00848982;IPI00850395;IPI00849676	60S ribosomal protein L35a;MCG1036414;MCG115732;MCG121795;MCG128444;MCG130125, isoform CRA_a;MCG133520;Putative uncharacterized protein;Ribosomal protein L35A;Rpl35a protein	structural constituent of ribosome;structural molecule activity	cell part;cytoplasmic part;intracellular non-membrane-bounded organelle;intracellular organelle;intracellular part;macromolecular complex;non-membrane-bounded organelle;organelle;ribonucleoprotein complex;ribosome	70	12.554
Uqcrc2	113	35.0471	Q9DB77	IPI00119138	IPI00119138	Complex III subunit 2;Core protein II;Cytochrome b-c1 complex subunit 2, mitochondrial;Ubiquinol-cytochrome-c reductase complex core protein 2	binding;catalytic activity;cation binding;endopeptidase activity;hydrolase activity;ion binding;metal ion binding;metalloendopeptidase activity;metallopeptidase activity;peptidase activity;peptidase activity, acting on L-amino acid peptides;transition metal ion binding;zinc ion binding		68.2	48.234
mCG_68132;S100a1;S100A1	114	35.0471	Q91V77;Q9D3M4;Q9JL08;P56565	IPI00126175;IPI00554983;IPI00875348	IPI00126175;IPI00554983;IPI00875348;IPI00830285	Putative uncharacterized protein;S100 calcium binding protein A1;S100 calcium binding protein A1, isoform CRA_c;Protein S100-A1;S100 calcium-binding protein A1;S-100 protein alpha chain;S-100 protein subunit alpha	binding;calcium ion binding;cation binding;ion binding;metal ion binding;protein binding	cell part;cytoplasmic part;endoplasmic reticulum;intracellular membrane-bounded organelle;intracellular organelle;intracellular part;membrane-bounded organelle;organelle;sarcoplasmic reticulum	69.1	10.505
Bap;Bcap37;Phb2;Rea	115	35.0471	O35129;Q3V235	IPI00321718;IPI00880977	IPI00321718;IPI00880977;IPI00651865;IPI00880826	B-cell receptor-associated protein BAP37;Prohibitin-2;Repressor of estrogen receptor activity;Prohibitin 2;Putative uncharacterized protein	binding;protein binding;receptor activity	cell part;cytoplasmic part;intracellular membrane-bounded organelle;intracellular organelle;intracellular organelle part;intracellular part;membrane;membrane-bounded organelle;mitochondrial inner membrane;mitochondrial membrane;mitochondrial part;mitochondrion;nucleus;organelle;organelle inner membrane;organelle membrane;organelle part	92	33.296
Idh3b;mCG_9915;RP23-20A6.5-001	116	35.043	Q91VA7	IPI00126635	IPI00126635;REV__IPI00343134;REV__IPI00880313	Isocitrate dehydrogenase 3 (NAD+) beta;Tumor-related protein	binding;cation binding;coenzyme binding;cofactor binding;ion binding;magnesium ion binding;metal ion binding;NAD binding;nucleotide binding	cell part;cytoplasmic part;intracellular membrane-bounded organelle;intracellular organelle;intracellular part;membrane-bounded organelle;mitochondrion;organelle	66.4	42.194
Ehd2	117	35.0142	Q8BH64;Q8R2X0	IPI00402968	IPI00402968;IPI00857483;REV__IPI00855141;REV__IPI00336296	EH domain-containing protein 2;Ehd2 protein	adenyl nucleotide binding;adenyl ribonucleotide binding;ATP binding;binding;calcium ion binding;catalytic activity;cation binding;GTP binding;GTPase activity;guanyl nucleotide binding;guanyl ribonucleotide binding;hydrolase activity;hydrolase activity, acting on acid anhydrides;hydrolase activity, acting on acid anhydrides, in phosphorus-containing anhydrides;ion binding;metal ion binding;nucleos…	cell fraction;cell part;cytoplasmic part;endosomal part;endosome membrane;insoluble fraction;intracellular organelle part;intracellular part;membrane;membrane fraction;organelle membrane;organelle part;plasma membrane;recycling endosome membrane	92.8	61.174
Cfl1;mCG_11768	118	35.0059	P18760;Q544Y7;Q9CX22	IPI00890117;IPI00407543;IPI00848816	IPI00890117;IPI00407543;IPI00848816	Cofilin, non-muscle isoform;Cofilin-1;Cofilin 1, non-muscle;Putative uncharacterized protein	actin binding;binding;cytoskeletal protein binding;protein binding	cell cortex part;cell part;cell projection membrane;cell projection part;cortical actin cytoskeleton;cortical cytoskeleton;cytoplasmic part;cytoskeletal part;cytoskeleton;cytosol;extracellular region;intracellular;intracellular non-membrane-bounded organelle;intracellular organelle;intracellular organelle part;intracellular part;lamellipodium membrane;leading edge membrane;membrane part;non-membr…	94.6	18.559
Isoc2;Isoc2a	119	35.0017	P85094;B2RY90	IPI00757372	IPI00757372;IPI00120714;IPI00857776	Isochorismatase domain-containing protein 2A, mitochondrial;Isoc2a protein	catalytic activity	cell part;cytoplasmic part;intracellular membrane-bounded organelle;intracellular organelle;intracellular part;membrane-bounded organelle;mitochondrion;nucleus;organelle	72.8	22.417
Ptrf	120	34.9806	O54724	IPI00117689	IPI00117689;IPI00944055;IPI00228941	Cavin-1;Polymerase I and transcript release factor	binding;nucleic acid binding;RNA binding;rRNA binding;rRNA primary transcript binding	caveola;cell fraction;cell part;cytoplasmic part;cytosol;endoplasmic reticulum;insoluble fraction;intracellular membrane-bounded organelle;intracellular organelle;intracellular part;membrane fraction;membrane part;membrane raft;membrane-bounded organelle;microsome;mitochondrion;nucleus;organelle;plasma membrane part;vesicular fraction	84.9	43.953
Qm;Rpl10;Rpl10l	121	34.972	Q6ZWV3;Q3THJ6;P86048	IPI00474637;IPI00915054;IPI00849598;IPI00775915;IPI00340103;IPI00403956;IPI00112024	IPI00474637;IPI00915054;IPI00849598;IPI00775915;IPI00340103;IPI00403956;IPI00112024;IPI00880708;IPI00475155;IPI00850627;IPI00850568	60S ribosomal protein L10;Protein QM homolog;Putative uncharacterized protein;60S ribosomal protein L10-like	structural constituent of ribosome;structural molecule activity	cell part;cytoplasmic part;intracellular non-membrane-bounded organelle;intracellular organelle;intracellular part;macromolecular complex;non-membrane-bounded organelle;organelle;ribonucleoprotein complex;ribosome	75.2	24.604
Aop1;Mer5;Prdx3	122	34.9634	P20108;Q8K4K8	IPI00116192	IPI00116192	Antioxidant protein 1;Perioredoxin-3;Protein MER5;PRX III;Thioredoxin-dependent peroxide reductase, mitochondrial;Antioxidant protein	antioxidant activity;binding;catalytic activity;identical protein binding;oxidoreductase activity;oxidoreductase activity, acting on paired donors, with incorporation or reduction of molecular oxygen;oxidoreductase activity, acting on peroxide as acceptor;peroxidase activity;peroxiredoxin activity;protein binding	cell part;cytoplasmic part;intracellular membrane-bounded organelle;intracellular organelle;intracellular part;membrane-bounded organelle;mitochondrion;organelle	57.6	28.127
Grpel1	123	34.9634	Q99LP6;Q3UTB8	IPI00117083	IPI00117083;REV__IPI00222430;REV__IPI00831604;REV__IPI00667117	GrpE protein homolog 1, mitochondrial;Mt-GrpE#1;GrpE protein homolog	adenyl nucleotide binding;adenyl-nucleotide exchange factor activity;ATPase regulator activity;binding;chaperone binding;enzyme regulator activity;identical protein binding;nucleoside-triphosphatase regulator activity;nucleotide binding;protein binding;protein dimerization activity;protein homodimerization activity;purine nucleotide binding	cell part;cytoplasmic part;intracellular organelle lumen;intracellular organelle part;intracellular part;membrane-enclosed lumen;mitochondrial matrix;mitochondrial part;organelle lumen;organelle part	74.2	24.307
Decr1;RP23-338J24.3-001	124	34.9591	Q9CQ62;Q4FJK0	IPI00387379	IPI00387379	2,4-dienoyl-CoA reductase [NADPH];2,4-dienoyl-CoA reductase, mitochondrial;2,4-dienoyl CoA reductase 1, mitochondrial;Decr1 protein;Putative uncharacterized protein	2,4-dienoyl-CoA reductase (NADPH) activity;catalytic activity;oxidoreductase activity;oxidoreductase activity, acting on the CH-CH group of donors;oxidoreductase activity, acting on the CH-CH group of donors, NAD or NADP as acceptor	cell part;cytoplasmic part;intracellular membrane-bounded organelle;intracellular organelle;intracellular part;membrane-bounded organelle;mitochondrion;organelle	74	36.213
Acat1	125	34.9505	Q8QZT1;Q3TQP7	IPI00154054	IPI00154054	Acetoacetyl-CoA thiolase;Acetyl-CoA acetyltransferase, mitochondrial;Putative uncharacterized protein	acetyl-CoA C-acetyltransferase activity;acetyl-CoA C-acyltransferase activity;acetyltransferase activity;binding;C-acetyltransferase activity;C-acyltransferase activity;catalytic activity;cation binding;ion binding;metal ion binding;transferase activity;transferase activity, transferring acyl groups;transferase activity, transferring acyl groups other than amino-acyl groups	cell part;cytoplasmic part;intracellular organelle part;intracellular part;membrane;mitochondrial inner membrane;mitochondrial membrane;mitochondrial part;organelle inner membrane;organelle membrane;organelle part	76.2	44.816
Atp5f1;mCG_10745	126	34.9417	Q9CQQ7;Q3TJD4;Q3UF04;Q5I0W0;Q64218	IPI00341282	IPI00341282	ATP synthase subunit b, mitochondrial;Putative uncharacterized protein;ATP synthase, H+ transporting, mitochondrial F0 complex, subunit b, isoform 1;ATP synthase, H+ transporting, mitochondrial F0 complex, subunit b, isoform 1, isoform CRA_a;ATP synthase b chain homolog	cation transmembrane transporter activity;hydrogen ion transmembrane transporter activity;hydrogen ion transporting ATP synthase activity, rotational mechanism;inorganic cation transmembrane transporter activity;ion transmembrane transporter activity;monovalent inorganic cation transmembrane transporter activity;substrate-specific transmembrane transporter activity;substrate-specific transporter …	cell part;cytoplasmic part;intracellular organelle part;intracellular part;macromolecular complex;membrane part;mitochondrial membrane part;mitochondrial part;mitochondrial proton-transporting ATP synthase complex, coupling factor F(o);organelle part;protein complex;proton-transporting ATP synthase complex, coupling factor F(o);proton-transporting two-sector ATPase complex, proton-transporting do…	67.2	28.948
Fasn	127	34.9286	P19096;O89060;Q3TB22;Q3UHT6	IPI00113223	IPI00113223;REV__IPI00938460;REV__IPI00554827;IPI00929824;IPI00620073;IPI00134428;IPI00890891;IPI00856242;IPI00856388	[Acyl-carrier-protein] S-acetyltransferase;[Acyl-carrier-protein] S-malonyltransferase;3-hydroxypalmitoyl-[acyl-carrier-protein] dehydratase;3-oxoacyl-[acyl-carrier-protein] reductase;3-oxoacyl-[acyl-carrier-protein] synthase;Enoyl-[acyl-carrier-protein] reductase;Fatty acid synthase;Oleoyl-[acyl-carrier-protein] hydrolase;Putative uncharacterized protein	[acyl-carrier-protein] S-acetyltransferase activity;[acyl-carrier-protein] S-malonyltransferase activity;3-hydroxyacyl-[acyl-carrier-protein] dehydratase activity;3-hydroxypalmitoyl-[acyl-carrier-protein] dehydratase activity;3-oxoacyl-[acyl-carrier-protein] reductase (NADPH) activity;3-oxoacyl-[acyl-carrier-protein] synthase activity;acetyltransferase activity;acyl carrier activity;acyl-[acyl-ca…	cell part;cytoplasmic membrane-bounded vesicle;cytoplasmic part;cytoplasmic vesicle;glycogen granule;intracellular membrane-bounded organelle;intracellular organelle;intracellular part;melanosome;membrane-bounded organelle;membrane-bounded vesicle;mitochondrion;organelle;pigment granule;vesicle	74.7	272.43
Idh3g;RP23-373N8.5-001;mCG_8096	128	34.9108	P70404;Q3TGZ3;Q3TKM5;Q684I8;Q9CW65	IPI00109169	IPI00109169	Isocitrate dehydrogenase [NAD] subunit gamma, mitochondrial;Isocitric dehydrogenase subunit gamma;NAD(+)-specific ICDH subunit gamma;Isocitrate dehydrogenase 3 (NAD+), gamma;Isocitrate dehydrogenase 3 NAD+, gamma;Putative uncharacterized protein;Isocitrate dehydrogenase 3 (NAD+), gamma, isoform CRA_c	adenyl nucleotide binding;adenyl ribonucleotide binding;ATP binding;binding;catalytic activity;cation binding;coenzyme binding;cofactor binding;ion binding;isocitrate dehydrogenase (NAD+) activity;isocitrate dehydrogenase activity;magnesium ion binding;metal ion binding;NAD binding;nucleotide binding;oxidoreductase activity;oxidoreductase activity, acting on CH-OH group of donors;oxidoreductase a…	cell part;cytoplasmic part;intracellular membrane-bounded organelle;intracellular organelle;intracellular part;membrane-bounded organelle;mitochondrion;organelle	63.6	42.785
Mgst3	129	34.9108	Q9CPU4	IPI00132002	IPI00132002	Microsomal glutathione S-transferase 3;Microsomal GST-III	antioxidant activity;catalytic activity;glutathione peroxidase activity;glutathione transferase activity;oxidoreductase activity;oxidoreductase activity, acting on peroxide as acceptor;peroxidase activity;transferase activity;transferase activity, transferring alkyl or aryl (other than methyl) groups	cell fraction;cell part;cytoplasmic part;endoplasmic reticulum membrane;endoplasmic reticulum part;insoluble fraction;integral to membrane;intracellular organelle part;intracellular part;intrinsic to membrane;membrane;membrane fraction;membrane part;microsome;organelle membrane;organelle part;vesicular fraction	55.6	16.958
Cox4;Cox4a;Cox4i1;mCG_21200	130	34.8974	P19783;A2RSV8	IPI00117978	IPI00117978;IPI00880392	Cytochrome c oxidase polypeptide IV;Cytochrome c oxidase subunit 4 isoform 1, mitochondrial;Cytochrome c oxidase subunit IV isoform 1;Cytochrome c oxidase subunit IV isoform 1, isoform CRA_b	catalytic activity;cation transmembrane transporter activity;cytochrome-c oxidase activity;heme-copper terminal oxidase activity;hydrogen ion transmembrane transporter activity;inorganic cation transmembrane transporter activity;ion transmembrane transporter activity;monovalent inorganic cation transmembrane transporter activity;oxidoreductase activity;oxidoreductase activity, acting on a heme gr…	cell part;cytoplasmic part;intracellular organelle part;intracellular part;membrane;mitochondrial inner membrane;mitochondrial membrane;mitochondrial part;organelle inner membrane;organelle membrane;organelle part	65.1	19.53
Rplp1;mCG_10168	131	34.8928	P47955;Q58E35	IPI00113377;IPI00753932;IPI00118632;IPI00134920	IPI00113377;IPI00753932;IPI00118632;IPI00134920;IPI00848419;IPI00848832;IPI00756019;IPI00752767;IPI00346206;IPI00753497;IPI00345943;IPI00661192	60S acidic ribosomal protein P1;MCG10168;Putative uncharacterized protein;Ribosomal protein, large, P1;Rplp1 protein	structural constituent of ribosome;structural molecule activity	cell part;cytoplasmic part;intracellular non-membrane-bounded organelle;intracellular organelle;intracellular part;macromolecular complex;non-membrane-bounded organelle;organelle;ribonucleoprotein complex;ribosome	94.7	11.475
Bckdha;mCG_7651	132	34.8838	P50136;Q3U3J1;Q99L69	IPI00331555	IPI00331555	2-oxoisovalerate dehydrogenase subunit alpha, mitochondrial;Branched-chain alpha-keto acid dehydrogenase E1 component alpha chain;Branched chain ketoacid dehydrogenase E1, alpha polypeptide;Putative uncharacterized protein	3-methyl-2-oxobutanoate dehydrogenase (2-methylpropanoyl-transferring) activity;alpha-ketoacid dehydrogenase activity;binding;catalytic activity;cation binding;ion binding;metal ion binding;oxidoreductase activity;oxidoreductase activity, acting on the aldehyde or oxo group of donors;oxidoreductase activity, acting on the aldehyde or oxo group of donors, disulfide as acceptor	cell part;cytoplasmic part;dihydrolipoyl dehydrogenase complex;intracellular membrane-bounded organelle;intracellular organelle;intracellular organelle part;intracellular part;macromolecular complex;membrane-bounded organelle;mitochondrial alpha-ketoglutarate dehydrogenase complex;mitochondrial part;mitochondrial tricarboxylic acid cycle enzyme complex;mitochondrion;organelle;organelle part;prote…	76.7	50.773
Anx5;Anxa5	133	34.8746	P48036	IPI00317309	IPI00317309	Anchorin CII;Annexin A5;Annexin V;Annexin-5;Calphobindin I;Endonexin II;Lipocortin V;Placental anticoagulant protein 4;Placental anticoagulant protein I;Thromboplastin inhibitor;Vascular anticoagulant-alpha	binding;calcium ion binding;calcium-dependent phospholipid binding;cation binding;cell surface binding;eukaryotic cell surface binding;ion binding;lipid binding;metal ion binding;phospholipid binding	blood microparticle;cell part;endothelial microparticle;external side of plasma membrane;extracellular region part;membrane part;plasma membrane part	78.1	35.752
Rpl9;mCG_10266	134	34.87	P51410;Q5EBQ6;Q5M9J5	IPI00122413;IPI00473762;IPI00407917;IPI00850681;IPI00881026;IPI00762232;IPI00117610;IPI00275118	IPI00122413;IPI00473762;IPI00407917;IPI00850681;IPI00881026;IPI00762232;IPI00117610;IPI00275118;IPI00881383;IPI00756253;IPI00131534	60S ribosomal protein L9;MCG10266, isoform CRA_a;Putative uncharacterized protein;Ribosomal protein L9	binding;nucleic acid binding;RNA binding;rRNA binding;structural constituent of ribosome;structural molecule activity	cell part;cytoplasmic part;intracellular non-membrane-bounded organelle;intracellular organelle;intracellular part;macromolecular complex;non-membrane-bounded organelle;organelle;ribonucleoprotein complex;ribosome	77.1	21.881
Ran;Rasl2-8	135	34.8562	P62827;Q3ULW0	IPI00134621	IPI00134621;IPI00126133	GTPase Ran;GTP-binding nuclear protein Ran;Ras-like protein TC4;Ras-related nuclear protein;Putative uncharacterized protein	binding;catalytic activity;GTP binding;GTPase activity;guanyl nucleotide binding;guanyl ribonucleotide binding;hydrolase activity;hydrolase activity, acting on acid anhydrides;hydrolase activity, acting on acid anhydrides, in phosphorus-containing anhydrides;nucleoside-triphosphatase activity;nucleotide binding;protein binding;purine nucleotide binding;purine ribonucleoside triphosphate binding;p…	cell part;cytoplasmic membrane-bounded vesicle;cytoplasmic part;cytoplasmic vesicle;intracellular membrane-bounded organelle;intracellular organelle;intracellular part;melanosome;membrane-bounded organelle;membrane-bounded vesicle;nucleus;organelle;pigment granule;vesicle	70.4	24.423
Acdc;Adipoq;mCG_128261;Acrp30;Apm1	136	34.8516	Q6GTX4;Q8BRW2;Q60994	IPI00742301;IPI00311383	IPI00742301;IPI00311383	30 kDa adipocyte complement-related protein;Adiponectin, C1Q and collagen domain containing;Putative uncharacterized protein;Adipocyte complement-related 30 kDa protein;Adipocyte, C1q and collagen domain-containing protein;Adipocyte-specific protein AdipoQ;Adiponectin	binding;cell surface binding;eukaryotic cell surface binding;hormone activity;protein binding;receptor binding	cell part;collagen;cytoplasmic part;endoplasmic reticulum;extracellular matrix part;extracellular region part;extracellular space;intracellular membrane-bounded organelle;intracellular organelle;intracellular part;membrane-bounded organelle;organelle	53.8	26.809
Cyb5b;Cyb5m	137	34.8469	Q9CQX2;Q3TH64;Q3TLE8;Q3TN44	IPI00315794	IPI00315794	Cytochrome b5 outer mitochondrial membrane isoform;Cytochrome b5 type B;Putative uncharacterized protein	binding;cation binding;heme binding;ion binding;iron ion binding;metal ion binding;tetrapyrrole binding;transition metal ion binding	cell part;cytoplasmic part;integral to membrane;intracellular organelle part;intracellular part;intrinsic to membrane;membrane;membrane part;mitochondrial inner membrane;mitochondrial membrane;mitochondrial outer membrane;mitochondrial part;organelle inner membrane;organelle membrane;organelle outer membrane;organelle part;outer membrane	69.9	16.318
Rps15a;mCG_141494	138	34.8375	P62245;Q5M9M4	IPI00230660;IPI00857457;IPI00849417;IPI00849692;IPI00749889;IPI00621613;IPI00850815;IPI00857288;IPI00857931	IPI00230660;IPI00857457;IPI00849417;IPI00849692;IPI00749889;IPI00621613;IPI00850815;IPI00857288;IPI00857931;IPI00113394;IPI00849251;IPI00874430	40S ribosomal protein S15a;Putative uncharacterized protein;Ribosomal protein S15A;Ribosomal protein S15a, isoform CRA_c	structural constituent of ribosome;structural molecule activity	cell part;cytoplasmic part;intracellular membrane-bounded organelle;intracellular non-membrane-bounded organelle;intracellular organelle;intracellular part;macromolecular complex;membrane-bounded organelle;mitochondrion;non-membrane-bounded organelle;organelle;ribonucleoprotein complex;ribosome	86.2	14.839
Mgst1;MGST1	139	34.7897	Q91VS7;Q53ZD4	IPI00880850;IPI00331322;IPI00880362	IPI00880850;IPI00331322;IPI00880362;IPI00880219	Microsomal glutathione S-transferase 1;Microsomal GST-I	catalytic activity;glutathione transferase activity;transferase activity;transferase activity, transferring alkyl or aryl (other than methyl) groups	cell fraction;cell part;cytoplasmic part;endoplasmic reticulum membrane;endoplasmic reticulum part;insoluble fraction;integral to membrane;intracellular organelle part;intracellular part;intrinsic to membrane;membrane;membrane fraction;membrane part;microsome;mitochondrial inner membrane;mitochondrial membrane;mitochondrial outer membrane;mitochondrial part;organelle inner membrane;organelle memb…	38.4	25.793
Atp5l	140	34.7897	Q9CPQ8;Q9CQY3;Q9D037	IPI00876323;IPI00133342;IPI00662189;IPI00762803	IPI00876323;IPI00133342;IPI00662189;IPI00762803;IPI00605093	ATP synthase subunit g, mitochondrial;Putative uncharacterized protein	cation transmembrane transporter activity;hydrogen ion transmembrane transporter activity;inorganic cation transmembrane transporter activity;ion transmembrane transporter activity;monovalent inorganic cation transmembrane transporter activity;substrate-specific transmembrane transporter activity;substrate-specific transporter activity;transmembrane transporter activity;transporter activity	cell part;cytoplasmic part;intracellular organelle part;intracellular part;macromolecular complex;membrane part;mitochondrial membrane part;mitochondrial part;mitochondrial proton-transporting ATP synthase complex, coupling factor F(o);organelle part;protein complex;proton-transporting ATP synthase complex, coupling factor F(o);proton-transporting two-sector ATPase complex, proton-transporting do…	60.2	11.424
C1qbp;DN-393H17.2-001;mCG_21176;RP23-83I13.1-001;Gc1qbp	141	34.78	Q8R5L1;O35658	IPI00132799;IPI00775783	IPI00132799;IPI00775783	Complement component 1, q subcomponent binding protein;Complement component 1, q subcomponent binding protein, isoform CRA_b;p32-RACK;Complement component 1 Q subcomponent-binding protein, mitochondrial;GC1q-R protein;Glycoprotein gC1qBP		cell part;cytoplasmic part;intracellular organelle lumen;intracellular organelle part;intracellular part;membrane-enclosed lumen;mitochondrial matrix;mitochondrial part;organelle lumen;organelle part	44.1	31.025
Hist2h2aa1;Hist2h2aa2;mCG_140446;Hist2h2ab;Hist2h2ac;mCG_50606	142	34.78	Q6GSS7;B2RWH3;Q64523;Q149V4	IPI00330000;IPI00272033	IPI00330000;IPI00272033	H2a-614;H2a-615;Histone H2A type 2-A;Histone H2A.2;Histone H2A;H2a-613B;Histone H2A type 2-C	binding;DNA binding;nucleic acid binding	cell part;chromosomal part;intracellular membrane-bounded organelle;intracellular organelle;intracellular organelle part;intracellular part;macromolecular complex;membrane-bounded organelle;nucleosome;nucleus;organelle;organelle part;protein-DNA complex	53.1	14.095
Calm1;Calm;Calm2;Calm3;Cam;Cam1;Cam2;Cam3;Camb;Camc;Calml3	143	34.7653	Q3UKW2;P62204;Q9D6P8	IPI00467841;IPI00761696;IPI00109368	IPI00467841;IPI00761696;IPI00109368;IPI00265576;IPI00666857;IPI00848989	Putative uncharacterized protein;Calmodulin;Calmodulin-like protein 3	binding;calcium ion binding;cation binding;ion binding;metal ion binding;protein binding	cell part;cytoplasm;cytoskeletal part;intracellular organelle part;intracellular part;organelle part;spindle pole	51.8	21.56
Glud;Glud1	144	34.7503	P26443;Q3TSQ7	IPI00114209	IPI00114209;IPI00606398;IPI00669583	Glutamate dehydrogenase 1, mitochondrial;Putative uncharacterized protein	adenyl nucleotide binding;adenyl ribonucleotide binding;ATP binding;binding;catalytic activity;glutamate dehydrogenase [NAD(P)+] activity;GTP binding;guanyl nucleotide binding;guanyl ribonucleotide binding;nucleotide binding;oxidoreductase activity;oxidoreductase activity, acting on the CH-NH2 group of donors;oxidoreductase activity, acting on the CH-NH2 group of donors, NAD or NADP as acceptor;p…	cell part;cytoplasmic part;intracellular organelle lumen;intracellular organelle part;intracellular part;membrane;membrane-enclosed lumen;mitochondrial inner membrane;mitochondrial matrix;mitochondrial membrane;mitochondrial part;organelle inner membrane;organelle lumen;organelle membrane;organelle part	69.4	61.336
Ssr4;mCG_8079;RP23-373N8.7-001	145	34.7503	Q9D6F7;Q9D8L3;Q9DC94;Q62186;Q3TVJ8	IPI00953773;IPI00122346	IPI00953773;IPI00122346	Putative uncharacterized protein;Signal sequence receptor, delta;Signal sequence receptor, delta, isoform CRA_c;Signal sequence receptor subunit delta;Translocon-associated protein subunit delta;Signal sequence receptor, delta, isoform CRA_b	receptor activity	cell part;cytoplasmic part;endoplasmic reticulum;integral to membrane;intracellular membrane-bounded organelle;intracellular organelle;intracellular part;intrinsic to membrane;membrane part;membrane-bounded organelle;organelle	37	19.007
Hibch	146	34.7252	Q8QZS1	IPI00154047;IPI00885424	IPI00154047;IPI00885424	3-hydroxyisobutyryl-CoA hydrolase, mitochondrial;3-hydroxyisobutyryl-coenzyme A hydrolase	3-hydroxyisobutyryl-CoA hydrolase activity;catalytic activity;CoA hydrolase activity;hydrolase activity;hydrolase activity, acting on ester bonds;thiolester hydrolase activity	cell part;cytoplasmic part;intracellular membrane-bounded organelle;intracellular organelle;intracellular part;membrane-bounded organelle;mitochondrion;organelle	77.9	43.037
Arbp;Rplp0;mCG_17387	147	34.715	P14869;Q5FWB6;Q5M8R8	IPI00314950;IPI00626366;IPI00752782	IPI00314950;IPI00626366;IPI00752782;IPI00626504;IPI00130830;REV__IPI00886090	60S acidic ribosomal protein P0;60S ribosomal protein L10E;MCG17387, isoform CRA_a;Ribosomal protein, large, P0;Putative uncharacterized protein	structural constituent of ribosome;structural molecule activity	cell part;cytoplasmic part;intracellular membrane-bounded organelle;intracellular non-membrane-bounded organelle;intracellular organelle;intracellular part;macromolecular complex;membrane-bounded organelle;non-membrane-bounded organelle;nucleus;organelle;ribonucleoprotein complex;ribosome	74.8	34.216
Fli-2;Hnrnpa1;Hnrpa1;Tis	148	34.7047	P49312-2;P49312;P70370;Q3UK83;Q5EBP8;P49312-1;Q3TFB1;Q3TIK8;Q3U7F3	IPI00553777;IPI00817004;IPI00947561	IPI00553777;IPI00817004;IPI00947561;IPI00889986;IPI00620806;IPI00469298	HDP-1;Helix-destabilizing protein;Heterogeneous nuclear ribonucleoprotein A1;hnRNP core protein A1;Single-strand-binding protein;Topoisomerase-inhibitor suppressed;HnRNP A1;Putative uncharacterized protein	binding;DNA binding;nucleic acid binding;nucleotide binding;RNA binding;single-stranded DNA binding;structure-specific DNA binding	cell part;cytoplasm;intracellular organelle part;intracellular part;macromolecular complex;nuclear part;nucleoplasm;organelle part;ribonucleoprotein complex;spliceosomal complex	67.6	38.803
Cai;Erp72;Pdia4	149	34.6892	P08003;Q3TT79;Q3UJW0;Q6NXW4;Q8BMT8	IPI00271951	IPI00271951;REV__IPI00889310;IPI00137042;IPI00918443	Endoplasmic reticulum resident protein 72;Protein disulfide-isomerase A4;Putative uncharacterized protein;Pdia4 protein	catalytic activity;disulfide oxidoreductase activity;electron carrier activity;intramolecular oxidoreductase activity;intramolecular oxidoreductase activity, interconverting keto- and enol-groups;intramolecular oxidoreductase activity, transposing S-S bonds;isomerase activity;oxidoreductase activity;oxidoreductase activity, acting on a sulfur group of donors;protein disulfide isomerase activity;p…	cell part;cytoplasmic membrane-bounded vesicle;cytoplasmic part;cytoplasmic vesicle;endoplasmic reticulum lumen;endoplasmic reticulum part;intracellular membrane-bounded organelle;intracellular organelle;intracellular organelle lumen;intracellular organelle part;intracellular part;melanosome;membrane-bounded organelle;membrane-bounded vesicle;membrane-enclosed lumen;organelle;organelle lumen;orga…	71.6	72.369
Vdac2;Vdac6	150	34.684	Q60930	IPI00122547;IPI00750490	IPI00122547;IPI00750490;IPI00753287	Outer mitochondrial membrane protein porin 2;Voltage-dependent anion-selective channel protein 2;Voltage-dependent anion-selective channel protein 6	anion channel activity;anion transmembrane transporter activity;binding;channel activity;gated channel activity;ion channel activity;ion transmembrane transporter activity;nucleotide binding;passive transmembrane transporter activity;porin activity;substrate-specific channel activity;substrate-specific transmembrane transporter activity;substrate-specific transporter activity;transmembrane transp…	cell part;cytoplasmic part;intracellular organelle part;intracellular part;macromolecular complex;membrane;membrane part;mitochondrial inner membrane;mitochondrial membrane;mitochondrial outer membrane;mitochondrial part;organelle inner membrane;organelle membrane;organelle outer membrane;organelle part;outer membrane;pore complex;protein complex	71.2	31.732
Rpl30;mCG_20799;mCG_22431;mCG_4898	151	34.6682	P62889;Q497D7;Q58DZ3;Q5PR15	IPI00222549;IPI00553826;IPI00463886;IPI00755623;IPI00283156;IPI00850777;IPI00849828	IPI00222549;IPI00553826;IPI00463886;IPI00755623;IPI00283156;IPI00850777;IPI00849828;IPI00379029;IPI00118775;IPI00461881	60S ribosomal protein L30;Rpl30 protein;MCG20799;MCG22431;MCG4898, isoform CRA_a;Putative uncharacterized protein;Ribosomal protein L30	structural constituent of ribosome;structural molecule activity	cell part;cytoplasmic part;intracellular non-membrane-bounded organelle;intracellular organelle;intracellular part;macromolecular complex;non-membrane-bounded organelle;organelle;ribonucleoprotein complex;ribosome	76.5	12.784
Anx6;Anxa6	152	34.6682	P14824;Q3TUI1;Q3UDK4;Q3UI56;Q8BSS4;Q99JX6	IPI00554894;IPI00649152;IPI00875218	IPI00554894;IPI00649152;IPI00875218;REV__IPI00221745;REV__IPI00655113	67 kDa calelectrin;Annexin A6;Annexin VI;Annexin-6;Calphobindin-II;Chromobindin-20;Lipocortin VI;p68;p70;Protein III;Putative uncharacterized protein;Anxa6 protein	binding;calcium ion binding;calcium-dependent phospholipid binding;cation binding;ion binding;lipid binding;metal ion binding;phospholipid binding	cell part;cytoplasmic membrane-bounded vesicle;cytoplasmic part;cytoplasmic vesicle;intracellular membrane-bounded organelle;intracellular organelle;intracellular part;melanosome;membrane-bounded organelle;membrane-bounded vesicle;organelle;perinuclear region of cytoplasm;pigment granule;vesicle	80.8	75.885
Ywhag;14-3-3 gamma	153	34.6522	P61982;A8IP69	IPI00230707	IPI00230707	14-3-3 protein gamma;14-3-3 protein gamma, N-terminally processed;14-3-3 protein gamma subtype	actin binding;binding;catalytic activity;cytoskeletal protein binding;enzyme binding;insulin-like growth factor receptor binding;kinase binding;monooxygenase activity;oxidoreductase activity;protein binding;protein domain specific binding;protein kinase binding;protein kinase C binding;receptor binding	cell part;cytoplasm;intracellular part	85	28.302
Slc25a1;mCG_131850	154	34.6415	Q3TDH6;Q8JZU2	IPI00276926;IPI00885254	IPI00276926;IPI00885254	Putative uncharacterized protein;Solute carrier family 25 (Mitochondrial carrier, citrate transporter), member 1	binding	cell part;cytoplasmic part;integral to membrane;intracellular organelle part;intracellular part;intrinsic to membrane;membrane;membrane part;mitochondrial inner membrane;mitochondrial membrane;mitochondrial part;organelle inner membrane;organelle membrane;organelle part	79.4	33.931
Hadh2;Hsd17b10;Hsd17b10/Schad;RP23-419G22.2-001;RP23-419G22.2-003;Erab	155	34.6361	Q99N15;A2AFQ2;Q9CYT3;O08756	IPI00830581;IPI00626132;IPI00320847	IPI00830581;IPI00626132;IPI00320847	17beta-hydroxysteroid dehydrogenase type 10/short chain L-3-hydroxyacyl-CoA dehydrogenase;Hydroxysteroid (17-beta) dehydrogenase 10;Putative uncharacterized protein;17-beta-hydroxysteroid dehydrogenase 10;3-hydroxy-2-methylbutyryl-CoA dehydrogenase;3-hydroxyacyl-CoA dehydrogenase type II;3-hydroxyacyl-CoA dehydrogenase type-2;Endoplasmic reticulum-associated amyloid beta-peptide-binding protein;M…	3-hydroxy-2-methylbutyryl-CoA dehydrogenase activity;3-hydroxyacyl-CoA dehydrogenase activity;binding;catalytic activity;nucleotide binding;oxidoreductase activity;oxidoreductase activity, acting on CH-OH group of donors;oxidoreductase activity, acting on the CH-OH group of donors, NAD or NADP as acceptor	cell part;cytoplasmic part;endoplasmic reticulum;intracellular membrane-bounded organelle;intracellular organelle;intracellular organelle part;intracellular part;membrane;membrane-bounded organelle;mitochondrial inner membrane;mitochondrial membrane;mitochondrial part;mitochondrion;organelle;organelle inner membrane;organelle membrane;organelle part	95.8	27.273
H1f0;H1fv	156	34.6307	P10922;Q3U4Y0;Q8C1Y3	IPI00467914;IPI00404590	IPI00467914;IPI00404590	Histone H1;Histone H1(0);Histone H1.0;MyD196;Putative uncharacterized protein	binding;DNA binding;nucleic acid binding	cell part;chromosomal part;intracellular membrane-bounded organelle;intracellular organelle;intracellular organelle part;intracellular part;macromolecular complex;membrane-bounded organelle;nucleosome;nucleus;organelle;organelle part;protein-DNA complex	58.8	20.861
Anp32;Anp32a;Lanp	157	34.6253	O35381	IPI00314736;IPI00918207;IPI00918295;IPI00918185	IPI00314736;IPI00918207;IPI00918295;IPI00918185;IPI00468092	Acidic leucine-rich nuclear phosphoprotein 32 family member A;Acidic nuclear phosphoprotein pp32;Leucine-rich acidic nuclear protein;Potent heat-stable protein phosphatase 2A inhibitor I1PP2A		cell part;cytoplasmic part;endoplasmic reticulum;intracellular membrane-bounded organelle;intracellular organelle;intracellular organelle part;intracellular part;membrane-bounded organelle;nuclear matrix;nuclear part;organelle;organelle part;perinuclear region of cytoplasm	46.2	28.537
Acaa2;mCG_22649	158	34.6253	Q3TIT9;Q3UKH3;Q8BWT1	IPI00653158;IPI00226430	IPI00653158;IPI00226430;REV__IPI00108206;REV__IPI00463000	Acetyl-Coenzyme A acyltransferase 2 (Mitochondrial 3-oxoacyl-Coenzyme A thiolase), isoform CRA_k;Putative uncharacterized protein;3-ketoacyl-CoA thiolase, mitochondrial;Acetyl-CoA acyltransferase;Beta-ketothiolase;Mitochondrial 3-oxoacyl-CoA thiolase	acetyl-CoA C-acyltransferase activity;C-acyltransferase activity;catalytic activity;transferase activity;transferase activity, transferring acyl groups;transferase activity, transferring acyl groups other than amino-acyl groups	cell part;cytoplasmic part;intracellular organelle part;intracellular part;membrane;mitochondrial inner membrane;mitochondrial membrane;mitochondrial part;organelle inner membrane;organelle membrane;organelle part	90.7	41.829
Sdha	159	34.6144	Q8K2B3;Q6IWE1	IPI00230351	IPI00230351	Flavoprotein subunit of complex II;Succinate dehydrogenase [ubiquinone] flavoprotein subunit, mitochondrial;Succinate dehydrogenase subunit A	binding;catalytic activity;coenzyme binding;cofactor binding;electron carrier activity;flavin adenine dinucleotide binding;oxidoreductase activity;oxidoreductase activity, acting on the CH-CH group of donors;oxidoreductase activity, acting on the CH-CH group of donors, quinone or related compound as acceptor;succinate dehydrogenase (ubiquinone) activity;succinate dehydrogenase activity	cell part;cytoplasmic part;fumarate reductase complex;intracellular organelle part;intracellular part;macromolecular complex;membrane part;mitochondrial membrane part;mitochondrial part;mitochondrial respiratory chain complex II;organelle part;protein complex;succinate dehydrogenase complex;succinate dehydrogenase complex (ubiquinone)	73.3	72.585
Pfn1;DN-183N8.15-001;mCG_21163;RP23-326P7.1-001;DN-183N8.15-002;RP23-326P7.1-002	160	34.5978	P62962;Q3U7V7;Q5SX50;Q8CEH8;Q5SX49	IPI00224740;IPI00650039	IPI00224740;IPI00650039	Profilin I;Profilin-1;Profilin	actin binding;binding;cytoskeletal protein binding;enzyme binding;GTPase binding;protein binding;Ras GTPase binding;Rho GTPase binding;small GTPase binding	actin cytoskeleton;cell part;cytoplasm;cytoplasmic part;cytoskeleton;cytosol;extracellular region;intracellular membrane-bounded organelle;intracellular non-membrane-bounded organelle;intracellular organelle;intracellular part;membrane-bounded organelle;non-membrane-bounded organelle;nucleus;organelle	77.9	14.957
Ywhab;mCG_5429;RP23-321M14.1-001;RP23-321M14.1-002	161	34.5978	Q9CQV8-1;Q9CQV8;A2A5N2;Q9CQV8-2;A2A5N1	IPI00230682;IPI00760000;IPI00750790	IPI00230682;IPI00760000;IPI00750790	14-3-3 protein beta/alpha;14-3-3 protein beta/alpha, N-terminally processed;Protein kinase C inhibitor protein 1;Tyrosine 3-monooxygenase/tryptophan 5-monooxygenase activation protein, beta;Tyrosine 3-monooxygenase/tryptophan 5-monooxygenase activation protein, beta polypeptide;Tyrosine 3-monooxygenase/tryptophan 5-monooxygenase activation protein, beta polypeptide, isoform CRA_c	binding;catalytic activity;monooxygenase activity;oxidoreductase activity;protein binding;protein domain specific binding	cell part;cytoplasmic membrane-bounded vesicle;cytoplasmic part;cytoplasmic vesicle;intracellular membrane-bounded organelle;intracellular organelle;intracellular part;melanosome;membrane-bounded organelle;membrane-bounded vesicle;organelle;pigment granule;vesicle	80.5	28.086
Rpl23a;mCG_10806;RP23-185A18.4-001	162	34.5978	P62751;Q4V9X9;Q5M9M5;Q91YK6	IPI00461456;IPI00849847;IPI00758298;IPI00754976;IPI00752985;IPI00876212;IPI00752639;IPI00848364	IPI00461456;IPI00849847;IPI00758298;IPI00754976;IPI00752985;IPI00876212;IPI00752639;IPI00848364;IPI00876172;IPI00672807;IPI00756014;IPI00379638;IPI00379639;IPI00754636	60S ribosomal protein L23a;Rpl23a protein;MCG10806;Putative uncharacterized protein;Ribosomal protein L23a	binding;nucleic acid binding;nucleotide binding;protein binding;RNA binding;rRNA binding;structural constituent of ribosome;structural molecule activity	cell part;cytoplasmic part;intracellular membrane-bounded organelle;intracellular non-membrane-bounded organelle;intracellular organelle;intracellular part;macromolecular complex;membrane-bounded organelle;non-membrane-bounded organelle;nucleus;organelle;ribonucleoprotein complex;ribosome	59.6	17.695
Sdhb;mCG_9052;RP23-183L1.3-001;SDHB	163	34.5866	Q9CQA3;A2AA77;Q0QEZ4;Q3TE45;Q9Z1Z5	IPI00338536	IPI00338536	Iron-sulfur subunit of complex II;Succinate dehydrogenase [ubiquinone] iron-sulfur subunit, mitochondrial;Succinate dehydrogenase complex, subunit B, iron sulfur (Ip);Succinate dehydrogenase complex, subunit B, iron sulfur (Ip), isoform CRA_f;Succinate dehydrogenase complex subunit B;Putative uncharacterized protein;Succinate dehydrogenase Ip subunit	2 iron, 2 sulfur cluster binding;3 iron, 4 sulfur cluster binding;4 iron, 4 sulfur cluster binding;binding;catalytic activity;cation binding;cofactor binding;electron carrier activity;ion binding;iron-sulfur cluster binding;metal cluster binding;metal ion binding;oxidoreductase activity;oxidoreductase activity, acting on the CH-CH group of donors;oxidoreductase activity, acting on the CH-CH group…	cell part;cytoplasmic part;fumarate reductase complex;intracellular organelle part;intracellular part;macromolecular complex;membrane part;mitochondrial membrane part;mitochondrial part;mitochondrial respiratory chain complex II;organelle part;protein complex;succinate dehydrogenase complex;succinate dehydrogenase complex (ubiquinone)	68.4	31.814
Rpl38;mCG_13615;mCG_14541;mCG_7366;RP23-38A10.1-001	164	34.581	Q9JJI8;Q52KP0	IPI00331121;IPI00138302;IPI00677340	IPI00331121;IPI00138302;IPI00677340;IPI00664437	60S ribosomal protein L38;MCG13615, isoform CRA_a;MCG14541;MCG7366;Putative uncharacterized protein;Ribosomal protein L38	structural constituent of ribosome;structural molecule activity	cell part;cytoplasmic part;intracellular non-membrane-bounded organelle;intracellular organelle;intracellular part;macromolecular complex;non-membrane-bounded organelle;organelle;ribonucleoprotein complex;ribosome	54.3	8.2038
Rpl5;mCG_13589	165	34.581	P47962;Q3THE1;Q3U850;Q58EU6	IPI00308706	IPI00308706	60S ribosomal protein L5;Putative uncharacterized protein;MCG13589;Ribosomal protein L5	5S rRNA binding;binding;nucleic acid binding;protein binding;RNA binding;rRNA binding;structural constituent of ribosome;structural molecule activity	cell part;cytoplasmic part;intracellular non-membrane-bounded organelle;intracellular organelle;intracellular organelle part;intracellular part;macromolecular complex;non-membrane-bounded organelle;nuclear part;nucleolus;organelle;organelle part;ribonucleoprotein complex;ribosome	56.9	34.4
Bckdhb	166	34.581	Q6P3A8-1;Q6P3A8	IPI00661338	IPI00661338	2-oxoisovalerate dehydrogenase subunit beta, mitochondrial;Branched-chain alpha-keto acid dehydrogenase E1 component beta chain	3-methyl-2-oxobutanoate dehydrogenase (2-methylpropanoyl-transferring) activity;alpha-ketoacid dehydrogenase activity;catalytic activity;oxidoreductase activity;oxidoreductase activity, acting on the aldehyde or oxo group of donors;oxidoreductase activity, acting on the aldehyde or oxo group of donors, disulfide as acceptor	cell part;cytoplasmic part;dihydrolipoyl dehydrogenase complex;intracellular organelle part;intracellular part;macromolecular complex;membrane;mitochondrial alpha-ketoglutarate dehydrogenase complex;mitochondrial inner membrane;mitochondrial membrane;mitochondrial part;mitochondrial tricarboxylic acid cycle enzyme complex;organelle inner membrane;organelle membrane;organelle part;protein complex;…	69.2	42.88
Ces1;Ces3	167	34.5641	Q8VCT4	IPI00387289	IPI00387289;IPI00138342	Carboxylesterase 3;Fatty acid ethyl ester synthase;Triacylglycerol hydrolase	carboxylesterase activity;carboxylic ester hydrolase activity;catalytic activity;fatty-acyl-ethyl-ester synthase activity;hydrolase activity;hydrolase activity, acting on ester bonds;methyl indole-3-acetate esterase activity;methyl jasmonate esterase activity;methyl salicylate esterase activity	cell part;cytoplasmic part;endoplasmic reticulum lumen;endoplasmic reticulum part;intracellular organelle lumen;intracellular organelle part;intracellular part;membrane-enclosed lumen;organelle lumen;organelle part	63	61.787
Txn;Txn1;mCG_2706;RP23-332H16.1-001	168	34.5354	P10639;A2AV97	IPI00226993	IPI00226993	ATL-derived factor;Thioredoxin;MCG2706;Thioredoxin 1	binding;catalytic activity;disulfide oxidoreductase activity;electron carrier activity;oxidoreductase activity;oxidoreductase activity, acting on a sulfur group of donors;peptide disulfide oxidoreductase activity;protein binding;protein disulfide oxidoreductase activity	cell part;cytoplasmic part;cytosol;extracellular region;intracellular membrane-bounded organelle;intracellular organelle;intracellular part;membrane-bounded organelle;mitochondrion;nucleus;organelle	88.6	11.675
Gnb2l1;Gnb2-rs1	169	34.5296	P68040	IPI00317740	IPI00317740	12-3;Guanine nucleotide-binding protein subunit beta-2-like 1;p205;Receptor for activated C kinase;Receptor of activated protein kinase C 1	binding;channel inhibitor activity;channel regulator activity;enzyme binding;enzyme inhibitor activity;enzyme regulator activity;ion channel inhibitor activity;kinase binding;kinase inhibitor activity;kinase regulator activity;protein binding;protein domain specific binding;protein kinase binding;protein kinase C binding;protein kinase inhibitor activity;protein kinase regulator activity;protein …	cell part;cell projection;cytoplasmic part;cytoskeleton;dendrite;intracellular membrane-bounded organelle;intracellular non-membrane-bounded organelle;intracellular organelle;intracellular part;membrane part;membrane-bounded organelle;midbody;neuron projection;non-membrane-bounded organelle;nucleus;organelle;perikaryon;perinuclear region of cytoplasm;phagocytic cup;plasma membrane part	93.4	35.076
Hint;Hint1;Pkci;Pkci1;Prkcnh1;mCG_1442;RP24-84L18.1-001	170	34.5238	P70349;B1AZK3	IPI00108189	IPI00108189;IPI00880795	Adenosine 5-monophosphoramidase;Histidine triad nucleotide-binding protein 1;Protein kinase C inhibitor 1;Protein kinase C-interacting protein 1;Histidine triad nucleotide binding protein;MCG1442, isoform CRA_b	catalytic activity;hydrolase activity	cell part;cytoplasm;intracellular membrane-bounded organelle;intracellular organelle;intracellular part;membrane-bounded organelle;nucleus;organelle	78.6	13.777
Ywhae;mCG_10775;RP23-78H4.1-001;RP23-78H4.1-005	171	34.5062	P62259;Q3V453;Q5SS40;Q8BPH1;A2ACM8	IPI00118384;IPI00885651;IPI00828266	IPI00118384;IPI00885651;IPI00828266	14-3-3 protein epsilon;Putative uncharacterized protein;Tyrosine 3-monooxygenase/tryptophan 5-monooxygenase activation protein, epsilon polypeptide;Tyrosine 3-monooxygenase/tryptophan 5-monooxygenase activation protein, epsilon polypeptide, isoform CRA_c	binding;catalytic activity;monooxygenase activity;oxidoreductase activity;protein binding;protein domain specific binding	cell part;cytoplasmic membrane-bounded vesicle;cytoplasmic part;cytoplasmic vesicle;intracellular membrane-bounded organelle;intracellular organelle;intracellular part;melanosome;membrane-bounded organelle;membrane-bounded vesicle;mitochondrion;organelle;pigment granule;vesicle	82.7	29.174
Aif;Aifm1;Pdcd8;mCG_5046;RP23-35N5.1-001;RP23-35N5.1-002	172	34.5002	Q9Z0X1;B1AU24;Q1L6K5;B1AU25;Q2QKE3	IPI00129577;IPI00776047	IPI00129577;IPI00776047;REV__IPI00229040;REV__IPI00895515;REV__IPI00857145	Apoptosis-inducing factor 1, mitochondrial;Programmed cell death protein 8;Apoptosis-inducing factor, mitochondrion-associated 1;Programmed cell death 8;Apoptosis-inducing factor short isoform 2;Apoptosis-inducing factor short isoform 1	binding;catalytic activity;coenzyme binding;cofactor binding;DNA binding;electron-transferring-flavoprotein dehydrogenase activity;flavin adenine dinucleotide binding;nucleic acid binding;oxidoreductase activity;oxidoreductase activity, acting on the CH-NH group of donors;oxidoreductase activity, acting on the CH-NH group of donors, quinone or similar compound as acceptor;protein binding	cell fraction;cell part;cytoplasmic part;cytosol;insoluble fraction;intracellular membrane-bounded organelle;intracellular organelle;intracellular organelle part;intracellular part;membrane;membrane fraction;membrane-bounded organelle;membrane-enclosed lumen;microsome;mitochondrial inner membrane;mitochondrial intermembrane space;mitochondrial membrane;mitochondrial outer membrane;mitochondrial p…	64.7	66.765
Qil1	173	34.5002	Q8R404	IPI00153792	IPI00153792	Protein QIL1		cell part;cytoplasmic part;intracellular membrane-bounded organelle;intracellular organelle;intracellular part;membrane-bounded organelle;mitochondrion;organelle	88.2	13.373
Dbt;mCG_2010	174	34.4883	Q3TMF5;Q6LC11;Q7TND9;P53395	IPI00890234;IPI00130535	IPI00890234;IPI00130535	Dihydrolipoamide branched chain transacylase E2;Putative uncharacterized protein;Branched-chain alpha-ketoacid dehydrogenase, E2 subunit;Branched-chain alpha-keto acid dehydrogenase complex component E2;Dihydrolipoamide acetyltransferase component of branched-chain alpha-keto acid dehydrogenase complex;Dihydrolipoamide branched chain transacylase;Dihydrolipoyllysine-residue (2-methylpropanoyl)tra…	3-methyl-2-oxobutanoate dehydrogenase (2-methylpropanoyl-transferring) activity;binding;catalytic activity;cofactor binding;dihydrolipoyllysine-residue (2-methylpropanoyl)transferase activity;oxidoreductase activity;oxidoreductase activity, acting on the aldehyde or oxo group of donors;oxidoreductase activity, acting on the aldehyde or oxo group of donors, disulfide as acceptor;transferase activi…	cell part;cytoplasmic part;intracellular organelle lumen;intracellular organelle part;intracellular part;membrane-enclosed lumen;mitochondrial matrix;mitochondrial part;organelle lumen;organelle part	80.1	53.246
Myl6;Myln;Gm8894;mCG_140959	175	34.4823	Q60605-2;Q60605;B0LAC7;Q3TIG9;Q642K0;Q60605-1	IPI00354819;IPI00409817;IPI00848866;IPI00474757;IPI00462232;IPI00850361;IPI00458035;IPI00850299	IPI00354819;IPI00409817;IPI00848866;IPI00474757;IPI00462232;IPI00850361;IPI00458035;IPI00850299;IPI00133392;IPI00312700;IPI00895557;IPI00461505;IPI00469531	17 kDa myosin light chain;Myosin light chain 3;Myosin light chain alkali 3;Myosin light polypeptide 6;Smooth muscle and nonmuscle myosin light chain alkali 6;Myosin light polypeptide 6 alkali smooth muscle and non-muscle protein;Putative uncharacterized protein;MCG140959, isoform CRA_a;Myl6 protein;Myosin, light polypeptide 6, alkali, smooth muscle and non-muscle	actin-dependent ATPase activity;ATPase activity;ATPase activity, coupled;binding;calcium ion binding;catalytic activity;cation binding;hydrolase activity;hydrolase activity, acting on acid anhydrides;hydrolase activity, acting on acid anhydrides, in phosphorus-containing anhydrides;ion binding;metal ion binding;motor activity;nucleoside-triphosphatase activity;pyrophosphatase activity;structural …	cell part;cytoskeletal part;intracellular organelle part;intracellular part;macromolecular complex;myosin complex;organelle part;protein complex;unconventional myosin complex	72.2	16.961
Rpl4;mCG_12784	176	34.4702	Q9D8E6;Q564E8;Q5ZEY2;Q9CSM5	IPI00111412	IPI00111412	60S ribosomal protein L4;Putative uncharacterized protein;Ribosomal protein L4	binding;protein binding;structural constituent of ribosome;structural molecule activity	cell part;cytoplasmic part;intracellular non-membrane-bounded organelle;intracellular organelle;intracellular part;macromolecular complex;non-membrane-bounded organelle;organelle;ribonucleoprotein complex;ribosome	65.9	47.153
Lmn1;Lmna;mCG_8830	177	34.4642	P48678-1;P48678;B3RH23;Q3U7I5;Q3UCU3;Q8BNX5	IPI00620256	IPI00620256	Lamin-A/C;Lamin A;Lamin A, isoform CRA_a;Putative uncharacterized protein	binding;protein binding;structural molecule activity	cell part;cytoplasmic part;cytoskeletal part;envelope;intermediate filament;intracellular membrane-bounded organelle;intracellular organelle;intracellular organelle part;intracellular part;lamin filament;macromolecular complex;membrane-bounded organelle;nuclear envelope;nuclear part;nucleus;organelle;organelle envelope;organelle part;perinuclear region of cytoplasm;protein complex	88.6	74.237
Cbr;Cbr1;mCG_22184	178	34.4581	P48758;B2RXY7	IPI00314191	IPI00314191;IPI00380068	15-hydroxyprostaglandin dehydrogenase [NADP+];Carbonyl reductase [NADPH] 1;NADPH-dependent carbonyl reductase 1;Prostaglandin 9-ketoreductase;Prostaglandin-E(2) 9-reductase;Carbonyl reductase 1;Carbonyl reductase 1, isoform CRA_a	15-hydroxyprostaglandin dehydrogenase (NADP+) activity;binding;carbonyl reductase (NADPH) activity;catalytic activity;nucleotide binding;oxidoreductase activity;oxidoreductase activity, acting on CH-OH group of donors;oxidoreductase activity, acting on the CH-OH group of donors, NAD or NADP as acceptor;prostaglandin-E2 9-reductase activity	cell part;cytoplasm;intracellular part	84.1	30.641
Ndufb7	179	34.4396	Q9CR61	IPI00133215	IPI00133215	Complex I-B18;NADH dehydrogenase [ubiquinone] 1 beta subcomplex subunit 7;NADH-ubiquinone oxidoreductase B18 subunit	catalytic activity;NADH dehydrogenase (quinone) activity;NADH dehydrogenase (ubiquinone) activity;NADH dehydrogenase activity;oxidoreductase activity;oxidoreductase activity, acting on NADH or NADPH;oxidoreductase activity, acting on NADH or NADPH, quinone or similar compound as acceptor	cell part;cytoplasmic part;intracellular organelle part;intracellular part;membrane-enclosed lumen;mitochondrial intermembrane space;mitochondrial part;organelle envelope lumen;organelle part	69.3	16.331
Ptges3;Sid3177;Tebp	180	34.4334	Q9R0Q7;Q3TJG6;Q9CRH1	IPI00127989;IPI00830960	IPI00127989;IPI00830960	Cytosolic prostaglandin E2 synthase;Hsp90 co-chaperone;Progesterone receptor complex p23;Prostaglandin E synthase 3;Sid 3177;Telomerase-binding protein p23;Putative uncharacterized protein	binding;catalytic activity;intramolecular oxidoreductase activity;isomerase activity;prostaglandin-E synthase activity;protein binding;unfolded protein binding	cell part;cytoplasm;intracellular part	77.5	18.721
Ddx2a;Eif4a;Eif4a1;RP23-422L16.20-001	181	34.4272	P60843;Q3TFG3;Q3TGK7;Q3U8I0;Q3UXC2;Q4FZL1;Q5F2A7;Q99LR0	IPI00118676	IPI00118676;IPI00857870	ATP-dependent RNA helicase eIF4A-1;Eukaryotic initiation factor 4A-I;Putative uncharacterized protein;Eif4a1 protein;Eukaryotic translation initiation factor 4A1	adenyl nucleotide binding;adenyl ribonucleotide binding;ATP binding;ATPase activity;ATPase activity, coupled;ATP-dependent helicase activity;binding;catalytic activity;helicase activity;hydrolase activity;hydrolase activity, acting on acid anhydrides;hydrolase activity, acting on acid anhydrides, in phosphorus-containing anhydrides;nucleic acid binding;nucleoside-triphosphatase activity;nucleotid…		74.6	46.153
Cbx3;mCG_119115	182	34.4272	P23198;Q32P00;Q9DCC5	IPI00129468;IPI00677454;IPI00660820	IPI00129468;IPI00677454;IPI00660820	Chromobox protein homolog 3;Heterochromatin protein 1 homolog gamma;M32;Modifier 2 protein;Chromobox homolog 3 (Drosophila HP1 gamma);Cbx3 protein;MCG119115, isoform CRA_a;Putative uncharacterized protein	binding;protein binding	cell part;centromeric heterochromatin;chromatin;chromosomal part;chromosome, centromeric region;condensed chromosome, centromeric region;envelope;heterochromatin;intracellular membrane-bounded organelle;intracellular organelle;intracellular organelle part;intracellular part;membrane-bounded organelle;nuclear centromeric heterochromatin;nuclear chromatin;nuclear chromosome part;nuclear envelope;nu…	55.7	20.855
Tufm	183	34.4146	Q8BFR5-1;Q8BFR5;Q8BFR5-2	IPI00274407;IPI00625588;IPI00460132	IPI00274407;IPI00625588;IPI00460132	Elongation factor Tu, mitochondrial	binding;catalytic activity;GTP binding;GTPase activity;guanyl nucleotide binding;guanyl ribonucleotide binding;hydrolase activity;hydrolase activity, acting on acid anhydrides;hydrolase activity, acting on acid anhydrides, in phosphorus-containing anhydrides;nucleic acid binding;nucleoside-triphosphatase activity;nucleotide binding;purine nucleotide binding;purine ribonucleoside triphosphate bind…	cell part;cytoplasmic part;intracellular organelle part;intracellular part;membrane;mitochondrial inner membrane;mitochondrial membrane;mitochondrial part;organelle inner membrane;organelle membrane;organelle part	69.7	49.508
Acadl	184	34.4083	P51174	IPI00119114;IPI00894588	IPI00119114;IPI00894588;IPI00420560;IPI00405618	Long-chain specific acyl-CoA dehydrogenase, mitochondrial	acyl-CoA dehydrogenase activity;acyl-CoA oxidase activity;binding;catalytic activity;coenzyme binding;cofactor binding;flavin adenine dinucleotide binding;long-chain-acyl-CoA dehydrogenase activity;oxidoreductase activity;oxidoreductase activity, acting on the CH-CH group of donors;oxidoreductase activity, acting on the CH-CH group of donors, oxygen as acceptor;palmitoyl-CoA oxidase activity	cell part;cytoplasmic part;intracellular organelle lumen;intracellular organelle part;intracellular part;membrane-enclosed lumen;mitochondrial matrix;mitochondrial part;organelle lumen;organelle part	55.3	47.907
Pdia6;Txndc7	185	34.3956	Q922R8;Q3THH1;Q3TJL8;Q3TML0;Q9DAB4	IPI00222496	IPI00222496	Protein disulfide-isomerase A6;Thioredoxin domain-containing protein 7;Putative uncharacterized protein	binding;catalytic activity;disulfide oxidoreductase activity;electron carrier activity;intramolecular oxidoreductase activity;intramolecular oxidoreductase activity, interconverting keto- and enol-groups;intramolecular oxidoreductase activity, transposing S-S bonds;isomerase activity;oxidoreductase activity;oxidoreductase activity, acting on a sulfur group of donors;protein binding;protein disulf…	cell part;cytoplasmic membrane-bounded vesicle;cytoplasmic part;cytoplasmic vesicle;endoplasmic reticulum lumen;endoplasmic reticulum part;intracellular membrane-bounded organelle;intracellular organelle;intracellular organelle lumen;intracellular organelle part;intracellular part;melanosome;membrane;membrane-bounded organelle;membrane-bounded vesicle;membrane-enclosed lumen;organelle;organelle l…	59.6	48.689
Rpl7	186	34.3956	P14148;Q3TK73;Q3UBI6;Q5M9N8	IPI00311236;IPI00775948;IPI00458337	IPI00311236;IPI00775948;IPI00458337;REV__IPI00923094;IPI00123059	60S ribosomal protein L7;Putative uncharacterized protein;Ribosomal protein L7	binding;nucleic acid binding;RNA binding;structural constituent of ribosome;structural molecule activity	cell part;cytoplasmic part;cytosolic large ribosomal subunit;intracellular non-membrane-bounded organelle;intracellular organelle;intracellular organelle part;intracellular part;large ribosomal subunit;macromolecular complex;non-membrane-bounded organelle;organelle;organelle part;ribonucleoprotein complex;ribosome	66.3	31.419
Rps6;mCG_6542;RP24-468M3.2-001	187	34.3892	P62754;Q3TL53;Q5BLK1;Q8BT09	IPI00113655;IPI00108454;IPI00474622;IPI00672455	IPI00113655;IPI00108454;IPI00474622;IPI00672455;IPI00671512;IPI00875868	40S ribosomal protein S6;Phosphoprotein NP33;Putative uncharacterized protein;MCG6542, isoform CRA_f;Ribosomal protein S6	binding;protein binding;structural constituent of ribosome;structural molecule activity	cell part;cytoplasmic part;intracellular non-membrane-bounded organelle;intracellular organelle;intracellular part;macromolecular complex;non-membrane-bounded organelle;organelle;ribonucleoprotein complex;ribosome	58.2	28.68
Cacy;S100a6;mCG_22216	188	34.3828	P14069;Q545I9	IPI00121427	IPI00121427	5B10;Calcyclin;Prolactin receptor-associated protein;Protein S100-A6;S100 calcium-binding protein A6;MC3T3-E1 calcyclin;Putative uncharacterized protein;S100 calcium binding protein A6 (Calcyclin)	binding;calcium ion binding;cation binding;ion binding;metal ion binding;transition metal ion binding;zinc ion binding	cell part;cytoplasmic part;cytosol;envelope;extrinsic to internal side of plasma membrane;extrinsic to membrane;extrinsic to plasma membrane;intracellular organelle part;intracellular part;membrane part;nuclear envelope;nuclear part;organelle envelope;organelle part;plasma membrane part	61.8	10.051
Npm1;mCG_68069;RP23-323L8.2-001;RP23-323L8.2-006;RP23-323L8.2-003;RP23-323L8.2-002	189	34.3763	Q61937;Q3U536;Q5SQB7;Q5U438;Q5SQB0;Q5BL09;Q5SQB5;Q3UDA7;Q8BSZ3;Q9DAY9	IPI00127415;IPI00515155;IPI00649841;IPI00648014;IPI00674226	IPI00127415;IPI00515155;IPI00649841;IPI00648014;IPI00674226	Nucleolar phosphoprotein B23;Nucleolar protein NO38;Nucleophosmin;Numatrin;Putative uncharacterized protein;MCG68069;Nucleophosmin 1;Npm1 protein	binding;DNA binding;NF-kappaB binding;nucleic acid binding;protein binding;RNA binding;rRNA binding;transcription factor binding;unfolded protein binding	cell part;centrosome;cytoplasmic part;cytoskeletal part;cytosol;granular component;intracellular membrane-bounded organelle;intracellular non-membrane-bounded organelle;intracellular organelle;intracellular organelle part;intracellular part;large ribosomal subunit;macromolecular complex;membrane-bounded organelle;microtubule organizing center;non-membrane-bounded organelle;nuclear body;nuclear pa…	88.7	32.56
H2afv;H2av;mCG_121516;H2afz;H2az;RP23-74L9.1-002	190	34.3763	Q3THW5;B2RVP5;P0C0S6;Q5NC91;Q8R029;Q3TFU6;Q3UA95	IPI00555055;IPI00919098;IPI00331734;IPI00320149;IPI00918450;IPI00654026;IPI00651852	IPI00555055;IPI00919098;IPI00331734;IPI00320149;IPI00918450;IPI00654026;IPI00651852	H2A.F/Z;Histone H2A.V;Histone H2A;Histone H2A.Z	binding;DNA binding;nucleic acid binding	cell part;chromosomal part;intracellular membrane-bounded organelle;intracellular organelle;intracellular organelle part;intracellular part;macromolecular complex;membrane-bounded organelle;nucleosome;nucleus;organelle;organelle part;protein-DNA complex	58.1	13.608
Pdha1;Pdha-1;mCG_14551;RP23-36P16.4-001	191	34.3763	P35486;Q3UFJ3	IPI00337893	IPI00337893	PDHE1-A type I;Pyruvate dehydrogenase E1 component subunit alpha, somatic form, mitochondrial;Putative uncharacterized protein;Pyruvate dehydrogenase E1 alpha 1	catalytic activity;oxidoreductase activity;oxidoreductase activity, acting on the aldehyde or oxo group of donors;oxidoreductase activity, acting on the aldehyde or oxo group of donors, disulfide as acceptor;pyruvate dehydrogenase (acetyl-transferring) activity;pyruvate dehydrogenase activity	cell part;cytoplasmic part;intracellular membrane-bounded organelle;intracellular organelle;intracellular organelle lumen;intracellular organelle part;intracellular part;membrane-bounded organelle;membrane-enclosed lumen;mitochondrial matrix;mitochondrial part;mitochondrion;organelle;organelle lumen;organelle part	77.9	43.231
H1f2;Hist1h1c;mCG_17001;RP23-480B19.5-001	192	34.3633	P15864;Q3UXH2;Q5SZA3	IPI00223713	IPI00223713	H1 VAR.1;H1c;Histone H1.2;Putative uncharacterized protein;Histone 1, H1c;Histone cluster 1, H1c;MCG17001	binding;DNA binding;nucleic acid binding;protein binding	cell part;chromosomal part;intracellular membrane-bounded organelle;intracellular organelle;intracellular organelle part;intracellular part;macromolecular complex;membrane-bounded organelle;nucleosome;nucleus;organelle;organelle part;protein-DNA complex	64.6	21.266
Suclg2	193	34.3633	Q9Z2I8-1;Q9Z2I8;Q9Z2I8-2	IPI00459487;IPI00665996	IPI00459487;IPI00665996;IPI00124747	GTP-specific succinyl-CoA synthetase subunit beta;Succinyl-CoA ligase [GDP-forming] subunit beta, mitochondrial;Succinyl-CoA synthetase beta-G chain	acid-thiol ligase activity;adenyl nucleotide binding;adenyl ribonucleotide binding;ATP binding;binding;catalytic activity;cation binding;CoA-ligase activity;GTP binding;guanyl nucleotide binding;guanyl ribonucleotide binding;ion binding;ligase activity;ligase activity, forming carbon-sulfur bonds;metal ion binding;nucleotide binding;purine nucleotide binding;purine ribonucleoside triphosphate bin…	cell part;cytoplasmic part;intracellular membrane-bounded organelle;intracellular organelle;intracellular part;membrane-bounded organelle;mitochondrion;organelle	74.8	46.839
5730469M10Rik	194	34.337	Q3U125;Q9CYH2	IPI00880610;IPI00187272;IPI00880502;IPI00882290;IPI00882173	IPI00880610;IPI00187272;IPI00880502;IPI00882290;IPI00882173;IPI00880354;IPI00882022;IPI00880211	Putative uncharacterized protein;Uncharacterized protein C10orf58 homolog	antioxidant activity	cell part;cytoplasmic part;intracellular membrane-bounded organelle;intracellular organelle;intracellular part;membrane-bounded organelle;mitochondrion;organelle	61.1	25.682
Snrpf;mCG_4969	195	34.337	P62307;Q3UX80;Q497K3;Q6NZQ3	IPI00943994;IPI00379355	IPI00943994;IPI00379355	Sm protein F;Small nuclear ribonucleoprotein F;Putative uncharacterized protein;MCG4969;Snrpf protein	binding;nucleic acid binding;RNA binding	cell part;intracellular organelle part;intracellular part;macromolecular complex;nuclear part;organelle part;ribonucleoprotein complex;small nuclear ribonucleoprotein complex;U7 snRNP	58.1	9.7251
Rps13;mCG_10205;mCG_11549;mCG_123365	196	34.3303	P62301;Q5BLJ7;Q921R2	IPI00125901;IPI00751092	IPI00125901;IPI00751092	40S ribosomal protein S13;MCG10205;MCG11549;MCG123365, isoform CRA_c;Putative uncharacterized protein;Ribosomal protein S13;Rps13 protein	structural constituent of ribosome;structural molecule activity		68.9	17.222
Atp5c1;RP23-119N4.1-001;RP23-119N4.1-003;RP23-119N4.1-005;RP23-119N4.1-007;RP23-119N4.1-004	197	34.3303	Q91VR2;Q3UD06;Q9D9D7;Q9ERA8;Q8C2Q8;Q9Z1F5;A2AKV3;A2AKV2;A2AKV1	IPI00313475;IPI00750074;IPI00751391;IPI00776275;IPI00775853	IPI00313475;IPI00750074;IPI00751391;IPI00776275;IPI00775853;IPI00776312	ATP synthase subunit gamma, mitochondrial;F-ATPase gamma subunit;ATP synthase gamma chain;ATP synthase gamma-subunit;ATP synthase, H+ transporting, mitochondrial F1 complex, gamma polypeptide 1	active transmembrane transporter activity;ATPase activity;ATPase activity, coupled;ATPase activity, coupled to movement of substances;ATPase activity, coupled to transmembrane movement of ions;ATPase activity, coupled to transmembrane movement of substances;catalytic activity;cation transmembrane transporter activity;cation-transporting ATPase activity;hydrogen ion transmembrane transporter activ…	cell part;intracellular part;macromolecular complex;membrane part;protein complex;proton-transporting ATP synthase complex, catalytic core F(1);proton-transporting two-sector ATPase complex, catalytic domain	64.4	32.886
Lamr1;P40-8;Rpsa	198	34.3236	P14206;B2CY77	IPI00123604;IPI00622968;IPI00659629;IPI00676858;IPI00849484	IPI00123604;IPI00622968;IPI00659629;IPI00676858;IPI00849484;IPI00606764	37 kDa laminin receptor precursor;37 kDa oncofetal antigen;37/67 kDa laminin receptor;40S ribosomal protein SA;67 kDa laminin receptor;Laminin receptor 1;Laminin-binding protein precursor p40;OFA/iLRP;Laminin receptor	binding;extracellular matrix binding;laminin binding;protein binding;receptor activity;structural constituent of ribosome;structural molecule activity	90S preribosome;cell part;cytosolic small ribosomal subunit;intracellular membrane-bounded organelle;intracellular organelle;intracellular organelle part;intracellular part;macromolecular complex;membrane;membrane-bounded organelle;nucleus;organelle;organelle part;plasma membrane;preribosome;ribonucleoprotein complex;small ribosomal subunit	65.8	32.838
Mtch2;mCG_13498;RP23-147D3.1-001	199	34.3169	Q791V5;A2AFW7;Q05C68	IPI00132039;IPI00807902	IPI00132039;IPI00807902	Mitochondrial carrier homolog 2;MCG13498, isoform CRA_d;Mitochondrial carrier homolog 2 (C. elegans);Mtch2 protein		cell part;cytoplasmic part;integral to membrane;intracellular organelle part;intracellular part;intrinsic to membrane;membrane;membrane part;mitochondrial inner membrane;mitochondrial membrane;mitochondrial part;organelle inner membrane;organelle membrane;organelle part	59.1	33.499
Sod1	200	34.3101	P08228	IPI00130589	IPI00130589;IPI00458744	Superoxide dismutase [Cu-Zn]	antioxidant activity;binding;catalytic activity;cation binding;chaperone binding;copper ion binding;enzyme binding;ion binding;metal ion binding;oxidoreductase activity;oxidoreductase activity, acting on superoxide radicals as acceptor;phosphatase binding;protein binding;protein phosphatase 2B binding;protein phosphatase binding;superoxide dismutase activity;transition metal ion binding;zinc ion …	cell body;cell part;cell projection cytoplasm;cell projection part;cytoplasmic part;cytoplasmic vesicle;cytosol;dendrite cytoplasm;extracellular matrix;extracellular region part;extracellular space;intracellular membrane-bounded organelle;intracellular organelle;intracellular part;macromolecular complex;membrane-bounded organelle;mitochondrion;neuronal cell body;nucleus;organelle;protein complex;…	97.4	15.942
Ndufb9;B22	201	34.3033	Q9CQJ8;Q9EPK3	IPI00132623	IPI00132623	Complex I-B22;NADH dehydrogenase [ubiquinone] 1 beta subcomplex subunit 9;NADH-ubiquinone oxidoreductase B22 subunit;B22 subunit of NADH-ubiquinone oxidoreductase			82.1	21.984
Acat2;Acat3	202	34.2965	Q8CAY6;Q80X81;Q8R4V3	IPI00228253;IPI00881591;IPI00776358;IPI00330685;IPI00880627	IPI00228253;IPI00881591;IPI00776358;IPI00330685;IPI00880627	Acetyl-CoA acetyltransferase, cytosolic;Cytosolic acetoacetyl-CoA thiolase;Acetyl-Coenzyme A acetyltransferase 3;Putative uncharacterized protein;Acetyl CoA transferase-like protein	acetyl-CoA C-acetyltransferase activity;acetyl-CoA C-acyltransferase activity;acetyltransferase activity;C-acetyltransferase activity;C-acyltransferase activity;catalytic activity;transferase activity;transferase activity, transferring acyl groups;transferase activity, transferring acyl groups other than amino-acyl groups	cell part;cytoplasmic part;intracellular membrane-bounded organelle;intracellular organelle;intracellular part;membrane-bounded organelle;mitochondrion;organelle	80.1	41.297
Pck2	203	34.2897	Q8BH04;A0PJG3;Q3TDE6;Q3UGF0;Q3UQD8;Q8R3X7	IPI00223060	IPI00223060;IPI00130729	Phosphoenolpyruvate carboxykinase [GTP], mitochondrial;Phosphoenolpyruvate carboxylase;Pck2 protein;Putative uncharacterized protein	binding;carbon-carbon lyase activity;carboxy-lyase activity;catalytic activity;cation binding;GTP binding;guanyl nucleotide binding;guanyl ribonucleotide binding;ion binding;lyase activity;metal ion binding;nucleotide binding;phosphoenolpyruvate carboxykinase (GTP) activity;phosphoenolpyruvate carboxykinase activity;purine nucleotide binding;purine ribonucleoside triphosphate binding;purine ribon…	cell part;cytoplasmic part;intracellular membrane-bounded organelle;intracellular organelle;intracellular part;membrane-bounded organelle;mitochondrion;organelle	72.9	73.417
Gstz1	204	34.2897	Q9JJA0	IPI00876504	IPI00876504	Brain cDNA, clone MNCb-6148, similar to Mus musculus glutathione transferase zeta 1 (maleylacetoacetate isomerase) (Gstz1), mRNA	catalytic activity;cis-trans isomerase activity;isomerase activity;maleylacetoacetate isomerase activity;transferase activity	cell part;cytoplasmic part;cytosol;intracellular membrane-bounded organelle;intracellular organelle;intracellular part;membrane-bounded organelle;mitochondrion;organelle	94	24.205
Rps11;mCG_23457	205	34.2759	Q9DB79;P62281;Q3UC02;Q9CW75;Q9D0P6	IPI00117569;IPI00762542;IPI00625021;IPI00663929;IPI00668534	IPI00117569;IPI00762542;IPI00625021;IPI00663929;IPI00668534	Putative uncharacterized protein;40S ribosomal protein S11;MCG23457	binding;nucleic acid binding;RNA binding;rRNA binding;structural constituent of ribosome;structural molecule activity	cell part;cytoplasmic part;intracellular non-membrane-bounded organelle;intracellular organelle;intracellular part;macromolecular complex;non-membrane-bounded organelle;organelle;ribonucleoprotein complex;ribosome	71.1	19.415
Rpl27;mCG_15532;mCG_20222;RP23-328K2.2-001	206	34.2549	P61358;Q5BLJ9;Q9CSM4	IPI00122421	IPI00122421;IPI00648920;IPI00928063;IPI00553546	60S ribosomal protein L27	structural constituent of ribosome;structural molecule activity	cell part;cytoplasmic part;intracellular non-membrane-bounded organelle;intracellular organelle;intracellular part;macromolecular complex;non-membrane-bounded organelle;organelle;ribonucleoprotein complex;ribosome	69.9	15.798
Sucla2	207	34.2549	Q9Z2I9;Q05BC6;Q3U6C7;Q3UCC6;Q9CTE2	IPI00261627	IPI00261627	ATP-specific succinyl-CoA synthetase subunit beta;Succinyl-CoA ligase [ADP-forming] subunit beta, mitochondrial;Succinyl-CoA synthetase beta-A chain;Sucla2 protein;Putative uncharacterized protein	acid-thiol ligase activity;adenyl nucleotide binding;adenyl ribonucleotide binding;ATP binding;binding;catalytic activity;cation binding;CoA-ligase activity;ion binding;ligase activity;ligase activity, forming carbon-sulfur bonds;metal ion binding;nucleotide binding;purine nucleotide binding;purine ribonucleoside triphosphate binding;purine ribonucleotide binding;ribonucleotide binding;succinate-…	cell part;cytoplasmic part;intracellular membrane-bounded organelle;intracellular organelle;intracellular part;membrane-bounded organelle;mitochondrion;organelle	67.2	50.113
Rpl6;mCG_16023	208	34.2549	P47911;Q3UCH0;Q3UFI4	IPI00313222;IPI00626312;IPI00457852;IPI00750333;IPI00853789	IPI00313222;IPI00626312;IPI00457852;IPI00750333;IPI00853789	60S ribosomal protein L6;TAX-responsive enhancer element-binding protein 107	structural constituent of ribosome;structural molecule activity	cell part;cytoplasmic part;intracellular non-membrane-bounded organelle;intracellular organelle;intracellular part;macromolecular complex;non-membrane-bounded organelle;organelle;ribonucleoprotein complex;ribosome	62.2	33.509
Actc;Actc1;RP23-230H3.3-001;alpha-cardiac actin;Acta;Acta1	209	34.2478	P68033;Q497E4;Q61273;Q61274;Q61275;Q9CXK3;P68134;Q61264;Q61272;Q3UIJ3;Q3TG92	IPI00114593;IPI00480406;IPI00110827;IPI00654242;IPI00653007	IPI00114593;IPI00480406;IPI00110827;IPI00654242;IPI00653007	Actin, alpha cardiac muscle 1;Alpha-cardiac actin;Actin alpha cardiac;Actin, alpha, cardiac muscle 1;Putative uncharacterized protein;Alpha-actin (AA 27-375);Actin, alpha skeletal muscle;Alpha-actin-1;Skeletal muscle alpha-actin mRNA.;Alpha-actin (Aa 40-375)	adenyl nucleotide binding;adenyl ribonucleotide binding;ATP binding;binding;nucleotide binding;purine nucleotide binding;purine ribonucleoside triphosphate binding;purine ribonucleotide binding;ribonucleotide binding	actin filament;actin filament bundle;actomyosin;cell part;contractile fiber part;cytoplasm;cytoplasmic part;cytoskeletal part;cytoskeleton;I band;intracellular non-membrane-bounded organelle;intracellular organelle;intracellular organelle part;intracellular part;macromolecular complex;non-membrane-bounded organelle;organelle;organelle part;protein complex;stress fiber;striated muscle thin filament	64.5	42.019
Vcp	210	34.2478	Q01853;Q8BNF8	IPI00622235	IPI00622235	15S Mg(2+)-ATPase p97 subunit;Transitional endoplasmic reticulum ATPase;Valosin-containing protein;Putative uncharacterized protein	adenyl nucleotide binding;adenyl ribonucleotide binding;ATP binding;binding;lipid binding;nucleotide binding;polyubiquitin binding;protein binding;purine nucleotide binding;purine ribonucleoside triphosphate binding;purine ribonucleotide binding;ribonucleotide binding;small conjugating protein binding;ubiquitin binding	cell fraction;cell part;cytoplasmic part;cytosol;endoplasmic reticulum;insoluble fraction;intracellular membrane-bounded organelle;intracellular organelle;intracellular part;membrane fraction;membrane-bounded organelle;microsome;nucleus;organelle;vesicular fraction	80.8	89.321
Tal;Taldo;Taldo1	211	34.2336	Q93092	IPI00124692	IPI00124692	Transaldolase	catalytic activity;sedoheptulose-7-phosphate:D-glyceraldehyde-3-phosphate glyceronetransferase activity;transferase activity;transferase activity, transferring aldehyde or ketonic groups		56.7	37.387
Cox6c	212	34.2336	Q9CPQ1	IPI00131771;IPI00622837	IPI00131771;IPI00622837;IPI00928242;IPI00928141	Cytochrome c oxidase polypeptide VIc;Cytochrome c oxidase subunit 6C	catalytic activity;cation transmembrane transporter activity;cytochrome-c oxidase activity;heme-copper terminal oxidase activity;hydrogen ion transmembrane transporter activity;inorganic cation transmembrane transporter activity;ion transmembrane transporter activity;monovalent inorganic cation transmembrane transporter activity;oxidoreductase activity;oxidoreductase activity, acting on a heme gr…	cell part;cytoplasmic part;integral to membrane;intracellular organelle part;intracellular part;intrinsic to membrane;membrane;membrane part;mitochondrial inner membrane;mitochondrial membrane;mitochondrial part;organelle inner membrane;organelle membrane;organelle part	90.8	8.4689
Rps4;Rps4x;mCG_116623;RP23-331B22.2-001;mCG_49215;RP23-251M14.2-001;Rps4y2	213	34.2336	P62702;Q3UXQ6;Q545F8;Q545X8;Q3V1Z5	IPI00331092;IPI00471047;IPI00752798	IPI00331092;IPI00471047;IPI00752798;IPI00341333	40S ribosomal protein S4, X isoform;Putative uncharacterized protein;MCG116623;Ribosomal protein S4 X-linked;Ribosomal protein S4, X-linked;Ribosomal protein S4, Y-linked 2;RIKEN cDNA 1110033J19	binding;nucleic acid binding;RNA binding;rRNA binding;structural constituent of ribosome;structural molecule activity	cell part;cytoplasmic part;intracellular non-membrane-bounded organelle;intracellular organelle;intracellular part;macromolecular complex;non-membrane-bounded organelle;organelle;ribonucleoprotein complex;ribosome	80.6	29.597
Rps19	214	34.2265	Q5M9P3;Q9CZX8	IPI00875584;IPI00113241;IPI00665513;IPI00856927;IPI00856352;IPI00875929;IPI00125787;IPI00857038;IPI00350414	IPI00875584;IPI00113241;IPI00665513;IPI00856927;IPI00856352;IPI00875929;IPI00125787;IPI00857038;IPI00350414;IPI00664029;IPI00857391;IPI00343021;IPI00625067	Rps19 protein;40S ribosomal protein S19	structural constituent of ribosome;structural molecule activity	cell part;cytoplasmic part;cytosolic small ribosomal subunit;intracellular non-membrane-bounded organelle;intracellular organelle;intracellular organelle part;intracellular part;macromolecular complex;non-membrane-bounded organelle;nuclear part;nucleolus;organelle;organelle part;ribonucleoprotein complex;ribosome;small ribosomal subunit	58.6	17.369
Ndufb10	215	34.2265	Q9DCS9	IPI00121288;IPI00880613	IPI00121288;IPI00880613	Complex I-PDSW;NADH dehydrogenase [ubiquinone] 1 beta subcomplex subunit 10;NADH-ubiquinone oxidoreductase PDSW subunit			69.9	21.024
Peri;Plin;Plin1	216	34.2193	Q8CGN5-1;Q8CGN5;Q8CGN5-2	IPI00223783;IPI00947605	IPI00223783;IPI00947605;IPI00947590;REV__IPI00308801;REV__IPI00480364;REV__IPI00929772;REV__IPI00653715;REV__IPI00480438;REV__IPI00875905	Lipid droplet-associated protein;Perilipin A;Perilipin-1	binding;protein binding	cell part;cytoplasmic part;intracellular part;lipid particle	86.5	55.595
Rpl15;mCG_10029;RP23-205G15.1-001	217	34.2193	Q9CZM2;Q3U7D2;Q5M8Q0	IPI00273803;IPI00473532;IPI00874692;IPI00850320;IPI00756180;IPI00762221;IPI00667252	IPI00273803;IPI00473532;IPI00874692;IPI00850320;IPI00756180;IPI00762221;IPI00667252;IPI00462237;IPI00379391;IPI00856349;IPI00553627;IPI00664804	60S ribosomal protein L15;Ribosomal protein L15	structural constituent of ribosome;structural molecule activity	cell part;cytoplasmic part;intracellular non-membrane-bounded organelle;intracellular organelle;intracellular part;macromolecular complex;non-membrane-bounded organelle;organelle;ribonucleoprotein complex;ribosome	65.2	24.146
Immt	218	34.2193	Q8CAQ8-2;Q8CAQ8	IPI00381412	IPI00381412;IPI00555088;REV__IPI00153558	Mitochondrial inner membrane protein;Mitofilin	binding;protein binding	cell part;cytoplasmic part;integral to membrane;integral to mitochondrial inner membrane;integral to mitochondrial membrane;integral to organelle membrane;intracellular organelle part;intracellular part;intrinsic to membrane;intrinsic to mitochondrial inner membrane;intrinsic to organelle membrane;membrane part;mitochondrial membrane part;mitochondrial part;organelle part	87.9	82.928
mCG_22552;Rps5	219	34.2193	Q91V55;P97461	IPI00944141;IPI00125521;IPI00857345	IPI00944141;IPI00125521;IPI00857345	Putative uncharacterized protein;Ribosomal protein S5;Ribosomal protein S5, isoform CRA_a;40S ribosomal protein S5;40S ribosomal protein S5, N-terminally processed	binding;nucleic acid binding;RNA binding;structural constituent of ribosome;structural molecule activity	cell part;cytosolic small ribosomal subunit;intracellular organelle part;intracellular part;macromolecular complex;organelle part;ribonucleoprotein complex;small ribosomal subunit	76.5	22.876
Ndufa11	220	34.212	Q9D8B4;Q6PBG2	IPI00318645;IPI00461341	IPI00318645;IPI00461341;IPI00850427	Complex I-B14.7;NADH dehydrogenase [ubiquinone] 1 alpha subcomplex subunit 11;NADH-ubiquinone oxidoreductase subunit B14.7;Ndufa11 protein		cell part;cytoplasmic part;integral to membrane;intracellular organelle part;intracellular part;intrinsic to membrane;membrane;membrane part;mitochondrial inner membrane;mitochondrial membrane;mitochondrial part;organelle inner membrane;organelle membrane;organelle part;respiratory chain	78.3	15.115
Ivd;mCG_6535;RP23-172B16.1-001	221	34.2048	Q9JHI5;A3KGG9	IPI00471246	IPI00471246;REV__IPI00127806	Isovaleryl-CoA dehydrogenase, mitochondrial;Isovaleryl coenzyme A dehydrogenase	acyl-CoA dehydrogenase activity;binding;catalytic activity;coenzyme binding;cofactor binding;flavin adenine dinucleotide binding;isovaleryl-CoA dehydrogenase activity;oxidoreductase activity;oxidoreductase activity, acting on the CH-CH group of donors	cell part;cytoplasmic part;intracellular organelle lumen;intracellular organelle part;intracellular part;membrane-enclosed lumen;mitochondrial matrix;mitochondrial part;organelle lumen;organelle part	69.8	46.325
Brp44	222	34.1901	Q9D023	IPI00131896	IPI00131896	Brain protein 44		cell part;cytoplasmic part;intracellular membrane-bounded organelle;intracellular organelle;intracellular part;membrane-bounded organelle;mitochondrion;organelle	65.4	14.286
Crat;RP23-395P6.8-001	223	34.1679	Q3TCG3;Q3V1Y3;P47934	IPI00875497;IPI00113347	IPI00875497;IPI00113347;IPI00757912;REV__IPI00857577;REV__IPI00308653;REV__IPI00319673;REV__IPI00228749;REV__IPI00308654;REV__IPI00753779;REV__IPI00121064;REV__IPI00749527;IPI00757376	Putative uncharacterized protein;Carnitine acetyltransferase;Carnitine O-acetyltransferase	acetyltransferase activity;carnitine O-acetyltransferase activity;carnitine O-acyltransferase activity;catalytic activity;O-acetyltransferase activity;O-acyltransferase activity;transferase activity;transferase activity, transferring acyl groups;transferase activity, transferring acyl groups other than amino-acyl groups	cell part;cytoplasmic part;endoplasmic reticulum;intracellular membrane-bounded organelle;intracellular organelle;intracellular organelle part;intracellular part;membrane;membrane-bounded organelle;microbody;mitochondrial inner membrane;mitochondrial membrane;mitochondrial part;organelle;organelle inner membrane;organelle membrane;organelle part;peroxisome	51	70.839
Gsb;Gsn;mCG_21267;RP23-186B18.2-001;RP23-186B18.2-004	224	34.1604	P13020-1;P13020;A2AL35;Q3TGJ9;Q3U9Q8;Q3UCW8;P13020-2;A6PWS5;Q6PAC1	IPI00117167;IPI00759948	IPI00117167;IPI00759948	Actin-depolymerizing factor;Brevin;Gelsolin;Gelsolin, isoform CRA_b;Putative uncharacterized protein;Gelsolin, isoform CRA_c;Gsn protein	actin binding;binding;cytoskeletal protein binding;protein binding	cell part;cell projection;cytoplasmic part;cytosol;intracellular part;lamellipodium	59.4	85.941
Rps24;mCG_126607;mCG_7861	225	34.1529	P62849-1;P62849;Q3TIF8;Q5M9M7;Q9CQK2;Q9CY61;Q9D7P1;Q9DCA4;P62849-3;P62849-2	IPI00465568;IPI00753456;IPI00402981	IPI00465568;IPI00753456;IPI00402981;IPI00131934	40S ribosomal protein S24	binding;nucleotide binding;structural constituent of ribosome;structural molecule activity	cell part;cytoplasmic part;cytosolic small ribosomal subunit;intracellular non-membrane-bounded organelle;intracellular organelle;intracellular organelle part;intracellular part;macromolecular complex;non-membrane-bounded organelle;nuclear part;nucleolus;organelle;organelle part;ribonucleoprotein complex;ribosome;small ribosomal subunit	40.3	15.551
Kiaa4192;Ogdh	226	34.1529	Q60597-1;Q60597;Q60597-4;Q60597-2	IPI00626237;IPI00420882;IPI00719841	IPI00626237;IPI00420882;IPI00719841;IPI00460118;IPI00650018;IPI00649744;REV__IPI00648933;REV__IPI00311877	2-oxoglutarate dehydrogenase complex component E1;2-oxoglutarate dehydrogenase, mitochondrial;Alpha-ketoglutarate dehydrogenase	binding;catalytic activity;coenzyme binding;cofactor binding;oxidoreductase activity;oxidoreductase activity, acting on the aldehyde or oxo group of donors;oxidoreductase activity, acting on the aldehyde or oxo group of donors, disulfide as acceptor;oxidoreductase activity, acting on the aldehyde or oxo group of donors, NAD or NADP as acceptor;oxoglutarate dehydrogenase (NAD+) activity;oxoglutara…	cell part;cytoplasmic part;intracellular organelle lumen;intracellular organelle part;intracellular part;membrane;membrane-enclosed lumen;mitochondrial matrix;mitochondrial membrane;mitochondrial part;organelle lumen;organelle membrane;organelle part	66.3	116.45
Rps3;mCG_7040	227	34.1377	P62908;O89068;Q3UCL7;Q3UK56;Q5YLW3;Q9CZP6;Q9D0A2	IPI00134599;IPI00856866	IPI00134599;IPI00856866	40S ribosomal protein S3;Ribosomal protein S3;Putative uncharacterized protein;Ribosomal protein S3, isoform CRA_g	binding;nucleic acid binding;RNA binding;structural constituent of ribosome;structural molecule activity	cell part;intracellular organelle part;intracellular part;macromolecular complex;organelle part;ribonucleoprotein complex;small ribosomal subunit	85.6	26.674
Gpi;Gpi1	228	34.1377	P06745	IPI00228633	IPI00228633	Autocrine motility factor;Glucose-6-phosphate isomerase;Neuroleukin;Phosphoglucose isomerase;Phosphohexose isomerase	binding;catalytic activity;cytokine activity;glucose-6-phosphate isomerase activity;growth factor activity;intramolecular oxidoreductase activity;intramolecular oxidoreductase activity, interconverting aldoses and ketoses;isomerase activity;protein binding;receptor binding	cell part;cytoplasm;extracellular region part;extracellular space;intracellular part	65.6	62.766
Eef2;ef-2	229	34.1377	P58252;O89069;O89070;Q3TJZ1;Q3TK17;Q3TLB1;Q3TPG2;Q3TSK4;Q3TW58;Q3TWX1;Q3TX47;Q3UBL9;Q3UDC8;Q3UMI7;Q3UZ14;Q61509;Q6P9L9;Q8BMA8;Q8C153;Q99LT6	IPI00466069	IPI00466069;IPI00849291	Elongation factor 2;Putative uncharacterized protein;Eef2 protein	binding;catalytic activity;GTP binding;GTPase activity;guanyl nucleotide binding;guanyl ribonucleotide binding;hydrolase activity;hydrolase activity, acting on acid anhydrides;hydrolase activity, acting on acid anhydrides, in phosphorus-containing anhydrides;nucleic acid binding;nucleoside-triphosphatase activity;nucleotide binding;purine nucleotide binding;purine ribonucleoside triphosphate bind…	cell part;cytoplasm;intracellular part	72.6	95.313
Por	230	34.13	P37040;Q05DV1	IPI00621548;IPI00880783	IPI00621548;IPI00880783;IPI00880279;IPI00881260;IPI00880597	NADPH--cytochrome P450 reductase;Por protein	binding;catalytic activity;cation binding;coenzyme binding;cofactor binding;FMN binding;ion binding;iron ion binding;metal ion binding;NADPH-hemoprotein reductase activity;nucleotide binding;oxidoreductase activity;oxidoreductase activity, acting on NADH or NADPH;oxidoreductase activity, acting on NADH or NADPH, heme protein as acceptor;transition metal ion binding	cell fraction;cell part;cytoplasmic part;endoplasmic reticulum membrane;endoplasmic reticulum part;insoluble fraction;intracellular organelle part;intracellular part;membrane;membrane fraction;membrane part;microsome;organelle membrane;organelle part;soluble fraction;vesicular fraction	65.3	77.043
Pgm2;RP24-156I23.2-001;Pgm1;RP24-156I23.2-002	231	34.13	Q3U6X6;Q3UGE3;Q5RJV4;Q66JR7;Q7TNU0;Q99JW6;Q9D0F9;A2CEK3	IPI00929850;IPI00555140;IPI00649253	IPI00929850;IPI00555140;IPI00649253	Putative uncharacterized protein;Phosphoglucomutase 2;Pgm2 protein;Glucose phosphomutase 1;Phosphoglucomutase-1	binding;catalytic activity;cation binding;intramolecular transferase activity;intramolecular transferase activity, phosphotransferases;ion binding;isomerase activity;magnesium ion binding;metal ion binding;phosphoglucomutase activity	cell part;cytoplasmic part;cytosol;intracellular part	81.5	61.417
Nme2;mCG_1461;RP23-378I13.2-001;Dscaml1	232	34.1223	Q01768;B0LAA8;Q5NC82;Q8R4B4	IPI00127417;IPI00408489	IPI00127417;IPI00408489	nm23-M2;Nucleoside diphosphate kinase B;P18;Nucleoside diphosphate kinase;Down syndrome cell adhesion molecule-like protein	adenyl nucleotide binding;adenyl ribonucleotide binding;ATP binding;binding;catalytic activity;cation binding;ion binding;kinase activity;metal ion binding;nucleobase-containing compound kinase activity;nucleoside diphosphate kinase activity;nucleotide binding;phosphotransferase activity, alcohol group as acceptor;phosphotransferase activity, nitrogenous group as acceptor;phosphotransferase activ…	cell part;cell projection;cytoplasmic part;intracellular membrane-bounded organelle;intracellular organelle;intracellular part;lamellipodium;membrane;membrane-bounded organelle;mitochondrion;organelle;plasma membrane;ruffle	85.5	17.363
Snrp1c;Snrpc;mCG_21696;RP24-258K7.1-001	233	34.1146	Q62241;Q569X3	IPI00123376;IPI00850879	IPI00123376;IPI00850879;IPI00126552	U1 small nuclear ribonucleoprotein C			37.1	17.364
Eef1g;mCG_17832	234	34.1146	Q9D8N0;Q4FZK2;Q8R1N8	IPI00318841;IPI00408350;IPI00664589	IPI00318841;IPI00408350;IPI00664589	eEF-1B gamma;Elongation factor 1-gamma;Eukaryotic translation elongation factor 1 gamma;MCG17832, isoform CRA_b;Putative uncharacterized protein;Eef1g protein	binding;nucleic acid binding;RNA binding;translation elongation factor activity;translation factor activity, nucleic acid binding	cell part;cytoplasmic part;eukaryotic translation elongation factor 1 complex;intracellular part;macromolecular complex;protein complex	55.4	50.06
Psma7;mCG_6735;RP23-23G3.6-001	235	34.1068	Q9Z2U0;Q3THL2;Q3TN31;Q3UIT9;Q542H2	IPI00131406	IPI00131406;IPI00109122;IPI00922953	Proteasome subunit alpha type-7;Proteasome subunit RC6-1;Putative uncharacterized protein;Proteasome subunit alpha type	catalytic activity;endopeptidase activity;hydrolase activity;peptidase activity;peptidase activity, acting on L-amino acid peptides;threonine-type endopeptidase activity;threonine-type peptidase activity	cell part;cytoplasm;intracellular membrane-bounded organelle;intracellular organelle;intracellular part;macromolecular complex;membrane-bounded organelle;nucleus;organelle;proteasome core complex;proteasome core complex, alpha-subunit complex;protein complex	72.2	27.855
Arf1	236	34.1068	P84078	IPI00221613	IPI00221613	ADP-ribosylation factor 1	binding;GTP binding;guanyl nucleotide binding;guanyl ribonucleotide binding;nucleotide binding;purine nucleotide binding;purine ribonucleoside triphosphate binding;purine ribonucleotide binding;ribonucleotide binding	cell part;contractile fiber part;cytoplasmic part;cytosol;endomembrane system;Golgi apparatus;intracellular membrane-bounded organelle;intracellular organelle;intracellular part;membrane-bounded organelle;organelle;organelle part;perinuclear region of cytoplasm;sarcomere	77.3	20.697
Ctsb	237	34.099	P10605;Q3TC17;Q3TVS6;Q6LAF6	IPI00113517	IPI00113517	Cathepsin B;Cathepsin B heavy chain;Cathepsin B light chain;Cathepsin B1;Putative uncharacterized protein	catalytic activity;cysteine-type endopeptidase activity;cysteine-type peptidase activity;endopeptidase activity;hydrolase activity;peptidase activity;peptidase activity, acting on L-amino acid peptides	cell part;cytoplasmic membrane-bounded vesicle;cytoplasmic part;cytoplasmic vesicle;intracellular membrane-bounded organelle;intracellular organelle;intracellular part;lysosome;lytic vacuole;melanosome;membrane-bounded organelle;membrane-bounded vesicle;mitochondrion;organelle;pigment granule;vacuole;vesicle	52.2	37.279
Cal1l;S100a10;mCG_120166	238	34.099	P08207;Q3TC45;Q3UF30	IPI00222555	IPI00222555	Calpactin I light chain;Calpactin-1 light chain;Cellular ligand of annexin II;p10 protein;p11;Protein S100-A10;S100 calcium-binding protein A10;Putative uncharacterized protein;S100 calcium binding protein A10 (Calpactin), isoform CRA_a;S100 calcium binding protein A10 (Calpactin), isoform CRA_b	binding;calcium ion binding;cation binding;ion binding;metal ion binding	cell part;extrinsic to membrane;extrinsic to plasma membrane;membrane part;plasma membrane part	59.8	11.186
Hnrnpf;Hnrpf	239	34.099	Q9Z2X1-1;Q9Z2X1;Q8R582;Q9Z2X1-2	IPI00226073;IPI00798511	IPI00226073;IPI00798511	Heterogeneous nuclear ribonucleoprotein F;Heterogeneous nuclear ribonucleoprotein F, N-terminally processed;Hnrpf protein	binding;nucleic acid binding;nucleotide binding;RNA binding;single-stranded RNA binding	cell part;intracellular organelle part;intracellular part;nuclear part;nucleoplasm;organelle part	73.5	45.729
Suclg1	240	34.099	Q9WUM5	IPI00406442	IPI00406442;IPI00649490	Succinyl-CoA ligase [GDP-forming] subunit alpha, mitochondrial;Succinyl-CoA synthetase subunit alpha	acid-thiol ligase activity;ATP citrate synthase activity;binding;catalytic activity;CoA-ligase activity;GTP binding;guanyl nucleotide binding;guanyl ribonucleotide binding;ligase activity;ligase activity, forming carbon-sulfur bonds;nucleotide binding;purine nucleotide binding;purine ribonucleoside triphosphate binding;purine ribonucleotide binding;ribonucleotide binding;succinate-CoA ligase (ADP…	cell part;cytoplasmic part;intracellular organelle part;intracellular part;membrane;mitochondrial inner membrane;mitochondrial membrane;mitochondrial part;organelle inner membrane;organelle membrane;organelle part	56.4	36.154
Apmap	241	34.0832	Q9D7N9	IPI00221998	IPI00221998	Adipocyte plasma membrane-associated protein;Protein DD16	amine-lyase activity;carbon-nitrogen lyase activity;catalytic activity;lyase activity;strictosidine synthase activity	cell part;integral to membrane;intrinsic to membrane;membrane part	77.3	46.434
Ero1l	242	34.0832	Q8R180;Q3TXL0;Q4FJZ3;Q4FK57	IPI00754386	IPI00754386	Endoplasmic oxidoreductin-1-like protein;ERO1-like protein alpha;Oxidoreductin-1-L-alpha;Putative uncharacterized protein;Ero1l protein	binding;catalytic activity;coenzyme binding;cofactor binding;flavin adenine dinucleotide binding;oxidoreductase activity;oxidoreductase activity, acting on a sulfur group of donors;oxidoreductase activity, acting on a sulfur group of donors, disulfide as acceptor	cell part;cytoplasmic part;endoplasmic reticulum membrane;endoplasmic reticulum part;intracellular organelle part;intracellular part;membrane;membrane part;organelle membrane;organelle part	78.7	54.084
Sfrs1	243	34.0753	Q6PDM2-1;Q6PDM2;Q6PDM2-2;Q6PDM2-3	IPI00420807;IPI00457656;IPI00515505	IPI00420807;IPI00457656;IPI00515505	ASF/SF2;Splicing factor, arginine/serine-rich 1	binding;nucleic acid binding;nucleotide binding;protein binding;protein domain specific binding;RNA binding;RS domain binding	cell part;cytoplasm;intracellular organelle part;intracellular part;nuclear body;nuclear part;nuclear speck;nucleoplasm part;organelle part	73.4	27.744
Mpst;mCG_13337	244	34.0753	Q3UW66;Q99J99;Q505N7	IPI00604945;IPI00762185	IPI00604945;IPI00762185	Putative uncharacterized protein;3-mercaptopyruvate sulfurtransferase;Mercaptopyruvate sulfurtransferase	3-mercaptopyruvate sulfurtransferase activity;catalytic activity;sulfurtransferase activity;thiosulfate sulfurtransferase activity;transferase activity;transferase activity, transferring sulfur-containing groups	cell part;cytoplasmic part;intracellular membrane-bounded organelle;intracellular organelle;intracellular organelle part;intracellular part;membrane;membrane-bounded organelle;mitochondrial inner membrane;mitochondrial membrane;mitochondrial part;mitochondrion;organelle;organelle inner membrane;organelle membrane;organelle part	69.4	33.097
Gdi2;Gdi3	245	34.0673	Q61598-1;Q61598;Q3TIY6;Q3UC72;Q3UPA3;Q3UUX9;Q61598-2	IPI00122565;IPI00416577	IPI00122565;IPI00416577;IPI00461580;IPI00229376	GDI-3;Guanosine diphosphate dissociation inhibitor 2;Rab GDP dissociation inhibitor beta;Putative uncharacterized protein	enzyme activator activity;enzyme regulator activity;GDP-dissociation inhibitor activity;GTPase activator activity;GTPase regulator activity;nucleoside-triphosphatase regulator activity;Rab GDP-dissociation inhibitor activity;Rab GTPase activator activity;Ras GTPase activator activity;small GTPase regulator activity	cell part;cytoplasmic part;Golgi apparatus;intracellular membrane-bounded organelle;intracellular organelle;intracellular part;membrane;membrane-bounded organelle;organelle	84.5	50.537
Ndufab1;mCG_3067	246	34.0673	Q9CR21;Q3TJG2;Q569N0	IPI00133006;IPI00918301;IPI00918079	IPI00133006;IPI00918301;IPI00918079	Acyl carrier protein, mitochondrial;CI-SDAP;NADH-ubiquinone oxidoreductase 9.6 kDa subunit;Acyl carrier protein	acyl carrier activity;amine binding;amino acid binding;binding;carboxylic acid binding;cofactor binding;modified amino acid binding;phosphopantetheine binding;substrate-specific transporter activity;transporter activity;vitamin binding		28.8	17.37
Ndufs4	247	34.0673	Q9CXZ1;Q923F9;Q9CTT4	IPI00229008	IPI00229008	Complex I-18 kDa;Complex I-AQDQ;NADH dehydrogenase [ubiquinone] iron-sulfur protein 4, mitochondrial;NADH-ubiquinone oxidoreductase 18 kDa subunit;NADH dehydrogenase (Ubiquinone) Fe-S protein 4;Putative uncharacterized protein	catalytic activity;NADH dehydrogenase (quinone) activity;NADH dehydrogenase (ubiquinone) activity;NADH dehydrogenase activity;oxidoreductase activity;oxidoreductase activity, acting on NADH or NADPH;oxidoreductase activity, acting on NADH or NADPH, quinone or similar compound as acceptor	cell part;cytoplasmic part;intracellular organelle part;intracellular part;macromolecular complex;membrane;membrane part;mitochondrial inner membrane;mitochondrial membrane;mitochondrial membrane part;mitochondrial part;mitochondrial respiratory chain complex I;NADH dehydrogenase complex;organelle inner membrane;organelle membrane;organelle part;protein complex;respiratory chain complex I	44.6	19.784
Rpl10a;mCG_123122;mCG_18533;RP24-68J3.3-001;Nedd6;Nedd-6	248	34.0673	Q3U561;Q5XJF6;Q99JL6;P53026	IPI00849927;IPI00127085	IPI00849927;IPI00127085;IPI00856537;IPI00122598	Ribosomal protein L1;60S ribosomal protein L10a;CSA-19;Neural precursor cell expressed developmentally down-regulated protein 6	binding;nucleic acid binding;RNA binding;structural constituent of ribosome;structural molecule activity	cell part;cytoplasmic part;intracellular membrane-bounded organelle;intracellular organelle;intracellular organelle part;intracellular part;large ribosomal subunit;macromolecular complex;membrane-bounded organelle;mitochondrion;organelle;organelle part;ribonucleoprotein complex	65.4	24.831
Rps18;mCG_23000;mCG_116671;OTTMUSG00000000655;RP23-371K8.1-001	249	34.0592	P62270;Q3TW65;Q561N5;Q5SVZ5	IPI00317590;IPI00851049;IPI00620156;IPI00474174;IPI00275455;IPI00268802;IPI00111248	IPI00317590;IPI00851049;IPI00620156;IPI00474174;IPI00275455;IPI00268802;IPI00111248;IPI00663555;IPI00377406	40S ribosomal protein S18;Ke-3;Putative uncharacterized protein;MCG23000, isoform CRA_b;Ribosomal protein S18;MCG116671;Ribosomal protein S18 (Rps18) pseudogene	binding;nucleic acid binding;protein binding;RNA binding;rRNA binding;structural constituent of ribosome;structural molecule activity	cell part;cytoplasmic part;cytosolic small ribosomal subunit;intracellular non-membrane-bounded organelle;intracellular organelle;intracellular organelle part;intracellular part;macromolecular complex;non-membrane-bounded organelle;organelle;organelle part;ribonucleoprotein complex;ribosome;small ribosomal subunit	73.7	17.718
Hsd17b12;Kik1;mCG_18031;RP23-41P22.3-001	250	34.0512	O70503-1;O70503;Q0VGQ1;Q9CSR6;O70503-2	IPI00119219;IPI00785470	IPI00119219;IPI00785470;IPI00458208	17-beta-hydroxysteroid dehydrogenase 12;3-ketoacyl-CoA reductase;Estradiol 17-beta-dehydrogenase 12;KIK-I;Hydroxysteroid (17-beta) dehydrogenase 12;Hydroxysteroid (17-beta) dehydrogenase 12, isoform CRA_b;Hydroxysteroid (17-beta)dehydrogenase 12;Putative uncharacterized protein	binding;carbohydrate binding;catalytic activity;collagen binding;estradiol 17-beta-dehydrogenase activity;fibronectin binding;glycosaminoglycan binding;heparin binding;nucleotide binding;oxidoreductase activity;oxidoreductase activity, acting on CH-OH group of donors;oxidoreductase activity, acting on the CH-OH group of donors, NAD or NADP as acceptor;pattern binding;polysaccharide binding;protei…	cell part;cytoplasmic part;endoplasmic reticulum membrane;endoplasmic reticulum part;extracellular matrix;extracellular region part;integral to membrane;intracellular organelle part;intracellular part;intrinsic to membrane;membrane;membrane part;organelle membrane;organelle part	68.3	34.741
Me1;Mod1;Mod-1	251	34.043	Q3TQP6;Q3TQW1;Q921S3;Q99LF5;Q9DBF9;P06801	IPI00881197;IPI00128857	IPI00881197;IPI00128857;IPI00761847;IPI00463416	Malic enzyme;Malic enzyme 1;NADP-dependent malic enzyme	binding;catalytic activity;cation binding;coenzyme binding;cofactor binding;ion binding;malate dehydrogenase (oxaloacetate-decarboxylating) (NADP+) activity;malate dehydrogenase (oxaloacetate-decarboxylating) activity;malate dehydrogenase activity;malic enzyme activity;manganese ion binding;metal ion binding;NAD binding;nucleotide binding;oxidoreductase activity;oxidoreductase activity, acting on…	cell fraction;cell part;cytoplasmic part;cytosol;intracellular membrane-bounded organelle;intracellular organelle;intracellular part;membrane-bounded organelle;mitochondrion;organelle;soluble fraction	74.7	63.953
Rps10;mCG_21688;RP24-535O17.1-001;RP24-535O17.1-002	252	34.0266	P63325;Q3U9P0;Q5M9K7;Q3UW83	IPI00112448;IPI00830211;IPI00762525	IPI00112448;IPI00830211;IPI00762525;IPI00622897	40S ribosomal protein S10;Putative uncharacterized protein;MCG21688;Ribosomal protein S10		cell part;cytoplasmic part;intracellular non-membrane-bounded organelle;intracellular organelle;intracellular organelle part;intracellular part;macromolecular complex;non-membrane-bounded organelle;nuclear part;nucleolus;organelle;organelle part;ribonucleoprotein complex;ribosome	78.2	18.916
Lonp1;Prss15	253	34.0266	Q8CGK3;Q56A16;Q3V2D0	IPI00761408;IPI00319518	IPI00761408;IPI00319518;REV__IPI00227851;REV__IPI00816903;REV__IPI00816940;REV__IPI00111211;REV__IPI00652062	Lon protease homolog, mitochondrial;Lon protease-like protein;Mitochondrial ATP-dependent protease Lon;Serine protease 15;Lonp1 protein;Lon protease homolog	adenyl nucleotide binding;adenyl ribonucleotide binding;ATP binding;ATPase activity;ATPase activity, coupled;ATP-dependent peptidase activity;binding;catalytic activity;DNA binding;endopeptidase activity;hydrolase activity;hydrolase activity, acting on acid anhydrides;hydrolase activity, acting on acid anhydrides, in phosphorus-containing anhydrides;mitochondrial light strand promoter anti-sense …	cell part;cytoplasmic part;intracellular non-membrane-bounded organelle;intracellular organelle;intracellular organelle part;intracellular part;mitochondrial nucleoid;mitochondrial part;non-membrane-bounded organelle;nucleoid;organelle;organelle part	71.8	105.84
Pgd;mCG_141692;RP23-249G3.4-001	254	34.0184	Q9DCD0;A2AH73;Q3UAG2;Q91YT9;Q91V28	IPI00466919;IPI00894579	IPI00466919;IPI00894579	6-phosphogluconate dehydrogenase, decarboxylating	binding;catalytic activity;coenzyme binding;cofactor binding;NADP binding;nucleotide binding;oxidoreductase activity;oxidoreductase activity, acting on CH-OH group of donors;oxidoreductase activity, acting on the CH-OH group of donors, NAD or NADP as acceptor;phosphogluconate dehydrogenase (decarboxylating) activity	cell part;cytoplasm;intracellular part	62.7	53.247
Cmk;Cmpk;Cmpk1;Uck;Umk;Umpk	255	34.01	Q9DBP5	IPI00331146	IPI00331146;IPI00881791;IPI00881482	Cytidine monophosphate kinase;Cytidylate kinase;Deoxycytidylate kinase;UMP-CMP kinase;Uridine monophosphate kinase;Uridine monophosphate/cytidine monophosphate kinase	adenyl nucleotide binding;adenyl ribonucleotide binding;ATP binding;binding;catalytic activity;cytidylate kinase activity;kinase activity;nucleobase-containing compound kinase activity;nucleotide binding;nucleotide kinase activity;phosphotransferase activity, phosphate group as acceptor;purine nucleotide binding;purine ribonucleoside triphosphate binding;purine ribonucleotide binding;ribonucleoti…	cell part;cytoplasm;intracellular membrane-bounded organelle;intracellular organelle;intracellular part;membrane-bounded organelle;nucleus;organelle	58.1	25.714
Baf;Banf1;Bcrp1;L2bp1	256	33.9848	O54962	IPI00119959	IPI00119959;IPI00675093	Barrier-to-autointegration factor;Breakpoint cluster region protein 1;LAP2-binding protein 1	binding;DNA binding;nucleic acid binding	cell part;chromosome;cytoplasm;intracellular membrane-bounded organelle;intracellular non-membrane-bounded organelle;intracellular organelle;intracellular part;membrane-bounded organelle;non-membrane-bounded organelle;nucleus;organelle	77.5	10.102
Cbr2;mCG_2145;RP23-84C12.20-001;RP23-84C12.20-002	257	33.9848	P08074;Q542P5;A2AC17	IPI00128642;IPI00648012	IPI00128642;IPI00648012	Adipocyte protein P27;Carbonyl reductase [NADPH] 2;Lung carbonyl reductase;NADPH-dependent carbonyl reductase 2;Carbonyl reductase 2;Carbonyl reductase 2, isoform CRA_b;Putative uncharacterized protein	binding;carbonyl reductase (NADPH) activity;catalytic activity;nucleotide binding;oxidoreductase activity;oxidoreductase activity, acting on CH-OH group of donors;oxidoreductase activity, acting on the CH-OH group of donors, NAD or NADP as acceptor;protein binding;protein self-association	cell part;cytoplasmic part;intracellular membrane-bounded organelle;intracellular organelle;intracellular organelle lumen;intracellular organelle part;intracellular part;membrane-bounded organelle;membrane-enclosed lumen;mitochondrial matrix;mitochondrial part;mitochondrion;organelle;organelle lumen;organelle part	95.1	25.958
MNCb-0780;Mtx2;mCG_13959;RP23-480P16.1-001	258	33.9848	O88441;A2AT31;Q8C454;Q2M4G1;Q3TI19;Q3TI40	IPI00225254;IPI00874889	IPI00225254;IPI00874889	Metaxin-2;Mitochondrial outer membrane import complex protein 2;Metaxin 2;Metaxin 2, isoform CRA_b;Putative uncharacterized protein		cell part;cytoplasmic part;intracellular organelle part;intracellular part;membrane;mitochondrial membrane;mitochondrial outer membrane;mitochondrial part;organelle membrane;organelle outer membrane;organelle part;outer membrane	70	29.758
Rps7;Rps7A	259	33.9763	P62082;Q4FZE6	IPI00136984;IPI00666161;IPI00850934	IPI00136984;IPI00666161;IPI00850934;IPI00349458	40S ribosomal protein S7;Putative uncharacterized protein;Ribosomal protein S7;Ribosomal protein S7 transcript variant A	structural constituent of ribosome;structural molecule activity	90S preribosome;cell part;cytoplasmic part;cytoskeletal part;cytosolic small ribosomal subunit;intracellular organelle part;intracellular part;macromolecular complex;microtubule organizing center;organelle part;preribosome;ribonucleoprotein complex;small ribosomal subunit;small-subunit processome	57.7	22.127
Pygb;mCG_16317;RP23-241M12.1-001	260	33.9763	Q8CI94;A2AWQ5;Q3TFQ8;Q3UGT5;Q3UYH9;Q3UZL2;Q3V3U0	IPI00229796	IPI00229796	Glycogen phosphorylase, brain form;Phosphorylase	binding;catalytic activity;cofactor binding;phosphorylase activity;pyridoxal phosphate binding;transferase activity;transferase activity, transferring glycosyl groups;transferase activity, transferring hexosyl groups;vitamin B6 binding;vitamin binding		72	96.729
Fh;Fh1;mCG_4564	261	33.9763	P97807-2;P97807;Q3UIA9;P97807-1	IPI00759940;IPI00129928	IPI00759940;IPI00129928	EF-3;Fumarate hydratase, mitochondrial;Fumarate hydratase 1;Putative uncharacterized protein	carbon-oxygen lyase activity;catalytic activity;fumarate hydratase activity;hydro-lyase activity;lyase activity	cell part;cytoplasmic part;intracellular membrane-bounded organelle;intracellular organelle;intracellular part;macromolecular complex;membrane-bounded organelle;mitochondrion;organelle;protein complex;tricarboxylic acid cycle enzyme complex	76.7	54.356
Hnrnpk;Hnrpk	262	33.9763	P61979-3;P61979;B2M1R6;Q3U6X2;Q3U9Q3	IPI00890005;IPI00465574	IPI00890005;IPI00465574	Heterogeneous nuclear ribonucleoprotein K;Putative uncharacterized protein	binding;DNA binding;nucleic acid binding;protein binding;RNA binding	cell part;cytoplasm;intracellular organelle part;intracellular part;macromolecular complex;nuclear part;nucleoplasm;organelle part;ribonucleoprotein complex;spliceosomal complex	67.7	48.51
Ak3;Ak3l;Ak3l1;Akl3l	263	33.9677	Q9WTP7;Q9D8W6	IPI00221769	IPI00221769;IPI00918523	Adenylate kinase 3;Adenylate kinase 3 alpha-like 1;GTP:AMP phosphotransferase mitochondrial;Putative uncharacterized protein	adenyl nucleotide binding;adenyl ribonucleotide binding;ATP binding;binding;catalytic activity;GTP binding;guanyl nucleotide binding;guanyl ribonucleotide binding;kinase activity;nucleobase-containing compound kinase activity;nucleoside triphosphate adenylate kinase activity;nucleotide binding;phosphotransferase activity, phosphate group as acceptor;purine nucleotide binding;purine ribonucleoside…	cell part;cytoplasmic part;intracellular organelle lumen;intracellular organelle part;intracellular part;membrane-enclosed lumen;mitochondrial matrix;mitochondrial part;organelle lumen;organelle part	88.5	25.426
Cox6a1;Cox6al;mCG_19235	264	33.9505	P43024;Q9DCW5	IPI00121443	IPI00121443	Cytochrome c oxidase polypeptide VIa-liver;Cytochrome c oxidase subunit 6A1, mitochondrial;Cytochrome c oxidase polypeptide VIa	catalytic activity;cation transmembrane transporter activity;cytochrome-c oxidase activity;heme-copper terminal oxidase activity;hydrogen ion transmembrane transporter activity;inorganic cation transmembrane transporter activity;ion transmembrane transporter activity;monovalent inorganic cation transmembrane transporter activity;oxidoreductase activity;oxidoreductase activity, acting on a heme gr…	cell part;cytoplasmic part;intracellular organelle part;intracellular part;macromolecular complex;membrane part;mitochondrial membrane part;mitochondrial part;mitochondrial respiratory chain complex IV;organelle part;protein complex;respiratory chain complex IV	60.7	12.483
Uqcrfs1	265	33.9505	Q9CR68	IPI00133240	IPI00133240	Complex III subunit 5;Complex III subunit IX;Cytochrome b-c1 complex subunit 11;Cytochrome b-c1 complex subunit 5;Cytochrome b-c1 complex subunit Rieske, mitochondrial;Rieske iron-sulfur protein;Ubiquinol-cytochrome c reductase 8 kDa protein;Ubiquinol-cytochrome c reductase iron-sulfur subunit	2 iron, 2 sulfur cluster binding;binding;catalytic activity;cation binding;cation transmembrane transporter activity;hydrogen ion transmembrane transporter activity;inorganic cation transmembrane transporter activity;ion binding;ion transmembrane transporter activity;iron-sulfur cluster binding;metal cluster binding;metal ion binding;monovalent inorganic cation transmembrane transporter activity;…	cell part;integral to membrane;intrinsic to membrane;membrane part	72.3	29.367
Cbr3;mCG_22192	266	33.9505	Q8K354	IPI00169998	IPI00169998	Carbonyl reductase 3;Putative uncharacterized protein	carbonyl reductase (NADPH) activity;catalytic activity;oxidoreductase activity;oxidoreductase activity, acting on CH-OH group of donors;oxidoreductase activity, acting on the CH-OH group of donors, NAD or NADP as acceptor		81.9	30.953
Rpl21;mCG_120646;mCG_121646;mCG_121688;mCG_18971	267	33.9505	Q4VA28;Q9CQM8;O09167	IPI00315548;IPI00473445;IPI00555045;IPI00626639;IPI00467197;IPI00624454;IPI00749628;IPI00468385;IPI00273514;IPI00468196;IPI00914111;IPI00462005;IPI00380998;IPI00461504;IPI00606615;IPI00757792;IPI00130348;IPI00378437;IPI00890082;IPI00457946;IPI00135074;IPI00115817;IPI00890245	IPI00315548;IPI00473445;IPI00555045;IPI00626639;IPI00467197;IPI00624454;IPI00749628;IPI00468385;IPI00273514;IPI00468196;IPI00914111;IPI00462005;IPI00380998;IPI00461504;IPI00606615;IPI00757792;IPI00130348;IPI00378437;IPI00890082;IPI00457946;IPI00135074;IPI00115817;IPI00890245;IPI00890034;IPI00460090;IPI00850807;IPI00751831;IPI00849538;IPI00850927;IPI00889838;REV__IPI00467354;REV__IPI00880803;REV__…	Ribosomal protein L21;MCG120646;MCG121646, isoform CRA_a;MCG121688;MCG18971;Putative uncharacterized protein;Rpl21 protein;60S ribosomal protein L21	structural constituent of ribosome;structural molecule activity	cell part;cytoplasmic part;intracellular non-membrane-bounded organelle;intracellular organelle;intracellular part;macromolecular complex;non-membrane-bounded organelle;organelle;ribonucleoprotein complex;ribosome	63.1	18.579
Rpn1	268	33.933	Q91YQ5;Q3U900;Q5RKP4;Q8BMR3;Q99LY0	IPI00309035	IPI00309035	Dolichyl-diphosphooligosaccharide--protein glycosyltransferase 67 kDa subunit;Dolichyl-diphosphooligosaccharide--protein glycosyltransferase subunit 1;Ribophorin I;Ribophorin-1;Putative uncharacterized protein;Rpn1 protein	catalytic activity;dolichyl-diphosphooligosaccharide-protein glycotransferase activity;oligosaccharyl transferase activity;transferase activity;transferase activity, transferring glycosyl groups;transferase activity, transferring hexosyl groups	cell part;cytoplasmic membrane-bounded vesicle;cytoplasmic part;cytoplasmic vesicle;endoplasmic reticulum;endoplasmic reticulum membrane;endoplasmic reticulum part;integral to membrane;intracellular membrane-bounded organelle;intracellular organelle;intracellular organelle part;intracellular part;intrinsic to membrane;melanosome;membrane;membrane part;membrane-bounded organelle;membrane-bounded v…	71.1	68.527
Rpl17;mCG_123291;mCG_50776	269	33.933	Q9CPR4;Q505B1;Q6PHZ1;Q80V08;Q6ZWZ7	IPI00626233;IPI00453768;IPI00849652;IPI00468667;IPI00755857;IPI00761421;IPI00853832;IPI00848802;IPI00849377;IPI00753292;IPI00849522	IPI00626233;IPI00453768;IPI00849652;IPI00468667;IPI00755857;IPI00761421;IPI00853832;IPI00848802;IPI00849377;IPI00753292;IPI00849522;IPI00875351;IPI00853989;IPI00848437;IPI00850153;IPI00849660;IPI00848659;IPI00849736;IPI00850709;IPI00753446;IPI00850071;IPI00108337;IPI00849206;IPI00462244;IPI00849756;IPI00849758;IPI00408292	60S ribosomal protein L17;Rpl17 protein;MCG123291, isoform CRA_d;MCG50776;Putative uncharacterized protein;Ribosomal protein L17	structural constituent of ribosome;structural molecule activity	cell part;intracellular organelle part;intracellular part;large ribosomal subunit;macromolecular complex;organelle part;ribonucleoprotein complex	52.4	26.15
Apoc1;Apoc1b	270	33.9241	P34928	IPI00119676	IPI00119676	Apolipoprotein C1;Apolipoprotein C-I;Truncated apolipoprotein C-I		extracellular region part;macromolecular complex;plasma lipoprotein particle;protein-lipid complex;triglyceride-rich lipoprotein particle;very-low-density lipoprotein particle	39.8	9.6963
Abhd5	271	33.9241	Q9DBL9-1;Q9DBL9;Q9DBL9-2;Q922Z5	IPI00119852;IPI00623458	IPI00119852;IPI00623458;IPI00856698	1-acylglycerol-3-phosphate O-acyltransferase ABHD5;Abhydrolase domain-containing protein 5;Lipid droplet-binding protein CGI-58;Abhd5 protein	1-acylglycerol-3-phosphate O-acyltransferase activity;acylglycerol O-acyltransferase activity;binding;catalytic activity;O-acyltransferase activity;protein binding;transferase activity;transferase activity, transferring acyl groups;transferase activity, transferring acyl groups other than amino-acyl groups	cell part;cytoplasmic part;cytosol;intracellular part;lipid particle	68.1	39.154
Rpl18;RPL18;mCG_132477	272	33.9241	P35980;Q0QEW9;Q58EW0;Q642K1	IPI00555113	IPI00555113	60S ribosomal protein L18;Ribosomal protein L18	structural constituent of ribosome;structural molecule activity	cell part;cytoplasmic part;intracellular non-membrane-bounded organelle;intracellular organelle;intracellular part;macromolecular complex;non-membrane-bounded organelle;organelle;ribonucleoprotein complex;ribosome	61.7	21.644
F;Sfxn1	273	33.9153	Q99JR1;Q8BPC9	IPI00115454	IPI00115454;IPI00134681	Sideroflexin-1;Putative uncharacterized protein	cation transmembrane transporter activity;ion transmembrane transporter activity;substrate-specific transmembrane transporter activity;substrate-specific transporter activity;transmembrane transporter activity;transporter activity	cell part;cytoplasmic part;integral to membrane;intracellular organelle part;intracellular part;intrinsic to membrane;membrane;membrane part;mitochondrial inner membrane;mitochondrial membrane;mitochondrial part;organelle inner membrane;organelle membrane;organelle part	84.2	35.649
Gstm2	274	33.9153	P15626;Q7M0F4	IPI00228820;IPI00458306	IPI00228820;IPI00458306;IPI00649719	Glutathione S-transferase Mu 2;Glutathione S-transferase pmGT2;GST 5-5;GST class-mu 2;Glutathione transferase class mu chain Yb2	catalytic activity;glutathione transferase activity;transferase activity;transferase activity, transferring alkyl or aryl (other than methyl) groups	cell part;cytoplasm;intracellular part	88.5	25.716
Tst;mCG_13351	275	33.9063	P52196;Q545S0	IPI00223216;IPI00762128	IPI00223216;IPI00762128;REV__IPI00460930	Rhodanese;Thiosulfate sulfurtransferase;Putative uncharacterized protein;Thiosulfate sulfurtransferase, mitochondrial, isoform CRA_a;Tst protein	5S rRNA binding;binding;catalytic activity;nucleic acid binding;RNA binding;rRNA binding;sulfurtransferase activity;thiosulfate sulfurtransferase activity;transferase activity;transferase activity, transferring sulfur-containing groups	cell part;cytoplasmic part;intracellular organelle lumen;intracellular organelle part;intracellular part;membrane;membrane-enclosed lumen;mitochondrial inner membrane;mitochondrial matrix;mitochondrial membrane;mitochondrial part;organelle inner membrane;organelle lumen;organelle membrane;organelle part	67.7	33.466
Cas1;Cas-1;Cat;mCG_9645;RP23-266F3.2-001	276	33.9063	P24270;Q542K4;Q3TVZ1;Q3TXQ6;Q3UF58;Q3UZE7;Q8C6E3;Q91XI2	IPI00312058;IPI00869393	IPI00312058;IPI00869393;IPI00755311	Catalase	aminoacylase activity;antioxidant activity;binding;catalase activity;catalytic activity;cation binding;heme binding;hydrolase activity;hydrolase activity, acting on carbon-nitrogen (but not peptide) bonds;hydrolase activity, acting on carbon-nitrogen (but not peptide) bonds, in linear amides;ion binding;iron ion binding;metal ion binding;oxidoreductase activity;oxidoreductase activity, acting on …	cell part;cytoplasmic part;intracellular membrane-bounded organelle;intracellular organelle;intracellular organelle part;intracellular part;membrane;membrane-bounded organelle;microbody;microbody membrane;microbody part;organelle;organelle membrane;organelle part;peroxisomal membrane;peroxisomal part	75.1	59.765
Lrrc59;AA959742	277	33.8974	Q922Q8;Q3UBL0;Q3TF84	IPI00123281;IPI00653744	IPI00123281;IPI00653744	Leucine-rich repeat-containing protein 59;Putative uncharacterized protein		cell fraction;cell part;cytoplasmic part;endoplasmic reticulum membrane;endoplasmic reticulum part;insoluble fraction;integral to membrane;intracellular organelle part;intracellular part;intrinsic to membrane;membrane;membrane fraction;membrane part;microsome;organelle membrane;organelle part;vesicular fraction	66.4	34.877
Eef1b;Eef1b2	278	33.8974	O70251	IPI00320208	IPI00320208	Elongation factor 1-beta	binding;nucleic acid binding;RNA binding;translation elongation factor activity;translation factor activity, nucleic acid binding	cell part;cytoplasmic part;eukaryotic translation elongation factor 1 complex;intracellular part;macromolecular complex;protein complex	82.2	24.693
Eif5a	279	33.8792	P63242	IPI00108125;IPI00648714;IPI00850758;IPI00848526	IPI00108125;IPI00648714;IPI00850758;IPI00848526	eIF-4D;Eukaryotic initiation factor 5A isoform 1;Eukaryotic translation initiation factor 5A-1	binding;nucleic acid binding;ribonucleoprotein binding;ribosome binding;RNA binding;translation elongation factor activity;translation factor activity, nucleic acid binding	cell part;cytoplasmic part;endoplasmic reticulum membrane;endoplasmic reticulum part;intracellular organelle part;intracellular part;macromolecular complex;membrane;membrane part;nuclear part;nuclear pore;organelle membrane;organelle part;pore complex;protein complex	72.7	16.832
Ctsd;mCG_11067	280	33.8792	Q8C243;P18242;Q05BF3;Q3TIR0;Q3TJN3;Q3TWD0;Q3TWL1;Q3TWR6;Q3TXL5;Q3U651;Q3U7I9;Q3U7P0;Q3U8W5;Q3UAQ1;Q3UC89;Q3UCD9;Q8VCK2;Q3UCW4	IPI00404551;IPI00111013;IPI00881091;IPI00927957	IPI00404551;IPI00111013;IPI00881091;IPI00927957	Putative uncharacterized protein;Cathepsin D;Ctsd protein;Cathepsin D, isoform CRA_a	aspartic-type endopeptidase activity;aspartic-type peptidase activity;catalytic activity;endopeptidase activity;hydrolase activity;peptidase activity;peptidase activity, acting on L-amino acid peptides	cell part;cytoplasmic membrane-bounded vesicle;cytoplasmic part;cytoplasmic vesicle;intracellular membrane-bounded organelle;intracellular organelle;intracellular part;lysosome;lytic vacuole;melanosome;membrane-bounded organelle;membrane-bounded vesicle;mitochondrion;organelle;pigment granule;vacuole;vesicle	45.2	48.373
Fam10a1;Hip;St13	281	33.8792	Q99L47;Q3TGW8;Q3U3N7;Q3U8D2;Q3U9V1	IPI00116308	IPI00116308	Hsc70-interacting protein;Protein FAM10A1;Protein ST13 homolog;Putative uncharacterized protein	binding		37.2	41.655
Cst6;Cstb;Stfb	282	33.8792	Q62426	IPI00125931	IPI00125931	Cystatin-B;Stefin-B	cysteine-type endopeptidase inhibitor activity;endopeptidase inhibitor activity;endopeptidase regulator activity;enzyme inhibitor activity;enzyme regulator activity;peptidase inhibitor activity;peptidase regulator activity	cell part;cytoplasm;intracellular part	88.8	11.045
Echdc1	283	33.8792	Q9D9V3-1;Q9D9V3;Q9D9V3-2;Q9CTC5	IPI00187288;IPI00828965;IPI00881905	IPI00187288;IPI00828965;IPI00881905	Enoyl-CoA hydratase domain-containing protein 1;Putative uncharacterized protein	carbon-carbon lyase activity;carboxy-lyase activity;catalytic activity;lyase activity	cell part;cytoplasmic part;cytosol;intracellular part	68	35.467
Oat;mCG_22155	284	33.87	P29758;Q3TG75;Q3UJK5;Q3UKT3	IPI00129178	IPI00129178	Ornithine aminotransferase, mitochondrial;Ornithine--oxo-acid aminotransferase;Ornithine aminotransferase, isoform CRA_b;Putative uncharacterized protein	binding;catalytic activity;cofactor binding;ornithine-oxo-acid transaminase activity;pyridoxal phosphate binding;transaminase activity;transferase activity;transferase activity, transferring nitrogenous groups;vitamin B6 binding;vitamin binding	cell part;cytoplasmic part;intracellular membrane-bounded organelle;intracellular organelle;intracellular organelle lumen;intracellular organelle part;intracellular part;membrane-bounded organelle;membrane-enclosed lumen;mitochondrial matrix;mitochondrial part;mitochondrion;organelle;organelle lumen;organelle part	77.2	48.354
Eph2;Ephx2	285	33.87	P34914-1;P34914;Q3UQ71;P34914-2;A8JYK8	IPI00321617;IPI00407606	IPI00321617;IPI00407606	Cytosolic epoxide hydrolase;Epoxide hydratase;Epoxide hydrolase 2;Soluble epoxide hydrolase;Putative uncharacterized protein;Epoxide hydrolase 2C	binding;catalytic activity;cation binding;epoxide hydrolase activity;ether hydrolase activity;hydrolase activity;hydrolase activity, acting on ether bonds;ion binding;metal ion binding	cell part;cytoplasmic part;intracellular membrane-bounded organelle;intracellular organelle;intracellular part;membrane-bounded organelle;microbody;organelle;peroxisome	73.8	62.515
Acadvl;Vlcad;mCG_22500;RP23-172M21.11-001;RP23-172M21.11-002	286	33.8608	P50544;B1AR27;B1AR28;Q3UJR6	IPI00119203;IPI00649885	IPI00119203;IPI00649885	MVLCAD;Very long-chain specific acyl-CoA dehydrogenase, mitochondrial;Acyl-Coenzyme A dehydrogenase, very long chain;Acyl-Coenzyme A dehydrogenase, very long chain, isoform CRA_c;Putative uncharacterized protein	acyl-CoA dehydrogenase activity;binding;catalytic activity;coenzyme binding;cofactor binding;flavin adenine dinucleotide binding;oxidoreductase activity;oxidoreductase activity, acting on the CH-CH group of donors	cell part;cytoplasmic part;intracellular membrane-bounded organelle;intracellular organelle;intracellular organelle part;intracellular part;membrane;membrane-bounded organelle;mitochondrial inner membrane;mitochondrial membrane;mitochondrial part;mitochondrion;organelle;organelle inner membrane;organelle membrane;organelle part	77.4	70.875
Akr1b1;Akr1b3;Aldor1;Aldr1;mCG_6067	287	33.8516	P45376;Q3TCL2;Q3UDY1;Q5U415	IPI00223757	IPI00223757;IPI00653019;IPI00754943;IPI00310658;IPI00471137	Aldehyde reductase;Aldose reductase;Putative uncharacterized protein;MCG6067, isoform CRA_b;Aldo-keto reductase family 1, member B3 (Aldose reductase)	alcohol dehydrogenase (NADP+) activity;alditol:NADP+ 1-oxidoreductase activity;aldo-keto reductase (NADP) activity;catalytic activity;oxidoreductase activity;oxidoreductase activity, acting on CH-OH group of donors;oxidoreductase activity, acting on the CH-OH group of donors, NAD or NADP as acceptor	cell part;cytoplasm;intracellular part	67.7	35.732
Vdac3	288	33.8516	Q60931;Q3TX38;Q3UFA8;Q3TTN3;Q5EBQ0	IPI00876341;IPI00122548	IPI00876341;IPI00122548;REV__IPI00876420;REV__IPI00877253;REV__IPI00314644	Outer mitochondrial membrane protein porin 3;Voltage-dependent anion-selective channel protein 3;Putative uncharacterized protein;Voltage-dependent anion channel 3	anion channel activity;anion transmembrane transporter activity;binding;channel activity;gated channel activity;ion channel activity;ion transmembrane transporter activity;nucleotide binding;passive transmembrane transporter activity;porin activity;substrate-specific channel activity;substrate-specific transmembrane transporter activity;substrate-specific transporter activity;transmembrane transp…	cell part;cytoplasmic part;integral to membrane;intracellular organelle part;intracellular part;intrinsic to membrane;macromolecular complex;membrane;membrane part;mitochondrial inner membrane;mitochondrial membrane;mitochondrial outer membrane;mitochondrial part;organelle inner membrane;organelle membrane;organelle outer membrane;organelle part;outer membrane;pore complex;protein complex	73.5	30.752
Gcsh;mCG_4364	289	33.8422	Q9CV53;Q9CY75;Q91WK5	IPI00556699;IPI00453724;IPI00755768	IPI00556699;IPI00453724;IPI00755768	Putative uncharacterized protein;MCG4364, isoform CRA_b;Glycine cleavage system H protein, mitochondrial		cell part;cytoplasmic part;glycine cleavage complex;intracellular membrane-bounded organelle;intracellular organelle;intracellular part;macromolecular complex;membrane-bounded organelle;mitochondrion;organelle;protein complex	22.9	18.637
Akr7a5;RP23-247I1.5-001	290	33.8422	A2AMV3	IPI00938437	IPI00938437	Aldo-keto reductase family 7, member A5 (Aflatoxin aldehyde reductase)		cell part;cytoplasmic part;Golgi apparatus;intracellular membrane-bounded organelle;intracellular organelle;intracellular part;membrane-bounded organelle;mitochondrion;organelle	54.2	40.612
Hdhd3	291	33.8233	Q9CYW4	IPI00112128	IPI00112128	Haloacid dehalogenase-like hydrolase domain-containing protein 3	catalytic activity;hydrolase activity;hydrolase activity, acting on ester bonds;phosphatase activity;phosphoglycolate phosphatase activity;phosphoric ester hydrolase activity	cell part;cytoplasmic part;intracellular membrane-bounded organelle;intracellular organelle;intracellular part;membrane-bounded organelle;mitochondrion;organelle	51.8	28.027
Psma6	292	33.8233	Q9QUM9	IPI00131845	IPI00131845	Macropain iota chain;Multicatalytic endopeptidase complex iota chain;Proteasome iota chain;Proteasome subunit alpha type-6	binding;catalytic activity;endopeptidase activity;hydrolase activity;nucleic acid binding;peptidase activity;peptidase activity, acting on L-amino acid peptides;RNA binding;threonine-type endopeptidase activity;threonine-type peptidase activity	cell part;contractile fiber part;cytoplasmic part;intracellular organelle part;intracellular part;macromolecular complex;nuclear matrix;nuclear part;organelle part;polysome;proteasome core complex, alpha-subunit complex;protein complex;ribonucleoprotein complex;sarcomere	63.8	27.372
Rps14;rps14	293	33.8138	P62264;O70569;Q3UJS5	IPI00322562;IPI00663582;IPI00112407;IPI00895514;IPI00895455	IPI00322562;IPI00663582;IPI00112407;IPI00895514;IPI00895455	40S ribosomal protein S14;Ribosomal protein S14;Putative uncharacterized protein	binding;nucleic acid binding;RNA binding;structural constituent of ribosome;structural molecule activity	cell part;cytoplasmic part;intracellular membrane-bounded organelle;intracellular non-membrane-bounded organelle;intracellular organelle;intracellular part;macromolecular complex;membrane-bounded organelle;mitochondrion;non-membrane-bounded organelle;organelle;ribonucleoprotein complex;ribosome	70.9	16.273
Got2;Got-2	294	33.8042	P05202	IPI00117312	IPI00117312	Aspartate aminotransferase, mitochondrial;Fatty acid-binding protein;Glutamate oxaloacetate transaminase 2;Plasma membrane-associated fatty acid-binding protein;Transaminase A	binding;catalytic activity;cofactor binding;L-aspartate:2-oxoglutarate aminotransferase activity;L-phenylalanine aminotransferase activity;L-phenylalanine:2-oxoglutarate aminotransferase activity;pyridoxal phosphate binding;transaminase activity;transferase activity;transferase activity, transferring nitrogenous groups;vitamin B6 binding;vitamin binding	cell part;cytoplasmic part;intracellular organelle lumen;intracellular organelle part;intracellular part;membrane;membrane-enclosed lumen;mitochondrial inner membrane;mitochondrial matrix;mitochondrial membrane;mitochondrial part;organelle inner membrane;organelle lumen;organelle membrane;organelle part;plasma membrane	70.2	47.411
Dci;mCG_12836	295	33.7946	P42125;Q8QZV3;Q9DBN7	IPI00114416;IPI00331692	IPI00114416;IPI00331692	3,2-trans-enoyl-CoA isomerase, mitochondrial;Delta(3),Delta(2)-enoyl-CoA isomerase;Dodecenoyl-CoA isomerase;Dci protein;Dodecenoyl-Coenzyme A delta isomerase (3,2 trans-enoyl-Coenyme A isomerase);Putative uncharacterized protein	catalytic activity;dodecenoyl-CoA delta-isomerase activity;intramolecular oxidoreductase activity;intramolecular oxidoreductase activity, transposing C=C bonds;isomerase activity	cell part;cytoplasmic part;intracellular organelle lumen;intracellular organelle part;intracellular part;membrane;membrane-enclosed lumen;mitochondrial inner membrane;mitochondrial matrix;mitochondrial membrane;mitochondrial part;organelle inner membrane;organelle lumen;organelle membrane;organelle part	50.5	32.078
Tom22;Tomm22	296	33.7849	Q9CPQ3;Q3UBW3	IPI00315135	IPI00315135	Mitochondrial import receptor subunit TOM22 homolog;Translocase of outer membrane 22 kDa subunit homolog;Putative uncharacterized protein	receptor activity	cell part;cytoplasmic part;integral to membrane;intracellular organelle part;intracellular part;intrinsic to membrane;membrane;membrane part;mitochondrial inner membrane;mitochondrial membrane;mitochondrial outer membrane;mitochondrial part;organelle inner membrane;organelle membrane;organelle outer membrane;organelle part;outer membrane	76.8	15.537
Rtn3	297	33.7751	Q9ES97-3;Q9ES97;Q9ES97-1;Q9ES97-2;Q8C6L4;Q9ES97-5;Q9ES97-4	IPI00112948;IPI00470981;IPI00480414;IPI00750847;IPI00474993	IPI00112948;IPI00470981;IPI00480414;IPI00750847;IPI00474993	Reticulon-3;Putative uncharacterized protein	binding;protein binding	cell part;cytoplasmic part;endoplasmic reticulum;endoplasmic reticulum membrane;endoplasmic reticulum part;Golgi apparatus part;Golgi membrane;integral to membrane;intracellular membrane-bounded organelle;intracellular organelle;intracellular organelle part;intracellular part;intrinsic to membrane;membrane;membrane part;membrane-bounded organelle;organelle;organelle membrane;organelle part	38	25.428
Dlat	298	33.7653	Q8BMF4;Q99LL2	IPI00153660	IPI00153660	Dihydrolipoamide acetyltransferase component of pyruvate dehydrogenase complex;Dihydrolipoyllysine-residue acetyltransferase component of pyruvate dehydrogenase complex, mitochondrial;Pyruvate dehydrogenase complex component E2;Dlat protein	acetyltransferase activity;catalytic activity;dihydrolipoamide S-acyltransferase activity;dihydrolipoyllysine-residue acetyltransferase activity;S-acetyltransferase activity;S-acyltransferase activity;transferase activity;transferase activity, transferring acyl groups;transferase activity, transferring acyl groups other than amino-acyl groups	cell part;cytoplasmic part;intracellular organelle part;intracellular part;macromolecular complex;mitochondrial part;mitochondrial pyruvate dehydrogenase complex;organelle part;protein complex;pyruvate dehydrogenase complex	63.7	67.941
Alad;Lv	299	33.7553	P10518;O89061;Q8VCZ1;Q9DD05	IPI00112719	IPI00112719	Delta-aminolevulinic acid dehydratase;Porphobilinogen synthase;Alad protein	binding;carbon-oxygen lyase activity;catalytic activity;cation binding;hydro-lyase activity;identical protein binding;ion binding;lead ion binding;lyase activity;metal ion binding;porphobilinogen synthase activity;protein binding;transition metal ion binding;zinc ion binding		80	36.023
Ppp1a;Ppp1ca	300	33.7553	P62137;Q3U8W0;Q3TYF5	IPI00130185;IPI00875406	IPI00130185;IPI00875406	Serine/threonine-protein phosphatase PP1-alpha catalytic subunit;Putative uncharacterized protein;Serine/threonine-protein phosphatase	binding;catalytic activity;cation binding;hydrolase activity;hydrolase activity, acting on ester bonds;ion binding;metal ion binding;phosphatase activity;phosphoprotein phosphatase activity;phosphoric ester hydrolase activity;protein binding;protein serine/threonine phosphatase activity	cell part;cytoplasm;intracellular non-membrane-bounded organelle;intracellular organelle;intracellular organelle part;intracellular part;macromolecular complex;non-membrane-bounded organelle;nuclear part;nucleolus;nucleoplasm;organelle;organelle part;protein complex;protein serine/threonine phosphatase complex;PTW/PP1 phosphatase complex	66.4	37.54
Lipe;4933403G17Rik;mCG_147818;lipe	301	33.7553	Q8CDI9;Q7TQ54;Q9D4C4;P54310;Q6LCY9;Q9CTW2	IPI00228826;IPI00928375;IPI00469416	IPI00228826;IPI00928375;IPI00469416	Putative uncharacterized protein;Hormone-sensitive lipase;MCG147818	binding;carboxylic ester hydrolase activity;catalytic activity;enzyme binding;hormone-sensitive lipase activity;hydrolase activity;hydrolase activity, acting on ester bonds;kinase binding;lipase activity;nucleic acid binding;protein binding;protein kinase binding;RNA binding;rRNA binding;rRNA primary transcript binding;triglyceride lipase activity	caveola;cell part;cytoplasmic part;cytosol;intracellular membrane-bounded organelle;intracellular organelle;intracellular part;lipid particle;membrane part;membrane raft;membrane-bounded organelle;mitochondrion;nucleus;organelle;plasma membrane part	83.3	88.026
Rps3a;mCG_1128	302	33.7454	P97351;Q3U5P8;Q3UAC2;Q3UJU5;Q564F3;Q9D1S3	IPI00331345;IPI00473521;IPI00679159	IPI00331345;IPI00473521;IPI00679159	40S ribosomal protein S3a;Protein TU-11;Putative uncharacterized protein;MCG1128, isoform CRA_c;Ribosomal protein S3A	binding;protein binding;structural constituent of ribosome;structural molecule activity	cell part;cytoplasmic part;cytosol;intracellular membrane-bounded organelle;intracellular non-membrane-bounded organelle;intracellular organelle;intracellular part;macromolecular complex;membrane-bounded organelle;non-membrane-bounded organelle;nucleus;organelle;ribonucleoprotein complex;ribosome	81.1	29.885
Rab7;Rab7a;mCG_130610	303	33.7454	P51150;Q4FJQ0	IPI00408892	IPI00408892;IPI00113302;IPI00223385;IPI00915509	Ras-related protein Rab-7a;MCG130610;Putative uncharacterized protein;Rab7;Rab7 protein	binding;GTP binding;guanyl nucleotide binding;guanyl ribonucleotide binding;nucleotide binding;protein binding;purine nucleotide binding;purine ribonucleoside triphosphate binding;purine ribonucleotide binding;ribonucleotide binding	cell part;cytoplasmic membrane-bounded vesicle;cytoplasmic part;cytoplasmic vesicle;endocytic vesicle;endosome;Golgi apparatus;intracellular membrane-bounded organelle;intracellular organelle;intracellular part;late endosome;lysosome;lytic vacuole;melanosome;membrane-bounded organelle;membrane-bounded vesicle;organelle;phagocytic vesicle;pigment granule;vacuole;vesicle	86.5	23.489
Cpt2;mCG_17985;RP23-40G2.4-001;Cpt-2;RP23-40G2.4-002	304	33.7454	Q3TFS0;Q3UDA8;Q3UN55;Q9CU20;P52825;A2A8E9	IPI00881401;IPI00131424;IPI00648887	IPI00881401;IPI00131424;IPI00648887;IPI00649655;IPI00649159;IPI00408313	Carnitine palmitoyltransferase 2;Putative uncharacterized protein;Carnitine O-palmitoyltransferase 2, mitochondrial;Carnitine palmitoyltransferase II	carnitine O-acyltransferase activity;carnitine O-palmitoyltransferase activity;catalytic activity;O-acyltransferase activity;O-palmitoyltransferase activity;palmitoyltransferase activity;transferase activity;transferase activity, transferring acyl groups;transferase activity, transferring acyl groups other than amino-acyl groups	cell part;cytoplasmic part;intracellular membrane-bounded organelle;intracellular organelle;intracellular organelle part;intracellular part;membrane;membrane-bounded organelle;mitochondrial inner membrane;mitochondrial membrane;mitochondrial part;mitochondrion;organelle;organelle inner membrane;organelle membrane;organelle part	73.7	73.98
	305	33.7353	Q9D3P8	IPI00136293;IPI00918968	IPI00136293;IPI00918968;IPI00919066;IPI00918598	Transmembrane protein C9orf46 homolog	binding;protein binding	cell part;cytoplasmic part;integral to membrane;integral to plasma membrane;intracellular membrane-bounded organelle;intracellular organelle;intracellular part;intrinsic to membrane;intrinsic to plasma membrane;membrane part;membrane-bounded organelle;mitochondrion;organelle;plasma membrane part	45.6	17.261
Rpl24	306	33.7353	Q3UW40;Q8BP67;Q8BT08;Q9CS31	IPI00323806;IPI00762051;IPI00880689;IPI00134202	IPI00323806;IPI00762051;IPI00880689;IPI00134202	Putative uncharacterized protein;60S ribosomal protein L24	structural constituent of ribosome;structural molecule activity	cell part;cytoplasmic part;intracellular non-membrane-bounded organelle;intracellular organelle;intracellular part;macromolecular complex;non-membrane-bounded organelle;organelle;ribonucleoprotein complex;ribosome	56.9	18.252
Ndufb8	307	33.7353	Q9D6J5;Q3V406	IPI00387430	IPI00387430	Complex I-ASHI;NADH dehydrogenase [ubiquinone] 1 beta subcomplex subunit 8, mitochondrial;NADH-ubiquinone oxidoreductase ASHI subunit;Putative uncharacterized protein	catalytic activity;NADH dehydrogenase (quinone) activity;NADH dehydrogenase (ubiquinone) activity;NADH dehydrogenase activity;oxidoreductase activity;oxidoreductase activity, acting on NADH or NADPH;oxidoreductase activity, acting on NADH or NADPH, quinone or similar compound as acceptor	cell part;cytoplasmic part;integral to membrane;intracellular organelle part;intracellular part;intrinsic to membrane;macromolecular complex;membrane;membrane part;mitochondrial inner membrane;mitochondrial membrane;mitochondrial membrane part;mitochondrial part;mitochondrial respiratory chain complex I;NADH dehydrogenase complex;organelle inner membrane;organelle membrane;organelle part;protein …	50	21.876
Ndufs5;RP23-247I20.4-002	308	33.7252	Q99LY9;B1ARW4	IPI00117300;IPI00649019	IPI00117300;IPI00649019	Complex I-15 kDa;NADH dehydrogenase [ubiquinone] iron-sulfur protein 5;NADH-ubiquinone oxidoreductase 15 kDa subunit;NADH dehydrogenase (Ubiquinone) Fe-S protein 5		cell part;cytoplasmic part;intracellular organelle part;intracellular part;membrane-enclosed lumen;mitochondrial intermembrane space;mitochondrial part;organelle envelope lumen;organelle part	72.6	12.648
Rpl31;mCG_126194	309	33.7252	P62900;Q58DZ1;Q5M9K9;Q9CY93	IPI00123007;IPI00677102;IPI00466822;IPI00469629;IPI00461413;IPI00625397	IPI00123007;IPI00677102;IPI00466822;IPI00469629;IPI00461413;IPI00625397	60S ribosomal protein L31;Rpl31 protein;MCG126194, isoform CRA_a;Putative uncharacterized protein;Ribosomal protein L31	structural constituent of ribosome;structural molecule activity	cell part;cytoplasmic part;intracellular non-membrane-bounded organelle;intracellular organelle;intracellular part;macromolecular complex;non-membrane-bounded organelle;organelle;ribonucleoprotein complex;ribosome	55.2	14.463
Acsf2	310	33.715	Q8VCW8	IPI00122633	IPI00122633	Acyl-CoA synthetase family member 2, mitochondrial	adenyl nucleotide binding;adenyl ribonucleotide binding;ATP binding;binding;catalytic activity;ligase activity;nucleotide binding;purine nucleotide binding;purine ribonucleoside triphosphate binding;purine ribonucleotide binding;ribonucleotide binding	cell part;cytoplasmic part;intracellular membrane-bounded organelle;intracellular organelle;intracellular part;membrane-bounded organelle;mitochondrion;organelle	52	67.95
Atp5d;mCG_13414	311	33.715	Q9D3D9;Q4FK74;Q9D0J2;Q9DCZ0	IPI00453777	IPI00453777;IPI00831453	ATP synthase subunit delta, mitochondrial;F-ATPase delta subunit;ATP synthase, H+ transporting, mitochondrial F1 complex, delta subunit, isoform CRA_c;Atp5d protein;Putative uncharacterized protein	active transmembrane transporter activity;ATPase activity;ATPase activity, coupled;ATPase activity, coupled to movement of substances;ATPase activity, coupled to transmembrane movement of ions;ATPase activity, coupled to transmembrane movement of substances;catalytic activity;cation transmembrane transporter activity;cation-transporting ATPase activity;hydrogen ion transmembrane transporter activ…	cell part;intracellular part;macromolecular complex;membrane part;protein complex;proton-transporting ATP synthase complex, catalytic core F(1);proton-transporting two-sector ATPase complex, catalytic domain	41.1	17.6
Llrep3;Rps2;Rps4;LLRep3;mCG_12811;mCG_142391	312	33.7047	P25444;O89072;Q3TI78;Q3TL20;Q3TLE5;Q3TXR5;Q3TXS9;Q58EU3;Q3UB36;Q9DC49	IPI00880400;IPI00606508;IPI00318492;IPI00882003;IPI00604967;IPI00606379;IPI00875177;IPI00380130;IPI00466145;IPI00658614	IPI00880400;IPI00606508;IPI00318492;IPI00882003;IPI00604967;IPI00606379;IPI00875177;IPI00380130;IPI00466145;IPI00658614;IPI00626139;IPI00849155;IPI00850650	40S ribosomal protein S2;40S ribosomal protein S4;Protein LLRep3;Ribosomal protein S2;Putative uncharacterized protein;MCG12811, isoform CRA_b;MCG142391	binding;nucleic acid binding;RNA binding;structural constituent of ribosome;structural molecule activity	cell part;cytoplasmic part;intracellular non-membrane-bounded organelle;intracellular organelle;intracellular organelle part;intracellular part;macromolecular complex;non-membrane-bounded organelle;organelle;organelle part;ribonucleoprotein complex;ribosome;small ribosomal subunit	63.5	31.231
Tmed10;Tmp21	313	33.6944	Q9D1D4-1;Q9D1D4;Q9D1D4-2	IPI00466570;IPI00556853	IPI00466570;IPI00556853;IPI00653966	21 kDa transmembrane-trafficking protein;Transmembrane emp24 domain-containing protein 10;Transmembrane protein Tmp21		cell fraction;cell part;cis-Golgi network;clathrin-coated vesicle;coated vesicle;cytoplasmic membrane-bounded vesicle;cytoplasmic part;cytoplasmic vesicle;cytoplasmic vesicle membrane;cytoplasmic vesicle part;endoplasmic reticulum membrane;endoplasmic reticulum part;endoplasmic reticulum-Golgi intermediate compartment membrane;gamma-secretase complex;Golgi apparatus part;Golgi-associated vesicle;…	50.2	24.911
Letm1	314	33.684	Q9Z2I0	IPI00131177	IPI00131177	LETM1 and EF-hand domain-containing protein 1, mitochondrial;Leucine zipper-EF-hand-containing transmembrane protein 1	binding;calcium ion binding;cation binding;ion binding;metal ion binding	cell part;cytoplasmic part;integral to membrane;intracellular organelle part;intracellular part;intrinsic to membrane;membrane;membrane part;mitochondrial inner membrane;mitochondrial membrane;mitochondrial part;organelle inner membrane;organelle membrane;organelle part	64.4	82.988
Cyc1	315	33.684	Q9D0M3-1;Q9D0M3;Q9D0M3-2	IPI00132728;IPI00845772	IPI00132728;IPI00845772	Complex III subunit 4;Complex III subunit IV;Cytochrome b-c1 complex subunit 4;Cytochrome c1, heme protein, mitochondrial;Ubiquinol-cytochrome-c reductase complex cytochrome c1 subunit	binding;cation binding;electron carrier activity;heme binding;ion binding;iron ion binding;metal ion binding;tetrapyrrole binding;transition metal ion binding	cell part;cytoplasmic part;integral to membrane;intracellular organelle part;intracellular part;intrinsic to membrane;membrane;membrane part;mitochondrial inner membrane;mitochondrial membrane;mitochondrial part;organelle inner membrane;organelle membrane;organelle part;respiratory chain	45.2	35.327
G6pd;G6pd-1;G6pdx;mCG_21218;RP23-436K3.17-001;RP23-436K3.17-004	316	33.684	Q00612;Q3TNL1;Q790Y8;A3KG36	IPI00228385;IPI00857114	IPI00228385;IPI00857114;IPI00919264;IPI00228867	Glucose-6-phosphate 1-dehydrogenase X;Glucose-6-phosphate 1-dehydrogenase	binding;catalytic activity;coenzyme binding;cofactor binding;glucose-6-phosphate dehydrogenase activity;identical protein binding;NADP binding;nucleotide binding;oxidoreductase activity;oxidoreductase activity, acting on CH-OH group of donors;oxidoreductase activity, acting on the CH-OH group of donors, NAD or NADP as acceptor;protein binding;protein dimerization activity;protein homodimerization…		76.9	59.262
Atl3	317	33.684	Q91YH5-1;Q91YH5;Q91YH5-2	IPI00458393;IPI00845575	IPI00458393;IPI00845575	Atlastin-3	binding;catalytic activity;GTP binding;GTPase activity;guanyl nucleotide binding;guanyl ribonucleotide binding;hydrolase activity;hydrolase activity, acting on acid anhydrides;hydrolase activity, acting on acid anhydrides, in phosphorus-containing anhydrides;identical protein binding;nucleoside-triphosphatase activity;nucleotide binding;protein binding;purine nucleotide binding;purine ribonucleos…	cell part;cytoplasmic part;endoplasmic reticulum membrane;endoplasmic reticulum part;integral to membrane;intracellular organelle part;intracellular part;intrinsic to membrane;membrane;membrane part;organelle membrane;organelle part	66.9	60.574
Mccc2;mCG_116168	318	33.684	Q3ULD5;B2RUK5;Q8K1L7;Q6PD20	IPI00553717;IPI00420752	IPI00553717;IPI00420752;IPI00134792	3-methylcrotonyl-CoA carboxylase 2;3-methylcrotonyl-CoA carboxylase non-biotin-containing subunit;3-methylcrotonyl-CoA:carbon dioxide ligase subunit beta;Methylcrotonoyl-CoA carboxylase beta chain, mitochondrial;Methylcrotonoyl-Coenzyme A carboxylase 2 (Beta);Mccc2 protein	adenyl nucleotide binding;adenyl ribonucleotide binding;ATP binding;binding;catalytic activity;CoA carboxylase activity;ligase activity;ligase activity, forming carbon-carbon bonds;methylcrotonoyl-CoA carboxylase activity;nucleotide binding;purine nucleotide binding;purine ribonucleoside triphosphate binding;purine ribonucleotide binding;ribonucleotide binding	cell part;cytoplasmic part;intracellular membrane-bounded organelle;intracellular organelle;intracellular organelle lumen;intracellular organelle part;intracellular part;membrane-bounded organelle;membrane-enclosed lumen;mitochondrial matrix;mitochondrial part;mitochondrion;organelle;organelle lumen;organelle part	69.6	61.378
Acot2;mCG_4931;Mte1	319	33.684	Q3T9C9;Q6P2K2;Q9QYR9	IPI00653566;IPI00136683	IPI00653566;IPI00136683	MCG4931;Putative uncharacterized protein;Acyl-CoA thioesterase 2;Acyl coenzyme A thioester hydrolase;Acyl-coenzyme A thioesterase 2, mitochondrial;MTE-I;Very-long-chain acyl-CoA thioesterase	acyl-CoA thioesterase activity;carboxylesterase activity;carboxylic ester hydrolase activity;catalytic activity;CoA hydrolase activity;hydrolase activity;hydrolase activity, acting on ester bonds;palmitoyl-CoA hydrolase activity;thiolester hydrolase activity	cell part;cytoplasmic part;intracellular membrane-bounded organelle;intracellular organelle;intracellular organelle lumen;intracellular organelle part;intracellular part;membrane-bounded organelle;membrane-enclosed lumen;mitochondrial matrix;mitochondrial part;mitochondrion;organelle;organelle lumen;organelle part	46.6	49.656
Bcap31;mCG_8084;RP23-329M9.5-001;Bap31	320	33.6735	A2ALM8;Q3U9U5;Q61335	IPI00828225;IPI00230422	IPI00828225;IPI00230422	B-cell receptor-associated protein 31;B-cell receptor-associated protein 31, isoform CRA_c;Putative uncharacterized protein;p28	receptor activity	cell part;cytoplasmic part;endoplasmic reticulum;endoplasmic reticulum membrane;endoplasmic reticulum part;endoplasmic reticulum-Golgi intermediate compartment membrane;Golgi apparatus part;Golgi membrane;integral to membrane;intracellular membrane-bounded organelle;intracellular organelle;intracellular organelle part;intracellular part;intrinsic to membrane;membrane;membrane part;membrane-bounde…	59.6	27.956
Cxcl12;Sdf1;mCG_133006	321	33.6629	P40224-2;P40224;Q4FJL5;P40224-1	IPI00230153;IPI00553271;IPI00108061	IPI00230153;IPI00553271;IPI00108061	12-O-tetradecanoylphorbol 13-acetate repressed protein 1;C-X-C motif chemokine 12;Pre-B cell growth-stimulating factor;Stromal cell-derived factor 1;Thymic lymphoma cell-stimulating factor;Chemokine (C-X-C motif) ligand 12, isoform CRA_b;Cxcl12 protein;Putative uncharacterized protein	binding;chemokine activity;chemokine receptor binding;cytokine activity;cytokine receptor binding;G-protein-coupled receptor binding;growth factor activity;protein binding;receptor binding	cell part;external side of plasma membrane;extracellular region part;extracellular space;membrane part;plasma membrane part	26.9	13.634
D10Jhu81e	322	33.6629	Q9D172	IPI00133284;IPI00853761	IPI00133284;IPI00853761	ES1 protein homolog, mitochondrial		cell part;cytoplasmic part;intracellular membrane-bounded organelle;intracellular organelle;intracellular part;membrane-bounded organelle;mitochondrion;organelle	71.8	28.09
Psma4	323	33.6629	Q9R1P0;Q3TL95;Q3UCF0	IPI00277001	IPI00277001	Macropain subunit C9;Multicatalytic endopeptidase complex subunit C9;Proteasome component C9;Proteasome subunit alpha type-4;Proteasome subunit L;Proteasome subunit alpha type	catalytic activity;endopeptidase activity;hydrolase activity;peptidase activity;peptidase activity, acting on L-amino acid peptides;threonine-type endopeptidase activity;threonine-type peptidase activity	cell part;cytoplasm;intracellular membrane-bounded organelle;intracellular organelle;intracellular part;macromolecular complex;membrane-bounded organelle;nucleus;organelle;proteasome core complex, alpha-subunit complex;protein complex	66.3	29.47
Kiaa0152;Mlec	324	33.6629	Q6ZQI3	IPI00312018	IPI00312018	Malectin	binding;carbohydrate binding	cell part;cytoplasmic part;endoplasmic reticulum membrane;endoplasmic reticulum part;integral to membrane;intracellular organelle part;intracellular part;intrinsic to membrane;membrane;membrane part;organelle membrane;organelle part	49.3	32.399
Ddt;mCG_6002	325	33.6522	O35215;Q3UNI8	IPI00230034	IPI00230034	D-dopachrome decarboxylase;D-dopachrome tautomerase;Putative uncharacterized protein	carbon-carbon lyase activity;carboxy-lyase activity;catalytic activity;D-dopachrome decarboxylase activity;lyase activity	cell part;cytoplasm;intracellular part	95.8	13.077
Psma5;mCG_4051;RP23-27B23.2-001	326	33.6415	Q9Z2U1;Q3TUI9;Q3TUX3;Q3UPK6	IPI00131407;IPI00757768;IPI00122562	IPI00131407;IPI00757768;IPI00122562	Macropain zeta chain;Multicatalytic endopeptidase complex zeta chain;Proteasome subunit alpha type-5;Proteasome zeta chain;Proteasome subunit alpha type	catalytic activity;endopeptidase activity;hydrolase activity;peptidase activity;peptidase activity, acting on L-amino acid peptides;threonine-type endopeptidase activity;threonine-type peptidase activity	cell part;cytoplasm;intracellular membrane-bounded organelle;intracellular organelle;intracellular part;macromolecular complex;membrane-bounded organelle;nucleus;organelle;proteasome core complex, alpha-subunit complex;protein complex	63.5	26.411
Hsp75;Trap1	327	33.6415	Q9CQN1;Q3TK29;Q3TSG8;Q3UPJ8;Q922R9;Q922Z3	IPI00132762	IPI00132762	Heat shock protein 75 kDa, mitochondrial;TNFR-associated protein 1;Tumor necrosis factor type 1 receptor-associated protein;Putative uncharacterized protein;Trap1 protein	adenyl nucleotide binding;adenyl ribonucleotide binding;ATP binding;binding;nucleotide binding;protein binding;purine nucleotide binding;purine ribonucleoside triphosphate binding;purine ribonucleotide binding;ribonucleotide binding;unfolded protein binding	cell part;cytoplasmic part;intracellular membrane-bounded organelle;intracellular organelle;intracellular part;membrane-bounded organelle;mitochondrion;organelle	72.4	80.208
Rps17;mCG_15301	328	33.6415	P63276;Q3TK12;Q5M9L7;Q8BT90	IPI00465880	IPI00465880;IPI00277965;REV__IPI00330362;REV__IPI00400168;IPI00938493;IPI00850702;IPI00756610	40S ribosomal protein S17;Putative uncharacterized protein;MCG15301, isoform CRA_a;Ribosomal protein S17	structural constituent of ribosome;structural molecule activity	cell part;cytoplasmic part;cytosolic small ribosomal subunit;intracellular non-membrane-bounded organelle;intracellular organelle;intracellular organelle part;intracellular part;macromolecular complex;non-membrane-bounded organelle;organelle;organelle part;ribonucleoprotein complex;ribosome;small ribosomal subunit	66.7	15.524
G2an;Ganab;Kiaa0088;mCG_132849	329	33.6307	Q8BHN3-2;Q8BHN3;A1A4T2;Q3UE86;Q9R1N7;Q8BHN3-3	IPI00115679;IPI00421253	IPI00115679;IPI00421253;REV__IPI00858318;REV__IPI00380757;REV__IPI00880517	Alpha-glucosidase 2;Glucosidase II subunit alpha;Neutral alpha-glucosidase AB;Alpha glucosidase 2 alpha neutral subunit;Alpha glucosidase 2 alpha neutral subunit, isoform CRA_b;Putative uncharacterized protein;Glucosidase II alpha-subunit	alpha-glucosidase activity;binding;carbohydrate binding;catalytic activity;glucan 1,3-alpha-glucosidase activity;glucosidase activity;hydrolase activity;hydrolase activity, acting on glycosyl bonds;hydrolase activity, hydrolyzing O-glycosyl compounds;protein binding	cell part;cytoplasmic membrane-bounded vesicle;cytoplasmic part;cytoplasmic vesicle;endoplasmic reticulum part;glucosidase II complex;Golgi apparatus;intracellular membrane-bounded organelle;intracellular organelle;intracellular organelle part;intracellular part;macromolecular complex;melanosome;membrane-bounded organelle;membrane-bounded vesicle;organelle;organelle part;pigment granule;protein c…	61.8	109.4
Ddp1;Tim8a;Timm8a;Timm8a1;mCG_115064;mCG_16602;RP23-91G19.4-001	330	33.6307	Q9WVA2;B1AV37	IPI00125776	IPI00125776;IPI00113187	Deafness dystonia protein 1 homolog;Mitochondrial import inner membrane translocase subunit Tim8 A;MCG115064;MCG16602;Translocase of inner mitochondrial membrane 8 homolog a1 (Yeast)	binding;cation binding;ion binding;metal ion binding	cell part;cytoplasmic part;intracellular organelle part;intracellular part;macromolecular complex;membrane;mitochondrial inner membrane;mitochondrial intermembrane space protein transporter complex;mitochondrial membrane;mitochondrial part;organelle inner membrane;organelle membrane;organelle part;protein complex	97.9	11.042
Hnrnpl;Hnrpl	331	33.6307	Q8R081;Q9CVU5	IPI00620362	IPI00620362;IPI00457527;IPI00379986;IPI00677633	Heterogeneous nuclear ribonucleoprotein L;Putative uncharacterized protein	binding;DNA binding;nucleic acid binding;nucleotide binding;regulatory region DNA binding;regulatory region nucleic acid binding;RNA binding;transcription regulatory region DNA binding	cell part;cytoplasm;intracellular membrane-bounded organelle;intracellular organelle;intracellular organelle part;intracellular part;macromolecular complex;membrane-bounded organelle;nuclear part;nucleoplasm;nucleus;organelle;organelle part;pronucleus;ribonucleoprotein complex	74.9	63.963
Ppib;mCG_7681	332	33.6198	P24369;Q9DCY1	IPI00135686	IPI00135686;IPI00460855	Cyclophilin B;CYP-S1;Peptidyl-prolyl cis-trans isomerase B;Rotamase B;S-cyclophilin;Peptidyl-prolyl cis-trans isomerase	binding;catalytic activity;cis-trans isomerase activity;isomerase activity;peptide binding;peptidyl-prolyl cis-trans isomerase activity	cell part;cytoplasmic membrane-bounded vesicle;cytoplasmic part;cytoplasmic vesicle;endoplasmic reticulum lumen;endoplasmic reticulum part;intracellular membrane-bounded organelle;intracellular organelle;intracellular organelle lumen;intracellular organelle part;intracellular part;melanosome;membrane-bounded organelle;membrane-bounded vesicle;membrane-enclosed lumen;organelle;organelle lumen;orga…	65.7	23.713
Auf1;Hnrnpd;Hnrpd	333	33.6198	Q60668-1;Q60668;Q60668-3;Q3UXC8;Q60668-2;Q60668-4	IPI00330958;IPI00336873;IPI00230086;IPI00336874	IPI00330958;IPI00336873;IPI00230086;IPI00336874;IPI00136573	AU-rich element RNA-binding protein 1;Heterogeneous nuclear ribonucleoprotein D0;Putative uncharacterized protein	binding;DNA binding;nucleic acid binding;nucleotide binding;protein binding;RNA binding;sequence-specific DNA binding;telomeric DNA binding	cell part;intracellular membrane-bounded organelle;intracellular organelle;intracellular part;macromolecular complex;membrane-bounded organelle;nucleus;organelle;ribonucleoprotein complex	45.6	38.354
Gdm1;Gpd2;RP23-236H15.1-001	334	33.6198	Q64521;A2AQR0	IPI00876084;IPI00331182	IPI00876084;IPI00331182	Glycerol-3-phosphate dehydrogenase, mitochondrial;Protein TISP38;Glycerol phosphate dehydrogenase 2, mitochondrial	binding;calcium ion binding;catalytic activity;cation binding;glycerol-3-phosphate dehydrogenase activity;ion binding;metal ion binding;oxidoreductase activity;oxidoreductase activity, acting on CH-OH group of donors;oxidoreductase activity, acting on the CH-OH group of donors, quinone or similar compound as acceptor;sn-glycerol-3-phosphate:ubiquinone oxidoreductase activity;sn-glycerol-3-phospha…	cell part;cytoplasmic part;glycerol-3-phosphate dehydrogenase complex;intracellular organelle part;intracellular part;macromolecular complex;membrane;mitochondrial inner membrane;mitochondrial membrane;mitochondrial part;organelle inner membrane;organelle membrane;organelle part;protein complex	80.7	80.953
AU018778;CESmML1	335	33.6088	Q3UWB1;Q91WU0;Q924V7	IPI00128399	IPI00128399;IPI00849930;REV__IPI00649276	Putative uncharacterized protein;Expressed sequence AU018778;Carboxylesterase ML1	carboxylesterase activity;carboxylic ester hydrolase activity;catalytic activity;hydrolase activity;hydrolase activity, acting on ester bonds;methyl indole-3-acetate esterase activity;methyl jasmonate esterase activity;methyl salicylate esterase activity		64.3	61.612
Sfpq	336	33.6088	Q8VIJ6;Q3TZL2;Q7TMH7;Q810V5;Q9Z1Q0	IPI00129430;IPI00849080	IPI00129430;IPI00849080	DNA-binding p52/p100 complex, 100 kDa subunit;Polypyrimidine tract-binding protein-associated-splicing factor;Splicing factor, proline- and glutamine-rich;Putative uncharacterized protein;Sfpq protein;PTB-associated splicing factor	binding;DNA binding;nucleic acid binding;nucleotide binding;protein binding;RNA binding	cell part;cytoplasm;intracellular organelle part;intracellular part;nuclear matrix;nuclear part;organelle part	57.5	75.441
Scd1;mCG_131749;Scd3;mCG_9775	337	33.6088	P13516;Q3UXG5;Q547C4;Q3UWK5;Q99PL7;Q9D550;Q8BNZ5	IPI00322530;IPI00121153;IPI00458088;IPI00750559	IPI00322530;IPI00121153;IPI00458088;IPI00750559;IPI00757439;IPI00354459	Acyl-CoA desaturase 1;Delta(9)-desaturase 1;Fatty acid desaturase 1;Stearoyl-CoA desaturase 1;Putative uncharacterized protein;MCG131749;Scd1 protein;Stearoyl-coenzyme A desaturase 1;Fatty acid desaturase;Stearoyl-coenzyme A desaturase 3;MCG9775, isoform CRA_a	binding;catalytic activity;cation binding;CoA desaturase activity;ion binding;iron ion binding;metal ion binding;oxidoreductase activity;oxidoreductase activity, acting on paired donors, with incorporation or reduction of molecular oxygen;oxidoreductase activity, acting on paired donors, with oxidation of a pair of donors resulting in the reduction of molecular oxygen to two molecules of water;st…	cell part;cytoplasmic part;endoplasmic reticulum;endoplasmic reticulum membrane;endoplasmic reticulum part;integral to membrane;intracellular membrane-bounded organelle;intracellular organelle;intracellular organelle part;intracellular part;intrinsic to membrane;membrane;membrane part;membrane-bounded organelle;organelle;organelle membrane;organelle part	42.5	41.046
Mut;mCG_11778	338	33.6088	Q3UFU2;Q3UJU1;Q8BMR7;Q8VED0;Q9CSI4;P16332	IPI00850737;IPI00133553	IPI00850737;IPI00133553	Putative uncharacterized protein;Methylmalonyl-Coenzyme A mutase;Mut protein;Methylmalonyl-CoA isomerase;Methylmalonyl-CoA mutase, mitochondrial	binding;catalytic activity;cation binding;cobalamin binding;intramolecular transferase activity;ion binding;isomerase activity;metal ion binding;methylmalonyl-CoA mutase activity;tetrapyrrole binding;vitamin binding	cell part;cytoplasmic part;intracellular membrane-bounded organelle;intracellular organelle;intracellular organelle lumen;intracellular organelle part;intracellular part;membrane-bounded organelle;membrane-enclosed lumen;mitochondrial matrix;mitochondrial part;mitochondrion;organelle;organelle lumen;organelle part	67.1	82.843
Acadsb	339	33.5754	Q9DBL1;Q3V2R9;Q7TMY2	IPI00119842;IPI00880948	IPI00119842;IPI00880948	2-methyl branched chain acyl-CoA dehydrogenase;2-methylbutyryl-coenzyme A dehydrogenase;Short/branched chain specific acyl-CoA dehydrogenase, mitochondrial;Putative uncharacterized protein;Acyl-Coenzyme A dehydrogenase, short/branched chain	acyl-CoA dehydrogenase activity;binding;catalytic activity;coenzyme binding;cofactor binding;flavin adenine dinucleotide binding;oxidoreductase activity;oxidoreductase activity, acting on the CH-CH group of donors	cell part;cytoplasmic part;intracellular organelle lumen;intracellular organelle part;intracellular part;membrane-enclosed lumen;mitochondrial matrix;mitochondrial part;organelle lumen;organelle part	70.1	47.874
Acaa1;Acaa1a;D9Ertd25e;mCG_21883	340	33.5754	Q921H8;Q8BLD7;Q8R343	IPI00121833;IPI00222793	IPI00121833;IPI00222793;REV__IPI00122971;REV__IPI00230665;REV__IPI00830721;REV__IPI00900395;REV__IPI00108316;REV__IPI00223531;REV__IPI00462524	3-ketoacyl-CoA thiolase A, peroxisomal;Acetyl-CoA acyltransferase A;Beta-ketothiolase A;Peroxisomal 3-oxoacyl-CoA thiolase A;Putative uncharacterized protein;Acaa1a protein;MCG21883, isoform CRA_b	acetyl-CoA C-acetyltransferase activity;acetyl-CoA C-acyltransferase activity;acetyltransferase activity;C-acetyltransferase activity;C-acyltransferase activity;catalytic activity;transferase activity;transferase activity, transferring acyl groups;transferase activity, transferring acyl groups other than amino-acyl groups	cell part;cytoplasmic part;intracellular membrane-bounded organelle;intracellular organelle;intracellular part;membrane-bounded organelle;microbody;mitochondrion;organelle;peroxisome	80.2	43.953
Rpl19;mCG_11796;mCG_21896;RP23-309H19.6-001;RP23-309H19.6-002	341	33.5754	P84099;Q5I0T8;A2A547	IPI00122426;IPI00264398;IPI00648315;IPI00754211	IPI00122426;IPI00264398;IPI00648315;IPI00754211;REV__IPI00331543;REV__IPI00130555	60S ribosomal protein L19;Ribosomal protein L19	structural constituent of ribosome;structural molecule activity	cell part;cytosolic large ribosomal subunit;intracellular organelle part;intracellular part;large ribosomal subunit;macromolecular complex;organelle part;ribonucleoprotein complex	52	23.466
Pgls	342	33.5754	Q9CQ60;Q8CBG6	IPI00132080;IPI00928268;IPI00928301;IPI00928518	IPI00132080;IPI00928268;IPI00928301;IPI00928518;IPI00474599;REV__IPI00228830	6-phosphogluconolactonase;Putative uncharacterized protein	6-phosphogluconolactonase activity;carboxylic ester hydrolase activity;catalytic activity;hydrolase activity;hydrolase activity, acting on ester bonds	cell part;cytoplasm;intracellular part	77.8	27.254
Ldh2;Ldh-2;Ldhb	343	33.5641	P16125;Q5M8R7	IPI00229510;IPI00280156;IPI00776197	IPI00229510;IPI00280156;IPI00776197	LDH heart subunit;L-lactate dehydrogenase B chain;Ldhb protein	catalytic activity;lactate dehydrogenase activity;L-lactate dehydrogenase activity;oxidoreductase activity;oxidoreductase activity, acting on CH-OH group of donors;oxidoreductase activity, acting on the CH-OH group of donors, NAD or NADP as acceptor	cell part;cytoplasmic part;intracellular membrane-bounded organelle;intracellular organelle;intracellular part;membrane-bounded organelle;mitochondrion;organelle	64.7	36.572
Pgrmc;Pgrmc1;mCG_68202;RP23-100G16.1-001	344	33.5641	O55022;Q3TFP8;Q3TH84;Q3TXU8	IPI00319973	IPI00319973	Membrane-associated progesterone receptor component 1;Putative uncharacterized protein;Progesterone receptor membrane component 1	binding;cation binding;heme binding;ion binding;iron ion binding;lipid binding;metal ion binding;receptor activity;steroid binding;tetrapyrrole binding;transition metal ion binding	cell fraction;cell part;cytoplasmic part;endoplasmic reticulum membrane;endoplasmic reticulum part;insoluble fraction;integral to membrane;intracellular organelle part;intracellular part;intrinsic to membrane;membrane;membrane fraction;membrane part;microsome;organelle membrane;organelle part;vesicular fraction	56.4	21.694
Glrx5	345	33.5641	Q80Y14;Q3UF85	IPI00378120	IPI00378120	Glutaredoxin-related protein 5, mitochondrial;Monothiol glutaredoxin-5;Putative uncharacterized protein	2 iron, 2 sulfur cluster binding;binding;catalytic activity;cation binding;disulfide oxidoreductase activity;electron carrier activity;ion binding;iron-sulfur cluster binding;metal cluster binding;metal ion binding;oxidoreductase activity;oxidoreductase activity, acting on a sulfur group of donors;protein disulfide oxidoreductase activity	cell part;cytoplasmic part;intracellular membrane-bounded organelle;intracellular organelle;intracellular part;membrane-bounded organelle;mitochondrion;organelle	34.9	16.292
Arl10c;Arl8b;Gie1	346	33.5412	Q9CQW2;Q9DAB3	IPI00133218	IPI00133218	ADP-ribosylation factor-like protein 10C;ADP-ribosylation factor-like protein 8B;Novel small G protein indispensable for equal chromosome segregation 1;Putative uncharacterized protein	binding;GTP binding;guanyl nucleotide binding;guanyl ribonucleotide binding;nucleotide binding;purine nucleotide binding;purine ribonucleoside triphosphate binding;purine ribonucleotide binding;ribonucleotide binding	cell part;cytoplasmic part;endosomal part;endosome membrane;intracellular organelle part;intracellular part;late endosome membrane;lysosomal membrane;membrane;organelle membrane;organelle part;vacuolar membrane;vacuolar part	73.1	21.539
Ptbp1;PTB4;mCG_13402;mPTB1;Ptb	347	33.5412	Q3U5I2;Q5RJV5;Q6NZB8;Q80T07;Q8K144;Q922I7;Q3T984;Q3TQW3;Q3UBR5;Q8BGJ5;Q8C2R5;Q8R509;P17225;Q8CB58;Q923A7	IPI00475378;IPI00136883;IPI00749991;IPI00875279	IPI00475378;IPI00136883;IPI00749991;IPI00875279	Putative uncharacterized protein;Polypyrimidine tract binding protein 1;Polypirimidine tract binding protein;MCG13402, isoform CRA_c;MCG13402, isoform CRA_a;Heterogeneous nuclear ribonucleoprotein I;Polypyrimidine tract-binding protein 1;MCG13402, isoform CRA_d;Ptbp1 protein	binding;nucleic acid binding;nucleotide binding;protein binding;RNA binding	cell part;intracellular membrane-bounded organelle;intracellular organelle;intracellular part;membrane-bounded organelle;nucleus;organelle	75.3	59.321
Aldh1a7;Aldh-pb;mCG_9319	348	33.5296	O35945;B2RTL5	IPI00336362	IPI00336362	Aldehyde dehydrogenase family 1 member A7;Aldehyde dehydrogenase phenobarbital-inducible;Aldehyde dehydrogenase, cytosolic 1;ALDH class 1;ALDH-E1;ALHDII;Aldehyde dehydrogenase family 1, subfamily A7;MCG9319	aldehyde dehydrogenase (NAD) activity;catalytic activity;oxidoreductase activity;oxidoreductase activity, acting on the aldehyde or oxo group of donors;oxidoreductase activity, acting on the aldehyde or oxo group of donors, NAD or NADP as acceptor	cell part;cytoplasm;intracellular part	65.5	54.587
Nampt;Pbef1	349	33.5179	Q99KQ4;Q3TLX1	IPI00320188	IPI00320188;IPI00123582	Nicotinamide phosphoribosyltransferase;Pre-B-cell colony-enhancing factor 1 homolog;Visfatin;Putative uncharacterized protein	catalytic activity;nicotinamide phosphoribosyltransferase activity;nicotinate phosphoribosyltransferase activity;nicotinate-nucleotide diphosphorylase (carboxylating) activity;transferase activity;transferase activity, transferring glycosyl groups;transferase activity, transferring pentosyl groups	cell part;cytoplasm;cytoplasmic part;cytosol;intracellular part	66.4	55.446
Kiaa0908;Pcyox1	350	33.5062	Q9CQF9;Q3TVT6;Q3UYP2;Q99JK4	IPI00460063	IPI00460063;IPI00856823;IPI00856185	Prenylcysteine oxidase;Putative uncharacterized protein;Pcyox1 protein	catalytic activity;oxidoreductase activity;oxidoreductase activity, acting on a sulfur group of donors;oxidoreductase activity, acting on a sulfur group of donors, oxygen as acceptor;prenylcysteine oxidase activity	cell part;cytoplasmic part;intracellular membrane-bounded organelle;intracellular organelle;intracellular part;lysosome;lytic vacuole;membrane-bounded organelle;organelle;vacuole	53.9	56.494
Set;RP23-261D24.1-001;RP23-261D24.1-004;BC085271;RP23-261D24.1-003	351	33.4943	Q9EQU5-1;Q9EQU5;Q3T9S3;A2BE93;Q5U445;A2BE92;Q921H2;Q9CRT3;Q9EQU5-3	IPI00111560;IPI00850678;IPI00755843;IPI00347814;IPI00754518;IPI00406502;IPI00849165	IPI00111560;IPI00850678;IPI00755843;IPI00347814;IPI00754518;IPI00406502;IPI00849165	Phosphatase 2A inhibitor I2PP2A;Protein SET;Template-activating factor I;Putative uncharacterized protein;SET translocation;cDNA sequence BC085271;Set protein		cell part;cytoplasmic part;cytosol;endoplasmic reticulum;intracellular membrane-bounded organelle;intracellular organelle;intracellular organelle part;intracellular part;membrane-bounded organelle;nuclear part;nucleoplasm;nucleus;organelle;organelle part;perinuclear region of cytoplasm	38.1	33.377
Ptmb10;Tmsb10;mCG_125727	352	33.4943	Q6ZWY8;A6H6H4	IPI00117583	IPI00117583	Thymosin beta-10;MCG125727;Thymosin, beta 10	actin binding;actin monomer binding;binding;cytoskeletal protein binding;protein binding	cell part;cytoplasm;cytoskeleton;intracellular non-membrane-bounded organelle;intracellular organelle;intracellular part;non-membrane-bounded organelle;organelle	86.4	5.0256
S100a13;mCG_22233	353	33.4943	P97352;Q545H7	IPI00124115	IPI00124115	Protein S100-A13;S100 calcium-binding protein A13;Putative uncharacterized protein;S100 calcium binding protein A13	binding;calcium ion binding;cation binding;copper ion binding;ion binding;lipid binding;metal ion binding;transition metal ion binding	cell part;cytoplasmic part;cytosol;extracellular region part;extracellular space;intracellular part	55.1	11.158
Rpl3;mCG_11520;Rp13	354	33.4943	Q3T9U9;Q3U9L3;Q3UB15;Q3UB67;Q3UB90;Q91VJ6;Q99N25;P27659	IPI00755309;IPI00321170;IPI00754487;IPI00605077;IPI00753623;IPI00849994;IPI00849816;IPI00850098;IPI00751485;IPI00754157;IPI00848821	IPI00755309;IPI00321170;IPI00754487;IPI00605077;IPI00753623;IPI00849994;IPI00849816;IPI00850098;IPI00751485;IPI00754157;IPI00848821;IPI00131793;REV__IPI00124326	Putative uncharacterized protein;MCG11520, isoform CRA_b;Ribosomal protein L3;60S ribosomal protein L3;J1 protein	structural constituent of ribosome;structural molecule activity	cell part;cytoplasmic part;intracellular non-membrane-bounded organelle;intracellular organelle;intracellular organelle part;intracellular part;macromolecular complex;non-membrane-bounded organelle;nuclear part;nucleolus;organelle;organelle part;ribonucleoprotein complex;ribosome	71.7	46.109
Php14;Phpt1;mCG_18741;RP23-464C2.6-001	355	33.4702	Q9DAK9;A2AJA8	IPI00118757	IPI00118757	14 kDa phosphohistidine phosphatase;Phosphohistidine phosphatase 1	catalytic activity;hydrolase activity;hydrolase activity, acting on ester bonds;phosphatase activity;phosphoprotein phosphatase activity;phosphoric ester hydrolase activity	cell part;cytoplasmic part;cytosol;intracellular part	87.9	13.996
Rpl23;mCG_21892;RP23-386E10.5-001	356	33.4702	P62830;A2A6F9	IPI00139780;IPI00849782	IPI00139780;IPI00849782;IPI00849890;IPI00648121	60S ribosomal protein L23;Ribosomal protein L23;Ribosomal protein L23, isoform CRA_b	binding;protein binding;structural constituent of ribosome;structural molecule activity	cell part;cytoplasmic part;intracellular non-membrane-bounded organelle;intracellular organelle;intracellular organelle part;intracellular part;macromolecular complex;non-membrane-bounded organelle;nuclear part;nucleolus;organelle;organelle part;ribonucleoprotein complex;ribosome	72.1	14.865
Cox7a2;Cox7a3;Cox7al	357	33.4581	P48771	IPI00114377	IPI00114377	Cytochrome c oxidase subunit 7A2, mitochondrial;Cytochrome c oxidase subunit VIIa-liver/heart	catalytic activity;cation transmembrane transporter activity;cytochrome-c oxidase activity;electron carrier activity;heme-copper terminal oxidase activity;hydrogen ion transmembrane transporter activity;inorganic cation transmembrane transporter activity;ion transmembrane transporter activity;monovalent inorganic cation transmembrane transporter activity;oxidoreductase activity;oxidoreductase act…	cell part;cytoplasmic part;intracellular organelle part;intracellular part;membrane part;mitochondrial membrane part;mitochondrial part;mitochondrial respiratory chain;organelle part;respiratory chain	30.1	9.2908
Ndufa10	358	33.4458	Q99LC3	IPI00116748	IPI00116748	Complex I-42kD;NADH dehydrogenase [ubiquinone] 1 alpha subcomplex subunit 10, mitochondrial;NADH-ubiquinone oxidoreductase 42 kDa subunit	adenyl nucleotide binding;adenyl ribonucleotide binding;ATP binding;binding;catalytic activity;nucleotide binding;phosphotransferase activity, alcohol group as acceptor;purine nucleotide binding;purine ribonucleoside triphosphate binding;purine ribonucleotide binding;ribonucleotide binding;transferase activity;transferase activity, transferring phosphorus-containing groups	cell part;cytoplasmic part;intracellular organelle lumen;intracellular organelle part;intracellular part;membrane-enclosed lumen;mitochondrial matrix;mitochondrial part;organelle lumen;organelle part	74.1	40.603
Mrlc2;Myl12b;Mylc2b	359	33.4458	Q3THE2	IPI00132705	IPI00132705	Myosin regulatory light chain 12B;Myosin regulatory light chain 20 kDa;Myosin regulatory light chain 2-B, smooth muscle isoform;Myosin regulatory light chain MRLC2	binding;calcium ion binding;cation binding;ion binding;metal ion binding	actin filament bundle;actomyosin;apical part of cell;cell part;contractile fiber part;cytoplasmic part;cytoskeletal part;intracellular organelle part;intracellular part;macromolecular complex;myosin complex;myosin II complex;organelle part;protein complex;stress fiber;Z disc	66.3	19.779
Mcfd2;Sdnsf;mCG_15895	360	33.4458	Q8K5B2;D0EW11;Q99KV4	IPI00170316;IPI00918169	IPI00170316;IPI00918169;IPI00918316	Multiple coagulation factor deficiency protein 2 homolog;Neural stem cell-derived neuronal survival protein;Multiple coagulation factor deficiency 2 isoform 1;Multiple coagulation factor deficiency 2, isoform CRA_a;Mcfd2 protein	binding;calcium ion binding;cation binding;ion binding;metal ion binding	cell part;cytoplasmic part;endoplasmic reticulum;endoplasmic reticulum-Golgi intermediate compartment;Golgi apparatus;intracellular membrane-bounded organelle;intracellular organelle;intracellular part;membrane-bounded organelle;organelle	71	16.168
Glo1	361	33.4458	Q9CPU0;A5GZX3	IPI00321734	IPI00321734	Aldoketomutase;Glyoxalase I;Ketone-aldehyde mutase;Lactoylglutathione lyase;Methylglyoxalase;S-D-lactoylglutathione methylglyoxal lyase	binding;carbon-sulfur lyase activity;catalytic activity;cation binding;ion binding;lactoylglutathione lyase activity;lyase activity;metal ion binding		68.5	20.809
Lamp1;mCG_3708;Lamp-1	362	33.4458	Q3TX84;Q8VH34;Q9DC13;P11438;Q3TA96;Q922T9	IPI00469218;IPI00876139	IPI00469218;IPI00876139	Putative uncharacterized protein;LAMP-1;Lysosomal membrane glycoprotein 1, isoform CRA_a;120 kDa lysosomal membrane glycoprotein;CD107 antigen-like family member A;LGP-120;Lysosomal membrane glycoprotein A;Lysosome-associated membrane glycoprotein 1;P2B;Lysosomal membrane glycoprotein 1, isoform CRA_c;Lamp1 protein	binding;protein binding	cell part;cytoplasmic membrane-bounded vesicle;cytoplasmic part;cytoplasmic vesicle;endosomal part;endosome;endosome membrane;external side of plasma membrane;integral to membrane;intracellular membrane-bounded organelle;intracellular organelle;intracellular organelle part;intracellular part;intrinsic to membrane;late endosome;lysosomal membrane;lysosome;lytic vacuole;melanosome;membrane;membrane…	33.7	43.936
Mrps23;mCG_7673;RP23-199A2.5-001;RP23-199A2.5-002;RP23-199A2.5-003;RP23-199A2.5-004;RP23-199A2.5-005	363	33.4209	Q8VE22;Q3THH3;Q5SXC8;Q99LZ4;Q3TI14;A7M7Q8;Q5SXC7;Q5SXC9	IPI00284934;IPI00754363;IPI00882252;IPI00882119;IPI00515295;IPI00649272	IPI00284934;IPI00754363;IPI00882252;IPI00882119;IPI00515295;IPI00649272;IPI00853715	28S ribosomal protein S23, mitochondrial;Putative uncharacterized protein;Mitochondrial ribosomal protein S23;Mitochondrial ribosomal protein S23, isoform CRA_a;Mrps23 protein;Mitochondrial ribosomal protein S23, isoform CRA_b	structural constituent of ribosome;structural molecule activity	cell part;cytoplasmic part;intracellular membrane-bounded organelle;intracellular non-membrane-bounded organelle;intracellular organelle;intracellular part;macromolecular complex;membrane-bounded organelle;mitochondrion;non-membrane-bounded organelle;organelle;ribonucleoprotein complex;ribosome	62.7	20.348
Pgrmc2	364	33.4209	Q80UU9	IPI00351206	IPI00351206	Membrane-associated progesterone receptor component 2	binding;cation binding;heme binding;ion binding;iron ion binding;lipid binding;metal ion binding;receptor activity;steroid binding;tetrapyrrole binding;transition metal ion binding	cell part;integral to membrane;intrinsic to membrane;membrane part	73.3	23.334
Rpl12;mCG_18564;mCG_20026;RP23-365F1.2-001	365	33.4083	P35979;Q3TIQ2;Q5BLK0;Q8C2K0;Q6DI58	IPI00849793;IPI00463634;IPI00670378;IPI00339474	IPI00849793;IPI00463634;IPI00670378;IPI00339474;IPI00606029;IPI00849739;IPI00895224	60S ribosomal protein L12;Putative uncharacterized protein;MCG18564, isoform CRA_a;MCG20026;Ribosomal protein L12;Rpl12 protein	binding;nucleic acid binding;RNA binding;structural constituent of ribosome;structural molecule activity	cell part;cytoplasmic part;intracellular non-membrane-bounded organelle;intracellular organelle;intracellular part;macromolecular complex;non-membrane-bounded organelle;organelle;ribonucleoprotein complex;ribosome	76.4	17.804
Cav;Cav1	366	33.3956	P49817-1;P49817	IPI00117829	IPI00117829;IPI00124974	Caveolin-1	enzyme activator activity;enzyme regulator activity;peptidase activator activity;peptidase regulator activity	acrosomal membrane;caveola;cell cortex;cell fraction;cell part;cell projection;cytoplasmic part;cytoplasmic vesicle membrane;cytoplasmic vesicle part;endoplasmic reticulum;endosome;flagellum;Golgi apparatus part;Golgi membrane;insoluble fraction;integral to membrane;integral to membrane of membrane fraction;integral to plasma membrane;intracellular membrane-bounded organelle;intracellular organel…	77.5	20.538
Ehd1;Past1;mCG_5032	367	33.3956	Q9WVK4;Q3TCK3;Q3TGS1;Q3TIT3;Q3TUW9;Q80ZZ0;Q8K1X5;Q3T9A1	IPI00126083;IPI00653573	IPI00126083;IPI00653573	EH domain-containing protein 1;PAST homolog 1;Putative uncharacterized protein;EH-domain containing 1	adenyl nucleotide binding;adenyl ribonucleotide binding;ATP binding;binding;calcium ion binding;catalytic activity;cation binding;GTP binding;GTPase activity;guanyl nucleotide binding;guanyl ribonucleotide binding;hydrolase activity;hydrolase activity, acting on acid anhydrides;hydrolase activity, acting on acid anhydrides, in phosphorus-containing anhydrides;ion binding;metal ion binding;nucleos…	cell part;cytoplasmic membrane-bounded vesicle;cytoplasmic part;cytoplasmic vesicle;early endosome membrane;endocytic vesicle;endosomal part;endosome membrane;intracellular membrane-bounded organelle;intracellular organelle;intracellular organelle part;intracellular part;lipid particle;membrane;membrane-bounded organelle;membrane-bounded vesicle;organelle;organelle membrane;organelle part;plasma …	80.1	60.602
Ergic53;Lman1	368	33.3956	Q9D0F3;Q3U944	IPI00132475	IPI00132475;IPI00885729	ER-Golgi intermediate compartment 53 kDa protein;Lectin mannose-binding 1;p58;Protein ERGIC-53;Putative uncharacterized protein	binding;carbohydrate binding;cation binding;ion binding;metal ion binding;sugar binding	cell part;contractile fiber part;cytoplasmic part;endoplasmic reticulum membrane;endoplasmic reticulum part;endoplasmic reticulum-Golgi intermediate compartment membrane;Golgi apparatus part;Golgi membrane;integral to membrane;intracellular organelle part;intracellular part;intrinsic to membrane;membrane;membrane part;organelle membrane;organelle part;sarcomere	51.6	61.273
Timm44;mCG_13004;Mimt44;Tim44	369	33.3956	A2VCP9;Q2NLC5;Q8R3X4;O35857	IPI00889924;IPI00135068	IPI00889924;IPI00135068	Timm44 protein;Translocase of inner mitochondrial membrane 44;Translocase of inner mitochondrial membrane 44, isoform CRA_a;Mitochondrial import inner membrane translocase subunit TIM44	active transmembrane transporter activity;adenyl nucleotide binding;adenyl ribonucleotide binding;ATP binding;binding;macromolecule transmembrane transporter activity;nucleotide binding;P-P-bond-hydrolysis-driven protein transmembrane transporter activity;P-P-bond-hydrolysis-driven transmembrane transporter activity;primary active transmembrane transporter activity;protein transmembrane transport…	cell part;cytoplasmic part;intracellular organelle part;intracellular part;macromolecular complex;membrane part;mitochondrial inner membrane presequence translocase complex;mitochondrial membrane part;mitochondrial part;organelle part;protein complex	64.2	51.091
Ncl;Nuc	370	33.3956	P09405;Q3TGR3;Q3TL52;Q3TT41;Q8CD23;Q8CE30;Q9CT46	IPI00317794	IPI00317794;IPI00153326	Nucleolin;Protein C23;Putative uncharacterized protein	binding;DNA binding;nucleic acid binding;nucleotide binding;RNA binding;sequence-specific DNA binding;telomeric DNA binding	cell part;intracellular non-membrane-bounded organelle;intracellular organelle;intracellular organelle part;intracellular part;macromolecular complex;non-membrane-bounded organelle;nuclear part;nucleolus;nucleoplasm;organelle;organelle part;ribonucleoprotein complex	70	76.722
Hnrnpu;Hnrpu;hnRNP U	371	33.3956	Q8VEK3;O88568;Q3TGN5;Q3TS50;Q3TVV6;Q3TWN5;Q3TXW2;Q3ULH5;Q8C290;Q9R205	IPI00458583	IPI00458583	Heterogeneous nuclear ribonucleoprotein U;Scaffold attachment factor A;Heterogenous nuclear ribonucleoprotein U;Putative uncharacterized protein	adenyl nucleotide binding;adenyl ribonucleotide binding;ATP binding;binding;DNA binding;nucleic acid binding;nucleotide binding;protein binding;purine nucleotide binding;purine ribonucleoside triphosphate binding;purine ribonucleotide binding;ribonucleotide binding;RNA binding	cell part;cell surface;intracellular part;macromolecular complex;ribonucleoprotein complex	57.2	87.917
Glod4	372	33.3828	Q9CPV4-1;Q9CPV4;Q9CPV4-2;Q9CPV4-3;Q7TMP4	IPI00110721;IPI00831130;IPI00112630	IPI00110721;IPI00831130;IPI00112630	Glyoxalase domain-containing protein 4;Glod4 protein		cell part;cytoplasmic part;intracellular membrane-bounded organelle;intracellular organelle;intracellular part;membrane-bounded organelle;mitochondrion;organelle	72.8	33.316
Gtpbp9;Ola1;RP23-275P21.1-005	373	33.3828	Q9CZ30-1;Q9CZ30;Q3TJF2;Q3TW21;B1AYJ9;Q9CZ30-2	IPI00111981;IPI00754697;IPI00227836	IPI00111981;IPI00754697;IPI00227836;IPI00115578	GTP-binding protein 9;Obg-like ATPase 1;Putative uncharacterized protein	adenyl nucleotide binding;adenyl ribonucleotide binding;ATP binding;binding;catalytic activity;GTP binding;guanyl nucleotide binding;guanyl ribonucleotide binding;hydrolase activity;nucleotide binding;purine nucleotide binding;purine ribonucleoside triphosphate binding;purine ribonucleotide binding;ribonucleotide binding		76.3	44.729
Etfdh	374	33.3828	Q921G7;Q6PF96	IPI00121322;IPI00882287	IPI00121322;IPI00882287	Electron transfer flavoprotein-ubiquinone oxidoreductase, mitochondrial;Electron-transferring-flavoprotein dehydrogenase;Etfdh protein	4 iron, 4 sulfur cluster binding;binding;catalytic activity;cation binding;electron carrier activity;electron-transferring-flavoprotein dehydrogenase activity;ion binding;iron-sulfur cluster binding;metal cluster binding;metal ion binding;oxidoreductase activity;oxidoreductase activity, acting on the CH-NH group of donors;oxidoreductase activity, acting on the CH-NH group of donors, quinone or si…	cell part;cytoplasmic part;electron transfer flavoprotein complex;intracellular organelle part;intracellular part;macromolecular complex;mitochondrial electron transfer flavoprotein complex;mitochondrial part;organelle part;protein complex	68.8	68.09
Rpl32	375	33.3828	P62911;Q5PR09	IPI00230623;IPI00889220	IPI00230623;IPI00889220;IPI00128267;IPI00113884	60S ribosomal protein L32;Ribosomal protein L32	structural constituent of ribosome;structural molecule activity	cell part;cytoplasmic part;cytosolic large ribosomal subunit;intracellular non-membrane-bounded organelle;intracellular organelle;intracellular organelle part;intracellular part;large ribosomal subunit;macromolecular complex;non-membrane-bounded organelle;organelle;organelle part;ribonucleoprotein complex;ribosome	64.4	15.86
Sbx;Uba1;Ube1;Ube1ax;Ube1x;mCG_126518	376	33.3698	Q02053;B9EHN0	IPI00123313	IPI00123313	Ubiquitin-activating enzyme E1;Ubiquitin-activating enzyme E1 X;Ubiquitin-like modifier-activating enzyme 1;Ubiquitin-like modifier-activating enzyme 1 X	adenyl nucleotide binding;adenyl ribonucleotide binding;ATP binding;binding;catalytic activity;ligase activity;nucleotide binding;purine nucleotide binding;purine ribonucleoside triphosphate binding;purine ribonucleotide binding;ribonucleotide binding;small protein activating enzyme activity		70.6	117.81
Krev-1;Rap1a;Gm9392	377	33.3698	P62835;C5H0E8;C5H0E9;Q3U7U8;Q3V3W9	IPI00138406	IPI00138406	Ras-related protein Krev-1;Ras-related protein Rap-1A;Rap1A-retro1;Rap1A-retro2;Putative uncharacterized protein	binding;catalytic activity;enzyme binding;GTP binding;GTPase activity;GTPase binding;guanyl nucleotide binding;guanyl ribonucleotide binding;hydrolase activity;hydrolase activity, acting on acid anhydrides;hydrolase activity, acting on acid anhydrides, in phosphorus-containing anhydrides;nucleoside-triphosphatase activity;nucleotide binding;protein binding;purine nucleotide binding;purine ribonuc…	cell part;guanyl-nucleotide exchange factor complex;intracellular part;macromolecular complex;membrane;plasma membrane;protein complex	66.3	20.987
Hsp86;Hsp86-1;Hsp90aa1;Hspca;mCG_14932;RP23-60K23.1-001	378	33.3698	P07901;A0PJ91;Q3TJU7;Q3TKA2;Q3TKB9;Q3TKG0;Q3UIF3;Q80Y52;Q8C2A9;Q8C5U3	IPI00330804	IPI00330804;IPI00928340;IPI00928057;IPI00830977	Heat shock 86 kDa;Heat shock protein HSP 90-alpha;Tumor-specific transplantation 86 kDa antigen;Hsp90aa1 protein;Putative uncharacterized protein;Heat shock protein 90, alpha (Cytosolic), class A member 1;Heat shock protein 90kDa alpha (Cytosolic), class A member 1;MCG14932, isoform CRA_b	adenyl nucleotide binding;adenyl ribonucleotide binding;ATP binding;binding;enzyme regulator activity;identical protein binding;nitric-oxide synthase regulator activity;nucleotide binding;protein binding;protein dimerization activity;protein domain specific binding;protein homodimerization activity;purine nucleotide binding;purine ribonucleoside triphosphate binding;purine ribonucleotide binding;…	cell part;cytoplasm;cytoplasmic membrane-bounded vesicle;cytoplasmic part;cytoplasmic vesicle;cytosol;intracellular membrane-bounded organelle;intracellular organelle;intracellular part;melanosome;membrane-bounded organelle;membrane-bounded vesicle;organelle;pigment granule;vesicle	72.2	84.787
Mom35;Tom40;Tomm40	379	33.3698	Q9QYA2;Q3UQD0	IPI00474157;IPI00875326	IPI00474157;IPI00875326	Mitochondrial import receptor subunit TOM40 homolog;Mitochondrial outer membrane protein of 35 kDa;Protein Haymaker;Translocase of outer membrane 40 kDa subunit homolog;Putative uncharacterized protein	anion channel activity;anion transmembrane transporter activity;channel activity;gated channel activity;ion channel activity;ion transmembrane transporter activity;passive transmembrane transporter activity;porin activity;substrate-specific channel activity;substrate-specific transmembrane transporter activity;substrate-specific transporter activity;transmembrane transporter activity;transporter …	cell part;macromolecular complex;membrane part;pore complex;protein complex	64	37.895
Usmg5	380	33.3698	Q78IK2	IPI00624653	IPI00624653	Up-regulated during skeletal muscle growth protein 5		cell part;cytoplasmic part;integral to membrane;intracellular organelle part;intracellular part;intrinsic to membrane;membrane;membrane part;mitochondrial membrane;mitochondrial part;organelle membrane;organelle part	87.9	6.3814
Ywhaq;mCG_126220;mCG_7879	381	33.3698	P68254-1;P68254;A3KML3;P68254-2	IPI00853924;IPI00408378;IPI00656269;IPI00754545	IPI00853924;IPI00408378;IPI00656269;IPI00754545;IPI00853781;IPI00750197;REV__IPI00122757	14-3-3 protein tau;14-3-3 protein theta;MCG126220;MCG7879, isoform CRA_b;Tyrosine 3-monooxygenase/tryptophan 5-monooxygenase activation protein, theta polypeptide	binding;catalytic activity;monooxygenase activity;oxidoreductase activity;protein binding;protein domain specific binding		65	34.348
Ubce7;Ube2l3;mCG_1032217;mCG_131170	382	33.3568	P68037;Q3TIH9;Q3TW19;Q561N4	IPI00128760;IPI00116718;IPI00849320;IPI00849842;IPI00858089;IPI00408149	IPI00128760;IPI00116718;IPI00849320;IPI00849842;IPI00858089;IPI00408149;IPI00849430	UbcM4;Ubiquitin carrier protein L3;Ubiquitin-conjugating enzyme E2 L3;Ubiquitin-protein ligase L3;Ubiquitin carrier protein;Putative uncharacterized protein	acid-amino acid ligase activity;adenyl nucleotide binding;adenyl ribonucleotide binding;ATP binding;binding;catalytic activity;ligase activity;ligase activity, forming carbon-nitrogen bonds;nucleotide binding;protein binding transcription factor activity;purine nucleotide binding;purine ribonucleoside triphosphate binding;purine ribonucleotide binding;ribonucleotide binding;small conjugating prot…	cell part;cytoplasm;intracellular membrane-bounded organelle;intracellular organelle;intracellular part;membrane-bounded organelle;nucleus;organelle	56.5	17.861
Uqcrq	383	33.3568	Q9CQ69	IPI00224210	IPI00224210;IPI00648640	Complex III subunit 8;Complex III subunit VIII;Cytochrome b-c1 complex subunit 8;Ubiquinol-cytochrome c reductase complex 9.5 kDa protein;Ubiquinol-cytochrome c reductase complex ubiquinone-binding protein QP-C	catalytic activity;cation transmembrane transporter activity;hydrogen ion transmembrane transporter activity;inorganic cation transmembrane transporter activity;ion transmembrane transporter activity;monovalent inorganic cation transmembrane transporter activity;oxidoreductase activity;oxidoreductase activity, acting on diphenols and related substances as donors;oxidoreductase activity, acting on…	cell part;cytoplasmic part;intracellular organelle part;intracellular part;membrane;membrane part;mitochondrial inner membrane;mitochondrial membrane;mitochondrial part;organelle inner membrane;organelle membrane;organelle part;respiratory chain	62.2	9.7681
Capzb;RP23-247I1.3-004;Cappb1;mCG_122335;RP23-247I1.3-001;RP23-247I1.3-006	384	33.3568	A2AMV7;P97856;Q3TVK4;P47757-2;P47757;Q3TRH8;Q923G3;A2AMW0	IPI00474883;IPI00269481;IPI00776140	IPI00474883;IPI00269481;IPI00776140	Capping protein (Actin filament) muscle Z-line, beta;CAPZB3;Capping protein beta 3 subunit;Putative uncharacterized protein;CapZ beta;F-actin-capping protein subunit beta;Capping protein (Actin filament) muscle Z-line, beta, isoform CRA_c;Capping protein (Actin filament) muscle Z-line, beta, isoform CRA_a	actin binding;binding;cytoskeletal protein binding;protein binding	cell cortex part;cell part;cell projection;cortical cytoskeleton;cytoplasm;cytoplasmic part;cytoskeletal part;cytoskeleton;F-actin capping protein complex;intracellular non-membrane-bounded organelle;intracellular organelle;intracellular organelle part;intracellular part;lamellipodium;macromolecular complex;membrane;non-membrane-bounded organelle;organelle;organelle part;protein complex;WASH comp…	58.8	33.767
Mp68	385	33.3436	P56379	IPI00113143	IPI00113143	6.8 kDa mitochondrial proteolipid		cell part;cytoplasmic part;intracellular membrane-bounded organelle;intracellular organelle;intracellular part;membrane-bounded organelle;mitochondrion;organelle	44.8	6.6979
Dlc2;Dynll2;mCG_7675;RP23-449F16.9-001	386	33.3436	Q9D0M5;B2KGQ2	IPI00132734;IPI00881953	IPI00132734;IPI00881953;IPI00605376	8 kDa dynein light chain b;Dynein light chain 2, cytoplasmic;Dynein light chain LC8-type 2;Dynein light chain 2;Dynein light chain LC8-type 2, isoform CRA_a	catalytic activity;hydrolase activity;hydrolase activity, acting on acid anhydrides;hydrolase activity, acting on acid anhydrides, in phosphorus-containing anhydrides;motor activity;nucleoside-triphosphatase activity;pyrophosphatase activity	cell part;cytoskeletal part;dynein complex;intracellular organelle part;intracellular part;macromolecular complex;microtubule;microtubule associated complex;myosin complex;organelle part;protein complex	65.2	10.35
Rpl7a;Surf3;Surf-3;mCG_11348;RP23-414L19.4-001	387	33.3436	P12970;Q58ET1;Q5EBG5;Q6P1A9;Q80UT7	IPI00330363;IPI00622160;IPI00462453;IPI00354363;IPI00265107;IPI00462006;IPI00278580;IPI00606944	IPI00330363;IPI00622160;IPI00462453;IPI00354363;IPI00265107;IPI00462006;IPI00278580;IPI00606944;IPI00875556;IPI00461356;IPI00661216;IPI00848731;IPI00849924;IPI00849084	60S ribosomal protein L7a;Surfeit locus protein 3;MCG11348;Putative uncharacterized protein;Ribosomal protein L7a;Ribosomal protein L7A;Rpl7a protein	binding;protein binding	cell fraction;cell part;cytoplasmic part;insoluble fraction;intracellular non-membrane-bounded organelle;intracellular organelle;intracellular part;macromolecular complex;membrane fraction;non-membrane-bounded organelle;organelle;polysomal ribosome;ribonucleoprotein complex;ribosome	68.4	29.976
L27a;mCG_2315;Rpl27a	388	33.3436	Q9CQ16;P14115	IPI00626628;IPI00553612;IPI00461641;IPI00474407;IPI00114472;IPI00133503	IPI00626628;IPI00553612;IPI00461641;IPI00474407;IPI00114472;IPI00133503;IPI00755204;IPI00136263;IPI00606522;IPI00761349;IPI00108588	MCG2315, isoform CRA_b;Putative uncharacterized protein;Ribosomal protein L27a;60S ribosomal protein L27a;L29	structural constituent of ribosome;structural molecule activity	cell part;cytoplasmic part;intracellular non-membrane-bounded organelle;intracellular organelle;intracellular part;macromolecular complex;non-membrane-bounded organelle;organelle;ribonucleoprotein complex;ribosome	62.8	16.605
Es10;Esd;Sid478	389	33.3303	Q9R0P3	IPI00109142	IPI00109142;IPI00850487;IPI00461665	Esterase 10;Esterase D;S-formylglutathione hydrolase;Sid 478	carboxylesterase activity;carboxylic ester hydrolase activity;catalytic activity;hydrolase activity;hydrolase activity, acting on ester bonds;S-formylglutathione hydrolase activity;thiolester hydrolase activity	cell part;cytoplasmic membrane-bounded vesicle;cytoplasmic part;cytoplasmic vesicle;intracellular membrane-bounded organelle;intracellular organelle;intracellular part;membrane-bounded organelle;membrane-bounded vesicle;organelle;vesicle	79.8	31.319
Cbf-a;Cgbfa;Hnrnpab;Hnrpab;mCG_6983;RP23-79E13.1-001;RP23-79E13.1-003;RP23-79E13.1-002	390	33.3303	Q99020;Q544Z3;Q20BD0;Q3TMZ8;Q8CIR3;Q80XR6;Q9D6G1	IPI00117288;IPI00277066;IPI00648228	IPI00117288;IPI00277066;IPI00648228	CArG-binding factor-A;Heterogeneous nuclear ribonucleoprotein A/B;Heterogeneous nuclear ribonucleoprotein A/B, isoform CRA_c;Putative uncharacterized protein;S1 protein D2;Heterogeneous nuclear ribonucleoprotein A/B, isoform CRA_a;S1 protein C2;CArG-binding factor A;Hnrpab protein;Heterogeneous nuclear ribonucleoprotein A/B, isoform CRA_b	binding;DNA binding;nucleic acid binding;nucleotide binding;protein binding;RNA binding	cell part;cytoplasm;intracellular membrane-bounded organelle;intracellular organelle;intracellular part;macromolecular complex;membrane-bounded organelle;nucleus;organelle;ribonucleoprotein complex	54	30.831
Sec13;Sec13l1	391	33.3303	Q9D1M0	IPI00133920	IPI00133920	Protein SEC13 homolog;SEC13-like protein 1;SEC13-related protein		cell part;coated vesicle membrane;cytoplasmic part;cytoplasmic vesicle membrane;cytoplasmic vesicle part;endoplasmic reticulum membrane;endoplasmic reticulum part;ER to Golgi transport vesicle membrane;intracellular organelle part;intracellular part;macromolecular complex;membrane;membrane part;nuclear part;Nup107-160 complex;organelle membrane;organelle part;protein complex;transport vesicle mem…	72	35.565
Rca1;Rcn;Rcn1;mCG_21489;RP23-232D1.3-001	392	33.3303	Q05186;A2A3Z8	IPI00137831	IPI00137831	Reticulocalbin-1;Reticulocalbin 1	binding;calcium ion binding;cation binding;ion binding;metal ion binding	cell part;cytoplasmic part;endoplasmic reticulum lumen;endoplasmic reticulum part;intracellular organelle lumen;intracellular organelle part;intracellular part;membrane-enclosed lumen;organelle lumen;organelle part	64	38.113
Rpl18a	393	33.3303	P62717;Q3THJ0;Q05CK2	IPI00162790;IPI00880213;IPI00850871;IPI00807971	IPI00162790;IPI00880213;IPI00850871;IPI00807971;IPI00281245	60S ribosomal protein L18a;Putative uncharacterized protein;Rpl18a protein	structural constituent of ribosome;structural molecule activity	cell part;cytoplasmic part;intracellular non-membrane-bounded organelle;intracellular organelle;intracellular part;macromolecular complex;non-membrane-bounded organelle;organelle;ribonucleoprotein complex;ribosome	65.9	20.732
Prkar2b	394	33.3303	P31324;Q3V2X9	IPI00224570	IPI00224570	cAMP-dependent protein kinase type II-beta regulatory subunit;Putative uncharacterized protein	adenyl nucleotide binding;adenyl ribonucleotide binding;AMP binding;binding;cAMP binding;cAMP-dependent protein kinase regulator activity;cyclic nucleotide binding;enzyme regulator activity;kinase regulator activity;nucleotide binding;protein kinase regulator activity;purine nucleotide binding;purine ribonucleotide binding;ribonucleotide binding	cAMP-dependent protein kinase complex;cell part;intracellular part;macromolecular complex;membrane;plasma membrane;protein complex	70.9	46.167
Gnai2;Gnai-2	395	33.3303	Q3TXK7;Q8JZT4;Q922Y6;P08752	IPI00652902;IPI00228617;IPI00849958	IPI00652902;IPI00228617;IPI00849958;IPI00467152;IPI00665576	Putative uncharacterized protein;Gnai2 protein;Adenylate cyclase-inhibiting G alpha protein;Guanine nucleotide-binding protein G(i) subunit alpha-2	binding;catalytic activity;cation binding;G-protein beta/gamma-subunit complex binding;G-protein-coupled receptor binding;GTP binding;GTPase activity;guanyl nucleotide binding;guanyl ribonucleotide binding;hydrolase activity;hydrolase activity, acting on acid anhydrides;hydrolase activity, acting on acid anhydrides, in phosphorus-containing anhydrides;ion binding;metal ion binding;molecular trans…	cell part;centrosome;cytoplasmic part;cytoskeletal part;extrinsic to internal side of plasma membrane;extrinsic to membrane;extrinsic to plasma membrane;heterotrimeric G-protein complex;intracellular non-membrane-bounded organelle;intracellular organelle;intracellular organelle part;intracellular part;macromolecular complex;membrane part;microtubule organizing center;midbody;non-membrane-bounded …	75.8	40.489
Prkcsh;mCG_22836	396	33.3169	O08795-2;O08795;Q3TWG2;Q9WVP2;O08795-1;Q3U518;Q9R1N5	IPI00122353;IPI00115680	IPI00122353;IPI00115680	80K-H protein;Glucosidase 2 subunit beta;Glucosidase II subunit beta;Protein kinase C substrate 60.1 kDa protein heavy chain;Putative uncharacterized protein;Glucosidase II beta-subunit;Protein kinase C substrate 80K-H, isoform CRA_b	binding;calcium ion binding;catalytic activity;cation binding;ion binding;kinase activity;metal ion binding;nucleic acid binding;protein binding;RNA binding;transferase activity;transferase activity, transferring phosphorus-containing groups	cell part;cytoplasmic part;endoplasmic reticulum;intracellular membrane-bounded organelle;intracellular organelle;intracellular part;membrane-bounded organelle;organelle	64.8	59.559
Acly;RP23-392I3.9-005	397	33.3169	Q3TED3;Q3UEA1;Q3V117	IPI00126248	IPI00126248;IPI00830265	Putative uncharacterized protein;ATP citrate lyase	acid-thiol ligase activity;adenyl nucleotide binding;adenyl ribonucleotide binding;ATP binding;ATP citrate synthase activity;binding;catalytic activity;CoA-ligase activity;ligase activity;ligase activity, forming carbon-sulfur bonds;lyase activity;nucleotide binding;purine nucleotide binding;purine ribonucleoside triphosphate binding;purine ribonucleotide binding;ribonucleotide binding;succinate-…	cell part;cytoplasm;cytoplasmic part;intracellular membrane-bounded organelle;intracellular organelle;intracellular part;membrane-bounded organelle;mitochondrion;organelle	65	120.79
Rps25;mCG_10725	398	33.3169	P62852;Q58EA6	IPI00137735;IPI00848593;IPI00115992;IPI00850188	IPI00137735;IPI00848593;IPI00115992;IPI00850188	40S ribosomal protein S25;MCG10725, isoform CRA_a;Putative uncharacterized protein;Ribosomal protein S25			64.8	13.742
Atgl;Pnpla2	399	33.3169	Q8BJ56-1;Q8BJ56;Q8BJ56-3	IPI00653929;IPI00848793	IPI00653929;IPI00848793	Adipose triglyceride lipase;Desnutrin;Patatin-like phospholipase domain-containing protein 2	carboxylic ester hydrolase activity;catalytic activity;hydrolase activity;hydrolase activity, acting on ester bonds;lipase activity;triglyceride lipase activity	cell part;cytoplasmic part;cytosol;integral to membrane;intracellular part;intrinsic to membrane;lipid particle;membrane;membrane part;plasma membrane	75.5	53.656
Fdps;mCG_17543	400	33.3033	Q920E5;Q3TMB3;Q3US29;Q4FJN9;Q5M8R9	IPI00120457	IPI00120457	Cholesterol-regulated 39 kDa protein;Dimethylallyltranstransferase;Farnesyl diphosphate synthase;Farnesyl pyrophosphate synthase;Geranyltranstransferase;Putative uncharacterized protein;Fdps protein;MCG17543, isoform CRA_b;Farnesyl diphosphate synthetase	binding;catalytic activity;cation binding;dimethylallyltranstransferase activity;geranyltranstransferase activity;ion binding;metal ion binding;prenyltransferase activity;transferase activity;transferase activity, transferring alkyl or aryl (other than methyl) groups	cell part;cytoplasmic part;intracellular membrane-bounded organelle;intracellular organelle;intracellular part;membrane-bounded organelle;mitochondrion;organelle	46.2	40.581
Uqcrh;mCG_19651;RP23-383D12.5-001	401	33.3033	P99028;B1ASG5;Q8BMU6	IPI00129516	IPI00129516;IPI00473819	Complex III subunit 6;Complex III subunit VIII;Cytochrome b-c1 complex subunit 6, mitochondrial;Cytochrome c1 non-heme 11 kDa protein;Mitochondrial hinge protein;Ubiquinol-cytochrome c reductase complex 11 kDa protein;Ubiquinol-cytochrome c reductase hinge protein;Putative uncharacterized protein	catalytic activity;cation transmembrane transporter activity;hydrogen ion transmembrane transporter activity;inorganic cation transmembrane transporter activity;ion transmembrane transporter activity;monovalent inorganic cation transmembrane transporter activity;oxidoreductase activity;oxidoreductase activity, acting on diphenols and related substances as donors;oxidoreductase activity, acting on…		77.5	10.435
Erh;mCG_7617	402	33.3033	P84089;Q4FZH7	IPI00403589;IPI00620075	IPI00403589;IPI00620075;IPI00453876	Enhancer of rudimentary homolog;Enhancer of rudimentary homolog (Drosophila);Erh protein;MCG7617, isoform CRA_d;Putative uncharacterized protein			61.5	12.259
Rpl11;mCG_5487;RP23-49E16.1-001;RP23-49E16.1-002	403	33.2759	Q9CXW4;A2BH07;Q8VC94;A2BH06	IPI00331461;IPI00626239;IPI00474856;IPI00624735;IPI00118707	IPI00331461;IPI00626239;IPI00474856;IPI00624735;IPI00118707;IPI00848952;IPI00340036	60S ribosomal protein L11;MCG5487, isoform CRA_b;Ribosomal protein L11;Rpl11 protein	binding;nucleic acid binding;protein binding;RNA binding;rRNA binding;structural constituent of ribosome;structural molecule activity	cell part;cytoplasmic part;intracellular non-membrane-bounded organelle;intracellular organelle;intracellular organelle part;intracellular part;macromolecular complex;non-membrane-bounded organelle;nuclear part;nucleolus;organelle;organelle part;ribonucleoprotein complex;ribosome	65.2	20.252
Rps26;mCG_18667;mCG_9347	404	33.2759	P62855;Q497N1	IPI00377441;IPI00261455;IPI00848868;IPI00674601;IPI00754798	IPI00377441;IPI00261455;IPI00848868;IPI00674601;IPI00754798	40S ribosomal protein S26;MCG18667;MCG9347;Putative uncharacterized protein;Ribosomal protein S26	structural constituent of ribosome;structural molecule activity		46.1	13.015
Tmlh;Tmlhe;mCG_142048	405	33.2619	Q91ZE0;Q3TSX6;Q3UMX1	IPI00129163	IPI00129163;REV__IPI00226648	Epsilon-trimethyllysine 2-oxoglutarate dioxygenase;TML hydroxylase;TML-alpha-ketoglutarate dioxygenase;Trimethyllysine dioxygenase, mitochondrial;Putative uncharacterized protein;Trimethyllysine hydroxylase, epsilon;Trimethyllysine hydroxylase, epsilon, isoform CRA_a	binding;carboxylic acid binding;catalytic activity;cation binding;dioxygenase activity;ion binding;iron ion binding;L-ascorbic acid binding;metal ion binding;oxidoreductase activity;oxidoreductase activity, acting on paired donors, with incorporation or reduction of molecular oxygen;oxidoreductase activity, acting on paired donors, with incorporation or reduction of molecular oxygen, 2-oxoglutara…	cell part;cytoplasmic part;intracellular membrane-bounded organelle;intracellular organelle;intracellular organelle lumen;intracellular organelle part;intracellular part;membrane-bounded organelle;membrane-enclosed lumen;mitochondrial matrix;mitochondrial part;mitochondrion;organelle;organelle lumen;organelle part	65.3	49.609
Rpl14;Gm9811	406	33.2619	Q9CWK0;Q9CR57;B0LAB8;Q569Z0;Q922F9	IPI00473728;IPI00133185;IPI00889222;IPI00890140;IPI00890181	IPI00473728;IPI00133185;IPI00889222;IPI00890140;IPI00890181	Putative uncharacterized protein;60S ribosomal protein L14;Ribosomal protein L14;Rpl14 protein	structural constituent of ribosome;structural molecule activity	cell part;cytoplasmic part;intracellular non-membrane-bounded organelle;intracellular organelle;intracellular part;macromolecular complex;non-membrane-bounded organelle;organelle;ribonucleoprotein complex;ribosome	41	26.316
Tim13a;Timm13;Timm13a	407	33.2619	P62075	IPI00134484	IPI00134484	Mitochondrial import inner membrane translocase subunit Tim13	binding;cation binding;ion binding;metal ion binding	cell part;cytoplasmic part;intracellular organelle part;intracellular part;macromolecular complex;membrane;mitochondrial inner membrane;mitochondrial intermembrane space protein transporter complex;mitochondrial membrane;mitochondrial part;organelle inner membrane;organelle membrane;organelle part;protein complex	77.9	10.458
Anx1;Anxa1;Lpc1;Lpc-1	408	33.2619	P10107;B7STB7;Q3U5N9;Q4FJV4;Q4FK88;Q3US43	IPI00230395;IPI00652811	IPI00230395;IPI00652811	Annexin A1;Annexin I;Annexin-1;Calpactin II;Calpactin-2;Chromobindin-9;Lipocortin I;p35;Phospholipase A2 inhibitory protein;Putative uncharacterized protein;Anxa1 protein	binding;calcium ion binding;calcium-dependent phospholipid binding;cation binding;enzyme inhibitor activity;enzyme regulator activity;ion binding;lipase inhibitor activity;lipid binding;metal ion binding;phospholipase A2 inhibitor activity;phospholipase inhibitor activity;phospholipid binding	basolateral plasma membrane;cell part;cell projection;cilium;intracellular membrane-bounded organelle;intracellular organelle;intracellular part;membrane;membrane part;membrane-bounded organelle;nucleus;organelle;plasma membrane;plasma membrane part;sarcolemma	84.7	38.734
Lman2;mCG_3198	409	33.2619	Q8BJL4;Q9DBH5	IPI00308609;IPI00321634	IPI00308609;IPI00321634;IPI00457967	Lectin, mannose-binding 2;Putative uncharacterized protein;Lectin mannose-binding 2;Vesicular integral-membrane protein VIP36	binding;carbohydrate binding;cation binding;ion binding;metal ion binding;sugar binding	cell part;cytoplasmic part;Golgi apparatus part;Golgi membrane;integral to membrane;intracellular organelle part;intracellular part;intrinsic to membrane;membrane;membrane part;organelle membrane;organelle part	62.3	40.429
Fkbp1;Fkbp1a;mCG_13187;RP23-419G21.5-001	410	33.2478	P26883;A2AT05;Q3UBA0;Q3ULN5	IPI00266899	IPI00266899;IPI00653179;IPI00760016;IPI00759922;IPI00760030	12 kDa FK506-binding protein;FK506-binding protein 1A;Immunophilin FKBP12;Peptidyl-prolyl cis-trans isomerase FKBP1A;Rotamase;FK506 binding protein 1a;MCG13187, isoform CRA_a;Putative uncharacterized protein	binding;catalytic activity;cis-trans isomerase activity;drug binding;FK506 binding;isomerase activity;macrolide binding;peptidyl-prolyl cis-trans isomerase activity;protein binding	axon;cell fraction;cell part;cell projection;cytoplasmic part;cytosol;endoplasmic reticulum membrane;endoplasmic reticulum part;insoluble fraction;intracellular organelle part;intracellular part;membrane;membrane fraction;membrane part;neuron projection;organelle membrane;organelle part;sarcoplasmic reticulum membrane	50.9	11.922
Rpl36;mCG_20352	411	33.2478	Q5M9L1;Q6ZWZ4;P47964	IPI00869475;IPI00463297;IPI00474487;IPI00230679	IPI00869475;IPI00463297;IPI00474487;IPI00230679	60S ribosomal protein L36	structural constituent of ribosome;structural molecule activity	cell part;cytoplasmic part;intracellular non-membrane-bounded organelle;intracellular organelle;intracellular part;macromolecular complex;non-membrane-bounded organelle;organelle;ribonucleoprotein complex;ribosome	54.3	12.254
Anxa4;mCG_130515;Anx4	412	33.2478	Q3UCL0;Q7TMN7;Q8BSL2;P97429	IPI00877291;IPI00353727;IPI00830586;IPI00830660	IPI00877291;IPI00353727;IPI00830586;IPI00830660;IPI00473555	Annexin A4, isoform CRA_b;Putative uncharacterized protein;Annexin A4;Annexin IV;Annexin-4	binding;calcium ion binding;calcium-dependent phospholipid binding;cation binding;ion binding;lipid binding;metal ion binding;phospholipid binding		75.2	35.915
Arhgdia;C87222;Gdi1	413	33.2336	Q99PT1	IPI00322312	IPI00322312;IPI00857194;IPI00226518;IPI00856787	GDI-1;Rho GDP-dissociation inhibitor 1;Rho-GDI alpha	binding;enzyme activator activity;enzyme regulator activity;GDP-dissociation inhibitor activity;GTPase activator activity;GTPase regulator activity;nucleoside-triphosphatase regulator activity;protein binding;Rho GDP-dissociation inhibitor activity;small GTPase regulator activity	cell part;cytoplasm;immunological synapse;intracellular part;membrane part;plasma membrane part	89.2	23.407
	414	33.2193	Q91V76	IPI00126172	IPI00126172	Ester hydrolase C11orf54 homolog	binding;catalytic activity;cation binding;hydrolase activity;ion binding;metal ion binding	cell part;intracellular membrane-bounded organelle;intracellular organelle;intracellular part;membrane-bounded organelle;nucleus;organelle	60.3	34.995
Ndufc2	415	33.2193	Q9CQ54;Q9D846	IPI00132050;IPI00110825;IPI00662861	IPI00132050;IPI00110825;IPI00662861	Complex I-B14.5b;NADH dehydrogenase [ubiquinone] 1 subunit C2;NADH-ubiquinone oxidoreductase subunit B14.5b;Putative uncharacterized protein	catalytic activity;NADH dehydrogenase (quinone) activity;NADH dehydrogenase (ubiquinone) activity;NADH dehydrogenase activity;oxidoreductase activity;oxidoreductase activity, acting on NADH or NADPH;oxidoreductase activity, acting on NADH or NADPH, quinone or similar compound as acceptor	cell part;cytoplasmic part;integral to membrane;intracellular organelle part;intracellular part;intrinsic to membrane;membrane;membrane part;mitochondrial inner membrane;mitochondrial membrane;mitochondrial part;organelle inner membrane;organelle membrane;organelle part;respiratory chain	56.7	14.164
Pccb;mCG_19499	416	33.2178	A0PJE6;Q7TMF4;Q8CFZ3;Q9DBG2;Q99MN9;Q3UYS0;Q9CT71	IPI00918862;IPI00606510;IPI00468653	IPI00918862;IPI00606510;IPI00468653;IPI00918838	Pccb protein;Propionyl Coenzyme A carboxylase, beta polypeptide;Propionyl Coenzyme A carboxylase, beta polypeptide, isoform CRA_a;Putative uncharacterized protein;Propanoyl-CoA:carbon dioxide ligase subunit beta;Propionyl-CoA carboxylase beta chain, mitochondrial	adenyl nucleotide binding;adenyl ribonucleotide binding;ATP binding;binding;catalytic activity;CoA carboxylase activity;ligase activity;ligase activity, forming carbon-carbon bonds;nucleotide binding;propionyl-CoA carboxylase activity;purine nucleotide binding;purine ribonucleoside triphosphate binding;purine ribonucleotide binding;ribonucleotide binding	cell part;cytoplasmic part;intracellular organelle lumen;intracellular organelle part;intracellular part;membrane-enclosed lumen;mitochondrial matrix;mitochondrial part;organelle lumen;organelle part	68.4	58.408
Mesd;Mesdc2	417	33.2135	Q9ERE7	IPI00349285	IPI00349285	LDLR chaperone MESD;Mesoderm development candidate 2;Mesoderm development protein	binding;lipoprotein particle receptor binding;low-density lipoprotein particle receptor binding;protein binding;receptor binding	cell part;cytoplasmic part;endoplasmic reticulum;intracellular membrane-bounded organelle;intracellular organelle;intracellular part;membrane;membrane-bounded organelle;organelle;plasma membrane	40.2	25.206
Lrpap1;mCG_2555;lrpap1	418	33.2135	P55302;Q3TL96;Q52KI7;Q5D0B0;Q6PB52;Q6PEM5;Q6ZY49;Q8C252;Q8K295	IPI00469307	IPI00469307;IPI00856297;REV__IPI00110775	Alpha-2-macroglobulin receptor-associated protein;Heparin-binding protein 44;Low density lipoprotein receptor-related protein-associated protein 1;Putative uncharacterized protein;Low density lipoprotein receptor-related protein associated protein 1;Low density lipoprotein receptor-related protein associated protein 1, isoform CRA_a;Lrpap1 protein;Low density lipoprotein receptor-associated prote…	binding;carbohydrate binding;glycosaminoglycan binding;heparin binding;lipoprotein particle receptor binding;low-density lipoprotein particle receptor binding;pattern binding;polysaccharide binding;protein binding;receptor activity;receptor binding	cell part;cell surface;cytoplasmic part;endoplasmic reticulum;intracellular membrane-bounded organelle;intracellular organelle;intracellular part;membrane-bounded organelle;organelle	71.1	42.215
Htf9a;Htf9-a;Ranbp1;Htf9-a/RanBP1	419	33.2048	P34022;O08846;Q3U6M5	IPI00321978;IPI00858118	IPI00321978;IPI00858118;REV__IPI00137079	HpaII tiny fragments locus 9a protein;Ran-binding protein 1;Ran-specific GTPase-activating protein;Htf9-a/RanBP1 protein;Putative uncharacterized protein	enzyme activator activity;enzyme regulator activity;GTPase activator activity;GTPase regulator activity;nucleoside-triphosphatase regulator activity	cell part;centrosome;cytoplasmic part;cytoskeletal part;intracellular non-membrane-bounded organelle;intracellular organelle;intracellular organelle part;intracellular part;microtubule organizing center;non-membrane-bounded organelle;organelle;organelle part	79.8	23.596
Ndufs1;mCG_114998;RP23-13C17.2-001	420	33.1857	Q91VD9;Q3TIU7;Q3UIQ2;Q3UQ73	IPI00308882;IPI00930784	IPI00308882;IPI00930784	Complex I-75kD;NADH-ubiquinone oxidoreductase 75 kDa subunit, mitochondrial;NADH-ubiquinone oxidoreductase 75 kDa subunit	2 iron, 2 sulfur cluster binding;4 iron, 4 sulfur cluster binding;binding;catalytic activity;cation binding;electron carrier activity;ion binding;iron-sulfur cluster binding;metal cluster binding;metal ion binding;NADH dehydrogenase (quinone) activity;NADH dehydrogenase (ubiquinone) activity;NADH dehydrogenase activity;oxidoreductase activity;oxidoreductase activity, acting on NADH or NADPH;oxido…	cell part;cytoplasmic part;intracellular organelle part;intracellular part;macromolecular complex;membrane;membrane part;membrane-enclosed lumen;mitochondrial intermembrane space;mitochondrial membrane part;mitochondrial part;mitochondrial respiratory chain complex I;NADH dehydrogenase complex;organelle envelope lumen;organelle part;protein complex;respiratory chain complex I	76.8	79.748
Prdx2;Tdpx1;Tpx	421	33.1827	Q61171;Q5M9N9	IPI00117910;IPI00831115	IPI00117910;IPI00831115	Peroxiredoxin-2;Thiol-specific antioxidant protein;Thioredoxin peroxidase 1;Thioredoxin-dependent peroxide reductase 1;Prdx2 protein	antioxidant activity;binding;catalytic activity;oxidoreductase activity;oxidoreductase activity, acting on paired donors, with incorporation or reduction of molecular oxygen;oxidoreductase activity, acting on peroxide as acceptor;peroxidase activity;peroxiredoxin activity;protein binding;selenium binding;thioredoxin peroxidase activity	cell part;cytoplasmic part;intracellular membrane-bounded organelle;intracellular organelle;intracellular part;membrane-bounded organelle;mitochondrion;organelle	75.3	21.778
Rpl13	422	33.1827	P47963;Q5RKP3	IPI00224505;IPI00653474;IPI00890196	IPI00224505;IPI00653474;IPI00890196	60S ribosomal protein L13;A52	structural constituent of ribosome;structural molecule activity	cell part;cytoplasmic part;intracellular non-membrane-bounded organelle;intracellular organelle;intracellular part;macromolecular complex;non-membrane-bounded organelle;organelle;ribonucleoprotein complex;ribosome	58.3	24.305
Pcca;mCG_123227	423	33.1827	Q91ZA3;Q3UGC8	IPI00330523	IPI00330523;IPI00858124;IPI00858257	Propanoyl-CoA:carbon dioxide ligase subunit alpha;Propionyl-CoA carboxylase alpha chain, mitochondrial;Propionyl-Coenzyme A carboxylase, alpha polypeptide, isoform CRA_b;Putative uncharacterized protein	adenyl nucleotide binding;adenyl ribonucleotide binding;ATP binding;binding;biotin carboxylase activity;catalytic activity;cation binding;CoA carboxylase activity;ion binding;ligase activity;ligase activity, forming carbon-carbon bonds;ligase activity, forming carbon-nitrogen bonds;metal ion binding;nucleotide binding;propionyl-CoA carboxylase activity;purine nucleotide binding;purine ribonucleos…	cell part;cytoplasmic part;intracellular membrane-bounded organelle;intracellular organelle;intracellular organelle lumen;intracellular organelle part;intracellular part;membrane-bounded organelle;membrane-enclosed lumen;mitochondrial matrix;mitochondrial part;mitochondrion;organelle;organelle lumen;organelle part	74.9	79.921
Tmem43	424	33.1724	Q9DBS1	IPI00120083	IPI00120083	Protein LUMA;Transmembrane protein 43		cell part;cytoplasmic part;endoplasmic reticulum;integral to membrane;intracellular membrane-bounded organelle;intracellular organelle;intracellular organelle part;intracellular part;intrinsic to membrane;membrane;membrane part;membrane-bounded organelle;nuclear inner membrane;nuclear membrane;nuclear part;organelle;organelle inner membrane;organelle membrane;organelle part	64.8	44.783
Csad	425	33.1679	Q9DBE0;Q8K566	IPI00119622	IPI00119622;IPI00911123;IPI00316617	Cysteine sulfinic acid decarboxylase;Cysteine-sulfinate decarboxylase;Sulfinoalanine decarboxylase	binding;carbon-carbon lyase activity;carboxy-lyase activity;catalytic activity;cofactor binding;lyase activity;pyridoxal phosphate binding;sulfinoalanine decarboxylase activity;vitamin B6 binding;vitamin binding		56.6	55.144
Aoc3;Vap1;Aoc2;RP23-281C18.16-002	426	33.1649	O70423-1;O70423;O70423-2;A2A4I8	IPI00118173;IPI00666968;IPI00649920	IPI00118173;IPI00666968;IPI00649920;IPI00828829;IPI00377498;IPI00648305	Copper amine oxidase;Membrane primary amine oxidase;Semicarbazide-sensitive amine oxidase;Vascular adhesion protein 1;Amine oxidase, copper containing 3	aliphatic-amine oxidase activity;aminoacetone:oxygen oxidoreductase(deaminating) activity;binding;catalytic activity;cation binding;cofactor binding;copper ion binding;ion binding;metal ion binding;oxidoreductase activity;oxidoreductase activity, acting on the CH-NH2 group of donors;oxidoreductase activity, acting on the CH-NH2 group of donors, oxygen as acceptor;phenethylamine:oxygen oxidoreduct…	cell part;cell surface;integral to membrane;intrinsic to membrane;membrane;membrane part;plasma membrane	45.6	84.533
Tbca;mCG_122050	427	33.1529	P48428;Q5I0U7	IPI00222972	IPI00222972;IPI00673974	TCP1-chaperonin cofactor A;Tubulin-folding cofactor A;Tubulin-specific chaperone A;MCG122050;Putative uncharacterized protein;Tubulin cofactor A	binding;protein binding;unfolded protein binding	cell part;cytoplasm;cytoskeletal part;intracellular organelle part;intracellular part;macromolecular complex;microtubule;organelle part;protein complex	68.5	12.758
Tmem120a;Tmpit	428	33.1513	Q8C1E7	IPI00224209;IPI00881310	IPI00224209;IPI00881310	Transmembrane protein 120A;Transmembrane protein induced by tumor necrosis factor alpha		cell part;integral to membrane;intrinsic to membrane;membrane part	33.5	40.751
Sfrs10;Silg41;Tra2b	429	33.1483	P62996-1;P62996;Q5PR75	IPI00139259	IPI00139259;IPI00457594	Silica-induced gene 41 protein;Splicing factor, arginine/serine-rich 10;Transformer-2 protein homolog B;Transformer-2 protein homolog beta;Sfrs10 protein	binding;mRNA binding;nucleic acid binding;nucleotide binding;RNA binding	cell part;intracellular membrane-bounded organelle;intracellular organelle;intracellular part;membrane-bounded organelle;nucleus;organelle	76.7	33.665
Rpl26;mCG_50660;mCG_6351;RP23-396M19.1-001;RP23-396M19.1-002;RP23-396M19.1-003	430	33.1468	P61255;Q3U7N1;Q4FZH2;B1ARA5;B1ARA3	IPI00132460;IPI00649136;IPI00874521;IPI00880492;IPI00118166	IPI00132460;IPI00649136;IPI00874521;IPI00880492;IPI00118166	60S ribosomal protein L26;Silica-induced gene 20 protein;Putative uncharacterized protein;MCG50660, isoform CRA_a;MCG50660, isoform CRA_b;MCG6351;Ribosomal protein L26	binding;protein binding;structural constituent of ribosome;structural molecule activity	cell part;intracellular organelle part;intracellular part;large ribosomal subunit;macromolecular complex;organelle part;ribonucleoprotein complex	69.7	17.258
Hnrpq;Nsap1;Nsap1l;Syncrip	431	33.1468	Q7TMK9-1;Q7TMK9;Q3TRV3	IPI00406117	IPI00406117	Glycine- and tyrosine-rich RNA-binding protein;Heterogeneous nuclear ribonucleoprotein Q;NS1-associated protein 1;pp68;Synaptotagmin-binding, cytoplasmic RNA-interacting protein;Putative uncharacterized protein	binding;mRNA binding;nucleic acid binding;nucleotide binding;poly(A) RNA binding;poly-purine tract binding;RNA binding;single-stranded RNA binding	cell part;CRD-mediated mRNA stability complex;cytoplasm;cytoplasmic part;histone pre-mRNA 3'end processing complex;intracellular organelle part;intracellular part;macromolecular complex;nuclear part;organelle part;protein complex;ribonucleoprotein complex	53	69.632
	432	33.1453		IPI00849047	IPI00849047				63.8	84.867
Ppp2ca	433	33.1315	P63330	IPI00120374	IPI00120374	Serine/threonine-protein phosphatase 2A catalytic subunit alpha isoform	binding;catalytic activity;cation binding;hydrolase activity;hydrolase activity, acting on ester bonds;ion binding;metal ion binding;phosphatase activity;phosphoprotein phosphatase activity;phosphoric ester hydrolase activity;protein binding;protein C-terminus binding;protein dimerization activity;protein heterodimerization activity;protein serine/threonine phosphatase activity	cell part;chromosomal part;chromosome, centromeric region;cytoplasmic part;cytoskeletal part;cytosol;intracellular membrane-bounded organelle;intracellular organelle;intracellular organelle part;intracellular part;macromolecular complex;membrane;membrane-bounded organelle;nucleus;organelle;organelle part;plasma membrane;protein complex;protein phosphatase type 2A complex;protein serine/threonine …	68.3	35.608
Dsn;Dstn;Sid23;mCG_11495;RP23-77A2.1-001	434	33.1269	Q9R0P5;Q4FK36	IPI00127942	IPI00127942	Actin-depolymerizing factor;Destrin;Sid 23;Destrin, isoform CRA_a;Dstn protein	actin binding;binding;cytoskeletal protein binding;protein binding	cell cortex part;cell part;cortical actin cytoskeleton;cortical cytoskeleton;cytoplasmic part;cytoskeletal part;cytoskeleton;intracellular non-membrane-bounded organelle;intracellular organelle;intracellular organelle part;intracellular part;non-membrane-bounded organelle;organelle;organelle part	84.8	18.521
Vps29	435	33.1208	Q9QZ88-1;Q9QZ88;Q9QZ88-2	IPI00136936;IPI00230513;IPI00881629;IPI00881215	IPI00136936;IPI00230513;IPI00881629;IPI00881215	Vacuolar protein sorting-associated protein 29;Vesicle protein sorting 29	binding;catalytic activity;cation binding;hydrolase activity;hydrolase activity, acting on ester bonds;ion binding;metal ion binding;phosphatase activity;phosphoric ester hydrolase activity;phosphoserine phosphatase activity	cell part;cytoplasmic part;endosomal part;endosome membrane;intracellular organelle part;intracellular part;membrane;organelle membrane;organelle part	68.1	20.495
Fah	436	33.1192	P35505;Q3TY87	IPI00310035;IPI00653931	IPI00310035;IPI00653931;IPI00856685	Beta-diketonase;Fumarylacetoacetase;Fumarylacetoacetate hydrolase;Putative uncharacterized protein	binding;catalytic activity;cation binding;fumarylacetoacetase activity;hydrolase activity;hydrolase activity, acting on acid carbon-carbon bonds;hydrolase activity, acting on acid carbon-carbon bonds, in ketonic substances;ion binding;metal ion binding		73.3	46.103
Bat1;Bat1a;Uap56	437	33.1115	Q9Z1N5;Q3TB18	IPI00409462;IPI00652895	IPI00409462;IPI00652895;IPI00849059;REV__IPI00751437	56 kDa U2AF65-associated protein;DEAD box protein UAP56;HLA-B-associated transcript 1 protein;Spliceosome RNA helicase Bat1;Putative uncharacterized protein	adenyl nucleotide binding;adenyl ribonucleotide binding;ATP binding;ATPase activity;ATPase activity, coupled;ATP-dependent helicase activity;binding;catalytic activity;helicase activity;hydrolase activity;hydrolase activity, acting on acid anhydrides;hydrolase activity, acting on acid anhydrides, in phosphorus-containing anhydrides;nucleic acid binding;nucleoside-triphosphatase activity;nucleotid…	cell part;intracellular organelle part;intracellular part;macromolecular complex;nuclear body;nuclear part;nuclear speck;nucleoplasm part;organelle part;ribonucleoprotein complex;spliceosomal complex	69.9	49.035
Psa;Psat;Psat1;mCG_5377	438	33.1037	Q99K85;Q3ULZ3;Q543K5;Q8BTJ1;Q3U6K9;Q99JU9	IPI00115620;IPI00849478;IPI00918511;IPI00848485	IPI00115620;IPI00849478;IPI00918511;IPI00848485;IPI00918735	Endometrial progesterone-induced protein;Phosphohydroxythreonine aminotransferase;Phosphoserine aminotransferase;Psat1 protein	binding;catalytic activity;cofactor binding;O-phospho-L-serine:2-oxoglutarate aminotransferase activity;pyridoxal phosphate binding;transaminase activity;transferase activity;transferase activity, transferring nitrogenous groups;vitamin B6 binding;vitamin binding		72.4	40.472
Ndufs3	439	33.1037	Q9DCT2	IPI00121309;IPI00475158	IPI00121309;IPI00475158	Complex I-30kD;NADH dehydrogenase [ubiquinone] iron-sulfur protein 3, mitochondrial;NADH-ubiquinone oxidoreductase 30 kDa subunit	catalytic activity;NADH dehydrogenase (quinone) activity;NADH dehydrogenase (ubiquinone) activity;NADH dehydrogenase activity;oxidoreductase activity;oxidoreductase activity, acting on NADH or NADPH;oxidoreductase activity, acting on NADH or NADPH, quinone or similar compound as acceptor	cell part;cytoplasmic part;intracellular organelle part;intracellular part;macromolecular complex;membrane part;mitochondrial membrane part;mitochondrial part;mitochondrial respiratory chain complex I;NADH dehydrogenase complex;organelle part;protein complex;respiratory chain complex I	46.4	30.149
Eif1;Sui1;Sui1-rs1;mCG_20540;RP23-392I3.1-001	440	33.099	P48024;Q3UBT8;Q4V9T8	IPI00137930;IPI00761998	IPI00137930;IPI00761998;IPI00850655;IPI00663038;IPI00409223;IPI00677780;IPI00131550;IPI00678117;IPI00658474;IPI00849042;IPI00658755;IPI00850521	Eukaryotic translation initiation factor 1;Protein translation factor SUI1 homolog;Putative uncharacterized protein;MCG20540	binding;nucleic acid binding;RNA binding;translation factor activity, nucleic acid binding;translation initiation factor activity		79.6	12.746
Sec22b;Sec22l1	441	33.0958	O08547;Q3UZ06	IPI00114368;IPI00880617	IPI00114368;IPI00880617;IPI00880496	ER-Golgi SNARE of 24 kDa;SEC22 vesicle-trafficking protein homolog B;SEC22 vesicle-trafficking protein-like 1;Vesicle-trafficking protein SEC22b;Putative uncharacterized protein		cell part;cytoplasmic membrane-bounded vesicle;cytoplasmic part;cytoplasmic vesicle;endoplasmic reticulum membrane;endoplasmic reticulum part;endoplasmic reticulum-Golgi intermediate compartment membrane;Golgi apparatus part;Golgi membrane;integral to membrane;intracellular membrane-bounded organelle;intracellular organelle;intracellular organelle part;intracellular part;intrinsic to membrane;mel…	64.2	24.74
Ndufv1	442	33.0958	Q91YT0	IPI00130460;IPI00928416;IPI00928387	IPI00130460;IPI00928416;IPI00928387;IPI00927972;IPI00928252;IPI00928014	Complex I-51kD;NADH dehydrogenase [ubiquinone] flavoprotein 1, mitochondrial;NADH-ubiquinone oxidoreductase 51 kDa subunit	4 iron, 4 sulfur cluster binding;binding;catalytic activity;cation binding;coenzyme binding;cofactor binding;FMN binding;ion binding;iron-sulfur cluster binding;metal cluster binding;metal ion binding;NAD binding;NADH dehydrogenase (quinone) activity;NADH dehydrogenase (ubiquinone) activity;NADH dehydrogenase activity;nucleotide binding;oxidoreductase activity;oxidoreductase activity, acting on N…		80.6	50.834
Tlp46;Txndc5	443	33.0816	Q91W90;Q3TEE8;Q3UBW8;Q3UWX1	IPI00163011	IPI00163011	Endoplasmic reticulum resident protein 46;Plasma cell-specific thioredoxin-related protein;Thioredoxin domain-containing protein 5;Thioredoxin-like protein p46;Putative uncharacterized protein	catalytic activity;disulfide oxidoreductase activity;electron carrier activity;isomerase activity;oxidoreductase activity;oxidoreductase activity, acting on a sulfur group of donors;protein disulfide oxidoreductase activity	cell part;cytoplasmic part;endoplasmic reticulum lumen;endoplasmic reticulum part;intracellular organelle lumen;intracellular organelle part;intracellular part;membrane-enclosed lumen;organelle lumen;organelle part	58.5	46.415
Cltc;RP23-366M19.3-006;mKIAA0034	444	33.08	Q5SXR6;Q80U89;Q68FD5;Q3TAN1;Q3TJ98;Q3TYQ2;Q3U0H2;Q3UPJ3;Q8K2I5	IPI00648173;IPI00169916	IPI00648173;IPI00169916;IPI00649850;REV__IPI00395175	Clathrin, heavy polypeptide (Hc);MKIAA0034 protein;Clathrin heavy chain 1;Putative uncharacterized protein;Cltc protein	binding;structural molecule activity	cell part;clathrin coat;clathrin coat of coated pit;clathrin coat of trans-Golgi network vesicle;clathrin vesicle coat;cytoplasmic membrane-bounded vesicle;cytoplasmic part;cytoplasmic vesicle;cytoplasmic vesicle part;Golgi apparatus part;intracellular membrane-bounded organelle;intracellular organelle;intracellular organelle part;intracellular part;macromolecular complex;melanosome;membrane coat…	61.7	191.98
Nsdhl;mCG_1246;RP23-307G22.4-001	445	33.0705	Q9R1J0;Q3US15;Q7TPY3;Q8VE30	IPI00128692	IPI00128692	Sterol-4-alpha-carboxylate 3-dehydrogenase, decarboxylating;NAD(P) dependent steroid dehydrogenase-like;Putative uncharacterized protein	3-beta-hydroxy-delta5-steroid dehydrogenase activity;binding;catalytic activity;nucleotide binding;oxidoreductase activity;oxidoreductase activity, acting on CH-OH group of donors;oxidoreductase activity, acting on the CH-OH group of donors, NAD or NADP as acceptor;steroid dehydrogenase activity;steroid dehydrogenase activity, acting on the CH-OH group of donors, NAD or NADP as acceptor;sterol-4-…	cell part;integral to membrane;intrinsic to membrane;membrane part	67.4	40.685
Gc1;Slc25a22	446	33.0657	Q9D6M3	IPI00109275;IPI00756073;IPI00754329;IPI00754831	IPI00109275;IPI00756073;IPI00754329;IPI00754831;IPI00856458;IPI00875016;IPI00817038;IPI00344640;REV__IPI00230342;REV__IPI00625691	Glutamate/H(+) symporter 1;Mitochondrial glutamate carrier 1;Solute carrier family 25 member 22	acidic amino acid transmembrane transporter activity;active transmembrane transporter activity;amine transmembrane transporter activity;amino acid transmembrane transporter activity;binding;carboxylic acid transmembrane transporter activity;L-amino acid transmembrane transporter activity;L-glutamate transmembrane transporter activity;organic acid transmembrane transporter activity;secondary activ…	cell part;cytoplasmic part;integral to membrane;intracellular organelle part;intracellular part;intrinsic to membrane;membrane;membrane part;mitochondrial inner membrane;mitochondrial membrane;mitochondrial part;organelle inner membrane;organelle membrane;organelle part	76.2	34.67
Lpsb;Selenbp1;Lpsb2;Selenbp2	447	33.0657	P17563;Q63836	IPI00623845;IPI00323816	IPI00623845;IPI00323816;IPI00880282	56 kDa selenium-binding protein;Selenium-binding protein 1;56 kDa acetaminophen-binding protein;Selenium-binding protein 2	binding;selenium binding	cell part;cytoplasmic part;cytosol;intracellular membrane-bounded organelle;intracellular organelle;intracellular part;membrane;membrane-bounded organelle;nucleus;organelle	76.9	52.513
Aop2;Ltw4;Prdx5;Prdx6	448	33.0544	O08709;Q53ZU7	IPI00555059	IPI00555059;IPI00756385	1-Cys peroxiredoxin;Acidic calcium-independent phospholipase A2;Antioxidant protein 2;Non-selenium glutathione peroxidase;Peroxiredoxin-6;Peroxiredoxin 6;Putative uncharacterized protein	antioxidant activity;catalytic activity;glutathione peroxidase activity;hydrolase activity;oxidoreductase activity;oxidoreductase activity, acting on paired donors, with incorporation or reduction of molecular oxygen;oxidoreductase activity, acting on peroxide as acceptor;peroxidase activity;peroxiredoxin activity	cell part;cytoplasmic membrane-bounded vesicle;cytoplasmic part;cytoplasmic vesicle;cytosol;intracellular membrane-bounded organelle;intracellular organelle;intracellular part;lysosome;lytic vacuole;membrane-bounded organelle;membrane-bounded vesicle;mitochondrion;organelle;vacuole;vesicle	83.5	24.87
Mcca;Mccc1	449	33.0495	Q99MR8;Q3TVD9	IPI00320850;IPI00652521	IPI00320850;IPI00652521;IPI00881206;IPI00757789;IPI00110130	3-methylcrotonyl-CoA carboxylase 1;3-methylcrotonyl-CoA carboxylase biotin-containing subunit;3-methylcrotonyl-CoA:carbon dioxide ligase subunit alpha;Methylcrotonoyl-CoA carboxylase subunit alpha, mitochondrial;Putative uncharacterized protein	adenyl nucleotide binding;adenyl ribonucleotide binding;ATP binding;binding;biotin carboxylase activity;catalytic activity;cation binding;CoA carboxylase activity;ion binding;ligase activity;ligase activity, forming carbon-carbon bonds;ligase activity, forming carbon-nitrogen bonds;metal ion binding;methylcrotonoyl-CoA carboxylase activity;nucleotide binding;purine nucleotide binding;purine ribon…	cell part;cytoplasmic part;intracellular organelle lumen;intracellular organelle part;intracellular part;membrane;membrane-enclosed lumen;mitochondrial inner membrane;mitochondrial matrix;mitochondrial membrane;mitochondrial part;organelle inner membrane;organelle lumen;organelle membrane;organelle part	78.5	79.343
Aacs	450	33.0479	Q9D2R0;Q8K3J7	IPI00135189	IPI00135189	Acetoacetyl-CoA synthetase;SUR5	acetoacetate-CoA ligase activity;acid-thiol ligase activity;adenyl nucleotide binding;adenyl ribonucleotide binding;ATP binding;binding;catalytic activity;ligase activity;ligase activity, forming carbon-sulfur bonds;nucleotide binding;purine nucleotide binding;purine ribonucleoside triphosphate binding;purine ribonucleotide binding;ribonucleotide binding	cell part;cytoplasmic part;cytosol;intracellular part	56.2	75.199
Cbx5;Hp1a	451	33.0447	Q61686	IPI00123755	IPI00123755;IPI00885607	Chromobox protein homolog 5;Heterochromatin protein 1 homolog alpha	binding;binding, bridging;chromatin binding;enzyme binding;histone binding;histone deacetylase binding;methylated histone residue binding;protein binding;protein binding, bridging;repressing transcription factor binding;transcription factor binding	cell part;chromatin;chromatin remodeling complex;chromocenter;chromosomal part;heterochromatin;histone deacetylase complex;histone methyltransferase complex;intracellular non-membrane-bounded organelle;intracellular organelle;intracellular organelle part;intracellular part;kinetochore;macromolecular complex;methyltransferase complex;non-membrane-bounded organelle;nuclear chromatin;nuclear chromos…	75.4	22.186
Ddx5;Tnz2;mCG_2872;RP23-247J12.4-001	452	33.0414	Q61656;A1L333;Q3UXW3;Q3V0Z8;Q5U222;Q8BTS0;Q921Y3;Q9CSD9	IPI00420363	IPI00420363;IPI00649370;IPI00649260	DEAD box protein 5;DEAD box RNA helicase DEAD1;Probable ATP-dependent RNA helicase DDX5;RNA helicase p68;DEAD (Asp-Glu-Ala-Asp) box polypeptide 5;Putative uncharacterized protein;Ddx5 protein;MCG2872, isoform CRA_a	adenyl nucleotide binding;adenyl ribonucleotide binding;ATP binding;ATPase activity;ATPase activity, coupled;ATP-dependent helicase activity;binding;catalytic activity;estrogen receptor binding;helicase activity;hormone receptor binding;hydrolase activity;hydrolase activity, acting on acid anhydrides;hydrolase activity, acting on acid anhydrides, in phosphorus-containing anhydrides;nuclear hormon…	cell part;intracellular membrane-bounded organelle;intracellular non-membrane-bounded organelle;intracellular organelle;intracellular organelle part;intracellular part;macromolecular complex;membrane-bounded organelle;non-membrane-bounded organelle;nuclear part;nucleolus;nucleus;organelle;organelle part;ribonucleoprotein complex;spliceosomal complex	63.5	69.319
Rps20;mCG_3574;RP23-24J10.1-001	453	33.0348	P60867;Q5BLK2	IPI00323819	IPI00323819;IPI00890242;IPI00122010;IPI00349669	40S ribosomal protein S20;MCG3574;Putative uncharacterized protein;Ribosomal protein S20	binding;nucleic acid binding;RNA binding;structural constituent of ribosome;structural molecule activity		63.9	13.373
Rab1;Rab1A;mCG_11056;RP23-19L22.4-001;mKIAA3012	454	33.0316	P62821;Q0PD67;Q3UB66;Q5SW88;Q6ZPF0	IPI00114560	IPI00114560;IPI00170032;IPI00884469;IPI00622236	Ras-related protein Rab-1A;YPT1-related protein;RAB1, member RAS oncogene family, isoform CRA_a;Rab1A;Putative uncharacterized protein;RAB1, member RAS oncogene family;MKIAA3012 protein	binding;GTP binding;guanyl nucleotide binding;guanyl ribonucleotide binding;nucleotide binding;purine nucleotide binding;purine ribonucleoside triphosphate binding;purine ribonucleotide binding;ribonucleotide binding	cell part;cytoplasmic part;endoplasmic reticulum;Golgi apparatus;intracellular membrane-bounded organelle;intracellular organelle;intracellular part;membrane-bounded organelle;organelle	91.7	22.677
Akr1b8;Fgfrp	455	33.0283	P45377	IPI00273096	IPI00273096;REV__IPI00626782;REV__IPI00137087;REV__IPI00928561;REV__IPI00130734	Aldehyde reductase;Aldose reductase-related protein 2;Fibroblast growth factor-regulated protein;Protein FR-1	alcohol dehydrogenase (NADP+) activity;alditol:NADP+ 1-oxidoreductase activity;aldo-keto reductase (NADP) activity;catalytic activity;oxidoreductase activity;oxidoreductase activity, acting on CH-OH group of donors;oxidoreductase activity, acting on the CH-OH group of donors, NAD or NADP as acceptor	cell part;cytoplasm;intracellular part	64.9	36.12
Eph1;Ephx1;mCG_19843	456	33.0266	P97869;Q6PEV0;Q8K2W5;Q9D379	IPI00130144;IPI00316509;IPI00831534	IPI00130144;IPI00316509;IPI00831534;IPI00895045;IPI00894839	Epoxide hydrolase 1, microsomal;Epoxide hydrolase 1, microsomal, isoform CRA_c;Microsomal epoxide hydrolase;Ephx1 protein;Epoxide hydratase;Epoxide hydrolase 1	catalytic activity;cis-stilbene-oxide hydrolase activity;epoxide hydrolase activity;ether hydrolase activity;hydrolase activity;hydrolase activity, acting on ether bonds	cell fraction;cell part;cytoplasmic part;endoplasmic reticulum membrane;endoplasmic reticulum part;insoluble fraction;integral to membrane;intracellular organelle part;intracellular part;intrinsic to membrane;membrane;membrane fraction;membrane part;microsome;organelle membrane;organelle part;vesicular fraction	78.9	52.576
Gsto1;Gstx;Gtsttl	457	33.025	O09131	IPI00114285	IPI00114285;IPI00459308;IPI00880872	Glutathione S-transferase omega-1;p28	antioxidant activity;catalytic activity;disulfide oxidoreductase activity;glutathione dehydrogenase (ascorbate) activity;glutathione disulfide oxidoreductase activity;glutathione transferase activity;methylarsonate reductase activity;oxidoreductase activity;oxidoreductase activity, acting on a sulfur group of donors;oxidoreductase activity, acting on a sulfur group of donors, quinone or similar c…	cell part;cytoplasmic part;cytosol;intracellular part	77.5	27.497
Gnb2;mCG_6858	458	33.0184	P62880;Q3U9V4	IPI00775863;IPI00162780;IPI00756766;IPI00776388;IPI00758356	IPI00775863;IPI00162780;IPI00756766;IPI00776388;IPI00758356;IPI00310220;IPI00606073	G protein subunit beta-2;Guanine nucleotide-binding protein G(I)/G(S)/G(T) subunit beta-2;Transducin beta chain 2;Guanine nucleotide binding protein, beta 2, isoform CRA_a;Putative uncharacterized protein	molecular transducer activity;signal transducer activity	cell part;cytoplasmic part;intracellular part;perinuclear region of cytoplasm	40.6	41.408
Aip5;Arl6ip5;Jwa;Pra2;Praf3	459	33.0117	Q8R5J9	IPI00119024	IPI00119024	Addicsin;ADP-ribosylation factor-like protein 6-interacting protein 5;Glutamate transporter EAAC1-interacting protein;GTRAP3-18;PRA1 family protein 3;Prenylated Rab acceptor protein 2;Protein JWa		cell part;cytoplasmic part;cytoskeleton;endoplasmic reticulum membrane;endoplasmic reticulum part;integral to membrane;intracellular non-membrane-bounded organelle;intracellular organelle;intracellular organelle part;intracellular part;intrinsic to membrane;membrane;membrane part;non-membrane-bounded organelle;organelle;organelle membrane;organelle part	36.2	21.557
Slc25a11;DN-183N8.13-001;mCG_21174;RP23-326P7.2-001;DN-183N8.13-002;RP23-326P7.2-002	460	33.0117	Q9CR62;Q5SX53;Q9CTC7;Q5SX46	IPI00230754;IPI00648357	IPI00230754;IPI00648357;IPI00648119	Mitochondrial 2-oxoglutarate/malate carrier protein;Solute carrier family 25 member 11;Putative uncharacterized protein;Solute carrier family 25 (Mitochondrial carrier oxoglutarate carrier), member 11, isoform CRA_b;Solute carrier family 25 (Mitochondrial carrier; oxoglutarate carrier), member 11		cell part;cytoplasmic part;integral to membrane;intracellular organelle part;intracellular part;intrinsic to membrane;membrane;membrane part;mitochondrial inner membrane;mitochondrial membrane;mitochondrial part;organelle inner membrane;organelle membrane;organelle part	76.1	34.155
Sdhc	461	33.01	Q9CZB0;Q5XK33	IPI00319111;IPI00831418	IPI00319111;IPI00831418;IPI00830621	Integral membrane protein CII-3;QPs-1;Succinate dehydrogenase cytochrome b560 subunit, mitochondrial;Succinate dehydrogenase complex, subunit C, integral membrane protein	binding;catalytic activity;cation binding;electron carrier activity;heme binding;ion binding;iron ion binding;metal ion binding;oxidoreductase activity;oxidoreductase activity, acting on the CH-CH group of donors;succinate dehydrogenase activity;tetrapyrrole binding;transition metal ion binding	cell part;cytoplasmic part;fumarate reductase complex;integral to membrane;intracellular organelle part;intracellular part;intrinsic to membrane;macromolecular complex;membrane part;mitochondrial membrane part;mitochondrial part;mitochondrial respiratory chain complex II;organelle part;protein complex;succinate dehydrogenase complex;succinate dehydrogenase complex (ubiquinone)	39.1	18.382
Eif2s2;mCG_3686;RP23-480H10.3-001	462	32.9967	Q99L45;Q3ULL5;Q9CS47	IPI00116302;IPI00480398	IPI00116302;IPI00480398	Eukaryotic translation initiation factor 2 subunit 2;Eukaryotic translation initiation factor 2 subunit beta;Eif2s2 protein;Eukaryotic translation initiation factor 2 subunit 2 (Beta);Eukaryotic translation initiation factor 2, subunit 2 (Beta);Putative uncharacterized protein	binding;cation binding;ion binding;metal ion binding;nucleic acid binding;RNA binding;translation factor activity, nucleic acid binding;translation initiation factor activity		74.3	38.092
Lap3;Lapep	463	32.995	Q9CPY7-1;Q9CPY7;Q9CPY7-2	IPI00331436;IPI00828469	IPI00331436;IPI00828469	Cytosol aminopeptidase;Leucine aminopeptidase 3;Leucyl aminopeptidase;Proline aminopeptidase;Prolyl aminopeptidase	aminopeptidase activity;binding;catalytic activity;cation binding;exopeptidase activity;hydrolase activity;ion binding;manganese ion binding;metal ion binding;metalloexopeptidase activity;metallopeptidase activity;peptidase activity;peptidase activity, acting on L-amino acid peptides;transition metal ion binding	cell part;cytoplasmic part;intracellular membrane-bounded organelle;intracellular organelle;intracellular part;membrane-bounded organelle;mitochondrion;organelle	72.3	56.141
Mat2a	464	32.995	Q3THS6;Q3TED1;Q3TSS0;Q3UAP7;Q3UZA2;Q99J57;Q6PE05	IPI00454016;IPI00461623	IPI00454016;IPI00461623;IPI00128518;IPI00221784	Methionine adenosyltransferase 2;S-adenosylmethionine synthase isoform type-2;S-adenosylmethionine synthetase;Mat2a protein	adenyl nucleotide binding;adenyl ribonucleotide binding;ATP binding;binding;catalytic activity;cation binding;ion binding;metal ion binding;methionine adenosyltransferase activity;nucleotide binding;protein binding;purine nucleotide binding;purine ribonucleoside triphosphate binding;purine ribonucleotide binding;ribonucleotide binding;transferase activity;transferase activity, transferring alkyl …		56.2	43.688
Scp2;Scp-2	465	32.9797	P32020-1;P32020;P32020-2	IPI00134131;IPI00648476	IPI00134131;IPI00648476;IPI00648007;IPI00648299	Non-specific lipid-transfer protein;Propanoyl-CoA C-acyltransferase;SCP-chi;SCPX;Sterol carrier protein 2;Sterol carrier protein X	binding;C-acyltransferase activity;catalytic activity;lipid binding;propanoyl-CoA C-acyltransferase activity;propionyl-CoA C2-trimethyltridecanoyltransferase activity;protein binding;steroid binding;sterol binding;transferase activity;transferase activity, transferring acyl groups;transferase activity, transferring acyl groups other than amino-acyl groups	cell part;cytoplasmic part;intracellular membrane-bounded organelle;intracellular organelle;intracellular part;membrane-bounded organelle;microbody;mitochondrion;organelle;peroxisome	62	59.125
D1Pas1-rs2;Ddx3;Ddx3x;Dead3;Erh;RP23-158L19.4-001	466	32.9797	Q62167;B7ZWF1;B9EKE9;Q3TQX5	IPI00230035	IPI00230035	ATP-dependent RNA helicase DDX3X;D1Pas1-related sequence 2;DEAD box protein 3, X-chromosomal;DEAD box RNA helicase DEAD3;Embryonic RNA helicase;Ddx3x protein;DEAD/H (Asp-Glu-Ala-Asp/His) box polypeptide 3, X-linked;Putative uncharacterized protein	adenyl nucleotide binding;adenyl ribonucleotide binding;ATP binding;ATPase activity;ATPase activity, coupled;ATP-dependent helicase activity;binding;catalytic activity;DNA binding;helicase activity;hydrolase activity;hydrolase activity, acting on acid anhydrides;hydrolase activity, acting on acid anhydrides, in phosphorus-containing anhydrides;nucleic acid binding;nucleoside-triphosphatase activi…	cell part;cytoplasm;intracellular organelle part;intracellular part;nuclear body;nuclear part;nuclear speck;nucleoplasm part;organelle part	66	73.101
Bog;Rbbp9;mCG_2915;RP23-70J9.8-001	467	32.978	O88851;A2AN96;Q80YU9	IPI00135277;IPI00875409	IPI00135277;IPI00875409	B5T-overexpressed gene protein;Putative hydrolase RBBP9;Retinoblastoma-binding protein 9;Retinoblastoma binding protein 9;Retinoblastoma binding protein 9, isoform CRA_a	catalytic activity;hydrolase activity	cell part;cytoplasm;intracellular membrane-bounded organelle;intracellular organelle;intracellular part;membrane-bounded organelle;nucleus;organelle	73.7	20.911
Shmt2	468	32.978	Q3TFD0;Q99K87;Q9CZN7	IPI00454008	IPI00454008	Serine hydroxymethyltransferase	binding;catalytic activity;cofactor binding;glycine hydroxymethyltransferase activity;hydroxymethyl-, formyl- and related transferase activity;methyltransferase activity;pyridoxal phosphate binding;transferase activity;transferase activity, transferring one-carbon groups;vitamin B6 binding;vitamin binding	cell part;cytoplasmic part;intracellular organelle part;intracellular part;membrane;mitochondrial inner membrane;mitochondrial membrane;mitochondrial part;organelle inner membrane;organelle membrane;organelle part	70.4	55.76
mCG_61290;Psap;Sgp1	469	32.9763	Q8BFQ1;Q3TXJ0;Q3TWM9;Q3UE29;Q61207;Q3UFE8;B2RUD7;Q3TID4;Q3TIT5;Q3TKB2;Q3TKK3;Q3TWE9;Q3TWF9;Q3TWL8;Q3TXP9;Q3U5W2;Q3U825;Q3U897;Q3U8C4;Q3UAS4	IPI00928070;IPI00928581;IPI00928320;IPI00321190;IPI00928204;IPI00928284	IPI00928070;IPI00928581;IPI00928320;IPI00321190;IPI00928204;IPI00928284	Prosaposin, isoform CRA_a;Psap protein;Putative uncharacterized protein;Prosaposin;Sulfated glycoprotein 1;Prosaposin, isoform CRA_e		cell part;cytoplasmic part;extracellular region part;extracellular space;intracellular membrane-bounded organelle;intracellular organelle;intracellular part;lysosome;lytic vacuole;membrane-bounded organelle;mitochondrion;organelle;vacuole	46.9	61.05
Dhpr;Qdpr	470	32.9746	Q8BVI4	IPI00459279;IPI00881473;IPI00882330;IPI00881737	IPI00459279;IPI00881473;IPI00882330;IPI00881737	Dihydropteridine reductase;HDHPR;Quinoid dihydropteridine reductase	6,7-dihydropteridine reductase activity;catalytic activity;oxidoreductase activity;oxidoreductase activity, acting on the CH-NH group of donors;oxidoreductase activity, acting on the CH-NH group of donors, NAD or NADP as acceptor	cell part;cytoplasmic part;intracellular membrane-bounded organelle;intracellular organelle;intracellular part;membrane-bounded organelle;mitochondrion;organelle	71.4	25.57
Rps23	471	32.9643	P62267;Q497E1;Q9CSN9;Q9CWI9;Q9CZI5	IPI00131357	IPI00131357;REV__IPI00877232;REV__IPI00315155;REV__IPI00459628;IPI00379267	40S ribosomal protein S23;Ribosomal protein S23;Putative uncharacterized protein	structural constituent of ribosome;structural molecule activity	cell part;intracellular organelle part;intracellular part;macromolecular complex;organelle part;ribonucleoprotein complex;small ribosomal subunit	60	16.017
Myh10;RP23-396M19.2-008;mKIAA3005;RP23-396M19.2-002	472	32.9539	Q3UH59;Q61879;Q4KMN4;Q6PB65;Q80T68;Q8BLI1;Q8BLI3;Q8BWI3;Q5SV64	IPI00757312;IPI00515398;IPI00338604	IPI00757312;IPI00515398;IPI00338604;IPI00626176;IPI00114477;REV__IPI00310907;REV__IPI00877229;REV__IPI00626327;IPI00928294;REV__IPI00874382;IPI00405702;IPI00849917	Myosin, heavy polypeptide 10, non-muscle;Putative uncharacterized protein;Cellular myosin heavy chain, type B;Myosin heavy chain 10;Myosin heavy chain, non-muscle IIb;Myosin-10;Non-muscle myosin heavy chain B;Non-muscle myosin heavy chain IIb;Myh10 protein;MKIAA3005 protein	actin binding;actin filament binding;adenyl nucleotide binding;adenyl ribonucleotide binding;ATP binding;binding;calmodulin binding;catalytic activity;cytoskeletal protein binding;hydrolase activity;hydrolase activity, acting on acid anhydrides;hydrolase activity, acting on acid anhydrides, in phosphorus-containing anhydrides;motor activity;nucleoside-triphosphatase activity;nucleotide binding;pr…	actin filament bundle;actomyosin;axon;cell body;cell cortex;cell part;cell projection;cell projection part;cytoplasmic part;cytoskeletal part;cytosol;dendritic spine;growth cone;intracellular organelle part;intracellular part;macromolecular complex;myosin complex;myosin II complex;neuron projection;neuron spine;neuronal cell body;organelle part;protein complex;site of polarized growth;stress fiber	67.3	233.45
ENSMUSG00000060419;Gm10079;Rps16;mCG_123443;mCG_129846	473	32.9539	Q5CZY9;P14131;A4FUS1;Q641N3	IPI00469918;IPI00881758;IPI00850220	IPI00469918;IPI00881758;IPI00850220	Rps16 protein;40S ribosomal protein S16;MCG123443;MCG129846	structural constituent of ribosome;structural molecule activity		69.8	19.274
Wdr1;mCG_3745	474	32.9487	O88342;Q3TE06;Q3TJY2;Q3TNK2;Q3U136;Q80ZI9;Q9DBM8;Q9DC08	IPI00314748	IPI00314748	Actin-interacting protein 1;WD repeat-containing protein 1;Putative uncharacterized protein;WD repeat domain 1;WD repeat domain 1, isoform CRA_b	actin binding;binding;catalytic activity;cytoskeletal protein binding;protein binding	cell part;cytoplasm;cytoskeleton;intracellular non-membrane-bounded organelle;intracellular organelle;intracellular part;non-membrane-bounded organelle;organelle	70.5	66.406
E2ig5;Fam162a	475	32.9452	Q9D6U8	IPI00109611	IPI00109611	E2-induced gene 5 protein homolog;Protein FAM162A		cell part;cytoplasmic part;integral to membrane;intracellular membrane-bounded organelle;intracellular organelle;intracellular part;intrinsic to membrane;membrane part;membrane-bounded organelle;mitochondrion;organelle	44.5	17.725
Chp;Sid470;1500003O03Rik;mCG_9726;RP23-22A15.1;RP23-22A15.1-001;RP23-22A15.1-002	476	32.9382	P61022;A2AQ13;B0R091	IPI00229680;IPI00885326	IPI00229680;IPI00885326;IPI00885228;REV__IPI00330523	Calcineurin homologous protein;Calcium-binding protein CHP;Calcium-binding protein p22;Sid 470;MCG9726, isoform CRA_e;Novel protein (1500003O03Rik)	binding;calcium ion binding;cation binding;ion binding;metal ion binding		90.3	22.432
Cox4al;Cox4nb;Noc4	477	32.9365	O70378;Q3TPU5;Q3TTC9;Q8C988	IPI00117416	IPI00117416	Neighbor of COX4;Putative uncharacterized protein		cell part;cytoplasmic part;intracellular membrane-bounded organelle;intracellular organelle;intracellular part;membrane-bounded organelle;mitochondrion;organelle	68.1	23.348
Snrpd3	478	32.9347	P62320;Q91VM2	IPI00119224	IPI00119224	Small nuclear ribonucleoprotein Sm D3;snRNP core protein D3;Small nuclear ribonucleoprotein D3	binding;histone pre-mRNA DCP binding;nucleic acid binding;RNA binding	cell part;cytoplasm;intracellular organelle part;intracellular part;macromolecular complex;nuclear part;organelle part;ribonucleoprotein complex;small nuclear ribonucleoprotein complex;U7 snRNP	38.9	13.916
Pafah1b2;Pafahb	479	32.9312	Q61206;Q8BTA2	IPI00118821	IPI00118821;IPI00886277	PAF acetylhydrolase 30 kDa subunit;PAF-AH subunit beta;Platelet-activating factor acetylhydrolase IB subunit beta;Putative uncharacterized protein	1-alkyl-2-acetylglycerophosphocholine esterase activity;carboxylic ester hydrolase activity;catalytic activity;hydrolase activity;hydrolase activity, acting on ester bonds		46.7	25.581
Glns;Glul	480	32.9295	P15105	IPI00626790;IPI00848798	IPI00626790;IPI00848798;IPI00830929	Glutamate decarboxylase;Glutamate--ammonia ligase;Glutamine synthetase	acid-ammonia (or amide) ligase activity;adenyl nucleotide binding;adenyl ribonucleotide binding;ammonia ligase activity;ATP binding;binding;carbon-carbon lyase activity;carboxy-lyase activity;catalytic activity;glutamate decarboxylase activity;glutamate-ammonia ligase activity;ligase activity;ligase activity, forming carbon-nitrogen bonds;lyase activity;nucleotide binding;protein binding;purine n…	cell part;cytoplasmic part;intracellular membrane-bounded organelle;intracellular organelle;intracellular part;membrane-bounded organelle;mitochondrion;organelle	67.3	42.119
Dlst	481	32.9224	Q9D2G2-1;Q9D2G2;Q9D2G2-2	IPI00134809;IPI00845858	IPI00134809;IPI00845858	2-oxoglutarate dehydrogenase complex component E2;Dihydrolipoamide succinyltransferase component of 2-oxoglutarate dehydrogenase complex;Dihydrolipoyllysine-residue succinyltransferase component of 2-oxoglutarate dehydrogenase complex, mitochondrial;E2K	catalytic activity;dihydrolipoyllysine-residue succinyltransferase activity;S-acyltransferase activity;S-succinyltransferase activity;succinyltransferase activity;transferase activity;transferase activity, transferring acyl groups;transferase activity, transferring acyl groups other than amino-acyl groups	cell part;cytoplasmic part;intracellular membrane-bounded organelle;intracellular organelle;intracellular part;membrane-bounded organelle;mitochondrion;organelle	61.5	48.994
Myo1c	482	32.9224	Q9WTI7-3;Q9WTI7;Q9WTI7-1	IPI00754649;IPI00620222	IPI00754649;IPI00620222;IPI00853764	Myosin I beta;Myosin-Ic	actin binding;adenyl nucleotide binding;adenyl ribonucleotide binding;ATP binding;binding;calmodulin binding;catalytic activity;cytoskeletal protein binding;hydrolase activity;hydrolase activity, acting on acid anhydrides;hydrolase activity, acting on acid anhydrides, in phosphorus-containing anhydrides;lipid binding;motor activity;nucleoside-triphosphatase activity;nucleotide binding;phospholipi…	brush border;cell part;cell projection;cell projection membrane;cell projection part;cytoplasm;cytoskeletal part;intracellular non-membrane-bounded organelle;intracellular organelle;intracellular organelle part;intracellular part;macromolecular complex;membrane part;microvillus membrane;myosin complex;myosin I complex;non-membrane-bounded organelle;nuclear part;nuclear pore;nucleolus;nucleoplasm;…	76.1	119.88
Ndufb11;Np15;mCG_126516;RP23-333P16.5-001	483	32.9117	O09111;B1AV40;Q4VBC9	IPI00114246	IPI00114246	Complex I-ESSS;NADH dehydrogenase [ubiquinone] 1 beta subcomplex subunit 11, mitochondrial;NADH-ubiquinone oxidoreductase ESSS subunit;Neuronal protein 15.6;NADH dehydrogenase (Ubiquinone) 1 beta subcomplex, 11;Ndufb11 protein		cell part;cytoplasmic part;integral to membrane;intracellular membrane-bounded organelle;intracellular organelle;intracellular organelle part;intracellular part;intrinsic to membrane;membrane;membrane part;membrane-bounded organelle;mitochondrial inner membrane;mitochondrial membrane;mitochondrial part;mitochondrion;organelle;organelle inner membrane;organelle membrane;organelle part;respiratory …	55.6	17.444
Ndufv2	484	32.9063	Q9D6J6-1;Q9D6J6;Q9D6J6-2	IPI00169925;IPI00845716	IPI00169925;IPI00845716	NADH dehydrogenase [ubiquinone] flavoprotein 2, mitochondrial;NADH-ubiquinone oxidoreductase 24 kDa subunit	2 iron, 2 sulfur cluster binding;binding;catalytic activity;cation binding;coenzyme binding;cofactor binding;ion binding;iron-sulfur cluster binding;metal cluster binding;metal ion binding;NAD binding;NADH dehydrogenase (quinone) activity;NADH dehydrogenase (ubiquinone) activity;NADH dehydrogenase activity;nucleotide binding;oxidoreductase activity;oxidoreductase activity, acting on NADH or NADPH…	cell part;cytoplasmic part;intracellular organelle part;intracellular part;macromolecular complex;membrane part;mitochondrial membrane part;mitochondrial part;mitochondrial respiratory chain complex I;NADH dehydrogenase complex;organelle part;protein complex;respiratory chain complex I	65.3	27.285
Actn4;mCG_2999;FR-17	485	32.8865	P57780;Q1A602;Q3UDJ7;Q3ULT2;Q61064;Q8BP35;Q61063	IPI00118899;IPI00775849	IPI00118899;IPI00775849	Alpha-actinin-4;F-actin cross-linking protein;Non-muscle alpha-actinin 4;Putative uncharacterized protein;Actinin alpha 4;Alpha-actinin	actin binding;actin filament binding;binding;calcium ion binding;cation binding;cytoskeletal protein binding;identical protein binding;ion binding;metal ion binding;protein binding;protein dimerization activity;protein homodimerization activity	actin filament bundle;actomyosin;cell cortex part;cell part;cell projection;cortical cytoskeleton;cytoplasmic part;cytoskeletal part;cytoskeleton;intracellular non-membrane-bounded organelle;intracellular organelle;intracellular organelle part;intracellular part;macromolecular complex;non-membrane-bounded organelle;organelle;organelle part;pseudopodium;ribonucleoprotein complex;stress fiber	75.2	104.98
Rpl35	486	32.8847	Q6ZWV7	IPI00263879;IPI00625702	IPI00263879;IPI00625702;IPI00668025	60S ribosomal protein L35	structural constituent of ribosome;structural molecule activity	cell part;cytoplasmic part;intracellular non-membrane-bounded organelle;intracellular organelle;intracellular part;macromolecular complex;non-membrane-bounded organelle;organelle;ribonucleoprotein complex;ribosome	45.5	14.552
Cct2;Cctb;mCG_17329	487	32.8847	P80314;Q542X7;Q9JJD8	IPI00320217;IPI00653274	IPI00320217;IPI00653274;REV__IPI00330554	CCT-beta;T-complex protein 1 subunit beta;Chaperonin subunit 2 (Beta), isoform CRA_a;Putative uncharacterized protein;Brain cDNA, clone MNCb-1272, similar to Mus musculus chaperonin subunit 2 (beta) (Cct2), mRNA	adenyl nucleotide binding;adenyl ribonucleotide binding;ATP binding;binding;nucleotide binding;protein binding;purine nucleotide binding;purine ribonucleoside triphosphate binding;purine ribonucleotide binding;ribonucleotide binding;unfolded protein binding	cell part;chaperonin-containing T-complex;cytoplasm;cytoplasmic part;cytosolic part;intracellular part;macromolecular complex;protein complex	79.6	57.477
Kiaa0093;Nedd4;Nedd-4;Nedd4a;mCG_8038	488	32.881	P46935;B2RSC8;Q3TUU1;Q8BNU7	IPI00462445	IPI00462445;IPI00666323;IPI00817013	E3 ubiquitin-protein ligase NEDD4;Neural precursor cell expressed developmentally down-regulated protein 4;Neural cell expressed, developmentally down-regulated 4;Neural cell expressed, developmentally down-regulted gene 4, isoform CRA_f;Putative uncharacterized protein	acid-amino acid ligase activity;amine binding;amino acid binding;binding;carboxylic acid binding;catalytic activity;channel inhibitor activity;channel regulator activity;ion channel inhibitor activity;ligase activity;ligase activity, forming carbon-nitrogen bonds;phosphoprotein binding;phosphoserine binding;phosphothreonine binding;proline-rich region binding;protein binding;protein phosphorylate…	cell fraction;cell part;cytoplasmic part;cytosol;insoluble fraction;intracellular part;macromolecular complex;membrane;membrane fraction;plasma membrane;protein complex;ubiquitin ligase complex	59.6	102.71
Sh3bgrl	489	32.8719	Q9JJU8;Q3U9A8	IPI00122265	IPI00122265	SH3 domain-binding glutamic acid-rich-like protein;Putative uncharacterized protein	binding;protein binding;protein domain specific binding;SH3 domain binding		93	12.811
Tceb2	490	32.8682	P62869	IPI00131224	IPI00131224;IPI00346337;IPI00885320;IPI00930770	Elongin 18 kDa subunit;Elongin-B;RNA polymerase II transcription factor SIII subunit B;SIII p18;Transcription elongation factor B polypeptide 2	binding;protein binding	cell part;intracellular membrane-bounded organelle;intracellular organelle;intracellular part;membrane-bounded organelle;nucleus;organelle	90.7	13.17
Pfkl;mCG_5965;Pfkb;Pfk-l	491	32.8682	Q8CD98;Q8VDX7;P12382	IPI00387312;IPI00554862	IPI00387312;IPI00554862	Putative uncharacterized protein;Phosphofructokinase, liver, B-type;Phosphofructokinase, liver, B-type, isoform CRA_b;6-phosphofructokinase, liver type;Phosphofructo-1-kinase isozyme B;Phosphofructokinase 1;Phosphohexokinase	6-phosphofructokinase activity;adenyl nucleotide binding;adenyl ribonucleotide binding;ATP binding;binding;carbohydrate kinase activity;catalytic activity;cation binding;ion binding;kinase activity;metal ion binding;nucleotide binding;phosphofructokinase activity;phosphotransferase activity, alcohol group as acceptor;purine nucleotide binding;purine ribonucleoside triphosphate binding;purine ribo…		52.7	85.359
Adn;Cfd;Df;mCG_13396	492	32.8627	P03953-1;P03953;Q3UP47;P03953-2;B7ZNS9	IPI00116945;IPI00224671	IPI00116945;IPI00224671;IPI00608062	28 kDa adipocyte protein;Adipsin;C3 convertase activator;Complement factor D;Properdin factor D;Complement factor D (Adipsin);Complement factor D (Adipsin), isoform CRA_c;Putative uncharacterized protein;Cfd protein;Complement factor D (Adipsin), isoform CRA_a	catalytic activity;endopeptidase activity;hydrolase activity;peptidase activity;peptidase activity, acting on L-amino acid peptides;serine hydrolase activity;serine-type endopeptidase activity;serine-type peptidase activity	extracellular region part;extracellular space	59.5	28.057
Hsd11;Hsd11b1	493	32.8608	P50172;Q4JHD9;Q3TJI8	IPI00115599;IPI00885751	IPI00115599;IPI00885751;IPI00885812;IPI00885861	11beta-HSD1A;11-beta-hydroxysteroid dehydrogenase 1;Corticosteroid 11-beta-dehydrogenase isozyme 1;11B-hydroxysteroid dehydrogenase type 1;Hydroxysteroid 11-beta dehydrogenase 1;Putative uncharacterized protein	11-beta-hydroxysteroid dehydrogenase (NADP+) activity;11-beta-hydroxysteroid dehydrogenase [NAD(P)] activity;binding;catalytic activity;nucleotide binding;oxidoreductase activity;oxidoreductase activity, acting on CH-OH group of donors;oxidoreductase activity, acting on the CH-OH group of donors, NAD or NADP as acceptor;steroid dehydrogenase activity;steroid dehydrogenase activity, acting on the …	cell part;cytoplasmic part;endoplasmic reticulum membrane;endoplasmic reticulum part;integral to membrane;intracellular organelle part;intracellular part;intrinsic to membrane;membrane;membrane part;organelle membrane;organelle part	53.4	32.364
Grim19;Ndufa13	494	32.8571	Q9ERS2	IPI00230715	IPI00230715	Cell death regulatory protein GRIM-19;Complex I-B16.6;Gene associated with retinoic and interferon-induced mortality 19 protein;NADH dehydrogenase [ubiquinone] 1 alpha subcomplex subunit 13;NADH-ubiquinone oxidoreductase B16.6 subunit	adenyl nucleotide binding;adenyl ribonucleotide binding;ATP binding;binding;catalytic activity;NADH dehydrogenase (quinone) activity;NADH dehydrogenase (ubiquinone) activity;NADH dehydrogenase activity;nucleotide binding;oxidoreductase activity;oxidoreductase activity, acting on NADH or NADPH;oxidoreductase activity, acting on NADH or NADPH, quinone or similar compound as acceptor;purine nucleoti…	cell part;integral to membrane;intracellular organelle part;intracellular part;intrinsic to membrane;membrane part;nuclear part;nucleoplasm;organelle part	67.4	16.859
Prnp;Prn-p;Prp;RP23-401J24.1-001;Prnd;Prnpb	495	32.8497	P04925;Q3TZI7;Q3UBH0;Q3UF68;Q3UG89;Q4FJQ7;Q9QYT9	IPI00120793;IPI00875107	IPI00120793;IPI00875107	Major prion protein;PrP27-30;PrP33-35C	binding;cation binding;copper ion binding;ion binding;metal ion binding;transition metal ion binding	anchored to membrane;cell part;cytoplasmic part;endoplasmic reticulum;Golgi apparatus;intracellular membrane-bounded organelle;intracellular organelle;intracellular part;intrinsic to membrane;membrane;membrane part;membrane raft;membrane-bounded organelle;organelle;plasma membrane	42.5	27.977
Dgat;Dgat1	496	32.8497	Q9Z2A7;Q54AA6	IPI00130963	IPI00130963	Diacylglycerol O-acyltransferase 1;Diglyceride acyltransferase;Diacylglycerol acyltransferase	2-acylglycerol O-acyltransferase activity;acylglycerol O-acyltransferase activity;catalytic activity;diacylglycerol O-acyltransferase activity;O-acyltransferase activity;transferase activity;transferase activity, transferring acyl groups;transferase activity, transferring acyl groups other than amino-acyl groups	cell fraction;cell part;cytoplasmic part;endoplasmic reticulum membrane;endoplasmic reticulum part;insoluble fraction;integral to membrane;intracellular organelle part;intracellular part;intrinsic to membrane;membrane;membrane fraction;membrane part;microsome;organelle membrane;organelle part;vesicular fraction	25.7	56.789
Tomm70a;D16Wsu109e;mKIAA0719	497	32.846	Q3TSX8;Q80TT4;Q8BNI6;Q9CZW5	IPI00751137;IPI00377728	IPI00751137;IPI00377728;IPI00406933;IPI00380101	Putative uncharacterized protein;MKIAA0719 protein;Translocase of outer mitochondrial membrane 70 homolog A (Yeast);Mitochondrial import receptor subunit TOM70;Mitochondrial precursor proteins import receptor;Translocase of outer membrane 70 kDa subunit	binding;protein binding	cell part;cytoplasmic part;integral to membrane;intracellular membrane-bounded organelle;intracellular organelle;intracellular organelle part;intracellular part;intrinsic to membrane;membrane;membrane part;membrane-bounded organelle;mitochondrial membrane;mitochondrial outer membrane;mitochondrial part;mitochondrion;organelle;organelle membrane;organelle outer membrane;organelle part;outer membra…	69.2	67.571
Nedd5;Nedd-5;Sept2	498	32.8403	P42208	IPI00114945;IPI00930754;IPI00831059;IPI00831174;IPI00831525	IPI00114945;IPI00930754;IPI00831059;IPI00831174;IPI00831525;IPI00831255;IPI00885929;IPI00831048;IPI00831621	Neural precursor cell expressed developmentally down-regulated protein 5;Septin-2	binding;catalytic activity;enzyme regulator activity;GTP binding;GTPase activity;guanyl nucleotide binding;guanyl ribonucleotide binding;hydrolase activity;hydrolase activity, acting on acid anhydrides;hydrolase activity, acting on acid anhydrides, in phosphorus-containing anhydrides;identical protein binding;nucleoside-triphosphatase activity;nucleotide binding;protein binding;protein complex sc…	actomyosin contractile ring;cell cortex part;cell division site part;cell fraction;cell part;cell projection;cell surface;chromosomal part;cleavage furrow;condensed chromosome kinetochore;contractile ring;cytoplasmic part;cytoskeletal part;insoluble fraction;intracellular non-membrane-bounded organelle;intracellular organelle;intracellular organelle part;intracellular part;kinetochore;macromolecu…	69.5	41.525
Aibp;Apoa1bp	499	32.8403	Q8K4Z3	IPI00170307	IPI00170307	Apolipoprotein A-I-binding protein	binding;identical protein binding;protein binding;protein dimerization activity;protein homodimerization activity	cell body;cell part;cell projection;cytoplasmic part;extracellular region part;extracellular space;flagellum;intracellular membrane-bounded organelle;intracellular organelle;intracellular part;membrane-bounded organelle;mitochondrion;organelle	43.3	30.972
Ape;Apex;Apex1;mCG_16516	500	32.8403	P28352;Q544Z7	IPI00224152;IPI00928109;IPI00928236	IPI00224152;IPI00928109;IPI00928236;IPI00928522	APEX nuclease;Apurinic-apyrimidinic endonuclease 1;DNA-(apurinic or apyrimidinic site) lyase;Apurinic/apyrimidinic endonuclease 1;Putative uncharacterized protein	3'-5' exonuclease activity;binding;carbon-oxygen lyase activity;catalytic activity;cation binding;chromatin binding;chromatin DNA binding;damaged DNA binding;deoxyribonuclease activity;DNA binding;DNA-(apurinic or apyrimidinic site) lyase activity;endodeoxyribonuclease activity;endonuclease activity;exonuclease activity;hydrolase activity;hydrolase activity, acting on ester bonds;ion binding;lyas…	cell part;cytoplasmic part;endoplasmic reticulum;intracellular membrane-bounded organelle;intracellular non-membrane-bounded organelle;intracellular organelle;intracellular organelle part;intracellular part;membrane-bounded organelle;mitochondrion;non-membrane-bounded organelle;nuclear body;nuclear part;nuclear speck;nucleolus;nucleoplasm part;organelle;organelle part;perinuclear region of cytopl…	66.6	35.49
Iars2	501	32.829	Q8BIJ6;Q810V2;Q8R2M5;Q8BIL6;Q8C1P9	IPI00453499;IPI00830173;IPI00720234	IPI00453499;IPI00830173;IPI00720234	Isoleucine--tRNA ligase;Isoleucyl-tRNA synthetase, mitochondrial;Iars2 protein;Putative uncharacterized protein	adenyl nucleotide binding;adenyl ribonucleotide binding;aminoacyl-tRNA ligase activity;ATP binding;binding;catalytic activity;isoleucine-tRNA ligase activity;ligase activity;ligase activity, forming aminoacyl-tRNA and related compounds;ligase activity, forming carbon-oxygen bonds;nucleotide binding;purine nucleotide binding;purine ribonucleoside triphosphate binding;purine ribonucleotide binding;…	cell part;cytoplasm;cytoplasmic part;intracellular organelle lumen;intracellular organelle part;intracellular part;membrane-enclosed lumen;mitochondrial matrix;mitochondrial part;organelle lumen;organelle part	52.9	112.8
Adhfe1	502	32.8271	Q8R0N6-1;Q8R0N6;Q8R0N6-2	IPI00227186;IPI00889240	IPI00227186;IPI00889240	Alcohol dehydrogenase iron-containing protein 1;Hydroxyacid-oxoacid transhydrogenase, mitochondrial	binding;catalytic activity;cation binding;hydroxyacid-oxoacid transhydrogenase activity;ion binding;metal ion binding;oxidoreductase activity;oxidoreductase activity, acting on CH-OH group of donors	cell part;cytoplasmic part;intracellular membrane-bounded organelle;intracellular organelle;intracellular part;membrane-bounded organelle;mitochondrion;organelle	63.7	49.937
Hnrnpa0;Hnrpa0;Klhl3	503	32.8214	Q9CX86	IPI00109813	IPI00109813	Putative uncharacterized protein	AU-rich element binding;binding;nucleic acid binding;nucleotide binding;RNA binding	cell part;intracellular membrane-bounded organelle;intracellular organelle;intracellular part;macromolecular complex;membrane-bounded organelle;nucleus;organelle;ribonucleoprotein complex	50.2	30.53
Chchd3	504	32.81	Q9CRB9;Q91VG6;Q9D9P1	IPI00133562;IPI00751223;IPI00754739	IPI00133562;IPI00751223;IPI00754739;IPI00757033	Coiled-coil-helix-coiled-coil-helix domain-containing protein 3, mitochondrial;Chchd3 protein;Putative uncharacterized protein	binding;enzyme binding;phosphatase binding;protein binding;protein complex scaffold;structural molecule activity	cell part;cytoplasmic part;intracellular membrane-bounded organelle;intracellular organelle;intracellular organelle part;intracellular part;membrane;membrane-bounded organelle;mitochondrial inner membrane;mitochondrial membrane;mitochondrial part;mitochondrion;organelle;organelle inner membrane;organelle membrane;organelle part	78.4	26.334
Phgdh	505	32.81	Q61753	IPI00225961	IPI00225961;IPI00885925;IPI00459364	A10;D-3-phosphoglycerate dehydrogenase	binding;catalytic activity;coenzyme binding;cofactor binding;NAD binding;nucleotide binding;oxidoreductase activity;oxidoreductase activity, acting on CH-OH group of donors;oxidoreductase activity, acting on the CH-OH group of donors, NAD or NADP as acceptor;phosphoglycerate dehydrogenase activity		60.6	56.585
mCG_17426;Ptges2;RP23-375I1.1-001;Gbf1;Pges2	506	32.8042	A2ASQ2;Q8BWM0	IPI00947625;IPI00312174	IPI00947625;IPI00312174	Prostaglandin E synthase 2;Prostaglandin E synthase 2, isoform CRA_b;GATE-binding factor 1;Microsomal prostaglandin E synthase 2;Prostaglandin E synthase 2 truncated form	binding;catalytic activity;disulfide oxidoreductase activity;DNA binding;electron carrier activity;intramolecular oxidoreductase activity;isomerase activity;nucleic acid binding;oxidoreductase activity;oxidoreductase activity, acting on a sulfur group of donors;prostaglandin-E synthase activity;protein disulfide oxidoreductase activity	cell part;cytoplasmic part;cytosol;Golgi apparatus part;Golgi membrane;integral to membrane;intracellular membrane-bounded organelle;intracellular organelle;intracellular organelle part;intracellular part;intrinsic to membrane;membrane;membrane part;membrane-bounded organelle;mitochondrion;nucleus;organelle;organelle membrane;organelle part	62.5	43.323
Uqcr;Uqcr11;mCG_13388	507	32.7985	Q9CPX8;Q3UJV6	IPI00132148	IPI00132148	Complex III subunit 10;Complex III subunit XI;Cytochrome b-c1 complex subunit 10;Ubiquinol-cytochrome c reductase complex 6.4 kDa protein;MCG13388, isoform CRA_b;Putative uncharacterized protein	catalytic activity;cation transmembrane transporter activity;electron carrier activity;hydrogen ion transmembrane transporter activity;inorganic cation transmembrane transporter activity;ion transmembrane transporter activity;monovalent inorganic cation transmembrane transporter activity;oxidoreductase activity;oxidoreductase activity, acting on diphenols and related substances as donors;oxidored…	cell part;cytoplasmic part;integral to membrane;intracellular organelle part;intracellular part;intrinsic to membrane;membrane;membrane part;mitochondrial inner membrane;mitochondrial membrane;mitochondrial part;organelle inner membrane;organelle membrane;organelle part;respiratory chain	32.1	6.5386
Itm1;Stt3a;mCG_4136	508	32.7965	P46978;Q3TG02;Q3TUR1;Q3TVN9;Q3U547;Q3U573;Q3U9H4;Q3UA28;Q5U412;Q8BMP9;Q8BWT4	IPI00109108	IPI00109108;IPI00894857	B5;Dolichyl-diphosphooligosaccharide--protein glycosyltransferase subunit STT3A;Integral membrane protein 1;Putative uncharacterized protein;STT3, subunit of the oligosaccharyltransferase complex, homolog A (S. cerevisiae)	catalytic activity;dolichyl-diphosphooligosaccharide-protein glycotransferase activity;oligosaccharyl transferase activity;transferase activity;transferase activity, transferring glycosyl groups;transferase activity, transferring hexosyl groups	cell fraction;cell part;cytoplasmic part;endoplasmic reticulum part;insoluble fraction;integral to membrane;intracellular organelle part;intracellular part;intrinsic to membrane;macromolecular complex;membrane;membrane fraction;membrane part;oligosaccharyltransferase complex;organelle part;protein complex	28.2	85.96
Aco1;Ireb1;Irebp;aco1;mCG_9710;RP23-9F23.1-001	509	32.7965	P28271;Q8VDC3;Q3TQ15	IPI00622780;IPI00875325	IPI00622780;IPI00875325	Citrate hydro-lyase;Cytoplasmic aconitate hydratase;Iron regulatory protein 1;Iron-responsive element-binding protein 1;Cytoplasmic aconitase;Aconitase 1;Putative uncharacterized protein	4 iron, 4 sulfur cluster binding;aconitate hydratase activity;binding;carbon-oxygen lyase activity;catalytic activity;cation binding;citrate hydro-lyase (cis-aconitate-forming) activity;hydro-lyase activity;ion binding;iron-responsive element binding;iron-sulfur cluster binding;isocitrate hydro-lyase (cis-aconitate-forming) activity;lyase activity;metal cluster binding;metal ion binding;mRNA bind…	cell part;cytoplasmic part;cytosol;intracellular membrane-bounded organelle;intracellular organelle;intracellular part;membrane-bounded organelle;mitochondrion;organelle	60.4	99.102
Clpp	510	32.7927	O88696;Q3UGW4;Q8CF81	IPI00133270	IPI00133270	Endopeptidase Clp;Putative ATP-dependent Clp protease proteolytic subunit, mitochondrial;ATP-dependent Clp protease proteolytic subunit	adenyl nucleotide binding;adenyl ribonucleotide binding;ATP binding;binding;catalytic activity;endopeptidase activity;hydrolase activity;nucleotide binding;peptidase activity;peptidase activity, acting on L-amino acid peptides;protein binding;purine nucleotide binding;purine ribonucleoside triphosphate binding;purine ribonucleotide binding;ribonucleotide binding;serine hydrolase activity;serine-t…	cell part;cytoplasmic part;intracellular organelle lumen;intracellular organelle part;intracellular part;membrane-enclosed lumen;mitochondrial matrix;mitochondrial part;organelle lumen;organelle part	46	29.8
Clic4;RP23-230K10.1-001	511	32.7927	Q9QYB1;Q543N5;B2KGW0;B2KGW3;Q3U8I1	IPI00135977;IPI00894694	IPI00135977;IPI00894694;IPI00226730	Chloride intracellular channel protein 4;Chloride intracellular channel 4 (Mitochondrial);Clic4 protein;Putative uncharacterized protein	anion channel activity;anion transmembrane transporter activity;binding;channel activity;chloride channel activity;gated channel activity;ion channel activity;ion transmembrane transporter activity;passive transmembrane transporter activity;protein binding;substrate-specific channel activity;substrate-specific transmembrane transporter activity;substrate-specific transporter activity;transmembran…	cell fraction;cell part;cell projection;chloride channel complex;cytoplasmic part;cytoplasmic vesicle membrane;cytoplasmic vesicle part;intracellular membrane-bounded organelle;intracellular organelle;intracellular organelle part;intracellular part;ion channel complex;macromolecular complex;membrane;membrane part;membrane-bounded organelle;microvillus;mitochondrion;organelle;organelle membrane;or…	89.7	28.729
H2afy	512	32.7927	Q9QZQ8-1;Q9QZQ8;Q9QZQ8-2;Q9CTH9	IPI00378480;IPI00137852	IPI00378480;IPI00137852;IPI00668982;IPI00665557	Core histone macro-H2A.1;H2A.y;H2A/y;Putative uncharacterized protein	binding;chromatin binding;DNA binding;nucleic acid binding	cell part;centrosome;chromosomal part;chromosome;condensed chromosome;cytoplasmic part;cytoskeletal part;intracellular non-membrane-bounded organelle;intracellular organelle;intracellular organelle part;intracellular part;macromolecular complex;microtubule organizing center;non-membrane-bounded organelle;nucleosome;organelle;organelle part;protein-DNA complex	62.9	39.735
Fkbp13;Fkbp2;mCG_14917	513	32.7829	P45878;Q3TND1;Q3UND3	IPI00133948	IPI00133948	13 kDa FK506-binding protein;FK506-binding protein 2;Immunophilin FKBP13;Peptidyl-prolyl cis-trans isomerase FKBP2;Rotamase;FK506 binding protein 2, isoform CRA_a;Putative uncharacterized protein	binding;catalytic activity;cis-trans isomerase activity;drug binding;FK506 binding;isomerase activity;macrolide binding;peptidyl-prolyl cis-trans isomerase activity	cell part;cytoplasmic part;endoplasmic reticulum membrane;endoplasmic reticulum part;intracellular organelle part;intracellular part;membrane;membrane part;organelle membrane;organelle part	72.1	15.344
Ndufa8	514	32.7731	Q9DCJ5	IPI00120984	IPI00120984	Complex I-19kD;Complex I-PGIV;NADH dehydrogenase [ubiquinone] 1 alpha subcomplex subunit 8;NADH-ubiquinone oxidoreductase 19 kDa subunit		cell part;cytoplasmic part;intracellular organelle part;intracellular part;membrane-enclosed lumen;mitochondrial intermembrane space;mitochondrial part;organelle envelope lumen;organelle part	81.4	19.992
Fis1;Ttc11	515	32.7653	Q9CQ92	IPI00132217;IPI00857192	IPI00132217;IPI00857192;IPI00856326;IPI00752451	FIS1 homolog;Mitochondrial fission 1 protein;Tetratricopeptide repeat protein 11	binding	cell part;cytoplasmic part;integral to membrane;integral to mitochondrial membrane;integral to mitochondrial outer membrane;integral to organelle membrane;integral to peroxisomal membrane;intracellular organelle part;intracellular part;intrinsic to membrane;intrinsic to mitochondrial outer membrane;intrinsic to organelle membrane;intrinsic to peroxisomal membrane;membrane part;microbody part;mito…	52	17.008
Arha;Arha2;Rhoa;mCG_13026	516	32.7633	Q9QUI0;Q3TN61;Q4VAE6	IPI00315100;IPI00458109	IPI00315100;IPI00458109	Transforming protein RhoA;Putative uncharacterized protein;Ras homolog gene family, member A;Ras homolog gene family, member A, isoform CRA_a	binding;catalytic activity;GTP binding;GTPase activity;guanyl nucleotide binding;guanyl ribonucleotide binding;hydrolase activity;hydrolase activity, acting on acid anhydrides;hydrolase activity, acting on acid anhydrides, in phosphorus-containing anhydrides;nucleoside-triphosphatase activity;nucleotide binding;purine nucleotide binding;purine ribonucleoside triphosphate binding;purine ribonucleo…	cell cortex;cell division site part;cell part;cell projection;cell projection membrane;cell projection part;cleavage furrow;cytoplasmic part;cytoskeleton;cytosol;intracellular;intracellular membrane-bounded organelle;intracellular non-membrane-bounded organelle;intracellular organelle;intracellular part;lamellipodium;leading edge membrane;membrane;membrane part;membrane-bounded organelle;midbody;…	58	21.782
Skp1;Skp1a;mCG_3634;RP23-223A11.5-001	517	32.7633	Q9WTX5;Q3TL58;Q5SUR3	IPI00331163	IPI00331163	Cyclin-A/CDK2-associated protein p19;p19A;p19skp1;S-phase kinase-associated protein 1;S-phase kinase-associated protein 1A;Putative uncharacterized protein;MCG3634, isoform CRA_b	acid-amino acid ligase activity;binding;catalytic activity;kinase activity;ligase activity;ligase activity, forming carbon-nitrogen bonds;protein binding;small conjugating protein ligase activity;transferase activity;transferase activity, transferring phosphorus-containing groups;ubiquitin-protein ligase activity	cell part;cullin-RING ubiquitin ligase complex;cytoplasmic part;cytosol;intracellular part;macromolecular complex;protein complex;SCF ubiquitin ligase complex;ubiquitin ligase complex	71.2	18.672
H3.3a;H3.3b;H3f3a;H3f3b;mCG_19829;mCG_6618;RP23-42F6.3-001	518	32.7593	P84244;A2A852	IPI00785343;IPI00886422;IPI00659000;IPI00719866;IPI00886201	IPI00785343;IPI00886422;IPI00659000;IPI00719866;IPI00886201;IPI00831580	Histone H3.3;Histone H3	binding;DNA binding;nucleic acid binding	cell part;chromosomal part;intracellular membrane-bounded organelle;intracellular organelle;intracellular organelle part;intracellular part;macromolecular complex;membrane-bounded organelle;nuclear part;nucleoplasm;nucleosome;nucleus;organelle;organelle part;protein-DNA complex	83.1	15.328
Bphl	519	32.7533	Q8R164;Q3TDN8	IPI00320462	IPI00320462;IPI00623838;IPI00458522	Biphenyl hydrolase-like protein;Valacyclovir hydrolase;Putative uncharacterized protein	catalytic activity;hydrolase activity	cell part;cytoplasmic part;intracellular membrane-bounded organelle;intracellular organelle;intracellular part;membrane-bounded organelle;mitochondrion;organelle	70.2	33.705
Sfrs3;Srp20;X16;mCG_21131;RP23-73N16.4-001;mCG_21910;OTTMUSG00000006392;RP23-438D7.4-001	520	32.7514	P84104-1;P84104;B2KF41;Q9D6W4;A2A4X6;P84104-2;Q3U781	IPI00129323;IPI00474970;IPI00649438;IPI00221826	IPI00129323;IPI00474970;IPI00649438;IPI00221826;IPI00346575;REV__IPI00314963;REV__IPI00129323;REV__IPI00346575;REV__IPI00474970;REV__IPI00652499;REV__IPI00407702	Pre-mRNA-splicing factor SRP20;Protein X16;Splicing factor, arginine/serine-rich 3;MCG21131, isoform CRA_d;Splicing factor, arginine/serine-rich 3 (SRp20);Putative uncharacterized protein;MCG21910;Novel protein similar to splicing factor, arginine/serine-rich 3 (SRp20) Sfrs3;MCG21131, isoform CRA_a	binding;enzyme binding;nucleic acid binding;nucleotide binding;phospholipase binding;protein binding;RNA binding	cell part;intracellular organelle part;intracellular part;nuclear body;nuclear part;nuclear speck;nucleoplasm part;organelle part	79.3	19.329
Rbmxrt	521	32.7514	Q91VM5	IPI00663587;IPI00474144	IPI00663587;IPI00474144	Putative uncharacterized protein;Rbmxrt protein;RNA binding motif protein, X chromosome retrogene	binding;chromatin binding;core promoter binding;DNA binding;mRNA binding;nucleic acid binding;nucleotide binding;protein binding;regulatory region DNA binding;regulatory region nucleic acid binding;RNA binding;transcription regulatory region DNA binding	catalytic step 2 spliceosome;cell part;chromatin;chromosomal part;euchromatin;extracellular membrane-bounded organelle;extracellular organelle;extracellular region part;extracellular vesicular exosome;intracellular organelle part;intracellular part;macromolecular complex;membrane-bounded organelle;membrane-bounded vesicle;nuclear chromatin;nuclear chromosome part;nuclear euchromatin;nuclear part;…	73.7	42.161
Rpl28;mCG_13936;mCG_20926	522	32.7473	P41105;Q5M9J8;Q5M9N5	IPI00222547;IPI00620288;IPI00473429	IPI00222547;IPI00620288;IPI00473429;IPI00885498;REV__IPI00670496	60S ribosomal protein L28;MCG13936;MCG20926, isoform CRA_a;Putative uncharacterized protein;Ribosomal protein L28	structural constituent of ribosome;structural molecule activity	cell part;cytoplasmic part;intracellular non-membrane-bounded organelle;intracellular organelle;intracellular part;macromolecular complex;non-membrane-bounded organelle;organelle;ribonucleoprotein complex;ribosome	75.2	15.733
Parp3;Adprtl3	523	32.7333	Q3UGL7;Q3ULW8;Q8BXU2;Q91YR6;Q8CFB8	IPI00625263;IPI00874306;IPI00918048	IPI00625263;IPI00874306;IPI00918048;IPI00918304	Putative uncharacterized protein;Parp3 protein;NAD+ ADP-ribosyltransferase 3 PARP-3	catalytic activity;NAD+ ADP-ribosyltransferase activity;transferase activity;transferase activity, transferring glycosyl groups;transferase activity, transferring pentosyl groups		64.9	59.948
Rpl22;mCG_12304;mCG_130059;RP23-421E12.9-001	524	32.7313	P67984;Q4VAG4	IPI00222546;IPI00755995;IPI00850585	IPI00222546;IPI00755995;IPI00850585;IPI00660661;IPI00848995	60S ribosomal protein L22;Heparin-binding protein HBp15;MCG12304;MCG130059;Putative uncharacterized protein;Ribosomal protein L22	binding;carbohydrate binding;glycosaminoglycan binding;heparin binding;nucleic acid binding;pattern binding;polysaccharide binding;RNA binding;structural constituent of ribosome;structural molecule activity	cell part;cytoplasmic part;intracellular non-membrane-bounded organelle;intracellular organelle;intracellular part;macromolecular complex;non-membrane-bounded organelle;organelle;ribonucleoprotein complex;ribosome	49.2	14.759
Rab2;Rab2a;mCG_123621;Rab2A;RP23-183L6.1-001	525	32.7292	P53994;Q0PD65;Q6PDZ3;Q8BXY4	IPI00137227	IPI00137227;IPI00459917	Ras-related protein Rab-2A;RAB2, member RAS oncogene family;Rab2A;RAB2A, member RAS oncogene family;Putative uncharacterized protein	binding;catalytic activity;GDP binding;GTP binding;GTPase activity;guanyl nucleotide binding;guanyl ribonucleotide binding;hydrolase activity;hydrolase activity, acting on acid anhydrides;hydrolase activity, acting on acid anhydrides, in phosphorus-containing anhydrides;nucleoside-triphosphatase activity;nucleotide binding;purine nucleotide binding;purine ribonucleoside triphosphate binding;purin…	cell part;cytoplasmic membrane-bounded vesicle;cytoplasmic part;cytoplasmic vesicle;endoplasmic reticulum membrane;endoplasmic reticulum part;endoplasmic reticulum-Golgi intermediate compartment membrane;Golgi apparatus;Golgi apparatus part;Golgi membrane;intracellular membrane-bounded organelle;intracellular organelle;intracellular organelle part;intracellular part;melanosome;membrane;membrane p…	90.6	23.547
Atp6e;Atp6e2;Atp6v1e1	526	32.7272	P50518	IPI00119115	IPI00119115	Vacuolar proton pump subunit E 1;V-ATPase 31 kDa subunit;V-type proton ATPase subunit E 1	active transmembrane transporter activity;ATPase activity;ATPase activity, coupled;ATPase activity, coupled to movement of substances;ATPase activity, coupled to transmembrane movement of ions;ATPase activity, coupled to transmembrane movement of ions, phosphorylative mechanism;ATPase activity, coupled to transmembrane movement of substances;catalytic activity;cation transmembrane transporter act…	apical plasma membrane;cell part;cell projection;cytoplasmic part;cytosol;endosome;intracellular membrane-bounded organelle;intracellular organelle;intracellular part;macromolecular complex;membrane part;membrane-bounded organelle;microvillus;mitochondrion;organelle;plasma membrane part;protein complex;proton-transporting two-sector ATPase complex, catalytic domain	49.6	26.157
Khdrbs1	527	32.7272	Q60749	IPI00458765	IPI00458765;IPI00322691;IPI00314520;IPI00874354	GAP-associated tyrosine phosphoprotein p62;KH domain-containing, RNA-binding, signal transduction-associated protein 1;p21 Ras GTPase-activating protein-associated p62;p68;Src-associated in mitosis 68 kDa protein	binding;binding, bridging;nucleic acid binding;protein binding;protein binding, bridging;protein domain specific binding;RNA binding;SH3 domain binding;SH3/SH2 adaptor activity;signaling adaptor activity	cell part;intracellular membrane-bounded organelle;intracellular organelle;intracellular part;membrane;membrane-bounded organelle;nucleus;organelle	35.2	48.37
Erp29	528	32.7252	P57759;A8C1V9	IPI00118832	IPI00118832;IPI00857686;IPI00857436;IPI00856287	Endoplasmic reticulum resident protein 29;Putative uncharacterized protein		cell part;cytoplasmic membrane-bounded vesicle;cytoplasmic part;cytoplasmic vesicle;endoplasmic reticulum lumen;endoplasmic reticulum part;intracellular membrane-bounded organelle;intracellular organelle;intracellular organelle lumen;intracellular organelle part;intracellular part;melanosome;membrane-bounded organelle;membrane-bounded vesicle;membrane-enclosed lumen;organelle;organelle lumen;orga…	59.5	28.823
Park7;RP23-272N19.5-001;RP23-272N19.5-004;RP23-272N19.5-005	529	32.715	Q99LX0;B2KFH8;A2A813;B2KFH7;A2A815;B2KFH9	IPI00117264;IPI00895414;IPI00649406;IPI00895518;IPI00649794;IPI00894769	IPI00117264;IPI00895414;IPI00649406;IPI00895518;IPI00649794;IPI00894769;IPI00650052;IPI00894598;IPI00648764;IPI00894710	Parkinson disease protein 7 homolog;Protein DJ-1;Parkinson disease (Autosomal recessive, early onset) 7	antioxidant activity;binding;catalytic activity;hydrolase activity;identical protein binding;mRNA binding;nucleic acid binding;oxidoreductase activity;oxidoreductase activity, acting on paired donors, with incorporation or reduction of molecular oxygen;oxidoreductase activity, acting on peroxide as acceptor;peptidase activity;peroxidase activity;peroxiredoxin activity;protein binding;protein dime…	cell part;cytoplasmic part;intracellular membrane-bounded organelle;intracellular organelle;intracellular part;membrane-bounded organelle;mitochondrion;nucleus;organelle	77.8	20.021
Akr1a1;Akr1a4;RP23-177C18.1-001;RP23-177C18.1-003	530	32.7129	Q9JII6;Q3UJW9;Q540D7;Q80XJ7;B1AXW3;Q810X5	IPI00466128;IPI00649072;IPI00855205	IPI00466128;IPI00649072;IPI00855205	Alcohol dehydrogenase [NADP+];Aldehyde reductase;Aldo-keto reductase family 1 member A1;Putative uncharacterized protein;Aldo-keto reductase family 1, member A4 (Aldehyde reductase)	alcohol dehydrogenase (NADP+) activity;alditol:NADP+ 1-oxidoreductase activity;aldo-keto reductase (NADP) activity;catalytic activity;L-glucuronate reductase activity;oxidoreductase activity;oxidoreductase activity, acting on CH-OH group of donors;oxidoreductase activity, acting on the CH-OH group of donors, NAD or NADP as acceptor	apical plasma membrane;cell part;cytoplasmic part;cytosol;intracellular part;membrane part;plasma membrane part	75.7	36.586
Ndufa12	531	32.7068	Q7TMF3;Q5M9K5;Q8BME2	IPI00344004	IPI00344004;IPI00885218	Complex I-B17.2;NADH dehydrogenase [ubiquinone] 1 alpha subcomplex subunit 12;NADH-ubiquinone oxidoreductase subunit B17.2;NADH dehydrogenase (Ubiquinone) 1 alpha subcomplex, 12;Putative uncharacterized protein	catalytic activity;electron carrier activity;NADH dehydrogenase (quinone) activity;NADH dehydrogenase (ubiquinone) activity;NADH dehydrogenase activity;oxidoreductase activity;oxidoreductase activity, acting on NADH or NADPH;oxidoreductase activity, acting on NADH or NADPH, quinone or similar compound as acceptor	cell part;membrane	80.5	17.633
Itpa;mCG_18509;RP23-175J8.1-001	532	32.7068	Q9D892;Q60I30;Q3U589	IPI00678003;IPI00652888	IPI00678003;IPI00652888	Inosine triphosphate pyrophosphatase;Inosine triphosphatase (Nucleoside triphosphate pyrophosphatase);Inosine triphosphatase (Nucleoside triphosphate pyrophosphatase), isoform CRA_b;Putative uncharacterized protein	binding;catalytic activity;cation binding;dITP diphosphatase activity;hydrolase activity;hydrolase activity, acting on acid anhydrides;hydrolase activity, acting on acid anhydrides, in phosphorus-containing anhydrides;ion binding;metal ion binding;nucleoside-triphosphate diphosphatase activity;nucleotide binding;pyrophosphatase activity	cell part;cytoplasm;intracellular part	67.7	21.897
Samm50	533	32.7047	Q8BGH2	IPI00221608	IPI00221608	Sorting and assembly machinery component 50 homolog	binding;protein binding	cell part;cytoplasmic part;integral to membrane;intracellular organelle part;intracellular part;intrinsic to membrane;membrane;membrane part;mitochondrial inner membrane;mitochondrial membrane;mitochondrial part;organelle inner membrane;organelle membrane;organelle part	67.8	51.863
Apg2;Hsp110;Hspa4;mCG_113604;RP23-337J7.3-001;mKIAA4025	534	32.7047	Q61316;Q3U2G2;Q571M2;Q8C6R3;Q99L75	IPI00331556	IPI00331556;REV__IPI00113303;REV__IPI00475378;REV__IPI00267224;REV__IPI00136002;REV__IPI00751759;REV__IPI00136883;REV__IPI00749991;REV__IPI00221840;REV__IPI00875279	Heat shock 70 kDa protein 4;Heat shock 70-related protein APG-2;Heat shock protein 4;Heat shock protein 4, isoform CRA_a;Putative uncharacterized protein;MKIAA4025 protein	adenyl nucleotide binding;adenyl ribonucleotide binding;ATP binding;binding;nucleotide binding;purine nucleotide binding;purine ribonucleoside triphosphate binding;purine ribonucleotide binding;ribonucleotide binding	cell part;cytoplasm;intracellular part	76.7	94.132
Atp6a1;Atp6a2;Atp6v1a;Atp6v1a1	535	32.7047	P50516-1;P50516;P50516-2	IPI00407692;IPI00844689	IPI00407692;IPI00844689;IPI00858269;IPI00857006	Vacuolar proton pump subunit alpha;V-ATPase 69 kDa subunit;V-type proton ATPase catalytic subunit A	active transmembrane transporter activity;adenyl nucleotide binding;adenyl ribonucleotide binding;ATP binding;ATPase activity;ATPase activity, coupled;ATPase activity, coupled to movement of substances;ATPase activity, coupled to transmembrane movement of ions;ATPase activity, coupled to transmembrane movement of substances;binding;catalytic activity;cation transmembrane transporter activity;cati…	apical plasma membrane;cell part;cell projection;cytoplasmic part;cytosol;intracellular membrane-bounded organelle;intracellular organelle;intracellular part;macromolecular complex;membrane part;membrane-bounded organelle;microvillus;mitochondrion;organelle;plasma membrane part;protein complex;proton-transporting two-sector ATPase complex, catalytic domain;proton-transporting V-type ATPase, V1 do…	65.2	68.325
Asns	536	32.7006	Q61024;Q3TIA9;Q3TV20	IPI00116966	IPI00116966;IPI00857879;IPI00857568;IPI00858226	Asparagine synthetase [glutamine-hydrolyzing];Glutamine-dependent asparagine synthetase;Putative uncharacterized protein	adenyl nucleotide binding;adenyl ribonucleotide binding;asparagine synthase (glutamine-hydrolyzing) activity;ATP binding;binding;carbon-nitrogen ligase activity, with glutamine as amido-N-donor;catalytic activity;ligase activity;ligase activity, forming carbon-nitrogen bonds;nucleotide binding;purine nucleotide binding;purine ribonucleoside triphosphate binding;purine ribonucleotide binding;ribon…		62.2	64.282
Plbd2	537	32.686	Q3TCN2-1;Q3TCN2;Q3TCN2-2	IPI00165730;IPI00845794	IPI00165730;IPI00845794;REV__IPI00222020;REV__IPI00874872	66.3 kDa protein;76 kDa protein;LAMA-like protein 2;Lamina ancestor homolog 2;Phospholipase B domain-containing protein 2;Putative phospholipase B-like 2;Putative phospholipase B-like 2 15 kDa form;Putative phospholipase B-like 2 28 kDa form;Putative phospholipase B-like 2 40 kDa form	catalytic activity;hydrolase activity	cell part;cytoplasmic part;intracellular organelle lumen;intracellular organelle part;intracellular part;lysosomal lumen;membrane-enclosed lumen;organelle lumen;organelle part;vacuolar lumen;vacuolar part	44.6	66.289
Tubb2c;Tubb2c1	538	32.686	P68372;Q9CVR0;Q9DCR1	IPI00169463	IPI00169463	Tubulin beta-2C chain;Putative uncharacterized protein	binding;catalytic activity;GTP binding;GTPase activity;guanyl nucleotide binding;guanyl ribonucleotide binding;hydrolase activity;hydrolase activity, acting on acid anhydrides;hydrolase activity, acting on acid anhydrides, in phosphorus-containing anhydrides;nucleoside-triphosphatase activity;nucleotide binding;purine nucleotide binding;purine ribonucleoside triphosphate binding;purine ribonucleo…	cell part;cytoplasm;cytoskeletal part;intracellular organelle part;intracellular part;macromolecular complex;microtubule;organelle part;protein complex;tubulin complex	77.8	49.83
Mrps34;Tce2	539	32.6819	Q9JIK9	IPI00120709	IPI00120709	28S ribosomal protein S34, mitochondrial;T-complex expressed gene 2 protein		cell part;cytoplasmic part;intracellular membrane-bounded organelle;intracellular non-membrane-bounded organelle;intracellular organelle;intracellular part;macromolecular complex;membrane-bounded organelle;mitochondrion;non-membrane-bounded organelle;organelle;ribonucleoprotein complex;ribosome	64.7	25.826
Npc2	540	32.6756	Q9Z0J0;Q3TXQ4;Q3U3C2;Q3U8F7	IPI00129186	IPI00129186	Epididymal secretory protein E1;Niemann Pick type C2 protein homolog;Putative uncharacterized protein	binding;cholesterol binding;lipid binding;steroid binding;sterol binding	cell part;cytoplasmic part;extracellular region;intracellular membrane-bounded organelle;intracellular organelle;intracellular part;lysosome;lytic vacuole;membrane-bounded organelle;organelle;vacuole	55.7	16.442
Edh17b4;Hsd17b4	541	32.6756	P51660;Q3TT11;Q3UHW2	IPI00331628	IPI00331628	17-beta-hydroxysteroid dehydrogenase 4;3-alpha,7-alpha,12-alpha-trihydroxy-5-beta-cholest-24-enoyl-CoA hydratase;3-hydroxyacyl-CoA dehydrogenase;D-bifunctional protein;Peroxisomal multifunctional enzyme type 2;Putative uncharacterized protein	3alpha,7alpha,12alpha-trihydroxy-5beta-cholest-24-enoyl-CoA hydratase activity;binding;carbon-oxygen lyase activity;catalytic activity;hydro-lyase activity;isomerase activity;lipid binding;lyase activity;nucleotide binding;oxidoreductase activity;oxidoreductase activity, acting on CH-OH group of donors;oxidoreductase activity, acting on the CH-OH group of donors, NAD or NADP as acceptor;steroid b…	cell part;cytoplasmic part;intracellular membrane-bounded organelle;intracellular organelle;intracellular part;membrane-bounded organelle;microbody;mitochondrion;organelle;peroxisome	66.1	79.481
Smbp;Tm9sf3;mKIAA4036	542	32.6735	Q9ET30;Q3UH23;Q571B0;Q8C6F5	IPI00113528;IPI00226260	IPI00113528;IPI00226260	Transmembrane 9 superfamily member 3;Putative uncharacterized protein;MKIAA4036 protein		cell part;integral to membrane;intrinsic to membrane;membrane part	29	67.544
Cnpy2;Msap;Tmem4;Zsig9	543	32.6735	Q9QXT0	IPI00135512	IPI00135512	MIR-interacting saposin-like protein;Protein canopy homolog 2;Putative secreted protein ZSIG9;Transmembrane protein 4		cell part;cytoplasmic part;endoplasmic reticulum;intracellular membrane-bounded organelle;intracellular organelle;intracellular part;membrane-bounded organelle;organelle	59.3	20.767
Fkbp25;Fkbp3	544	32.6692	Q62446;Q3UBU9	IPI00126000	IPI00126000	25 kDa FK506-binding protein;FK506-binding protein 3;Immunophilin FKBP25;Peptidyl-prolyl cis-trans isomerase FKBP3;Rapamycin-selective 25 kDa immunophilin;Rotamase;Putative uncharacterized protein	binding;catalytic activity;cis-trans isomerase activity;drug binding;FK506 binding;isomerase activity;macrolide binding;peptidyl-prolyl cis-trans isomerase activity	cell part;intracellular membrane-bounded organelle;intracellular organelle;intracellular part;membrane;membrane-bounded organelle;nucleus;organelle	55.8	25.147
B2m;mCG_11606;RP23-34E24.5-001	545	32.6671	P01887;Q3U679;Q91XJ8;Q9D239	IPI00109966;IPI00331286	IPI00109966;IPI00331286	Beta-2-microglobulin;Putative uncharacterized protein;Beta-2 microglobulin	binding;protein binding	cell part;external side of plasma membrane;extracellular region;macromolecular complex;membrane part;MHC class I protein complex;MHC protein complex;plasma membrane part;protein complex	55.5	13.823
Rps21;mCG_6739;RP23-16P3.4-001	546	32.6671	Q9CQR2;A2ABW8;Q8C1L7	IPI00132950	IPI00132950;IPI00666485	40S ribosomal protein S21;MCG6739, isoform CRA_a;Ribosomal protein S21;MCG6739, isoform CRA_b;Putative uncharacterized protein	binding;ribonucleoprotein binding;ribosome binding;structural constituent of ribosome;structural molecule activity	cell part;cytosolic small ribosomal subunit;intracellular organelle part;intracellular part;macromolecular complex;organelle part;ribonucleoprotein complex;small ribosomal subunit	68.7	9.1413
Cd63;mCG_18675	547	32.665	P41731;Q3UC80;Q549D0;Q8BT06	IPI00224728	IPI00224728	CD63 antigen;Putative uncharacterized protein;Cd63 antigen;Cd63 protein;Tetraspanin membrane protein CD63		cell part;cytoplasmic part;endosomal part;endosome;endosome membrane;integral to membrane;intracellular membrane-bounded organelle;intracellular organelle;intracellular organelle part;intracellular part;intrinsic to membrane;late endosome;late endosome membrane;lysosomal membrane;lysosome;lytic vacuole;membrane;membrane part;membrane-bounded organelle;organelle;organelle membrane;organelle part;p…	8.4	26.784
Ctsa;Ppgb;mCG_17533;RP23-61O3.6-001	548	32.6629	Q9D2D1;P16675;Q544R6	IPI00658539;IPI00137177	IPI00658539;IPI00137177;IPI00751338;IPI00876204;IPI00755442	Putative uncharacterized protein;Carboxypeptidase C;Carboxypeptidase L;Cathepsin A;Lysosomal protective protein;Lysosomal protective protein 20 kDa chain;Lysosomal protective protein 32 kDa chain;Protective protein cathepsin A;Protective protein for beta-galactosidase;Protective protein for beta-galactosidase, isoform CRA_a	binding;carboxypeptidase activity;catalytic activity;exopeptidase activity;hydrolase activity;peptidase activity;peptidase activity, acting on L-amino acid peptides;protein binding;serine hydrolase activity;serine-type carboxypeptidase activity;serine-type exopeptidase activity;serine-type peptidase activity	cell part;cytoplasmic part;intracellular membrane-bounded organelle;intracellular organelle;intracellular part;lysosome;lytic vacuole;membrane-bounded organelle;mitochondrion;organelle;vacuole	35.8	55.726
Rpl8	549	32.6565	P62918;Q3THC7;Q3UJS0;Q9Z237	IPI00137787	IPI00137787	60S ribosomal protein L8;Putative uncharacterized protein;Ribosomal protein L8	binding;nucleic acid binding;RNA binding;rRNA binding;structural constituent of ribosome;structural molecule activity	cell part;cytoplasmic part;intracellular non-membrane-bounded organelle;intracellular organelle;intracellular organelle part;intracellular part;large ribosomal subunit;macromolecular complex;non-membrane-bounded organelle;organelle;organelle part;ribonucleoprotein complex;ribosome	66.5	28.024
Tim9;Tim9a;Timm9;Timm9a	550	32.6437	Q9WV98	IPI00125513	IPI00125513	Mitochondrial import inner membrane translocase subunit Tim9	binding;cation binding;ion binding;metal ion binding	cell part;cytoplasmic part;intracellular organelle part;intracellular part;macromolecular complex;membrane;mitochondrial inner membrane;mitochondrial intermembrane space protein transporter complex;mitochondrial membrane;mitochondrial part;organelle inner membrane;organelle membrane;organelle part;protein complex	77.5	10.344
Tardbp;Tdp43;mCG_16669;RP23-331P21.5-001;RP23-331P21.5-007;TARDBP;RP23-331P21.5-003;RP23-331P21.5-006	551	32.635	Q921F2;Q3U591;Q3V0E7;Q544R5;Q8BUM1;Q6VYI4;Q6VYI5;Q8BLD4;C9DT14;Q8R0B4;Q05C33	IPI00121758;IPI00515147;IPI00459625;IPI00515174;IPI00280967;IPI00807899	IPI00121758;IPI00515147;IPI00459625;IPI00515174;IPI00280967;IPI00807899	TAR DNA-binding protein 43;Putative uncharacterized protein;MCG16669, isoform CRA_b;TAR DNA binding protein;TDP-43 variant 1;TARDBP S9;TARDBP S8;MCG16669, isoform CRA_f;TARDBP S7;TDP-43 variant 5;TDP-43 variant 3;MCG16669, isoform CRA_a;TARDBP S6;Tardbp protein	binding;nucleic acid binding;nucleotide binding	cell part;intracellular membrane-bounded organelle;intracellular organelle;intracellular part;membrane-bounded organelle;nucleus;organelle	49.3	44.547
Psme1;mCG_22049	552	32.635	P97371;Q5HZK3	IPI00124223	IPI00124223	11S regulator complex subunit alpha;Activator of multicatalytic protease subunit 1;Proteasome activator 28 subunit alpha;Proteasome activator complex subunit 1;Proteasome (Prosome, macropain) 28 subunit, alpha;Proteasome (Prosome, macropain) 28 subunit, alpha, isoform CRA_b;Putative uncharacterized protein	binding;endopeptidase activator activity;endopeptidase regulator activity;enzyme activator activity;enzyme regulator activity;peptidase activator activity;peptidase regulator activity;protein binding	cell part;intracellular part;macromolecular complex;proteasome activator complex;protein complex	69.1	28.673
Map2k1ip1;Mapbp;Mapksp1;mCG_121084;mCG_4114	553	32.6329	O88653;Q3TX23;Q542I7	IPI00133047;IPI00669600	IPI00133047;IPI00669600	MEK-binding partner 1;Mitogen-activated protein kinase kinase 1-interacting protein 1;Mitogen-activated protein kinase scaffold protein 1;Putative uncharacterized protein;MCG121084;MCG4114, isoform CRA_a	binding;protein binding	cell part;cytoplasmic part;endosomal part;intracellular organelle part;intracellular part;macromolecular complex;membrane part;organelle part;protein complex;Ragulator complex	81.5	13.553
Rpn2;MARib;RP23-163J20.6-002	554	32.6285	Q3U505;Q9DBG6;Q61833;A2ACG7	IPI00889811;IPI00475154;IPI00754992	IPI00889811;IPI00475154;IPI00754992	Putative uncharacterized protein;Dolichyl-diphosphooligosaccharide--protein glycosyltransferase 63 kDa subunit;Dolichyl-diphosphooligosaccharide--protein glycosyltransferase subunit 2;Ribophorin II;Ribophorin-2;Ribophorin	catalytic activity;dolichyl-diphosphooligosaccharide-protein glycotransferase activity;oligosaccharyl transferase activity;transferase activity;transferase activity, transferring glycosyl groups;transferase activity, transferring hexosyl groups	cell part;cytoplasmic part;endoplasmic reticulum part;integral to membrane;intracellular organelle part;intracellular part;intrinsic to membrane;macromolecular complex;membrane part;oligosaccharyltransferase complex;organelle part;protein complex	46.7	73.583
Cappa2;Capza2;mCG_13469	555	32.6198	P47754;Q3U7G3;Q3UBZ3;Q3UCD2;Q5DQJ3	IPI00111265;IPI00881762;IPI00857651	IPI00111265;IPI00881762;IPI00857651;IPI00886361	CapZ alpha-2;F-actin-capping protein subunit alpha-2;Putative uncharacterized protein;Capping protein (Actin filament) muscle Z-line, alpha 2, isoform CRA_c;F-actin capping protein alpha-2 subunit	actin binding;binding;cytoskeletal protein binding;protein binding	cell cortex part;cell part;cortical cytoskeleton;cytoplasmic part;cytoskeletal part;cytoskeleton;F-actin capping protein complex;intracellular non-membrane-bounded organelle;intracellular organelle;intracellular organelle part;intracellular part;macromolecular complex;membrane;non-membrane-bounded organelle;organelle;organelle part;protein complex	83.6	32.967
Lrp130;Lrpprc	556	32.6198	Q6PB66	IPI00420706;IPI00875457	IPI00420706;IPI00875457;IPI00886008;IPI00459719;IPI00312657;IPI00457683	130 kDa leucine-rich protein;Leucine-rich PPR motif-containing protein, mitochondrial	beta-tubulin binding;binding;cytoskeletal protein binding;DNA binding;nucleic acid binding;protein binding;RNA binding;single-stranded DNA binding;structure-specific DNA binding;tubulin binding	cell part;chromosome;condensed chromosome;condensed nuclear chromosome;cytoplasmic part;cytoskeleton;intracellular non-membrane-bounded organelle;intracellular organelle;intracellular organelle part;intracellular part;membrane;membrane part;non-membrane-bounded organelle;nuclear chromosome;nuclear inner membrane;nuclear membrane;nuclear outer membrane;nuclear part;nucleoplasm;organelle;organelle …	69.3	156.61
Ntf2;Nutf2	557	32.6154	P61971;Q3U8H8	IPI00124149	IPI00124149	Nuclear transport factor 2;Putative uncharacterized protein		cell part;cytoplasm;intracellular;intracellular part	61.4	14.478
Spr	558	32.611	Q64105;Q91XH5	IPI00129164	IPI00129164;IPI00605090	Sepiapterin reductase	binding;catalytic activity;identical protein binding;nucleotide binding;oxidoreductase activity;oxidoreductase activity, acting on CH-OH group of donors;oxidoreductase activity, acting on the CH-OH group of donors, NAD or NADP as acceptor;protein binding;protein dimerization activity;protein homodimerization activity;sepiapterin reductase activity	cell part;cytoplasm;cytoplasmic part;intracellular membrane-bounded organelle;intracellular organelle;intracellular part;membrane-bounded organelle;mitochondrion;organelle	77.5	27.928
Mov34;Mov-34;Psmd7;mCG_9335	559	32.6088	P26516;A1L3B8	IPI00114667	IPI00114667	26S proteasome non-ATPase regulatory subunit 7;26S proteasome regulatory subunit RPN8;26S proteasome regulatory subunit S12;Mov34 protein;Proteasome subunit p40;Proteasome (Prosome, macropain) 26S subunit, non-ATPase, 7		cell part;intracellular part;macromolecular complex;proteasome complex;protein complex	62.3	36.539
Ahcy;mCG_21063;RP23-192A6.3-001	560	32.6088	P50247;Q3TF14;Q3U4D1;Q3U5U5;Q5M9P0;Q8BPI7	IPI00230440;IPI00758028	IPI00230440;IPI00758028;IPI00750092	Adenosylhomocysteinase;CUBP;Liver copper-binding protein;S-adenosyl-L-homocysteine hydrolase	adenosylhomocysteinase activity;binding;catalytic activity;hydrolase activity;hydrolase activity, acting on ether bonds;protein binding;trialkylsulfonium hydrolase activity	cell part;cytoplasmic membrane-bounded vesicle;cytoplasmic part;cytoplasmic vesicle;intracellular membrane-bounded organelle;intracellular organelle;intracellular part;melanosome;membrane-bounded organelle;membrane-bounded vesicle;organelle;pigment granule;vesicle	62.7	47.688
Psmb3;mCG_13231;RP23-94N18.8-001	561	32.6088	Q9R1P1;Q545G0	IPI00314467;IPI00379974	IPI00314467;IPI00379974;IPI00475139	Proteasome chain 13;Proteasome component C10-II;Proteasome subunit beta type-3;Proteasome theta chain;Proteasome subunit beta type	catalytic activity;endopeptidase activity;hydrolase activity;peptidase activity;peptidase activity, acting on L-amino acid peptides;threonine-type endopeptidase activity;threonine-type peptidase activity	cell part;cytoplasm;intracellular membrane-bounded organelle;intracellular organelle;intracellular part;macromolecular complex;membrane-bounded organelle;nucleus;organelle;proteasome core complex;protein complex	59.5	22.965
Dnajb11	562	32.6088	Q99KV1	IPI00320241	IPI00320241	APOBEC1-binding protein 2;DnaJ homolog subfamily B member 11;ER-associated DNAJ;ER-associated dnaJ protein 3;ER-associated Hsp40 co-chaperone	binding;heat shock protein binding;protein binding;unfolded protein binding	cell part;cytoplasmic part;endoplasmic reticulum lumen;endoplasmic reticulum part;intracellular membrane-bounded organelle;intracellular organelle;intracellular organelle lumen;intracellular organelle part;intracellular part;membrane-bounded organelle;membrane-enclosed lumen;nucleus;organelle;organelle lumen;organelle part	49.7	40.555
Eef1d;mCG_22130	563	32.6044	Q80T06;Q91VK2;P57776-1;P57776	IPI00515654;IPI00468771;IPI00118875;IPI00928179;IPI00831202;IPI00831082	IPI00515654;IPI00468771;IPI00118875;IPI00928179;IPI00831202;IPI00831082;IPI00459342	Putative uncharacterized protein;Eef1d protein;MCG22130, isoform CRA_b;Elongation factor 1-delta	binding;nucleic acid binding;RNA binding;translation elongation factor activity;translation factor activity, nucleic acid binding	cell part;cytoplasmic part;eukaryotic translation elongation factor 1 complex;intracellular part;macromolecular complex;protein complex	89	31.292
Tim50;Timm50	564	32.6	Q9D880	IPI00111045	IPI00111045	Mitochondrial import inner membrane translocase subunit TIM50	catalytic activity;hydrolase activity;hydrolase activity, acting on ester bonds;phosphatase activity;phosphoprotein phosphatase activity;phosphoric ester hydrolase activity;protein serine/threonine phosphatase activity;protein tyrosine phosphatase activity	cell part;cytoplasmic part;integral to membrane;intracellular organelle part;intracellular part;intrinsic to membrane;macromolecular complex;membrane part;mitochondrial inner membrane presequence translocase complex;mitochondrial membrane part;mitochondrial part;organelle part;protein complex	48.7	39.776
Ppa2	565	32.5978	Q91VM9-1;Q91VM9;Q91VM9-2	IPI00127050;IPI00408727	IPI00127050;IPI00408727	Inorganic pyrophosphatase 2, mitochondrial;Pyrophosphate phospho-hydrolase 2	binding;catalytic activity;cation binding;hydrolase activity;hydrolase activity, acting on acid anhydrides;hydrolase activity, acting on acid anhydrides, in phosphorus-containing anhydrides;inorganic diphosphatase activity;ion binding;magnesium ion binding;metal ion binding;pyrophosphatase activity	cell part;cytoplasmic part;intracellular membrane-bounded organelle;intracellular organelle;intracellular part;membrane-bounded organelle;mitochondrion;organelle	80.9	38.114
Isot;Usp5	566	32.5956	P56399;Q3U4W8	IPI00113214;IPI00881918	IPI00113214;IPI00881918;IPI00881643;IPI00881491	Deubiquitinating enzyme 5;Isopeptidase T;Ubiquitin carboxyl-terminal hydrolase 5;Ubiquitin thioesterase 5;Ubiquitin-specific-processing protease 5;Ubiquitin carboxyl-terminal hydrolase	binding;catalytic activity;cation binding;cysteine-type peptidase activity;exopeptidase activity;hydrolase activity;hydrolase activity, acting on ester bonds;ion binding;metal ion binding;omega peptidase activity;peptidase activity;peptidase activity, acting on L-amino acid peptides;protein binding;thiolester hydrolase activity;transition metal ion binding;ubiquitin thiolesterase activity;zinc io…		54.4	95.832
	567	32.5934		IPI00830335;IPI00830214	IPI00830335;IPI00830214;IPI00110390				98.8	25.31
Ssb;Ss-b;mCG_12976;RP23-273G23.1-001;RP23-273G23.1-005	568	32.5754	P32067;Q3TG93;Q564E6;Q8BTU4;A2AV01;Q9CYB9	IPI00134300;IPI00874426;IPI00473603	IPI00134300;IPI00874426;IPI00473603;IPI00758127;IPI00885227	La autoantigen homolog;La ribonucleoprotein;Lupus La protein homolog;Putative uncharacterized protein;Sjogren syndrome antigen B;Sjogren syndrome antigen B, isoform CRA_a;Ssb protein	binding;nucleic acid binding;nucleotide binding;RNA binding	cell part;intracellular membrane-bounded organelle;intracellular organelle;intracellular part;macromolecular complex;membrane-bounded organelle;nucleus;organelle;ribonucleoprotein complex	66	47.756
[truncated: 8,108 more rows]
